# Supplementary material for: The role of the LysR‐type transcription factor PacR in regulating nitrogen metabolism in Anabaena sp. PCC7120
Source: Physiol Plant. 2025 May 5;177(3):e70248. doi: 10.1111/ppl.70248 (PMC12052932; doi:10.1111/ppl.70248)
Supplement: Supplementary file 2 — Appendix S1. RNA‐seq_DEanalysis_dpacRvsCS [file PPL-177-e70248-s001.xlsx]

## Sheet: t_0_up
symbol	description		chr	start	end	length	sequence	Raw count_CS_1	Raw count_dPacR_4	Raw Count_CS_7	Raw count_dPacR_10	Raw count_CS_13	Raw count_dPacR_16	baseMean	log2FoldChange	lfcSE	pvalue	padj
ENSB:3znthW3skDOmleL	cmpR_2	HTH-type transcriptional activator CmpR	Chromosome	4771270	4772284	1014	NA	8429	405	7117	303	7081	289	3948.43	-4.53	0.13	2.032e-268	1.259e-264
ENSB:MDiRlYMw91jlNTp		IS1182 family transposase ISAcma46	pCC7120epsilon	33411	35067	1656	NA	5258	14	4445	18	3807	19	2261.29	-8.05	0.24	1.044e-238	3.236e-235
ENSB:d1y3JT7mO5fmf7j	degU_1	Transcriptional regulatory protein DegU	pCC7120delta	26868	27582	714	NA	0	2444	0	1274	0	1230	804.8	12.81	1.19	1.746e-24	3.608e-22
ENSB:9YnuGXBM8Dl9fIR			pCC7120gamma	60597	61203	606	NA	497	35	428	37	399	24	237.19	-3.8	0.21	1.714e-73	2.655e-70
ENSB:7npZrxDvaPrMsQq			pCC7120delta	32363	33017	654	NA	0	1597	0	1210	0	1443	699.74	12.62	1.17	1.733e-24	3.608e-22
ENSB:im2e0uEoZ5qTTxx			pCC7120alpha	155694	156027	333	NA	651	87	503	88	520	84	322.31	-2.67	0.16	8.665e-63	8.949e-60
ENSB:Ga9lJP3EoyDju3i			Chromosome	4056662	4058969	2307	NA	117179	28284	92939	23028	83484	23023	61148.8	-1.97	0.12	2.035e-61	1.802e-58
ENSB:eVueCmGo1W8nzh2	xerC_6	Tyrosine recombinase XerC	pCC7120gamma	532	1501	969	NA	356	13	338	16	279	19	170.74	-4.35	0.26	1.139e-59	8.825e-57
ENSB:ER3f8Nbx5j4Wc1n			pCC7120delta	31531	32248	717	NA	0	729	0	545	0	555	300.69	11.43	1.18	9.251e-20	1.124e-17
ENSB:jmmy1ZinCtbr3dt			pCC7120alpha	390596	390854	258	NA	787	187	701	126	720	167	449.05	-2.19	0.15	4.453e-48	2.76e-45
ENSB:V4ZPml1OfrOxFin	soj_5	Sporulation initiation inhibitor protein Soj	pCC7120gamma	4286	5039	753	NA	0	580	0	540	0	672	296.68	11.41	1.18	1.237e-19	1.474e-17
ENSB:AWPyCsObO26tl6U			pCC7120delta	25508	26519	1011	NA	0	393	0	380	0	366	188.48	10.77	1.18	2.138e-17	2.246e-15
ENSB:nddRDXMJzZjy-iZ			pCC7120alpha	152916	153261	345	NA	16335	0	19015	0	13708	0	8237.46	-16.12	1.18	1.802e-40	8.588e-38
ENSB:U7IgWWVcVHHMram	spkB_3	Serine/threonine-protein kinase B	Chromosome	6211798	6212188	390	NA	5823	2237	5065	2136	5015	2115	3735.7	-1.29	0.1	1.12e-39	4.956e-37
ENSB:JLmcK0tIh2L3UXM	nucA_2	Nuclease	pCC7120alpha	389257	390082	825	NA	1409	312	1552	299	1148	332	845.23	-2.09	0.16	2.009e-39	8.298e-37
ENSB:hqD0rPk_urVPzy7			pCC7120delta	28339	28606	267	NA	0	360	0	320	0	396	177.93	10.68	1.18	4.744e-17	4.819e-15
ENSB:EPscph7ZwnpYANN			pCC7120gamma	59812	60211	399	NA	261	5	269	6	190	4	122.89	-5.59	0.42	5.981e-38	2.18e-35
ENSB:yfnePVWwZDjhw5J			pCC7120alpha	8303	9284	981	NA	708	217	611	165	609	201	418.73	-1.71	0.13	1.02e-36	3.512e-34
ENSB:tZWqWihvgR6jd5A	gstB	Glutathione S-transferase GstB	pCC7120alpha	384955	385594	639	NA	889	254	739	244	704	208	506.23	-1.7	0.13	5.107e-35	1.666e-32
ENSB:V6SMrCmE8cGyDld			pCC7120delta	30060	30714	654	NA	0	298	0	295	0	282	144.88	10.39	1.18	4.418e-16	4.212e-14
ENSB:wlj_vZESbHIYZuC			pCC7120alpha	403791	405195	1404	NA	3303	1109	3058	1137	2657	1041	2053.3	-1.44	0.12	1.784e-31	5.265e-29
ENSB:uBI8HLmOYyO0T-o	spo0C	Chromosome-partitioning protein Spo0J	pCC7120gamma	5038	5983	945	NA	0	305	0	230	0	248	128.81	10.23	1.18	1.658e-15	1.49e-13
ENSB:-7BbqIX2Ek2MwJe			pCC7120delta	28852	29434	582	NA	0	249	0	245	0	286	129.26	10.23	1.18	1.802e-15	1.595e-13
ENSB:HzXJiT1AetuEIdf			pCC7120gamma	62028	63933	1905	NA	579	107	467	88	338	82	275.3	-2.26	0.2	7.081e-29	1.828e-26
ENSB:S7DWD2KfMRZsXvI			pCC7120alpha	150405	151671	1266	NA	2235	0	2508	0	2764	0	1269.51	-13.48	1.18	7.854e-28	1.947e-25
ENSB:hiE_D2PyKwV6tut			pCC7120epsilon	31317	32919	1602	NA	2299	0	1818	0	1797	0	986.89	-13.13	1.17	1.195e-26	2.847e-24
ENSB:-CV5FnTWC_tI1e0			Chromosome	426656	430133	3477	NA	3163	1050	2296	970	2307	947	1783.09	-1.37	0.12	4.095e-26	9.399e-24
ENSB:s61wGCFuiNttrpR			pCC7120alpha	152232	152820	588	NA	1473	0	1641	0	1670	0	807.53	-12.84	1.18	3.114e-25	6.893e-23
ENSB:zzwRUmYK34zsSwo			pCC7120delta	33284	34334	1050	NA	0	185	0	188	0	196	94.32	9.79	1.18	5.104e-14	3.857e-12
ENSB:Plbl5emmeYIc1AV			pCC7120gamma	3603	4245	642	NA	0	200	0	152	0	179	87.43	9.68	1.18	1.094e-13	8.073e-12
ENSB:wMn2bgkcSuQ0ELS			Chromosome	50090	50696	606	NA	6304	2715	5029	2193	5140	2079	3902.26	-1.23	0.12	2.494e-24	4.986e-22
ENSB:kPfYSJrgzsJMRXq			pCC7120gamma	61465	62032	567	NA	150	22	123	13	115	16	73.09	-2.87	0.29	2.884e-24	5.585e-22
ENSB:1eCrvUmi0vs4twf			pCC7120delta	3566	4835	1269	NA	1273	0	1290	0	1328	0	655.07	-12.55	1.18	3.899e-24	7.323e-22
ENSB:JLeoGXv3YuC3Bu-			pCC7120alpha	143486	143819	333	NA	2489	0	2173	1	2572	0	1216.04	-12.48	1.18	7.491e-24	1.365e-21
ENSB:D8Vz8bDAR48HdAa			pCC7120alpha	128474	135368	6894	NA	1175	0	1082	0	1119	0	566.72	-12.34	1.17	2.177e-23	3.855e-21
ENSB:z5opAC3rjtBhNJ1			pCC7120delta	24205	25048	843	NA	0	177	0	136	0	166	78.91	9.53	1.18	3.261e-13	2.271e-11
ENSB:bh7QX5gceFjA-JI			pCC7120alpha	137173	139294	2121	NA	950	0	1114	0	897	0	498.3	-12.16	1.18	1.781e-22	2.983e-20
ENSB:4Exc-bnXQZAhyMJ			Chromosome	3858985	3859762	777	NA	440	86	639	108	461	102	309.56	-2.31	0.24	3.475e-22	5.668e-20
ENSB:ZVU9Ao7FAFqHv4f			pCC7120epsilon	20872	24781	3909	NA	2082	1	1776	0	1493	0	892.36	-12.04	1.17	3.737e-22	5.938e-20
ENSB:O3t2CsES9irsObc			pCC7120alpha	162990	163797	807	NA	1110	272	1095	203	1414	329	744.39	-2.11	0.22	9.713e-22	1.505e-19
ENSB:dvrzPp3bLX1Paqw			pCC7120epsilon	26333	29264	2931	NA	914	0	849	0	692	0	410.24	-11.89	1.17	1.581e-21	2.389e-19
ENSB:sVve2ZGBtbWMD8t			Chromosome	5433604	5434237	633	NA	430	134	447	147	400	140	284.44	-1.57	0.16	2.885e-21	4.257e-19
ENSB:f9OLYufTXmG9YLk			pCC7120alpha	7320	8292	972	NA	684	157	498	113	550	188	364.43	-1.86	0.19	4.329e-21	6.238e-19
ENSB:cSjizfk7E4IO-vC			pCC7120alpha	213097	213703	606	NA	748	163	1256	149	662	131	523.31	-2.52	0.27	5.779e-21	8.14e-19
ENSB:47a9Jh_Q33Abx3F			pCC7120epsilon	19711	20689	978	NA	691	0	719	0	818	0	376.19	-11.76	1.18	6.843e-21	9.423e-19
ENSB:D5RURAg6Xr9vwZ6			pCC7120delta	5243	6947	1704	NA	503	2	317	1	345	0	193.79	-8.52	0.85	7.022e-21	9.46e-19
ENSB:Z3aL43jCkgjvSJl			Chromosome	2560328	2561441	1113	NA	1065	279	645	219	853	195	540.63	-1.83	0.19	7.42e-21	9.784e-19
ENSB:nWLnA9HbcYJ0Ffg			Chromosome	4101167	4102076	909	NA	1363	479	1290	472	1185	341	856.87	-1.54	0.16	1.576e-20	2.035e-18
ENSB:OzYhslcQMfRxt61			pCC7120epsilon	17058	19092	2034	NA	767	0	645	0	587	0	333.69	-11.59	1.17	1.883e-20	2.382e-18
ENSB:6EqkrxcwMaFAhu3			pCC7120epsilon	30560	30803	243	NA	859	0	594	0	485	0	320.65	-11.54	1.18	6.341e-20	7.859e-18
ENSB:IGqd8m0YYSOLaTU			pCC7120delta	2023	2362	339	NA	0	102	0	135	0	124	60.19	9.15	1.19	7.696e-12	4.817e-10
ENSB:H95MCn84oILeLCv			pCC7120delta	29719	29992	273	NA	0	108	0	88	0	84	46.12	8.77	1.19	7.403e-11	4.328e-09
ENSB:frBpmB6P-KRcwfZ	btuD_1	Vitamin B12 import ATP-binding protein BtuD	pCC7120alpha	201778	203626	1848	NA	2836	1488	2644	1351	2473	1365	2027.51	-0.92	0.1	1.694e-19	1.981e-17
ENSB:fXxc5Ezo8fo2PkK			pCC7120alpha	148525	150187	1662	NA	624	0	593	0	456	0	279.46	-11.34	1.18	2.056e-19	2.36e-17
ENSB:cKqMRhZe0MnPTGj	ftsH_2	ATP-dependent zinc metalloprotease FtsH	pCC7120alpha	208653	210273	1620	NA	489	160	702	146	523	149	364.94	-1.86	0.2	1.263e-18	1.424e-16
ENSB:etlDgfa3Mw0tA-z			pCC7120delta	1660	1846	186	NA	0	35	0	38	0	33	17.58	7.4	1.21	5.584e-07	1.966e-05
ENSB:C2WU2IyNorEeTP0		ISNCY family transposase ISAzs34	pCC7120alpha	96654	97356	702	NA	0	29	0	22	0	34	14.02	7.08	1.23	4.171e-06	0.0001335
ENSB:Kkg4vHp8uIeQ9yg			Chromosome	116588	117413	825	NA	11594	5613	9717	4771	8831	4468	7479.74	-1.02	0.11	1.243e-17	1.328e-15
ENSB:O88KToa6IfokqtV			pCC7120delta	30777	30981	204	NA	0	7	0	21	0	12	6.78	5.85	1.57	0.00295	0.05808
ENSB:rPuRoaZdq3FZlZb	mrr	Mrr restriction system protein	pCC7120alpha	136219	137137	918	NA	376	0	321	0	381	0	181.07	-10.73	1.18	3.354e-17	3.464e-15
ENSB:_8xJho9HuTQGHFx			pCC7120delta	21363	23091	1728	NA	2	51	2	38	3	33	21.22	3.99	0.68	4.321e-08	1.762e-06
ENSB:cn6HVgj9et9zpgG	petF	Ferredoxin-1	Chromosome	4992504	4992804	300	NA	91816	34795	111704	30771	99748	40392	68718.1	-1.49	0.17	6.37e-17	6.367e-15
ENSB:J6sgs_lwcZNeEtT			pCC7120epsilon	19264	19699	435	NA	296	0	287	0	381	0	162.97	-10.58	1.18	1.833e-16	1.803e-14
ENSB:3jpbLJ-Z7QP4RsL			pCC7120alpha	217346	218063	717	NA	341	121	445	98	316	107	239.36	-1.71	0.2	2.502e-16	2.423e-14
ENSB:tnMjffRPfBpycTw	liaR_2	Transcriptional regulatory protein LiaR	pCC7120delta	23315	23987	672	NA	0	9	0	3	0	8	3.25	2.94	2.44	0.2275	2.514
ENSB:ON29nwmerVGthWG			Chromosome	48469	50065	1596	NA	9727	4966	8141	3756	7511	3847	6304.05	-1.01	0.12	6.168e-16	5.792e-14
ENSB:BjhBLxS8AvHdh4i	prmC_1	Release factor glutamine methyltransferase	Chromosome	117427	118342	915	NA	9872	5852	8722	5058	8897	5109	7251.15	-0.78	0.09	6.939e-16	6.418e-14
ENSB:0rqDdLr3HEgLP4Y	msrA_2	Peptide methionine sulfoxide reductase MsrA	Chromosome	1998774	1999443	669	NA	6233	3144	4938	2298	5203	2415	4027.52	-1.06	0.12	1.17e-15	1.066e-13
ENSB:Gst-5oFujFEKyYf			pCC7120gamma	2995	3343	348	NA	55	249	30	238	31	277	145.65	2.64	0.23	2.578e-30	7.261e-28
ENSB:_j9fnLEqDgo9meg			pCC7120delta	31049	31232	183	NA	0	6	0	6	0	5	2.81	2.33	2.32	0.4014	4.091
ENSB:_rhc5f9zUtkJIRK			pCC7120alpha	236962	237502	540	NA	829	395	877	331	722	367	587.83	-1.14	0.13	1.846e-15	1.611e-13
ENSB:thD7sRcdm3nPz9H	ureG	Urease accessory protein UreG	Chromosome	856651	857254	603	NA	607	2599	505	2600	645	3078	1667.72	2.16	0.16	5.15e-39	1.995e-36
ENSB:wQizH64rRL3JSms	cusR	Transcriptional regulatory protein CusR	Chromosome	75964	76639	675	NA	3046	1511	2904	1461	2647	1268	2142.25	-1.01	0.12	2.592e-15	2.2e-13
ENSB:fjcIlBqee15rLqZ	glsA1	Glutaminase 1	Chromosome	3570446	3571451	1005	NA	450	2472	439	1747	487	1939	1243.2	2.08	0.15	2.09e-43	1.177e-40
ENSB:Xpgr9VZpLUyv9J6			pCC7120alpha	199216	199621	405	NA	222	53	268	55	160	46	134.43	-1.98	0.24	4.821e-15	3.983e-13
ENSB:Gvs1pAHF6humeB3			pCC7120alpha	304532	304667	135	NA	6167	3186	5428	2825	4998	3211	4298.73	-0.84	0.1	7.413e-15	6.045e-13
ENSB:erUPD_5P1D1mD6I			pCC7120delta	9979	10213	234	NA	302	0	180	0	199	0	112.82	-10.06	1.18	9.344e-15	7.52e-13
ENSB:Bh_maP79u-D6_XT			pCC7120alpha	388275	388680	405	NA	317	73	419	105	306	70	217.07	-1.97	0.25	1.041e-14	8.267e-13
ENSB:Cd7nLnCx9i4rtXU	ywlC	Threonylcarbamoyl-AMP synthase	Chromosome	118414	118999	585	NA	2840	5272	2218	4456	2063	4403	3516.75	0.95	0.12	1.686e-14	1.323e-12
ENSB:_6-zKKkAKUt0VHm			Chromosome	177700	179629	1929	NA	62158	17437	52903	18005	43743	10540	34073.6	-1.71	0.21	1.93e-14	1.495e-12
ENSB:dd_Ejl4qMz5TVdO	dfa3_3	Putative diflavin flavoprotein A 3	Chromosome	5330671	5332402	1731	NA	679	189	525	202	415	166	361.08	-1.48	0.18	2.399e-14	1.835e-12
ENSB:MS1ZseTcNAfizUx	clpS_1	ATP-dependent Clp protease adapter protein ClpS	Chromosome	472690	473017	327	NA	508	1967	461	1971	394	1848	1186.03	2.04	0.12	2.378e-59	1.637e-56
ENSB:34S_5rRWGVQecZZ			pCC7120alpha	214523	217343	2820	NA	352	144	486	116	370	128	268.01	-1.59	0.2	7.305e-14	5.454e-12
ENSB:ywNtt8vLGTvx0ZG		Linolenate 9R-lipoxygenase	pCC7120gamma	17982	20304	2322	NA	1297	5274	1252	5060	1148	5001	3157.49	2.01	0.11	2.277e-80	4.704e-77
ENSB:kivUH0j0pwAMcik			Chromosome	4078643	4078826	183	NA	216	65	151	53	213	43	123.67	-1.77	0.23	1.284e-13	9.361e-12
ENSB:zjjl1z1XhVIFh4i			pCC7120alpha	72049	72628	579	NA	17	66	24	55	11	103	45.81	1.82	0.37	1.037e-05	0.0003136
ENSB:ZbEGelVcQRE3FFL	xerC_2	Tyrosine recombinase XerC	pCC7120alpha	211820	212780	960	NA	1190	558	997	438	1262	513	828.46	-1.18	0.15	3.067e-13	2.185e-11
ENSB:4rQzuA0mGNhLr2p			pCC7120alpha	154129	155356	1227	NA	178	0	153	0	135	0	77.79	-9.54	1.18	3.181e-13	2.24e-11
ENSB:xnsErjzF-99sNmT			pCC7120gamma	38271	39669	1398	NA	130	370	101	372	99	439	250.86	1.77	0.17	3.183e-23	5.478e-21
ENSB:8KNBvth9zleqA21			pCC7120gamma	60198	60594	396	NA	98	9	73	9	54	11	42.06	-2.81	0.4	4.718e-13	3.249e-11
ENSB:KpFwvC9wikJtd8-			pCC7120epsilon	10823	11540	717	NA	11	43	8	33	10	42	24.3	1.71	0.38	0.0001329	0.003489
ENSB:wUL_yPJoyKKcP_Y			pCC7120delta	49067	49769	702	NA	151	0	143	0	141	0	73.01	-9.44	1.18	6.136e-13	4.133e-11
ENSB:FCp2JZPu-NwGp9p	soj_3	Sporulation initiation inhibitor protein Soj	pCC7120delta	48306	49050	744	NA	137	0	145	0	148	0	72.48	-9.43	1.18	7.651e-13	5.098e-11
ENSB:RP_6VnXtOuQgolD			pCC7120gamma	64354	65197	843	NA	320	100	279	101	217	107	187	-1.36	0.18	1.944e-12	1.281e-10
ENSB:TgR1DTnW2duejh4			pCC7120delta	3105	3570	465	NA	129	0	145	0	117	0	65.72	-9.29	1.18	2.109e-12	1.376e-10
ENSB:kJtmlGDMwXxfdPt		putative protein	pCC7120alpha	164198	164648	450	NA	7516	4753	7402	3928	6940	4087	5774.68	-0.77	0.11	2.364e-12	1.526e-10
ENSB:Wf7JNwfTl6TyM3A			pCC7120alpha	405422	406121	699	NA	633	271	614	288	515	258	430.49	-1.09	0.14	5.655e-12	3.613e-10
ENSB:K78B-7GIjieGJiQ			Chromosome	2183007	2183193	186	NA	3165	881	2711	945	1740	779	1695.58	-1.47	0.2	6.086e-12	3.848e-10
ENSB:I8n0MtU4DHTkoUp	trmJ	tRNA (cytidine/uridine/adenosine-2'-O-)-methyltransferase TrmJ	Chromosome	5434312	5435044	732	NA	3205	10504	2589	8646	2783	9579	6172.96	1.7	0.1	3.454e-63	4.281e-60
ENSB:C45cW-wVZoNiB4Z			pCC7120alpha	236330	236948	618	NA	395	170	372	168	315	147	261.29	-1.13	0.15	8.034e-12	4.979e-10
ENSB:XngwiPmQgVCbupa			pCC7120alpha	388066	388267	201	NA	310	62	336	90	229	96	187.9	-1.71	0.24	1.547e-11	9.493e-10
ENSB:H3biWpCEF-XZynd			Chromosome	969046	969265	219	NA	1532	684	1465	670	1114	638	1016.43	-1.02	0.14	3.334e-11	2.025e-09
ENSB:4Z8-Es7G7n6eEQ_			pCC7120alpha	155452	155680	228	NA	125	0	97	0	78	0	49.82	-8.9	1.19	3.522e-11	2.119e-09
ENSB:wNcIAl3sIJOHWyK			pCC7120alpha	139637	140741	1104	NA	98	0	119	0	72	0	48.44	-8.86	1.19	6.301e-11	3.755e-09
ENSB:YabuHm6PPrUsypy			Chromosome	4102123	4102639	516	NA	735	344	814	305	601	250	508.91	-1.23	0.17	6.843e-11	4.039e-09
ENSB:ehhxpTyTv9NmrDa			Chromosome	4499522	4499702	180	NA	4142	14122	3547	12417	4395	13395	8628.16	1.66	0.13	9.556e-35	2.961e-32
ENSB:ebHDdpbYiZI6XOG	rsxD	Ion-translocating oxidoreductase complex subunit D	Chromosome	2389847	2390750	903	NA	512	205	371	187	495	200	328.72	-1.19	0.16	7.797e-11	4.515e-09
ENSB:qnAFH-zZi1_Cg7h	cphB_1	Cyanophycinase	Chromosome	664867	665734	867	NA	27630	6486	18701	7552	14208	6884	13472.6	-1.44	0.2	9.026e-11	5.179e-09
ENSB:x7PbNntnrVS1WBV			pCC7120delta	3029	3176	147	NA	114	0	68	0	91	0	45.43	-8.77	1.19	9.928e-11	5.644e-09
ENSB:OI5nmMDAi9YRobE		putative protein	pCC7120beta	103764	105408	1644	NA	6815	2882	6238	2670	9435	2745	5178.41	-1.4	0.2	1.006e-10	5.666e-09
ENSB:5mghgUKGGgKqG4X		putative protein	Chromosome	4876815	4877661	846	NA	8697	2514	8057	3088	5444	2190	4991.88	-1.43	0.2	1.029e-10	5.745e-09
ENSB:bvaFhPk4hqCTUJt	tkt_2	Transketolase	Chromosome	4877765	4879667	1902	NA	6575	2133	6375	2470	5136	1400	4021.74	-1.51	0.21	1.109e-10	6.137e-09
ENSB:8RXq1yXVo3WNwKE			Chromosome	6362213	6363017	804	NA	981	448	1052	440	771	391	681.42	-1.11	0.16	1.568e-10	8.601e-09
ENSB:EpJo_ycriQUHFxP		ISNCY family transposase ISAzs34	pCC7120delta	190	712	522	NA	92	271	84	266	54	234	165.82	1.65	0.2	2.162e-15	1.861e-13
ENSB:tn1siNvl5p8qWVB			Chromosome	4616275	4617124	849	NA	804	2474	688	2444	722	2205	1549.89	1.64	0.12	1.626e-42	8.397e-40
ENSB:l3v5QX8frTmvfe_			pCC7120alpha	135611	136025	414	NA	84	0	67	0	76	0	38.01	-8.52	1.19	4.257e-10	2.274e-08
ENSB:Ri5PLrtTszKFUBY			pCC7120alpha	141678	143313	1635	NA	78	0	64	0	78	0	36.93	-8.48	1.19	5.958e-10	3.132e-08
ENSB:_Y0enuPatukprPx			Chromosome	3205739	3206906	1167	NA	227	96	223	84	178	66	145.64	-1.31	0.19	5.965e-10	3.132e-08
ENSB:kEKT7bytmYdJ1Or			Chromosome	1689716	1690310	594	NA	261	766	413	1429	314	1234	743.43	1.61	0.29	9.699e-07	3.321e-05
ENSB:w6twiyZsR2rSt_8			Chromosome	4331465	4331945	480	NA	10262	2869	7484	3529	6071	2790	5475.92	-1.3	0.19	6.826e-10	3.525e-08
ENSB:5cICfXkHVrlgRY4		putative zinc-binding alcohol dehydrogenase	Chromosome	1035419	1036589	1170	NA	4386	935	3899	1405	2632	816	2342.49	-1.66	0.25	8.266e-10	4.233e-08
ENSB:Wnaec_CK_H2isaj			Chromosome	5761879	5762599	720	NA	3005	1408	2363	1354	2335	1061	1917.07	-0.99	0.15	9.586e-10	4.869e-08
ENSB:h7lTW-ARieEbHTB			Chromosome	3738322	3739015	693	NA	30466	8728	29762	11823	20705	8067	18276.6	-1.42	0.21	1.036e-09	5.219e-08
ENSB:U72GHGYZ1QtK21Y			Chromosome	4843777	4844062	285	NA	18346	10479	16592	9900	15139	10647	13513.8	-0.67	0.1	1.147e-09	5.734e-08
ENSB:m9kHjxhFFE8vDQo			Chromosome	4956599	4957184	585	NA	1339	403	1148	462	844	280	744.03	-1.45	0.22	1.369e-09	6.786e-08
ENSB:KUKzzT3Oen1qyYv			pCC7120alpha	166351	166885	534	NA	282	121	269	103	202	94	178.17	-1.2	0.18	1.456e-09	7.161e-08
ENSB:fxc2FNSn15vjV6l			pCC7120alpha	220181	221723	1542	NA	236	106	283	104	227	87	174.75	-1.29	0.19	1.561e-09	7.619e-08
ENSB:SJSNAklpLN8Maiz			pCC7120alpha	254828	255332	504	NA	2258	852	2926	851	1635	714	1543.89	-1.43	0.21	1.607e-09	7.778e-08
ENSB:qy5ubi7PDGRTIZc			pCC7120alpha	144306	145203	897	NA	79	0	64	0	55	0	32.97	-8.32	1.19	1.667e-09	8.008e-08
ENSB:PNjX-ZOq-mq_YBT			Chromosome	4330311	4331148	837	NA	10106	2867	7785	3576	6177	2387	5463.45	-1.36	0.2	1.964e-09	9.36e-08
ENSB:X6mu7-u8wP9YGgE			pCC7120alpha	151721	152126	405	NA	57	0	56	0	76	0	31.98	-8.27	1.2	3.127e-09	1.479e-07
ENSB:q_7CSrX0210JR4F			Chromosome	6042478	6042766	288	NA	11386	3437	10263	4845	8449	3477	6987.8	-1.29	0.19	3.649e-09	1.713e-07
ENSB:mlqrrM1ZMCzetVY			Chromosome	826760	828683	1923	NA	1083	570	1079	601	1043	536	821.6	-0.89	0.14	4.464e-09	2.08e-07
ENSB:EyAGw0-DwLnST1H			pCC7120alpha	263246	265067	1821	NA	508	258	431	242	407	233	346.12	-0.85	0.14	4.922e-09	2.276e-07
ENSB:DUFpmMHq1ThEsxc			Chromosome	4521878	4522637	759	NA	1682	798	1712	897	1535	704	1225.78	-1.01	0.16	5.323e-09	2.421e-07
ENSB:wYIPo5aOxCDd1v_	treZ	Malto-oligosyltrehalose trehalohydrolase	Chromosome	175503	177324	1821	NA	16084	5004	19140	5943	12527	2990	10323.1	-1.65	0.26	5.352e-09	2.421e-07
ENSB:zGBsC3D8Gtj2ymD	pecF	Bilin biosynthesis protein PecF	Chromosome	619695	620217	522	NA	6338	1907	3274	1010	3624	1205	2853.75	-1.58	0.24	5.276e-09	2.421e-07
ENSB:JlktlDLUqgPO-Me	iolG_2	Inositol 2-dehydrogenase/D-chiro-inositol 3-dehydrogenase	Chromosome	4993196	4994186	990	NA	4927	8067	4468	6864	4603	7293	6015.93	0.61	0.1	7.228e-09	3.246e-07
ENSB:OyKxrbfCWMSMWT9			Chromosome	1032662	1033388	726	NA	5233	890	4404	1761	4082	836	2877.29	-1.8	0.29	7.854e-09	3.484e-07
ENSB:ZvbzOGVC3UcG_5e	hlyD_1	Hemolysin secretion protein D, chromosomal	pCC7120alpha	5797	7252	1455	NA	1073	516	945	423	842	562	725.76	-0.91	0.14	7.872e-09	3.484e-07
ENSB:a3BFdmaOnaOEF2-			Chromosome	930303	930765	462	NA	13888	3114	8956	4111	7256	2971	6666.11	-1.45	0.22	8.487e-09	3.73e-07
ENSB:0lKJ85quSg-P7sf			Chromosome	1030261	1030651	390	NA	3172	1031	3165	1267	2102	860	1933.22	-1.34	0.21	1.021e-08	4.457e-07
ENSB:qfR8hL4KMX7nt5_			pCC7120delta	47855	48101	246	NA	62	0	48	0	50	0	26.71	-8.02	1.19	1.134e-08	4.916e-07
ENSB:yJKfo7_EpcR1xJq	psbA2_5	Photosystem II protein D1 2	Chromosome	5796898	5797981	1083	NA	278320	520742	188524	371730	191239	439666	328270	0.96	0.15	1.736e-08	7.471e-07
ENSB:lAsDClIrcc5hy1L			Chromosome	265823	266480	657	NA	13064	3992	10004	5430	9560	3643	7612.92	-1.25	0.2	2.075e-08	8.867e-07
ENSB:6MY-oqq42fC7EhB			Chromosome	3739239	3739968	729	NA	4473	1161	4064	1859	3735	1025	2730.92	-1.49	0.24	2.347e-08	9.962e-07
ENSB:EgqeSdELKIudQCN			Chromosome	252978	254037	1059	NA	1830	978	1544	942	1589	748	1271.72	-0.87	0.14	2.984e-08	1.258e-06
ENSB:yVTfdzaBXIBCifV			pCC7120alpha	9428	9731	303	NA	25907	5564	22055	4912	9958	6141	12302.3	-1.65	0.27	3.139e-08	1.314e-06
ENSB:4zHGSWhJ_bAawzZ			Chromosome	1143519	1143792	273	NA	480	170	460	236	451	174	330.3	-1.21	0.19	3.328e-08	1.384e-06
ENSB:nyJqb7O1PlxobQj			Chromosome	1030962	1031364	402	NA	6464	1614	6017	2625	5628	1282	3958.58	-1.58	0.26	3.799e-08	1.57e-06
ENSB:Bva01P78Mc-0KKI			Chromosome	5698281	5698656	375	NA	11276	3389	9707	4704	7618	3573	6710.19	-1.22	0.19	4.059e-08	1.666e-06
ENSB:Nydm9PG5a3XacTb			pCC7120delta	23979	24165	186	NA	0	6	0	6	0	3	2.48	1.6	2.07	0.942	8.28
ENSB:B-aD8chPul-WYyi	lagD_1	Lactococcin-G-processing and transport ATP-binding protein LagD	pCC7120alpha	9974	12119	2145	NA	497	242	406	208	425	259	339.27	-0.88	0.15	5.175e-08	2.096e-06
ENSB:IuIvtXzFPtWkkr6	luxA	Alkanal monooxygenase alpha chain	Chromosome	3206932	3208003	1071	NA	892	485	710	329	693	408	583.62	-0.89	0.15	5.523e-08	2.223e-06
ENSB:T0MMafWsc4U8k8X			pCC7120delta	731	1121	390	NA	57	137	35	118	38	145	87.64	1.51	0.22	6.606e-10	3.44e-08
ENSB:iYtxcm2A8j2_OJQ			Chromosome	928923	930207	1284	NA	49816	9719	27244	12449	22822	10059	21765.9	-1.49	0.24	5.98e-08	2.376e-06
ENSB:7ABMb6PstvdKaWG			Chromosome	5530332	5530635	303	NA	10417	4503	11815	5152	8262	4248	7422.53	-1.09	0.18	7.516e-08	2.967e-06
ENSB:zK85GqyimAxGb_h			pCC7120alpha	252216	254748	2532	NA	4125	1831	4917	1827	3125	1856	2953.48	-1.1	0.18	8.39e-08	3.291e-06
ENSB:ai4V72DXpOuFJZm			Chromosome	223222	223405	183	NA	1537	399	878	359	694	282	682.23	-1.46	0.24	8.524e-08	3.322e-06
ENSB:PGjlVjyalDydH8f			Chromosome	2183274	2184951	1677	NA	42768	10416	27745	10726	18040	9066	19560.6	-1.43	0.23	9.242e-08	3.58e-06
ENSB:pHnTXTYjdM8OQdl			pCC7120alpha	270674	271133	459	NA	2392	969	3232	1091	1932	871	1756.94	-1.3	0.21	1.277e-07	4.914e-06
ENSB:PmuYV0bqwlKOUDW	mntB_2	Manganese transport system ATP-binding protein MntB	Chromosome	4318672	4319470	798	NA	892	466	737	295	642	296	551.47	-1.07	0.18	1.369e-07	5.235e-06
ENSB:fBcGImFhvLTAAPy			pCC7120alpha	390841	390955	114	NA	47	8	37	7	49	7	25.97	-2.34	0.45	1.531e-07	5.821e-06
ENSB:XisfbEZKuR6gkZW			Chromosome	1335258	1335699	441	NA	14595	4844	12959	5718	9465	3352	8474	-1.32	0.22	1.557e-07	5.885e-06
ENSB:105-Ei3RoyoZblp			pCC7120alpha	276120	276321	201	NA	1338	559	1265	653	982	556	892.67	-0.98	0.17	1.853e-07	6.958e-06
ENSB:H1a8tSlZVZFI38p	rssB_2	Regulator of RpoS	Chromosome	506543	507374	831	NA	2289	811	3258	818	1605	474	1548.41	-1.63	0.28	2.093e-07	7.813e-06
ENSB:scBxX2v-egQLPsn	cpdA_6	3',5'-cyclic adenosine monophosphate phosphodiesterase CpdA	Chromosome	6370768	6371569	801	NA	1039	2107	1078	1853	1148	2092	1550.42	0.82	0.14	2.216e-07	8.225e-06
ENSB:0o887KwE0qJZ5UU			Chromosome	5555509	5555830	321	NA	3815	1286	3201	1624	2606	1021	2256.4	-1.22	0.2	2.486e-07	9.172e-06
ENSB:IKv5ZZhwG_raahq	tagU_1	Polyisoprenyl-teichoic acid--peptidoglycan teichoic acid transferase TagU	Chromosome	200894	202406	1512	NA	16314	11547	15686	8788	15151	9204	12774.2	-0.66	0.12	2.777e-07	1.018e-05
ENSB:N-nwxJ-hB0vaLSu			Chromosome	3831312	3832098	786	NA	427	199	455	225	375	177	310.78	-1.03	0.18	2.801e-07	1.021e-05
ENSB:5sK-rhxwy39hAaQ			pCC7120alpha	226045	229729	3684	NA	1581	943	1538	930	1398	918	1219.71	-0.67	0.12	3.742e-07	1.356e-05
ENSB:q8pvUjPq6DL_Npf			pCC7120alpha	210275	210836	561	NA	39	3	47	10	45	6	25.36	-2.51	0.5	4.065e-07	1.465e-05
ENSB:8vPod86j-yWJPGD	amyX	Pullulanase	Chromosome	1009736	1011395	1659	NA	113841	41489	101540	38774	64139	25494	63880.1	-1.32	0.22	4.12e-07	1.476e-05
ENSB:rX7IIXIPiajseoI			pCC7120epsilon	30856	31150	294	NA	43	0	39	0	26	0	17.97	-7.46	1.21	4.614e-07	1.643e-05
ENSB:ZbS-t-th32xHG27	add	Adenosine deaminase	Chromosome	5296755	5297799	1044	NA	1758	1049	1617	1024	1481	1022	1325.47	-0.62	0.11	5.529e-07	1.958e-05
ENSB:eXysyjtSalwG3OL			pCC7120gamma	30210	30990	780	NA	472	1201	434	1294	299	994	779.06	1.46	0.18	1.882e-13	1.356e-11
ENSB:uBT8VG-DmRPHb05		putative zinc-binding alcohol dehydrogenase	Chromosome	1033465	1034635	1170	NA	6543	1268	5438	2390	4475	1140	3546.13	-1.6	0.28	6.368e-07	2.229e-05
ENSB:079rgfCOb49-8Ls			Chromosome	497832	499038	1206	NA	215	52	250	39	87	36	112.55	-1.9	0.35	6.838e-07	2.38e-05
ENSB:Pjo4r6jSQqj9ZKS		Orange carotenoid-binding protein	Chromosome	5698875	5699406	531	NA	10800	3966	9919	4859	7974	2840	6730.23	-1.22	0.21	7.416e-07	2.567e-05
ENSB:RlcU5mXv91OnHBG			Chromosome	1031407	1032502	1095	NA	22717	4550	18037	8128	14232	4132	11954.6	-1.54	0.27	8.385e-07	2.887e-05
ENSB:1q_rdFvYEFhKon-	tagA	N-acetylglucosaminyldiphosphoundecaprenol N-acetyl-beta-D-mannosaminyltransferase	Chromosome	2045636	2046389	753	NA	3328	9313	2790	6971	2698	7168	5329.27	1.36	0.11	2.948e-30	7.944e-28
ENSB:9_uVQJPEWe0wqUI	nhaP	K(+)/H(+) antiporter NhaP	Chromosome	5751638	5752928	1290	NA	288	114	331	152	280	103	212.82	-1.22	0.21	1.148e-06	3.888e-05
ENSB:Uw-bMD-mYZL7HUX	btuD_2	Vitamin B12 import ATP-binding protein BtuD	pCC7120alpha	306307	308449	2142	NA	3990	1956	2910	1901	2849	1880	2571.7	-0.72	0.14	1.148e-06	3.888e-05
ENSB:B9ft0nqmo1Ll5to			Chromosome	4511887	4513216	1329	NA	5755	2481	6338	2713	4478	1683	3916.3	-1.2	0.21	1.224e-06	4.123e-05
ENSB:yqvGgWvQlXgmzJq			Chromosome	3727904	3728909	1005	NA	1960	1143	1985	959	1525	815	1396.11	-0.88	0.16	1.379e-06	4.62e-05
ENSB:FQXea_d8mHA3AGe			Chromosome	4624071	4624965	894	NA	3077	1395	2906	1433	2250	939	1998.42	-1.07	0.19	2.064e-06	6.875e-05
ENSB:8leelXHwpQdmrmU	trpA_1	Tryptophan synthase alpha chain	Chromosome	481777	482590	813	NA	252	129	250	100	183	99	168.44	-1.02	0.19	2.77e-06	9.179e-05
ENSB:uJUXK-Jv0TC_ESQ			Chromosome	946718	946946	228	NA	11674	6712	11256	6656	9611	7021	8826.99	-0.64	0.12	2.881e-06	9.496e-05
ENSB:Pxqf-tyQhz8TP1t			Chromosome	2719486	2720389	903	NA	2209	3080	1763	2740	1730	3056	2418.53	0.58	0.11	3.359e-06	0.0001096
ENSB:l17j31-KXoI2y2x			pCC7120epsilon	12109	13876	1767	NA	19	101	22	55	31	60	47.46	1.32	0.34	0.00229	0.04592
ENSB:cqoRFSk6wmWAbIC			pCC7120alpha	27520	30919	3399	NA	1528	861	1136	712	1169	796	1029.63	-0.66	0.13	3.866e-06	0.0001254
ENSB:lAnWugFkoPK758N	treA	Periplasmic trehalase	Chromosome	171093	172581	1488	NA	5921	1929	6032	2257	3741	1111	3496.09	-1.43	0.26	3.968e-06	0.0001281
ENSB:fTBU8aeSjioi-a4			Chromosome	840514	841435	921	NA	224	552	199	449	191	561	360.53	1.29	0.14	3.389e-18	3.75e-16
ENSB:v9I8QCVhAdMgkBA			Chromosome	167599	167776	177	NA	23305	6051	16901	7454	11069	4463	11449.2	-1.38	0.25	4.178e-06	0.0001335
ENSB:TqZT7A36mDrOHmj			pCC7120gamma	2429	2840	411	NA	753	248	641	273	396	226	420.68	-1.17	0.22	5.034e-06	0.00016
ENSB:0vhHOITRTliNCp-			pCC7120epsilon	29897	30116	219	NA	30	0	25	0	24	0	13.2	-7.01	1.22	5.333e-06	0.0001686
ENSB:gKbwqt5gNNigOdv	rsgA_1	Small ribosomal subunit biogenesis GTPase RsgA	pCC7120gamma	84115	85177	1062	NA	1136	162	2687	135	730	172	847.08	-3.01	0.69	6.102e-06	0.0001919
ENSB:BQ1lQDNYmCVioO7			Chromosome	1335733	1336255	522	NA	17192	5362	12913	6831	10943	3707	9460.7	-1.26	0.24	6.501e-06	0.0002035
ENSB:qjW6qDzEMUqDoAg			Chromosome	833699	833870	171	NA	125074	68819	136769	62269	103886	75182	95470.2	-0.79	0.16	7.053e-06	0.0002196
ENSB:Obw6dVKVUX2SfAk			Chromosome	1036600	1036942	342	NA	1069	184	964	365	604	152	555.98	-1.68	0.33	7.432e-06	0.0002303
ENSB:Ak3ngztRUGnP2RO			pCC7120alpha	58130	61700	3570	NA	4375	3087	3955	2614	4084	2859	3495.28	-0.51	0.1	7.967e-06	0.0002456
ENSB:4FFEc5JBEXURHRq			Chromosome	172657	175426	2769	NA	9422	3195	10358	3644	6552	1585	5799.61	-1.49	0.29	8.929e-06	0.0002739
ENSB:kzXhKQGzGwT37In			Chromosome	167935	168349	414	NA	37090	9714	28538	13622	20574	7223	19376.4	-1.36	0.26	9.221e-06	0.0002815
ENSB:7PL3womxLq4ZUxG			Chromosome	3832114	3832492	378	NA	211	103	213	115	246	86	163.5	-1.09	0.21	1.027e-05	0.0003119
ENSB:qfSBVQxKsrKgbZc			Chromosome	545433	545679	246	NA	1429	2739	1164	3433	1065	2941	2127.19	1.27	0.16	5.811e-13	3.958e-11
ENSB:e0x33Cno2ZMWIFi			Chromosome	1301069	1301303	234	NA	3616	1489	2563	1640	2499	1161	2153.71	-0.95	0.19	1.095e-05	0.0003293
ENSB:iHR3pnyq2OdrRRU			Chromosome	3737879	3738152	273	NA	48686	11462	40350	19722	31139	15156	27754.2	-1.25	0.24	1.144e-05	0.0003424
ENSB:ONjK93_iyUe2QgA			Chromosome	4371938	4373393	1455	NA	252	537	242	471	299	515	385.38	0.85	0.17	1.172e-05	0.0003491
ENSB:ADAETV4havg9CS-			Chromosome	5958744	5958969	225	NA	232	561	267	696	134	2658	760.79	1.27	0.95	0.5065	4.889
ENSB:NBPMzNtUG6HU1mu			pCC7120alpha	218166	219279	1113	NA	206	94	276	102	207	107	166.56	-1.12	0.22	1.314e-05	0.0003878
ENSB:7MwqOyactwcBVNL			pCC7120alpha	292954	293587	633	NA	128	65	110	45	110	42	83.17	-1.13	0.22	1.388e-05	0.0004077
ENSB:CuOuEMZRnToFfvM			pCC7120alpha	334687	335419	732	NA	588	340	629	309	592	375	473.91	-0.78	0.16	1.408e-05	0.0004103
ENSB:v8-T1tk2lT2JJ8X			Chromosome	1609797	1610226	429	NA	3547	5262	2943	4340	2530	4683	3858.9	0.59	0.12	1.41e-05	0.0004103
ENSB:mAuDvHTDhyaLESz			pCC7120alpha	390976	391357	381	NA	1248	544	1002	509	734	503	752.52	-0.88	0.18	1.44e-05	0.0004171
ENSB:5vx_kz-sOTLYwfB			pCC7120delta	8731	9442	711	NA	22	0	18	0	34	0	12.55	-6.93	1.25	1.456e-05	0.0004198
ENSB:ijww233Ds3jvddp			Chromosome	5986505	5987354	849	NA	229	388	226	369	204	419	305.26	0.76	0.16	1.501e-05	0.0004306
ENSB:QZBFZRurZXLurvC	pecE	Bilin biosynthesis protein PecE	Chromosome	618518	619280	762	NA	23162	7250	10711	3250	11578	3640	9751.03	-1.52	0.3	1.652e-05	0.0004719
ENSB:G2J-1rl8dnrwH8L			pCC7120alpha	292718	292958	240	NA	106	44	89	39	94	41	68.87	-1.15	0.22	1.802e-05	0.0005122
ENSB:eT18o49esep3pxl	pbpG_2	Penicillin-binding protein 2D	Chromosome	6354142	6356074	1932	NA	1412	890	1514	820	1202	728	1095.37	-0.72	0.15	2.545e-05	0.0007202
ENSB:32JJyQCWBQkxSm_	egtB_1	Hercynine oxygenase	Chromosome	1585751	1587539	1788	NA	1376	1876	1156	1813	1135	1852	1530.28	0.53	0.11	3.073e-05	0.0008656
ENSB:cY3vLO-_3gShmzG			Chromosome	1300806	1301031	225	NA	1071	465	685	416	682	333	604.24	-0.94	0.19	3.094e-05	0.0008675
ENSB:RZGLkJ9hChEZKhs			Chromosome	412355	413216	861	NA	2747	4391	2699	3583	2406	3877	3270.53	0.52	0.11	3.121e-05	0.0008713
ENSB:mXXEH2-J0NQOxk4			Chromosome	4874845	4875391	546	NA	2311	772	2713	1275	2197	732	1680.72	-1.26	0.25	3.474e-05	0.000963
ENSB:maI7KHoQoBRH0XO			pCC7120alpha	89402	89984	582	NA	2365	1347	2060	1307	1883	1444	1732.99	-0.58	0.12	3.481e-05	0.000963
ENSB:LXl3MOXGsNY0EDr			Chromosome	542434	543202	768	NA	32352	6674	21800	8386	11678	7223	14510.7	-1.39	0.28	3.689e-05	0.001016
ENSB:yiQpCwcLZAO7aEz	cugP_3	UTP--glucose-1-phosphate uridylyltransferase	Chromosome	5377538	5378615	1077	NA	20953	10893	18775	10618	14129	8861	13998.8	-0.77	0.17	3.933e-05	0.001078
ENSB:JyXrdP6YYgBtqr1			Chromosome	471957	472284	327	NA	11707	20159	6551	16053	7826	15575	12845.3	0.91	0.19	5.874e-05	0.001604
ENSB:49m5v0JcFmdYuMU	susA_1	Sucrose synthase	Chromosome	1233669	1236087	2418	NA	7241	2635	6693	3296	4741	1833	4402.74	-1.16	0.24	5.935e-05	0.001613
ENSB:xnaEzLuD9-GkNv3			pCC7120alpha	255925	256207	282	NA	511	300	536	272	608	325	427.86	-0.84	0.18	6.988e-05	0.001891
ENSB:K1azn_9c6y2brF4			Chromosome	4874554	4874758	204	NA	2262	827	2238	1191	1740	979	1544.44	-0.98	0.21	7.499e-05	0.002021
ENSB:-Skx2hMko_CWcds		Orange carotenoid-binding protein	Chromosome	5896214	5896637	423	NA	1985	810	2775	1128	1778	789	1556.48	-1.17	0.24	9.662e-05	0.002592
ENSB:bMMcblr1rHcg47J	fbaB	Fructose-bisphosphate aldolase class 1	Chromosome	4510752	4511835	1083	NA	11139	4501	9056	4443	5913	3592	6399.36	-0.98	0.21	9.956e-05	0.002659
ENSB:aMxLHYPbrCDzNoS	sigB_1	RNA polymerase sigma-B factor	Chromosome	306020	306806	786	NA	270	397	201	410	189	368	304.5	0.75	0.17	0.0001187	0.003156
ENSB:p0Gg4ZwegcLSPNc			Chromosome	4901475	4902957	1482	NA	3746	2545	2992	1881	3114	2125	2723.87	-0.55	0.12	0.0001192	0.003156
ENSB:DGvTvu9uza2A0SW			pCC7120epsilon	35186	35621	435	NA	155	59	140	68	126	76	104.19	-0.98	0.21	0.0001259	0.00332
ENSB:RQ1kJ0nUFZFFIWW			pCC7120epsilon	1428	3222	1794	NA	103	207	76	204	72	214	145.27	1.25	0.18	3.173e-10	1.725e-08
ENSB:-8M6o49uCld4DXP			Chromosome	4498302	4499274	972	NA	1883	1373	1720	1092	1652	1052	1459.52	-0.54	0.12	0.0001486	0.003885
ENSB:y9O5m-wuL8yA0et			pCC7120alpha	388841	389249	408	NA	353	191	318	189	312	209	262.31	-0.68	0.16	0.0001564	0.004073
ENSB:5-edznCfFPsaBsy	thrS_1	Threonine--tRNA ligase	Chromosome	385670	387518	1848	NA	7599	11801	6413	10107	7446	11111	9052.08	0.54	0.12	0.0001607	0.004166
ENSB:Z6itIyrpzwQs5Pz			pCC7120alpha	210880	211423	543	NA	22	8	35	1	36	3	17.76	-2.55	0.69	0.0001641	0.004238
ENSB:cyL72_blsE3e2D_			pCC7120alpha	351071	353678	2607	NA	1892	1407	1787	1193	1776	1181	1539.31	-0.5	0.11	0.0001817	0.004673
ENSB:HhmWBBBI0jaXNJM	malQ	4-alpha-glucanotransferase	Chromosome	4670925	4672434	1509	NA	11070	7845	10665	5587	9088	5496	8268.02	-0.66	0.15	0.0001848	0.004732
ENSB:-cRKJIP0Tcood6F			pCC7120alpha	84270	85473	1203	NA	1622	1094	1419	927	1595	1051	1285.46	-0.55	0.13	0.0001894	0.004825
ENSB:i39M3UQGHVvJlLu			Chromosome	2476470	2477376	906	NA	865	577	874	556	889	480	709.04	-0.66	0.15	0.00019	0.004825
ENSB:33xpfWixuqLzQFo	crtI	Phytoene desaturase (lycopene-forming)	Chromosome	4520072	4521770	1698	NA	5899	3557	5380	3698	5106	2943	4433.97	-0.63	0.15	0.0001909	0.00483
ENSB:1I76ZaxZj4w6dxa			Chromosome	3750605	3750818	213	NA	29398	40044	19918	38725	17130	43584	31261.8	0.8	0.19	0.0001964	0.004949
ENSB:9Cj32vqZiMKepY7			Chromosome	1333866	1334349	483	NA	25147	34835	23171	33822	19632	33047	28193.5	0.51	0.11	0.0002076	0.00521
ENSB:K3KrcKmFg-i_Njm			Chromosome	5147139	5147631	492	NA	8837	14610	7636	13705	9443	15794	11659.5	0.67	0.16	0.0002338	0.005842
ENSB:qoSHLNotAuUok5I	pgl	6-phosphogluconolactonase	Chromosome	1883374	1884097	723	NA	3033	5754	2825	4323	2974	4261	3840.69	0.6	0.14	0.000238	0.005922
ENSB:kH1x46uWHRU7rLr			Chromosome	2905802	2906198	396	NA	313	552	316	456	242	462	388.08	0.66	0.16	0.0002926	0.007253
ENSB:bqWqp9Zc4Pu--tJ	cbbY	Protein CbbY	pCC7120alpha	63088	63775	687	NA	425	216	373	214	343	251	303.65	-0.68	0.16	0.0003032	0.007485
ENSB:Q6x6K0NWQFc0-v3	sodB	Superoxide dismutase [Fe]	Chromosome	3576002	3576605	603	NA	81935	55403	81391	40978	62061	40893	60254.8	-0.66	0.16	0.0003112	0.007653
ENSB:gmFYFETM2As33iW			Chromosome	666083	666311	228	NA	4111	1802	3132	1774	2392	1277	2399.74	-0.9	0.21	0.0003333	0.008163
ENSB:yVCudENGVIjH5ii	pknD_21	Serine/threonine-protein kinase PknD	Chromosome	3773444	3775475	2031	NA	3752	2201	3706	2277	2964	1888	2798.92	-0.65	0.16	0.0003503	0.008547
ENSB:CFPiPhcm7VN4hvv	kefB_3	Glutathione-regulated potassium-efflux system protein KefB	Chromosome	4308469	4310515	2046	NA	2712	2017	2468	1717	2440	1646	2164.73	-0.47	0.11	0.0003612	0.008746
ENSB:D1kYqdp2eTibUS_	sasA_4	Adaptive-response sensory-kinase SasA	Chromosome	504481	506413	1932	NA	4077	1796	6983	1686	2803	912	3058.06	-1.47	0.33	0.0003613	0.008746
ENSB:IxXndYGISpZKyUG			Chromosome	355652	355829	177	NA	7671	2065	5178	2124	2866	1202	3471.34	-1.35	0.3	0.0003636	0.008767
ENSB:sDvx4yRhcpSdxNS			pCC7120alpha	193772	198563	4791	NA	996	511	932	524	791	610	727.71	-0.66	0.16	0.0004184	0.01005
ENSB:2quz9IEeRjwBQbw			Chromosome	5413754	5414360	606	NA	2682	1675	2367	1363	1940	1568	1925.65	-0.55	0.13	0.0004202	0.01005
ENSB:MgMFMpa4RvSuASJ			Chromosome	3682366	3685489	3123	NA	101269	22745	48996	20385	30607	17396	39398.3	-1.37	0.31	0.0004658	0.0111
ENSB:0VOu17ifwdJ9kZ1			Chromosome	5656391	5656583	192	NA	16699	8274	15164	10175	16300	9683	12771.1	-0.71	0.17	0.0005171	0.01228
ENSB:iKR1_VJDd2VjJXi	petJ_3	Cytochrome c6	Chromosome	5100143	5100554	411	NA	29499	65720	29578	41129	24629	44350	38772.8	0.74	0.18	0.0005303	0.01254
ENSB:GS9l2k7rpNtj1bF			Chromosome	546124	551614	5490	NA	17793	9348	18405	8628	11906	6120	12008.5	-0.92	0.22	0.0005509	0.01298
ENSB:vZPv3p6DzYhpRbs			pCC7120alpha	165858	166332	474	NA	148	91	133	50	132	57	101.52	-0.99	0.23	0.0005788	0.01359
ENSB:F4-_dpiV2LwmYJI			Chromosome	4050502	4051174	672	NA	113	63	135	47	131	67	93.21	-1.02	0.24	0.0005848	0.01368
ENSB:tS3LP0m7QRI3Rev			pCC7120alpha	367161	367767	606	NA	159	90	160	90	188	79	128.46	-0.9	0.22	0.0006167	0.01437
ENSB:P1q8f9l_gsd_0GN			Chromosome	1168548	1168911	363	NA	265	461	285	851	178	572	437.95	1.23	0.28	0.0006314	0.01466
ENSB:cXwt0svgCRDfcTI			Chromosome	4358562	4360221	1659	NA	12733	9089	11420	5896	15149	6019	10067.8	-0.85	0.21	0.000657	0.01519
ENSB:Yr8SJv3QH6BU2qu	bioF	8-amino-7-oxononanoate synthase	Chromosome	437730	438891	1161	NA	1823	1266	1670	1144	1854	1207	1496.61	-0.52	0.13	0.0006916	0.01585
ENSB:vfj2tcHlFnL8ttk			Chromosome	5403076	5403610	534	NA	891	437	791	472	611	345	590.06	-0.79	0.2	0.0006932	0.01585
ENSB:vp3KEatDD9DFxvj	gph_2	Phosphoglycolate phosphatase	Chromosome	1230573	1233639	3066	NA	3669	1233	3052	1660	2226	868	2112.9	-1.12	0.26	0.0006918	0.01585
ENSB:Yv8zMs-ONKsyxzf	larMN	putative fused nickel transport protein LarMN	Chromosome	4764863	4765784	921	NA	6305	4085	7829	3975	6113	4028	5412.43	-0.69	0.17	0.0007455	0.01699
ENSB:6nDwOY72d6W46yc			pCC7120alpha	167675	168890	1215	NA	4560	2918	4654	2792	3799	2964	3616.9	-0.53	0.13	0.0007577	0.01718
ENSB:7SMQ5pzbSoeU9tX	dnaE_1	DNA polymerase III subunit alpha	Chromosome	1226738	1228091	1353	NA	1458	2236	1350	1735	1225	2157	1685.18	0.51	0.12	0.0007594	0.01718
ENSB:Tr73PF1Qw7HKNzw	ubiB_1	protein kinase UbiB	Chromosome	203772	205416	1644	NA	3656	2228	3032	2184	2757	2031	2642.25	-0.5	0.12	0.0007939	0.01789
ENSB:X1BB-gQGf925HGz			Chromosome	2608408	2610844	2436	NA	361	573	331	541	361	647	468.53	0.64	0.16	0.0008009	0.01798
ENSB:6fIXIkzNHO1FIye			Chromosome	3204483	3205665	1182	NA	171	96	158	85	140	79	121.4	-0.78	0.2	0.0008077	0.01807
ENSB:XeyNQUmBHTPjJii			pCC7120alpha	146307	147120	813	NA	10	0	23	0	12	0	7.66	-6.14	1.41	0.0008565	0.01909
ENSB:X90lYFwXOhMVIe2			Chromosome	4938914	4939109	195	NA	16787	3694	11915	4273	6936	5809	8158.75	-1.2	0.29	0.0008714	0.01929
ENSB:kp30ZMZSXS9zbVb			Chromosome	931661	932069	408	NA	54236	16725	37702	18820	23888	16521	27722.8	-1.03	0.25	0.0008717	0.01929
ENSB:l8xDjcduskYSa07	mshA_30	D-inositol-3-phosphate glycosyltransferase	Chromosome	6247525	6248551	1026	NA	780	1106	685	925	614	1081	861.06	0.5	0.12	0.0009073	0.02001
ENSB:4A4SJdH3IcrCRct			Chromosome	3941772	3942774	1002	NA	1056	1602	900	1309	982	1613	1239.04	0.53	0.13	0.0009609	0.02112
ENSB:GpNMtTxb7D55y0_			Chromosome	6363106	6365563	2457	NA	694	327	736	316	437	327	472.12	-0.86	0.22	0.0009647	0.02113
ENSB:bAQopXmSicPiISC			Chromosome	4765776	4766439	663	NA	2717	1869	3063	1778	2524	1693	2279.65	-0.58	0.15	0.001012	0.02208
ENSB:0185O1A5i4Ka22E	liaR_1	Transcriptional regulatory protein LiaR	pCC7120alpha	231825	232482	657	NA	4528	2518	4399	2678	3351	2352	3303.6	-0.63	0.16	0.001038	0.02257
ENSB:nhrjkD1L-czm570			pCC7120epsilon	14922	16962	2040	NA	1434	954	1178	799	1086	814	1040.3	-0.48	0.12	0.001045	0.02263
ENSB:I2Y3gjWVEQ4Dyrs			Chromosome	4707360	4707738	378	NA	267	472	229	359	237	366	319.65	0.6	0.15	0.001086	0.02344
ENSB:1O0pp9feBnJSQxg			pCC7120alpha	229751	230537	786	NA	944	588	980	525	711	507	708.45	-0.64	0.16	0.001101	0.0237
ENSB:RiYRy3i1vJPUR6P			Chromosome	5364127	5364550	423	NA	2123	1502	1800	1241	1896	1094	1606.57	-0.55	0.14	0.001203	0.02579
ENSB:WTenkeVVva212B7			Chromosome	4320899	4321250	351	NA	4158	1388	3599	1849	2221	1280	2407.68	-1.02	0.25	0.001234	0.02628
ENSB:fzEig_s8FwIlFdG			Chromosome	1181158	1181539	381	NA	2004	1335	2129	1031	2388	1404	1723.02	-0.73	0.19	0.00123	0.02628
ENSB:8ZAQLYkBmXbfLdG			pCC7120alpha	259759	261334	1575	NA	264	164	311	138	403	169	243.96	-0.98	0.25	0.001354	0.02874
ENSB:vxbEMgtWbjwB3uw			Chromosome	2459901	2460165	264	NA	346	187	323	202	300	131	248.52	-0.82	0.21	0.001428	0.03019
ENSB:McNpDJuE3T0aW82	dps_1	DNA protection during starvation protein	Chromosome	543390	543930	540	NA	27840	6269	19323	7649	9596	7420	12862.7	-1.22	0.3	0.001439	0.03034
ENSB:o4pUqY3TR78iF92		IS110 family transposase ISMae40	Chromosome	266825	267788	963	NA	90	32	50	29	92	25	53.03	-1.27	0.31	0.001696	0.03562
ENSB:f-7PZ8-UsyFO28d	trpB_1	Tryptophan synthase beta chain	Chromosome	480494	481724	1230	NA	269	119	257	90	157	46	155.41	-1.26	0.31	0.001749	0.03661
ENSB:eluGb77xsPp-Olf			pCC7120gamma	59568	59760	192	NA	14	0	15	0	9	0	6.34	-5.83	1.48	0.001916	0.03985
ENSB:xDRUR3__3t4PYHr			Chromosome	912249	913305	1056	NA	2039	1425	2107	1383	1889	1217	1679.61	-0.53	0.14	0.001914	0.03985
ENSB:IvFZAtubFuEfOUX			pCC7120gamma	51968	52463	495	NA	339	517	324	702	294	561	457.25	0.79	0.21	0.001954	0.0405
ENSB:8CcezCldE2TBX2h			pCC7120alpha	115304	124556	9252	NA	1689	1039	1363	966	1352	1070	1244.2	-0.47	0.12	0.00201	0.04152
ENSB:5LuHTqOR9jRnJOE	hisI	Histidine biosynthesis bifunctional protein HisIE	Chromosome	3935525	3936176	651	NA	10426	6699	10014	5599	7647	4599	7475.39	-0.66	0.18	0.002044	0.04181
ENSB:wHiGICXo9Og7Xlz	ntcA	Global nitrogen regulator	Chromosome	5265412	5266084	672	NA	5808	7564	4805	7150	5111	7440	6297.48	0.42	0.1	0.002039	0.04181
ENSB:TPDhVeyA4jXx-1K			Chromosome	472355	472685	330	NA	337	989	352	739	322	738	575.31	1.22	0.14	3.595e-15	3.011e-13
ENSB:3OXQ3BFsJ-KvFnT	blh	Beta-lactamase hydrolase-like protein	Chromosome	4707857	4708559	702	NA	232	507	216	316	197	348	299.69	0.73	0.2	0.00211	0.04301
ENSB:7R7qsp6p2sm3bR_			Chromosome	2322702	2324241	1539	NA	11858	8957	10150	6592	10370	6691	9075.65	-0.5	0.13	0.002165	0.04399
ENSB:MjTx75YOfYOwOEP			Chromosome	2693857	2696203	2346	NA	674	923	555	916	610	966	772.71	0.52	0.13	0.002179	0.04412
ENSB:tB_qSiRvdoxZqVM		Zinc-type alcohol dehydrogenase-like protein	Chromosome	482643	483600	957	NA	593	302	534	244	351	177	364.61	-0.93	0.24	0.002215	0.04471
ENSB:tZ35SGMcZuI2U1V		1,4-dihydroxy-2-naphthoyl-CoA hydrolase	Chromosome	2963839	2964286	447	NA	1940	1346	1957	1112	1522	1021	1480.26	-0.58	0.15	0.002276	0.04579
ENSB:P-Yyl0n7CNfjZCd	mobA	putative molybdenum cofactor guanylyltransferase	Chromosome	1117294	1117918	624	NA	1143	2189	850	2179	826	2274	1569.68	1.2	0.13	3.77e-18	4.099e-16
ENSB:B_h5SO5UroIzUc6	hcaB_1	3-phenylpropionate-dihydrodiol/cinnamic acid-dihydrodiol dehydrogenase	Chromosome	507833	508844	1011	NA	1452	760	1640	724	943	652	1027.51	-0.83	0.22	0.00269	0.05378
ENSB:jANGfUBB89tjAEN			Chromosome	2847121	2848534	1413	NA	406	264	388	243	338	234	312.05	-0.55	0.14	0.002726	0.05431
ENSB:GE8oaBUVRhDlxEL			Chromosome	5431629	5432976	1347	NA	8746	5601	8905	4567	6501	3556	6297.32	-0.74	0.2	0.002762	0.05486
ENSB:iQ2KPmStJZE5xod	uvsE	UV DNA damage endonuclease	Chromosome	1498366	1499314	948	NA	512	336	507	307	414	281	392.6	-0.57	0.15	0.002891	0.05724
ENSB:2Dz7pL-9uSVcrjm			Chromosome	4098365	4098725	360	NA	4869	2704	3974	2662	3362	2062	3260.76	-0.63	0.17	0.002952	0.05808
ENSB:8vh8Lelr0NSTULC			pCC7120epsilon	11573	12113	540	NA	3	15	4	17	3	13	9.16	1.19	0.75	0.4903	4.785
ENSB:OdZJjO06zyNJVs1			Chromosome	5330039	5330537	498	NA	28	7	32	8	25	5	17.6	-1.7	0.47	0.002964	0.05813
ENSB:DCJLnD1-vRm8aTd	ldh	Leucine dehydrogenase	Chromosome	500136	501198	1062	NA	227	55	267	60	76	56	122.88	-1.45	0.38	0.003052	0.05966
ENSB:UVqDI6mzs54idPu			Chromosome	2390782	2392150	1368	NA	743	477	584	345	537	344	502	-0.61	0.16	0.003182	0.06201
ENSB:MHH21VZ1XwX61yy	ilvB_1	Acetolactate synthase isozyme 1 large subunit	Chromosome	501571	503452	1881	NA	988	317	978	317	371	221	527.96	-1.25	0.33	0.003216	0.06248
ENSB:Fi6XAfNiNF1RWn0		IS200/IS605 family transposase ISDra2	pCC7120alpha	266190	267414	1224	NA	29606	21191	28461	18770	29032	21693	24827	-0.46	0.12	0.00327	0.06314
ENSB:_y7izV4LDPU9N5t			Chromosome	512706	513138	432	NA	619	295	617	277	383	311	415.95	-0.78	0.21	0.003261	0.06314
ENSB:e6bTBbIW4RXbv2I	phnE_2	Phosphate-import permease protein PhnE	Chromosome	2670247	2671072	825	NA	235	62	158	48	74	50	102.79	-1.32	0.34	0.003364	0.06474
ENSB:3pUisLh2fHGQ12t			Chromosome	415380	416127	747	NA	2312	3485	1860	2886	2119	2871	2577.08	0.46	0.12	0.003653	0.06972
ENSB:Bvshy-oegsmZwGz			Chromosome	5352133	5353039	906	NA	641	428	590	331	869	372	541.54	-0.82	0.23	0.003656	0.06972
ENSB:qfhmUEnPjCqh1pX		IS5 family transposase ISAcma45	pCC7120alpha	268527	270177	1650	NA	3536	2282	2924	1947	2845	2352	2641.53	-0.45	0.12	0.003645	0.06972
ENSB:PhkbowmU25Uwb8y	sasA_37	Adaptive-response sensory-kinase SasA	Chromosome	4553523	4555050	1527	NA	14612	9520	15382	8569	12219	6082	11064.5	-0.72	0.2	0.003846	0.0731
ENSB:px-Zjd_QbhkKczX			pCC7120gamma	59294	59561	267	NA	11	0	14	0	9	0	5.71	-5.59	1.6	0.004101	0.07771
ENSB:J-rxHcdWzRu30Nx			Chromosome	1173375	1173921	546	NA	633	198	508	273	333	224	360.08	-0.95	0.26	0.004202	0.07939
ENSB:3CG9TBNmZylCOZW	sigB_2	RNA polymerase sigma-B factor	Chromosome	4649617	4650394	777	NA	62	130	51	100	67	140	91.28	0.89	0.25	0.004283	0.08068
ENSB:cP3lP0qrcJF9BYG			pCC7120alpha	222456	223653	1197	NA	277	165	333	162	321	194	243.68	-0.76	0.21	0.004534	0.08515
ENSB:Xu2GeJkylW6l6b5			Chromosome	545659	545950	291	NA	906	1564	594	1677	527	1399	1104.7	1.14	0.18	5.981e-08	2.376e-06
ENSB:9izPTGaU5E13Y6E			pCC7120alpha	165181	165733	552	NA	204	132	193	79	156	80	139.99	-0.84	0.24	0.004676	0.08728
ENSB:el4ow_V6NXP-cfP			pCC7120alpha	362518	362674	156	NA	838	407	732	445	751	542	620.54	-0.65	0.18	0.004857	0.0904
ENSB:h5LqRquoM9mEgoy		Putative two-component membrane permease complex subunit SMU_747c	Chromosome	1771075	1772074	999	NA	2317	1223	1939	1198	1479	917	1505.76	-0.68	0.19	0.00493	0.09148
ENSB:VQoAubG-HDzoMHm	lysDH	Lysine 6-dehydrogenase	Chromosome	1337442	1338597	1155	NA	4061	2579	3265	2306	2930	2043	2852.51	-0.5	0.14	0.005072	0.09382
ENSB:_IlbNUSvGfNtAgR	clpC_2	Negative regulator of genetic competence ClpC/MecB	Chromosome	3642391	3644863	2472	NA	102011	64690	75101	47268	71419	45751	67241.1	-0.58	0.16	0.005087	0.09382
ENSB:DLddHvoNgwVCc7b			Chromosome	3936263	3936458	195	NA	8177	4444	8297	4476	5506	3302	5691.6	-0.75	0.21	0.00545	0.1002
ENSB:_SzI6PVmiURRG7-			Chromosome	1775020	1775632	612	NA	294	147	226	138	189	105	182.2	-0.76	0.22	0.005568	0.1021
ENSB:5nA_96tGLkjCk_B			Chromosome	837143	838325	1182	NA	3880	2194	4223	2071	2635	1571	2758.75	-0.78	0.22	0.005644	0.1032
ENSB:luvWRXryRKCWVuW			Chromosome	843418	844954	1536	NA	170	283	171	262	114	255	208.19	0.69	0.2	0.005748	0.1048
ENSB:J3xaeXpsnA5BojA			Chromosome	1748689	1749139	450	NA	129	65	140	75	115	62	98.05	-0.82	0.24	0.005837	0.1061
ENSB:HDEjuW9QI7cP0IJ			Chromosome	2900911	2901112	201	NA	281	139	298	153	198	130	199.93	-0.78	0.22	0.005887	0.1067
ENSB:-ITgos3XlLNSnyj			Chromosome	1774485	1774971	486	NA	233	121	299	134	189	113	182.22	-0.86	0.25	0.005985	0.1081
ENSB:hlkL5mdCrrXeBjK			pCC7120alpha	303900	304035	135	NA	14914	7407	14700	8646	12686	9640	11364.2	-0.63	0.18	0.006164	0.111
ENSB:oZlznHWwXaApBwo	btuF_2	Vitamin B12-binding protein	Chromosome	4756240	4757164	924	NA	1416	2120	1245	1718	1351	1916	1621.8	0.43	0.11	0.006204	0.1114
ENSB:8TNJpPjhQ6nXUNb			Chromosome	1889013	1889493	480	NA	6904	9345	5872	7595	5908	8952	7397.09	0.39	0.1	0.006289	0.1126
ENSB:ooO08CQU8oELnuz			pCC7120alpha	290452	291736	1284	NA	416	222	340	188	301	244	284.23	-0.61	0.17	0.00634	0.1132
ENSB:cJbXsaNMPIVCcV0			Chromosome	2537918	2539382	1464	NA	101	165	97	162	78	250	141.92	0.92	0.26	0.006507	0.1159
ENSB:m4s0rAAffSgr4y7	phnE_1	Phosphate-import permease protein PhnE	pCC7120gamma	99385	100195	810	NA	6076	149	4273	68	167	61	1742.57	-4.75	1.58	0.006732	0.1195
ENSB:nmq9DYUKTkVUHcP			Chromosome	3864399	3864960	561	NA	11460	3233	10365	5377	6256	2751	6565.27	-1.12	0.31	0.006813	0.1206
ENSB:sgnudDVXLD_5oeX			Chromosome	1330696	1330930	234	NA	3698	1569	3558	2113	2630	1228	2468.82	-0.88	0.26	0.007304	0.129
ENSB:heseeVsaBzgsufw	sasA_43	Adaptive-response sensory-kinase SasA	Chromosome	5850343	5851999	1656	NA	687	986	655	894	640	980	805.52	0.44	0.12	0.007352	0.1294
ENSB:-wDMOI_5pSLOiFi			pCC7120alpha	354074	354536	462	NA	4452	3111	4179	2592	5103	3108	3769.56	-0.57	0.16	0.007454	0.1303
ENSB:_4M7Y0_Dnp-UWLv			pCC7120delta	45988	47791	1803	NA	365	242	298	201	393	189	281.69	-0.66	0.19	0.007457	0.1303
ENSB:c5ZaPXd83cKZTE8	rcsC_14	Sensor histidine kinase RcsC	Chromosome	1252600	1253785	1185	NA	982	1344	639	1161	632	1148	976.28	0.59	0.17	0.007488	0.1303
ENSB:taZrPDcA11EfiHZ	gdhA	Glutamate dehydrogenase	Chromosome	5104438	5105728	1290	NA	3423	5511	2057	4233	2473	3989	3578.74	0.66	0.19	0.007487	0.1303
ENSB:GQnm81a2gJZ1S7M			pCC7120alpha	315699	331593	15894	NA	5674	3257	4730	3241	4441	3680	4165.85	-0.48	0.13	0.007561	0.1312
ENSB:V_IPT1TeMssytDQ			Chromosome	6248547	6249912	1365	NA	680	992	693	1005	637	1101	851.28	0.52	0.15	0.007795	0.1349
ENSB:RW_X1pHj8A0XTkt			Chromosome	889008	889896	888	NA	191	289	181	276	171	296	233.58	0.55	0.16	0.008127	0.1403
ENSB:RmnPuja33XjbEKh	arnC_5	Undecaprenyl-phosphate 4-deoxy-4-formamido-L-arabinose transferase	Chromosome	2757926	2758916	990	NA	310	474	300	409	280	501	378	0.53	0.15	0.008164	0.1405
ENSB:jVZuddjLvyNdSgz			Chromosome	3801613	3802120	507	NA	8346	10530	6794	10556	5607	10461	8678.7	0.51	0.14	0.008417	0.1445
ENSB:5vJh18999xkpd_1			pCC7120alpha	364722	365427	705	NA	1324	1006	1291	840	1525	840	1141.07	-0.56	0.16	0.008893	0.1518
ENSB:T0wE-4X6KgLcxkh			Chromosome	1491369	1492863	1494	NA	2260	1737	2311	1526	2324	1616	1966.37	-0.45	0.12	0.008872	0.1518
ENSB:FuGBOdjmZoNIUq1	bmrU	Putative lipid kinase BmrU	Chromosome	2238797	2239769	972	NA	4473	3282	4048	2683	3616	2390	3405.87	-0.48	0.13	0.008919	0.1518
ENSB:ELpQPWSjttsLw7D	adhA	putative alcohol dehydrogenase AdhA	Chromosome	1013426	1014413	987	NA	904	509	741	448	574	369	587.6	-0.65	0.19	0.008961	0.1521
ENSB:NcLye4FtqC-cQBS			pCC7120alpha	160245	160536	291	NA	2962	2266	2617	1803	2700	2066	2398.99	-0.4	0.11	0.009312	0.1572
ENSB:WS9hSWyC4TZwZSB			pCC7120alpha	66660	67335	675	NA	274	175	234	121	275	169	207.96	-0.67	0.2	0.009293	0.1572
ENSB:sG55woiIjhnhzY3			Chromosome	3864971	3865718	747	NA	11394	3902	13280	5840	6803	2909	7368.78	-1.12	0.32	0.009357	0.1576
ENSB:upz2puqX9c8k93p			pCC7120beta	182	740	558	NA	204	97	199	71	113	85	127.43	-0.9	0.27	0.009559	0.1605
ENSB:AKsQRCHLpRwFwMv			Chromosome	6264559	6265645	1086	NA	6448	8979	5858	7958	6180	8868	7367.36	0.4	0.11	0.01001	0.1677
ENSB:MbsovsTlZFc-y5V			Chromosome	5992219	5992771	552	NA	921	1188	790	1101	675	1190	973.48	0.45	0.13	0.01062	0.1773
ENSB:FbZ2gc104rsoYZF			Chromosome	3923023	3923482	459	NA	3167	1123	2529	1322	1472	879	1736.57	-0.95	0.28	0.01084	0.1806
ENSB:1ZpIkZjHdmaUHCF	carC_1	All-trans-zeta-carotene desaturase	pCC7120alpha	272835	274335	1500	NA	8770	5291	7212	4197	5512	3850	5767.69	-0.6	0.18	0.01091	0.1813
ENSB:AwViDFtAEQ2hG4F	rssB_1	Regulator of RpoS	pCC7120delta	12717	13152	435	NA	84	26	84	33	55	37	53.2	-1.05	0.31	0.01145	0.1898
ENSB:EPumHj40_TvQ5pG	epsO_2	Putative pyruvyl transferase EpsO	Chromosome	3943013	3944132	1119	NA	2234	3261	2010	2508	1968	3012	2487.22	0.41	0.11	0.01181	0.1946
ENSB:wBFScaHuuWWQrY6			Chromosome	2904431	2904881	450	NA	190	254	133	249	137	257	202.37	0.61	0.18	0.01178	0.1946
ENSB:4SdeY9r7OW3jJ6N	alr2	Alanine racemase 2	Chromosome	2953913	2955101	1188	NA	3112	2393	2956	2138	2732	2070	2565.36	-0.38	0.1	0.01195	0.1964
ENSB:6sbOg8igeRfvgUF			Chromosome	4745639	4746311	672	NA	519	721	457	611	429	668	565.11	0.42	0.12	0.01221	0.2001
ENSB:2F7HbzcGDiCnUzu			Chromosome	5553677	5554076	399	NA	1536	1138	1895	1020	1526	812	1325.46	-0.65	0.2	0.01254	0.2051
ENSB:u_r-aPgXcq8usLv			Chromosome	2399453	2400602	1149	NA	1761	4037	1599	4399	2731	4271	3142.93	0.88	0.27	0.01312	0.214
ENSB:TPMcOxYDAmUUDZA		Putative universal stress protein	Chromosome	871941	872484	543	NA	187	343	171	300	66	410	244.13	1.11	0.33	0.01345	0.2177
ENSB:BTnplLIK2APY02a			pCC7120alpha	223655	225425	1770	NA	269	185	263	135	231	165	207.69	-0.57	0.17	0.01345	0.2177
ENSB:GwKF5vHDIthCA2t			Chromosome	2086394	2086676	282	NA	753	1247	748	1744	685	1758	1159.92	1.04	0.2	1.275e-05	0.000378
ENSB:l53F5gArx5C_kvW			Chromosome	4738225	4739554	1329	NA	5463	6895	4349	6047	4085	7383	5676.69	0.46	0.13	0.01352	0.2182
ENSB:GqlH9cn57-2VZdO			pCC7120alpha	395779	396178	399	NA	87	47	98	46	77	38	65.69	-0.88	0.27	0.01421	0.2287
ENSB:KaK6pHW7Us39RFW			Chromosome	2989587	2990223	636	NA	120312	35668	75378	36863	42952	32183	56443.6	-1	0.3	0.0143	0.2295
ENSB:R3OqhKHr4d5fS2x			Chromosome	166534	167335	801	NA	16648	5852	10231	6912	8400	4721	8718.13	-0.86	0.26	0.01433	0.2295
ENSB:Qw3C_5NrQ7vGGQg		HNH endonuclease-associated RNA and ORF (HEARO) RNA	pCC7120alpha	291842	291978	136	NA	78	28	58	33	57	26	46.59	-0.99	0.3	0.01441	0.2301
ENSB:8-FQhUR6UYhCMCL			Chromosome	3021197	3022181	984	NA	203	306	195	353	130	296	246.65	0.72	0.22	0.01459	0.2324
ENSB:papUC65iXjqLzzc	mshA_31	D-inositol-3-phosphate glycosyltransferase	Chromosome	6249904	6251158	1254	NA	703	963	673	945	623	1081	830.47	0.48	0.14	0.01569	0.2494
ENSB:PvkiyZTKIm5Osc_			Chromosome	2039265	2040261	996	NA	19709	14437	18815	12526	15577	11579	15409.5	-0.43	0.12	0.01623	0.2572
ENSB:JoCezgQjOgW681Z			pCC7120alpha	31018	31774	756	NA	323	203	337	156	291	223	255.67	-0.62	0.19	0.01671	0.2635
ENSB:Lm-gXn_mfyKPhfR			pCC7120alpha	249748	252217	2469	NA	1877	1202	2423	1181	1627	1153	1582.51	-0.65	0.2	0.0167	0.2635
ENSB:OXpK9zE1qs-ISc-			pCC7120alpha	237691	241324	3633	NA	1636	933	1435	976	1539	1128	1277.29	-0.52	0.16	0.01698	0.2671
ENSB:jlgi7fvPSyF84eL			Chromosome	509312	512093	2781	NA	3572	2578	3207	2487	3403	2418	2947.07	-0.4	0.11	0.0173	0.2714
ENSB:S77D5NMmB4vN19j			Chromosome	338666	339041	375	NA	687	1337	1014	2083	780	1868	1304.81	0.92	0.29	0.01739	0.2721
ENSB:xhi2l134ONITBCa			Chromosome	2755774	2756284	510	NA	263	136	222	146	186	115	177.65	-0.65	0.2	0.01758	0.2744
ENSB:FD15ZzGJhtcMB8S			pCC7120alpha	102083	104168	2085	NA	2297	1857	2362	1087	2737	1383	1956.65	-0.69	0.22	0.01762	0.2744
ENSB:IVqa3CNTU1tYmkz			Chromosome	1520927	1523714	2787	NA	1258	1739	1144	1517	1139	1554	1387.81	0.36	0.1	0.0179	0.278
ENSB:TUC-WiE9GI2SY_0			Chromosome	663618	664023	405	NA	2162	1345	1748	1403	1803	1207	1610.34	-0.46	0.13	0.01809	0.2803
ENSB:2Dj-DXKdXJgd-Lz			Chromosome	3208156	3212410	4254	NA	759	515	691	451	598	493	583.4	-0.43	0.12	0.01819	0.2811
ENSB:33Hk0IBNQkL3x69			Chromosome	4347105	4347366	261	NA	671	869	565	856	565	1029	757.73	0.5	0.15	0.01838	0.2833
ENSB:2JUjC4gEhIdUd6e	rcp1_4	Response regulator rcp1	Chromosome	4552854	4553286	432	NA	4865	2832	5540	2630	3336	1826	3501.36	-0.79	0.25	0.01865	0.2868
ENSB:PbMDqwXP9BtwdTI	phnD2_1	putative ABC transporter phosphonate/phosphite binding protein PhnD2	pCC7120gamma	100201	101140	939	NA	9583	188	7325	36	148	22	2797.13	-5.41	2.08	0.01929	0.2959
ENSB:TZqUO6daj0fFv6c	dctA	C4-dicarboxylate transport protein	Chromosome	391432	392746	1314	NA	64	34	68	30	58	15	44.91	-1.08	0.34	0.01938	0.2959
ENSB:yqIwGjFVorZqVEc		IS5 family transposase ISAva7	pCC7120alpha	164	548	384	NA	422	220	353	200	390	283	311.65	-0.63	0.2	0.01937	0.2959
ENSB:gO1ifMdmAskMK5R			pCC7120gamma	90305	92660	2355	NA	474	292	364	210	368	278	329.5	-0.54	0.17	0.01955	0.2976
ENSB:ImJIw57nvko3Oy8	fusA_2	Elongation factor G	Chromosome	5253353	5255438	2085	NA	7582	16868	7157	21094	11344	16043	13410.7	0.87	0.28	0.01965	0.2985
ENSB:ycvyfyoK0EYOS4V			Chromosome	210582	211164	582	NA	1109	636	1139	586	730	425	768.86	-0.74	0.24	0.0197	0.2985
ENSB:CR-kKk-myzjFvOW			Chromosome	5805417	5806404	987	NA	1132	580	1208	573	691	381	759.12	-0.85	0.27	0.01985	0.2994
ENSB:rzGWBl6Sd1jgxX-			Chromosome	162351	163254	903	NA	856	1102	697	1039	674	995	890.41	0.41	0.12	0.01986	0.2994
ENSB:Xsql3SXc9K1YMNc	pipB2_2	Secreted effector protein PipB2	Chromosome	4516267	4516981	714	NA	828	655	803	524	764	508	679.78	-0.45	0.13	0.02	0.3008
ENSB:lfGR88aB-Q5APLW			Chromosome	1823803	1824010	207	NA	4135	5853	4154	5176	3416	6214	4811.69	0.46	0.13	0.02046	0.307
ENSB:G2N15wWNh7xi0x4			pCC7120alpha	234934	235261	327	NA	96	55	120	58	125	60	86.48	-0.85	0.27	0.02052	0.3071
ENSB:KvLz3kr4oG1KcGO			Chromosome	5948286	5948940	654	NA	51636	78828	41147	76889	35326	56010	56318.2	0.6	0.19	0.02092	0.3123
ENSB:_mFUYKE27-QNmoB	rcsC_13	Sensor histidine kinase RcsC	Chromosome	1244250	1247793	3543	NA	617	776	485	715	447	772	632.31	0.45	0.13	0.02119	0.3157
ENSB:hUc9CqJDde3dEZj	tspO	Tryptophan-rich protein TspO	Chromosome	4957397	4957871	474	NA	858	521	776	542	654	485	638.81	-0.48	0.15	0.02126	0.316
ENSB:c2npU7i6KvxRouz			Chromosome	838446	839139	693	NA	276	150	340	130	174	105	195.6	-0.9	0.29	0.02217	0.3287
ENSB:IFhWIP0QONVdXUV			Chromosome	413236	414868	1632	NA	616	887	629	989	573	929	771.18	0.51	0.16	0.02244	0.3318
ENSB:kxZOFyk_nm-aEbB	dinB	DNA polymerase IV	pCC7120alpha	272159	272609	450	NA	598	337	484	345	454	357	428.48	-0.48	0.15	0.02474	0.365
ENSB:e8Upvc9pWeriJWM			pCC7120alpha	312380	313187	807	NA	253	172	248	150	265	170	210.2	-0.55	0.17	0.02485	0.3658
ENSB:ZGk0UfAIgwMLudH	smc_7	Chromosome partition protein Smc	Chromosome	5857009	5859082	2073	NA	1020	1554	798	1084	811	1303	1086.29	0.47	0.14	0.02552	0.3747
ENSB:43SgTy4lM01MFcw			Chromosome	388195	388561	366	NA	345	542	373	483	294	526	426.12	0.5	0.15	0.02566	0.375
ENSB:fp-adh7JpwXSY1Q			Chromosome	6180101	6180359	258	NA	3765	2053	3569	2113	2559	1371	2566.39	-0.71	0.23	0.02565	0.375
ENSB:6JkEpcH2me-AuYP	rcsC_64	Sensor histidine kinase RcsC	Chromosome	6212203	6216880	4677	NA	6342	3967	6471	3659	4515	2765	4611.15	-0.63	0.2	0.02577	0.3757
ENSB:WDX4gfALLjQ64PC		ISNCY family transposase ISAzs34	pCC7120alpha	313201	313945	744	NA	56	30	45	17	52	17	36.07	-1.07	0.34	0.02681	0.39
ENSB:CQJKdyOlP4XUqvf	tal_2	Transaldolase	Chromosome	4840717	4841863	1146	NA	8180	4958	7481	4617	5482	3733	5722.18	-0.57	0.18	0.02703	0.3923
ENSB:V9DbtPFp8juFaPD			Chromosome	6233352	6235497	2145	NA	1843	2240	1438	2078	1404	2377	1889.02	0.42	0.13	0.02814	0.4074
ENSB:G6QPax8Aj2oKdW8			Chromosome	3050900	3051221	321	NA	531	687	482	716	442	783	606.18	0.48	0.15	0.02858	0.4128
ENSB:MqYXSJRKCjbuPVH			Chromosome	3987371	3988841	1470	NA	2405	3133	2039	2723	1876	2690	2465.94	0.36	0.1	0.03012	0.4341
ENSB:-PVjELIlbNe8Rbk			Chromosome	4099047	4099266	219	NA	2466	1303	2308	1230	1431	947	1606.82	-0.7	0.23	0.03061	0.4401
ENSB:wOQ59IVTCexcsju			pCC7120alpha	391353	391626	273	NA	1220	651	1086	750	920	714	890.26	-0.51	0.16	0.03095	0.444
ENSB:K5UlUvqKb_Pjg55			Chromosome	4882767	4883103	336	NA	12221	15274	8223	16592	10087	15897	13018.8	0.53	0.17	0.0311	0.445
ENSB:-192Xt-qv2wgIcu	ppsA_1	Phosphoenolpyruvate synthase	Chromosome	734052	736518	2466	NA	646	800	531	848	420	876	684.43	0.54	0.17	0.03227	0.4607
ENSB:jnPFolsoChedSTo	ptk_2	Tyrosine-protein kinase ptk	Chromosome	3478541	3480752	2211	NA	736	1002	575	789	576	1014	777.4	0.46	0.14	0.03243	0.4621
ENSB:ufbQBnQa8IUQcKI	psbA2_1	Photosystem II protein D1 2	Chromosome	4315436	4316519	1083	NA	742	1959	944	1689	1203	1933	1413.49	0.76	0.25	0.03314	0.471
ENSB:1YKUMbLNfLvvCrv			pCC7120alpha	156026	156284	258	NA	659	389	649	398	532	438	511.23	-0.5	0.16	0.03335	0.4729
ENSB:4bsjZk9IbwYzI9g			pCC7120alpha	49436	51257	1821	NA	552	276	453	315	447	339	397.2	-0.54	0.17	0.03404	0.4816
ENSB:4f2maPCPQ6mYB6c			Chromosome	2284031	2284604	573	NA	1245	1672	814	1650	823	1346	1250.3	0.57	0.19	0.03487	0.4922
ENSB:M83XrPwdmSLA5nD		IS200/IS605 family transposase ISSoc3	pCC7120alpha	363122	364382	1260	NA	3262	2297	3950	1915	2630	1985	2674.22	-0.57	0.19	0.03498	0.4926
ENSB:j2GRkZVqZthnR72	glnQ_1	Glutamine transport ATP-binding protein GlnQ	pCC7120gamma	101176	101965	789	NA	9645	239	6849	30	187	41	2740.94	-4.79	2.22	0.03619	0.5085
ENSB:jQE3DHpd1M1nVPN		Pentapeptide repeat protein Rfr32	Chromosome	200311	200818	507	NA	737	522	703	491	621	473	590.97	-0.41	0.13	0.03657	0.5127
ENSB:7obM36RZQTH7cF_			Chromosome	2754776	2755778	1002	NA	256	142	270	154	198	96	186.18	-0.75	0.26	0.03683	0.5152
ENSB:xh4Pz5NlYhVaAI_			Chromosome	423174	426633	3459	NA	2961	3922	2210	3229	2412	3426	3009.59	0.39	0.12	0.03729	0.5204
ENSB:gO-S5n46P3kAwmY			Chromosome	4975086	4976673	1587	NA	2322	3078	1992	2568	2013	2712	2437.64	0.33	0.1	0.04162	0.5795
ENSB:9fMqnFQYgTPRIfj		Sulfide-quinone reductase	Chromosome	5401742	5403044	1302	NA	962	637	1087	629	784	547	775.3	-0.54	0.18	0.04238	0.5888
ENSB:JcCJarD9SCBmfjB			Chromosome	1347726	1350270	2544	NA	2620	1841	2301	1653	2006	1716	2017.8	-0.36	0.11	0.04316	0.5983
ENSB:60S-n4rdDoN2t3x	kmo_2	Kynurenine 3-monooxygenase	Chromosome	3687202	3688720	1518	NA	2543	2038	2458	1739	2294	1831	2149.33	-0.34	0.1	0.04427	0.6124
ENSB:6q7oJHue2oEkVoV			Chromosome	3543694	3544513	819	NA	3261	1917	2805	1842	2120	1594	2247.67	-0.51	0.17	0.04616	0.6371
ENSB:kY3agN5NFD8h1vh			Chromosome	5554072	5554957	885	NA	5524	4282	7294	3772	5998	2633	4939.87	-0.7	0.24	0.04674	0.6437
ENSB:ODch7GfiECLIX1X		tRNA	Chromosome	860749	860814	65	NA	8131	12738	7823	10805	5655	9830	9108.51	0.5	0.16	0.04716	0.648
ENSB:M971CcZmQIJbmeu			Chromosome	6046981	6048382	1401	NA	133	221	136	202	137	236	177.35	0.55	0.19	0.04853	0.6654
ENSB:R0eE1u2CoCY5xnT	udk	Uridine kinase	pCC7120alpha	164737	165160	423	NA	91	45	80	39	68	43	60.87	-0.76	0.27	0.04892	0.6693
ENSB:cg9TbjmVoKiI41n			Chromosome	2497472	2499281	1809	NA	5409	3664	4186	3483	4502	3284	4080.22	-0.38	0.12	0.05089	0.6946
ENSB:vb1mEOINaObPXbq	pgsA	CDP-diacylglycerol--glycerol-3-phosphate 3-phosphatidyltransferase	Chromosome	4892354	4892873	519	NA	1092	829	1029	705	898	709	875.41	-0.38	0.12	0.05342	0.7276
ENSB:-SLG6r8hfKKoSRy			pCC7120alpha	292007	292313	306	NA	1064	616	969	627	757	643	778.14	-0.47	0.15	0.05393	0.7328
ENSB:S6ecG8-1lLIi6MG			pCC7120alpha	230538	230781	243	NA	448	310	418	297	429	304	368.21	-0.44	0.14	0.05408	0.7334
ENSB:LpdM5uzpfCEiB-5	uppS_1	Ditrans,polycis-undecaprenyl-diphosphate synthase ((2E,6E)-farnesyl-diphosphate specific)	Chromosome	3638045	3638795	750	NA	1222	990	1102	709	1120	726	975.75	-0.44	0.14	0.05633	0.7621
ENSB:ue1DI0Y3yD26OCy	sbpA	Sulfate-binding protein	Chromosome	364334	365480	1146	NA	2399	6059	2614	6272	2795	3336	3909.12	0.8	0.29	0.05659	0.7641
ENSB:nF0CHP_vNxmAr7R			Chromosome	5168304	5168547	243	NA	7993	9636	6054	8499	5970	9764	7945.79	0.39	0.12	0.05793	0.7804
ENSB:UhLe-nWaIAzUHGT			Chromosome	2398710	2399418	708	NA	382	1045	431	1401	738	1098	855.64	0.94	0.34	0.05932	0.7974
ENSB:Hvu0pQEJl40mgh-			pCC7120alpha	401379	402390	1011	NA	4242	2845	3153	2435	3240	2598	3072.77	-0.38	0.12	0.06078	0.8152
ENSB:mfOdOFQT3rWo7PB			Chromosome	1123881	1125951	2070	NA	965	1352	901	1335	765	1142	1073.68	0.43	0.14	0.06193	0.8289
ENSB:pxfqCymil4Wc-f6			Chromosome	2981898	2982051	153	NA	5091	7468	4918	11438	5728	9914	7472.94	0.7	0.25	0.06234	0.8325
ENSB:VjSU-_zlujac9dA		ISL3 family transposase ISAsp1	Chromosome	1890542	1891763	1221	NA	158	303	150	219	178	307	218.4	0.6	0.21	0.06266	0.835
ENSB:oJ1v68XP0tKBMFZ			Chromosome	3860357	3860882	525	NA	6674	4507	6967	4403	5196	3869	5268.5	-0.47	0.16	0.06396	0.8505
ENSB:JS4KDghMe5gpKmV	liaR_5	Transcriptional regulatory protein LiaR	Chromosome	4555490	4556213	723	NA	47201	32309	51134	30525	38011	22646	36974.2	-0.56	0.2	0.06502	0.8628
ENSB:S4whdHqn5S9vNWB			Chromosome	477035	477803	768	NA	118	25	95	46	49	21	58.67	-1.17	0.43	0.06648	0.8803
ENSB:IV4QCRT6luDx978			pCC7120alpha	90114	90438	324	NA	563	392	493	354	455	298	424.96	-0.45	0.15	0.06842	0.904
ENSB:U30f4keilPBHNa6			Chromosome	941778	941979	201	NA	321	197	366	211	274	194	261.23	-0.56	0.2	0.06884	0.9077
ENSB:9-uXvIho6qbEgWY			Chromosome	5954155	5954752	597	NA	323	245	381	205	316	150	270.53	-0.64	0.23	0.06916	0.9096
ENSB:rRzSkeMREF5atdW			pCC7120zeta	2956	4129	1173	NA	1001	665	734	412	727	503	668.59	-0.54	0.19	0.06928	0.9096
ENSB:SEsMK_EcinaxI6T			Chromosome	4940631	4941369	738	NA	3744	6268	3217	4499	3768	5145	4417.19	0.44	0.14	0.0706	0.9249
ENSB:-zhzeTncWy8hkgS	norV_2	Anaerobic nitric oxide reductase flavorubredoxin	Chromosome	4642401	4642737	336	NA	9333	7004	7325	4500	9273	3984	6882.88	-0.63	0.23	0.07291	0.9533
ENSB:gT1pmGVXo8wA7q_			Chromosome	5224824	5225271	447	NA	240	319	208	315	185	311	262.21	0.46	0.15	0.07409	0.9666
ENSB:buyxoP6uxuzjWsz			Chromosome	5777858	5778401	543	NA	1082	1350	955	1300	923	1398	1165.7	0.36	0.11	0.07455	0.9705
ENSB:ZdJEmOb_JdNg13j			pCC7120alpha	265164	265677	513	NA	540	365	598	358	587	411	478.81	-0.51	0.18	0.07593	0.9864
ENSB:rMsxXwNlYYHuE7Y			Chromosome	4958086	4958560	474	NA	606	323	585	359	404	273	424.48	-0.6	0.22	0.07685	0.9963
ENSB:KjNYLFzK69kbd91			pCC7120delta	10683	10929	246	NA	66	31	52	27	49	21	40.86	-0.88	0.33	0.07797	1.009
ENSB:5-U6x1GT_yzJn_u			pCC7120alpha	190002	193578	3576	NA	1037	737	944	611	843	730	815.39	-0.38	0.12	0.07912	1.021
ENSB:9sHAdEXZrAhlq7B	dat	Diaminobutyrate--2-oxoglutarate aminotransferase	Chromosome	464673	466155	1482	NA	73	57	114	39	200	50	90.61	-1.14	0.43	0.082	1.056
ENSB:97qLKmvwASeLVD-	xpkA_1	Xylulose-5-phosphate phosphoketolase	Chromosome	1746055	1748482	2427	NA	387	241	345	247	334	252	301.19	-0.44	0.15	0.08368	1.076
ENSB:7w4oNt1gvuNHp7S			Chromosome	4593740	4594382	642	NA	3087	1408	4647	1703	1891	1332	2353.29	-0.9	0.34	0.08676	1.113
ENSB:nxnBI9rVropdcgQ			pCC7120alpha	284940	285657	717	NA	57	31	45	23	54	15	37.45	-0.96	0.36	0.08892	1.139
ENSB:1PfOf-QucNi9t_K			Chromosome	2413275	2413653	378	NA	7660	11033	7145	9279	5517	8964	8219.67	0.42	0.14	0.08981	1.148
ENSB:9k5q7_IzWTNFYOt			pCC7120alpha	365457	366324	867	NA	1241	971	1191	690	1724	802	1108.5	-0.64	0.24	0.09053	1.154
ENSB:-FT4gqaPWb3xHt1	btuD_3	Vitamin B12 import ATP-binding protein BtuD	pCC7120alpha	345945	348873	2928	NA	1640	1030	1462	1077	1449	1157	1303.98	-0.41	0.13	0.09147	1.161
ENSB:A4h5a4VC7DWWLK2	menH_2	2-succinyl-6-hydroxy-2,4-cyclohexadiene-1-carboxylate synthase	Chromosome	2464158	2465097	939	NA	1678	1126	1163	889	1345	865	1171.89	-0.45	0.15	0.09167	1.161
ENSB:S1Dd7r8oE6R2d7E			Chromosome	1794444	1795689	1245	NA	6889	5850	6882	4460	6838	4988	5983.57	-0.38	0.12	0.09181	1.161
ENSB:UxKBgJvpZhLcAEu	rcsC_50	Sensor histidine kinase RcsC	Chromosome	4551272	4552604	1332	NA	5931	3917	6602	3556	4380	2571	4488.69	-0.62	0.23	0.09152	1.161
ENSB:ZK1UPn86QwCNcBJ			pCC7120alpha	342062	344129	2067	NA	1786	1190	1394	1071	1316	1069	1299.34	-0.37	0.12	0.09377	1.183
ENSB:n8OkNNiYxu_KIKp	trpC_1	Indole-3-glycerol phosphate synthase	Chromosome	483798	484623	825	NA	177	129	194	111	169	100	146.89	-0.55	0.2	0.0956	1.204
ENSB:Z0K3fW1MjgObCur			pCC7120alpha	41498	42389	891	NA	835	604	767	569	874	585	707.3	-0.42	0.14	0.09595	1.206
ENSB:i3kbNEMdQasaVut	moaA_1	GTP 3',8-cyclase	Chromosome	852307	853120	813	NA	1656	2114	1452	2143	1527	2137	1836.68	0.37	0.12	0.09833	1.233
ENSB:e-gncgX16SDUOSz	ndhA	NAD(P)H-quinone oxidoreductase subunit 1	Chromosome	239772	240891	1119	NA	27338	22100	24225	16551	23787	15501	21517.4	-0.41	0.14	0.0994	1.244
ENSB:42nylSWxHpCurG0			Chromosome	280986	282189	1203	NA	968	1480	978	1177	921	1500	1167.37	0.42	0.14	0.1026	1.282
ENSB:G6qK9aPE2CXS-DY			pCC7120zeta	4129	4435	306	NA	510	285	293	192	360	210	305.58	-0.62	0.23	0.1028	1.282
ENSB:AgzxnDNWr--InJX	fdhL	Fructose dehydrogenase large subunit	Chromosome	1843957	1845817	1860	NA	410	500	328	581	341	564	453.81	0.48	0.17	0.1047	1.303
ENSB:Q9IO_gtCjbEqLhc			Chromosome	2059271	2059619	348	NA	941	551	939	524	598	415	659.39	-0.59	0.22	0.1056	1.312
ENSB:zX_Ld1TTIPm3PX7	ptxD	Phosphonate dehydrogenase	pCC7120gamma	98375	99374	999	NA	7414	310	5202	210	283	236	2207.49	-2.56	1.74	0.109	1.351
ENSB:g8zHa3ts4J_PsGZ	ycf3_2	Photosystem I assembly protein Ycf3	Chromosome	1265502	1266525	1023	NA	2442	4198	1937	4233	3146	5365	3558.97	0.67	0.26	0.1108	1.371
ENSB:y1KvBLlGOFD8hPN			Chromosome	23017	23257	240	NA	53	130	72	115	44	90	83.67	0.76	0.3	0.1119	1.382
ENSB:RqN6UrJKNa2yjlF	smc_1	Chromosome partition protein Smc	pCC7120alpha	308788	310237	1449	NA	546	372	487	335	492	392	437.34	-0.4	0.13	0.1163	1.433
ENSB:LPIe78YJRWdkj-T			pCC7120alpha	174022	174667	645	NA	2331	1546	1846	1477	1868	1539	1764.32	-0.35	0.11	0.1171	1.44
ENSB:KajoExlt3aM2RC0			Chromosome	5407502	5407700	198	NA	772	553	816	446	573	407	593.07	-0.51	0.19	0.1182	1.451
ENSB:7M_4P7jh2EsSe4c	patA_1	Protein PatA	Chromosome	612609	613749	1140	NA	1076	3307	1252	2254	1868	2785	2085.51	0.74	0.29	0.1199	1.466
ENSB:ZM1IDIY3I-CRQX5			Chromosome	2090922	2091621	699	NA	392	634	391	645	447	610	520.41	0.47	0.17	0.1202	1.466
ENSB:an8YoK7cdt0HrKn			Chromosome	5204371	5205289	918	NA	373	508	382	559	287	549	442.72	0.49	0.18	0.12	1.466
ENSB:Wh3NvlJetXhmiFm			Chromosome	1760561	1761431	870	NA	600	313	468	321	366	256	385.42	-0.55	0.2	0.1213	1.477
ENSB:6_wFNCHdZ7tp8Zk			pCC7120alpha	398802	400728	1926	NA	3948	259	2837	154	279	207	1245.49	-2.07	1.38	0.1247	1.515
ENSB:byEuAUFcj5WexmJ	rcsC_2	Sensor histidine kinase RcsC	Chromosome	119268	120186	918	NA	1120	1542	893	1296	957	1248	1170.27	0.36	0.12	0.1252	1.518
ENSB:QSxFHOT2Zbg0g4k	COQ5_1	2-methoxy-6-polyprenyl-1,4-benzoquinol methylase, mitochondrial	pCC7120beta	126327	127026	699	NA	965	1159	698	1045	612	1228	945.1	0.47	0.17	0.1267	1.533
ENSB:2HMqwaZMpjzac5o			Chromosome	5534473	5534860	387	NA	330	132	295	197	231	99	214.23	-0.79	0.31	0.1281	1.545
ENSB:NP1z67ZRVFIU1kJ			Chromosome	5610551	5611514	963	NA	659	817	588	828	538	849	711.92	0.38	0.13	0.1279	1.545
ENSB:GXpKJGD1UwwtwF5	thadh	L-threo-3-hydroxyaspartate ammonia-lyase	Chromosome	280063	280837	774	NA	1149	799	971	728	869	665	860.92	-0.38	0.13	0.129	1.552
ENSB:YT5a4Yghup3mfbP			Chromosome	496391	497750	1359	NA	229	112	271	84	107	81	146.56	-0.9	0.36	0.1297	1.558
ENSB:YW0dClZbR3nWVeJ			Chromosome	5978243	5979596	1353	NA	830	1071	727	1045	566	985	866.99	0.43	0.15	0.1308	1.568
ENSB:yTjsY9wzmX0xxxa	sufE	Cysteine desulfuration protein SufE	Chromosome	4234047	4234482	435	NA	2075	2758	1987	2379	1818	2673	2275.52	0.32	0.11	0.1351	1.616
ENSB:CTBLfjYQVR-TvjW			Chromosome	4990364	4990628	264	NA	775	523	1861	406	682	462	791.85	-0.99	0.4	0.1381	1.649
ENSB:DPKzlBJW9a1bYFu			pCC7120alpha	101177	101789	612	NA	1204	909	1388	762	1479	972	1125.02	-0.52	0.19	0.1384	1.649
ENSB:1eRmxNNHTIerkq1			Chromosome	5985727	5986171	444	NA	2262	3005	1952	2616	1657	2481	2316.39	0.37	0.12	0.1392	1.655
ENSB:erGo2QAJHmLT14C			Chromosome	2463195	2463909	714	NA	868	1328	879	1144	906	1326	1073.95	0.4	0.14	0.1402	1.664
ENSB:QJavgSGnHxyesMu			Chromosome	6255428	6256262	834	NA	744	998	745	975	658	1096	868.62	0.4	0.14	0.1409	1.669
ENSB:NgJJBFZRBs-jEdP			pCC7120alpha	392929	393424	495	NA	80	21	45	33	50	20	41.31	-0.95	0.39	0.1422	1.682
ENSB:a2YZ1H2iWrl6H7K	lagD_2	Lactococcin-G-processing and transport ATP-binding protein LagD	pCC7120alpha	300776	302987	2211	NA	1705	1165	1343	1047	1600	1166	1337.13	-0.39	0.13	0.1445	1.706
ENSB:Cncq4-X7NpAMcNO	tyrA	T-protein	Chromosome	491319	492165	846	NA	42	27	55	13	39	17	32.19	-0.99	0.4	0.1462	1.722
ENSB:I44dBifMIugf-pu		Immunogenic protein MPT70	Chromosome	5833875	5834277	402	NA	28437	13484	30607	11915	12760	10292	17812.8	-0.8	0.32	0.147	1.728
ENSB:YctP8kljba3jcnx			pCC7120alpha	364354	364705	351	NA	84	47	74	40	69	39	58.75	-0.68	0.27	0.1475	1.731
ENSB:-nT3CZn1JWi-nA9	dnaK_3	Chaperone protein DnaK	Chromosome	5361716	5363930	2214	NA	2025	1550	1913	1364	1637	1309	1630.08	-0.35	0.12	0.148	1.733
ENSB:EkgZzOkkIBVEFW_			Chromosome	430289	430508	219	NA	31	6	20	7	18	7	14.74	-1.25	0.56	0.1489	1.741
ENSB:6XE3BYUDXyWNCeM			pCC7120alpha	270302	270767	465	NA	352	255	410	231	411	274	323.9	-0.51	0.19	0.1505	1.756
ENSB:t9pAuw-8tLUgEDm	psaK_3	Photosystem I reaction center subunit PsaK	Chromosome	6309475	6309847	372	NA	6504	4851	7619	4344	5522	4302	5528.97	-0.45	0.16	0.1532	1.785
ENSB:e3aX394mWhcJPyc	xerC_3	Tyrosine recombinase XerC	pCC7120beta	7708	8791	1083	NA	480	272	385	252	335	293	335	-0.45	0.16	0.1561	1.815
ENSB:VPIxHwy_2Wt1DSj	xerC_5	Tyrosine recombinase XerC	pCC7120epsilon	24867	25887	1020	NA	48	18	39	13	38	23	29.78	-0.94	0.39	0.1572	1.824
ENSB:v2EpOh1wLDQ1cN8			pCC7120alpha	219390	220185	795	NA	147	92	151	84	159	105	123.51	-0.57	0.22	0.158	1.83
ENSB:mGUyWtYoZsLli3U			Chromosome	908213	908396	183	NA	3849	5867	2914	4634	3865	5385	4400.69	0.44	0.16	0.1593	1.842
ENSB:NSVx9nSebpMkcKV	ecfA1	Energy-coupling factor transporter ATP-binding protein EcfA1	Chromosome	5439798	5440476	678	NA	12613	9996	10465	8378	11126	8760	10201.3	-0.3	0.1	0.16	1.847
ENSB:_TaSfhspGP6FsKs	petC_2	Cytochrome b6-f complex iron-sulfur subunit	Chromosome	1773259	1773796	537	NA	985	719	838	613	817	688	774.96	-0.33	0.11	0.1649	1.899
ENSB:EqqhUFZ0tySGIk8			Chromosome	1306902	1307859	957	NA	1122	1441	1016	1272	964	1349	1190.47	0.31	0.1	0.1662	1.91
ENSB:r02szMHAh7BzYej			pCC7120alpha	187105	188281	1176	NA	600	420	501	386	617	397	487.48	-0.43	0.15	0.1682	1.93
ENSB:ITAkb-4CKPvZpP-			Chromosome	5959065	5959743	678	NA	612	842	621	849	579	891	732.37	0.4	0.14	0.1706	1.954
ENSB:Aj1y_UbLHPzvaoW			Chromosome	2904897	2905164	267	NA	260	336	231	350	219	454	308.12	0.52	0.2	0.1709	1.954
ENSB:VblNTp8CdNKVzkp	nrtB_2	Nitrate import permease protein NrtB	Chromosome	3962730	3963303	573	NA	382	605	459	714	312	600	512.58	0.56	0.22	0.1837	2.097
ENSB:F9rWxacJMlEbKVQ			Chromosome	5344797	5345352	555	NA	129	340	164	223	183	304	223.15	0.63	0.26	0.1858	2.117
ENSB:6VxYhoGYWmvmjDB	ctaD_2	Cytochrome c oxidase subunit 1	Chromosome	3022213	3023893	1680	NA	482	631	433	611	377	568	515.42	0.38	0.13	0.1929	2.193
ENSB:57b9KUQhSJhmTIZ			Chromosome	5983231	5984119	888	NA	1460	2315	1322	1785	1466	1873	1696.79	0.37	0.13	0.1943	2.205
ENSB:b-QBpMRZfNlApUk		putative protein RP812	Chromosome	923267	923510	243	NA	4737	5894	3967	5421	4280	5719	4991.49	0.31	0.1	0.1956	2.216
ENSB:47MK4-pT2vEl77x			pCC7120alpha	18870	20094	1224	NA	4109	2915	3364	2666	3585	2953	3261.72	-0.32	0.11	0.2004	2.266
ENSB:djsY3nTH6TETPII			Chromosome	4098789	4099008	219	NA	674	406	691	425	482	298	495.67	-0.56	0.22	0.2007	2.266
ENSB:W8YGij5SigZmUD1			Chromosome	3463674	3465633	1959	NA	2534	99	2088	29	41	31	781.37	-2.83	2.29	0.2056	2.317
ENSB:U3vt55Vq0iJS-18	glpQ	Glycerophosphodiester phosphodiesterase, periplasmic	Chromosome	1222203	1223373	1170	NA	4579	1596	3639	1232	1367	1416	2272.55	-0.89	0.38	0.2075	2.334
ENSB:K4vPegM-d06VqT3			Chromosome	6346309	6347116	807	NA	467	278	465	259	299	239	333.53	-0.52	0.21	0.2093	2.349
ENSB:0Lf1rOppUaMJRmv	idi	Isopentenyl-diphosphate Delta-isomerase	pCC7120alpha	382208	382829	621	NA	415	236	335	243	305	249	296.57	-0.43	0.16	0.2108	2.363
ENSB:Kb0FoeBpY8rggus		Pentapeptide repeat protein Rfr32	Chromosome	5512289	5512784	495	NA	1771	1445	1845	1271	1737	1333	1569.03	-0.35	0.12	0.2155	2.41
ENSB:UQqPHiaLQ1cLeHK			Chromosome	6253629	6254397	768	NA	882	1323	915	1244	942	1496	1134.16	0.43	0.16	0.2191	2.446
ENSB:FobdKoUo915u-6r			pCC7120alpha	387699	388056	357	NA	244	129	220	145	199	157	182.54	-0.49	0.19	0.2203	2.455
ENSB:gTk_uHt96XlRV9z			Chromosome	6207389	6208967	1578	NA	701	526	623	398	668	510	570.49	-0.4	0.14	0.2231	2.482
ENSB:fT06s3SFDpM953g	hoxU	NAD-reducing hydrogenase HoxS subunit gamma	Chromosome	883816	884533	717	NA	475	643	446	547	357	626	513.38	0.39	0.14	0.2244	2.488
ENSB:ggJiXCbVnOjy4GT			Chromosome	5641381	5645068	3687	NA	1360	1078	1280	958	1194	877	1123.51	-0.34	0.12	0.2241	2.488
ENSB:ACLMQzmEKQ-TwIn			Chromosome	2672177	2673188	1011	NA	744	24	497	13	13	15	210.47	-2.52	2.11	0.2269	2.511
ENSB:JRJv50E4RgwQ1b-	der_3	GTPase Der	Chromosome	2537170	2537791	621	NA	77	143	60	95	49	195	102.28	1.03	0.31	0.01337	0.2174
ENSB:S0r82NrZZbm9_mG			pCC7120alpha	278547	278949	402	NA	813	418	800	504	641	536	619.92	-0.49	0.19	0.2297	2.532
ENSB:lfkkAeAh7QbiKln	ftsH_1	ATP-dependent zinc metalloprotease FtsH	pCC7120alpha	38573	40199	1626	NA	162	122	182	107	200	111	148.14	-0.54	0.22	0.23	2.532
ENSB:0ryX8XnV8WklEXa			Chromosome	1251440	1251941	501	NA	143	218	99	161	95	168	145.86	0.52	0.21	0.2329	2.559
ENSB:VlAKfOSdvhjfGQZ			Chromosome	3751025	3752270	1245	NA	15593	13298	15042	10798	14220	10386	13206.4	-0.33	0.11	0.2343	2.57
ENSB:ae6Mf5vf4Q6wlxf			Chromosome	3979393	3980023	630	NA	11894	10278	11437	8056	10970	8228	10129.5	-0.33	0.11	0.2371	2.595
ENSB:Vy3ypf6EGPj7Fui			pCC7120alpha	274899	275139	240	NA	3089	1253	2917	1605	1545	1081	1908.61	-0.71	0.31	0.2409	2.633
ENSB:8kpRhFZANOlgoZF	ctpC_2	Manganese-exporting P-type ATPase	Chromosome	3548199	3550407	2208	NA	3008	3805	2461	3878	2533	3336	3162.93	0.36	0.13	0.2445	2.667
ENSB:cI2NheeF6BOE5SU			Chromosome	4772656	4773373	717	NA	1459	1213	1408	1006	1402	1079	1261.03	-0.33	0.11	0.2463	2.683
ENSB:P7s28N7O0zl6xrF			Chromosome	4107684	4108860	1176	NA	1927	959	1614	943	1022	890	1218.53	-0.54	0.22	0.2496	2.713
ENSB:odAS9xnAVYm2UaO			Chromosome	329714	330179	465	NA	838	991	573	1123	725	1323	928.2	0.52	0.21	0.2514	2.728
ENSB:RvLBJ5M83f1kR69			Chromosome	2495317	2495629	312	NA	11795	9924	15612	7240	15055	9764	11628.8	-0.53	0.22	0.2535	2.746
ENSB:AGRmJJZY1L6SrB0			pCC7120alpha	256518	257169	651	NA	242	151	232	127	255	184	199.06	-0.52	0.21	0.2587	2.795
ENSB:apKusnJipPK5L40			Chromosome	5342122	5342410	288	NA	5188	3650	4637	3783	5115	3614	4340.3	-0.36	0.13	0.2589	2.795
ENSB:5I65q1phZD6pjzY			Chromosome	2932938	2933943	1005	NA	14614	28628	13751	20549	18218	25476	20144.9	0.49	0.2	0.26	2.802
ENSB:XYbg9OgP905lKJ2			Chromosome	5863683	5865372	1689	NA	813	611	795	510	803	633	694.89	-0.38	0.14	0.2609	2.806
ENSB:xjfBQRnMOKhbEv-			Chromosome	5987537	5987726	189	NA	398	629	489	712	416	739	565.49	0.5	0.2	0.2615	2.809
ENSB:WUgGmXU18ILrsli			Chromosome	14318	14714	396	NA	226	328	223	302	217	343	272.86	0.41	0.15	0.2643	2.834
ENSB:3Zn8X5KTI-s2TTq			Chromosome	1700740	1702159	1419	NA	414	563	318	571	413	583	476.62	0.44	0.17	0.2688	2.877
ENSB:y3ybJktmHSqCv1s			pCC7120alpha	271771	272173	402	NA	412	293	432	235	322	272	327.16	-0.44	0.17	0.2701	2.885
ENSB:DsFtWYw_mAX6aIz		putative zinc protease	Chromosome	2324257	2325844	1587	NA	12148	10051	10850	6539	10327	7144	9467.89	-0.41	0.15	0.2726	2.904
ENSB:aWR51pNcNfpOIa7			Chromosome	3345917	3346367	450	NA	645	1010	690	951	684	924	817.32	0.39	0.14	0.2727	2.904
ENSB:EYOY4XLgkxMnQT5	narB	Nitrate reductase	Chromosome	711706	713947	2241	NA	2129	1390	1883	1535	2394	1374	1792.45	-0.46	0.18	0.2823	2.995
ENSB:T18KwY39h0ahwit	mshA_1	D-inositol-3-phosphate glycosyltransferase	Chromosome	163381	164575	1194	NA	305	458	276	346	262	393	338.18	0.38	0.14	0.2827	2.995
ENSB:hACLZt2CMApDV4o			Chromosome	6361389	6362025	636	NA	365	242	395	199	249	194	273.28	-0.52	0.21	0.2827	2.995
ENSB:M7Jr-Z3KSe9erll			Chromosome	5648263	5648935	672	NA	1471	1811	1179	1678	1160	2417	1614.56	0.48	0.19	0.2935	3.103
ENSB:GAdJ_cTS0S52LQC			Chromosome	2720747	2721356	609	NA	1193	1609	794	1275	919	1317	1175.61	0.4	0.15	0.3114	3.288
ENSB:CwcNbJjHhkJmPT-			Chromosome	2175324	2175570	246	NA	940	1320	885	1125	836	1097	1030.39	0.32	0.11	0.3136	3.305
ENSB:LLg7ar9B0hdl-Hm			pCC7120alpha	184311	184701	390	NA	292	179	276	187	237	189	226.78	-0.43	0.17	0.3185	3.351
ENSB:hMq6qoGO_n2iKFa			pCC7120beta	6966	7449	483	NA	357	279	304	213	359	216	287.75	-0.43	0.17	0.3273	3.438
ENSB:wt4JQssHnSzfBN4	yrrK	Putative pre-16S rRNA nuclease	Chromosome	3752320	3752776	456	NA	1806	1459	1506	1018	1547	1033	1388.87	-0.39	0.15	0.3286	3.446
ENSB:I4_cnhpEi_advXM		Ferredoxin--NADP reductase	Chromosome	858038	859457	1419	NA	1815	1425	2863	1020	1685	1261	1683.72	-0.61	0.27	0.3308	3.463
ENSB:agzzotK7lZIQGsO	rpoD_1	RNA polymerase sigma factor RpoD	Chromosome	5097963	5099136	1173	NA	2888	1976	2717	2000	2299	1525	2232.69	-0.42	0.16	0.3331	3.481
ENSB:WGvPMBCl6Hl3Gwg	sigA2_4	RNA polymerase sigma factor SigA2	Chromosome	2021082	2022333	1251	NA	1730	2380	1675	2123	1361	2006	1872.16	0.34	0.12	0.3344	3.489
ENSB:K-5r7Kvfr0CFBow	phnM	Alpha-D-ribose 1-methylphosphonate 5-triphosphate diphosphatase	Chromosome	2659384	2660521	1137	NA	418	129	347	112	102	98	198.06	-0.96	0.46	0.3385	3.521
ENSB:wivgM-6XriIhHrs			pCC7120alpha	383160	383961	801	NA	603	465	589	361	812	441	547.93	-0.52	0.22	0.3386	3.521
ENSB:fR1QI7D6oEs5TSS			Chromosome	3075024	3075594	570	NA	89	116	66	155	85	157	111.6	0.62	0.27	0.3434	3.565
ENSB:PVYP5McgZc0veHe			pCC7120beta	57696	58365	669	NA	376	506	321	469	354	484	417.51	0.36	0.13	0.3495	3.622
ENSB:C-1F6o4TSw4Npg1		ISL3 family transposase ISAcma23	pCC7120alpha	933	1719	786	NA	386	228	234	177	331	199	258.04	-0.51	0.21	0.3508	3.629
ENSB:me2wRSxb0EuLMkX	psbT	Photosystem II reaction center protein T	Chromosome	141545	141653	108	NA	20893	10356	11858	10874	18060	10461	13724.1	-0.52	0.22	0.354	3.657
ENSB:BNKRSNUYsS3D_vS			pCC7120alpha	300018	300399	381	NA	1090	833	953	748	936	766	886.47	-0.3	0.1	0.3607	3.719
ENSB:Ap2BBInnidaCF26	COQ3_1	Ubiquinone biosynthesis O-methyltransferase, mitochondrial	pCC7120delta	11415	12096	681	NA	294	176	236	185	254	182	221.19	-0.42	0.16	0.3778	3.889
ENSB:-99OSp6JHoEuQg0		Decaprenyl-phosphate phosphoribosyltransferase	Chromosome	4226611	4227592	981	NA	632	496	537	360	552	419	497.76	-0.36	0.14	0.3874	3.982
ENSB:zRrUhAc1ayaXQsm		Monocarboxylate 2-oxoacid-binding periplasmic protein	Chromosome	3668178	3669273	1095	NA	938	707	752	608	893	593	747.76	-0.36	0.14	0.3891	3.992
ENSB:Vh03sJlpSRuGj3p	ruvA	Holliday junction ATP-dependent DNA helicase RuvA	Chromosome	438968	439610	642	NA	2651	2141	2274	1756	2489	1911	2200.93	-0.31	0.11	0.3905	4
ENSB:0hDNRifDIQso6fs			Chromosome	6028906	6029521	615	NA	5264	6071	4200	6240	3602	5918	5195.68	0.37	0.14	0.3931	4.02
ENSB:7lpJg1wS86gfXTD			Chromosome	5600058	5600559	501	NA	6429	410	4661	243	275	212	1979.08	-1.69	1.55	0.3944	4.027
ENSB:MbuBZO1e14cVENS		IS200/IS605 family transposase IS891	pCC7120alpha	242108	243317	1209	NA	57	165	99	151	66	191	121.56	1.02	0.28	0.00463	0.08669
ENSB:nR3PPG9dUM9-1s5			pCC7120alpha	235647	236310	663	NA	1087	753	957	726	991	809	887.65	-0.34	0.13	0.4038	4.109
ENSB:ytxLCyWpqZSL5ap			pCC7120alpha	372177	373086	909	NA	265	84	141	99	117	82	129.81	-0.71	0.33	0.407	4.134
ENSB:7KPzjVqv44DBQRj			Chromosome	1761604	1762177	573	NA	140	50	95	46	53	39	69.59	-0.79	0.38	0.4093	4.145
ENSB:MnWdryyG4UNi7Vp			Chromosome	1501753	1503553	1800	NA	480	782	553	763	543	798	654.08	0.42	0.17	0.4096	4.145
ENSB:Xf0ZutJ-Sgz0OD5	psaK_1	Photosystem I reaction center subunit PsaK	Chromosome	5688572	5688833	261	NA	106600	149380	90231	116395	88981	114367	110352	0.31	0.11	0.4101	4.145
ENSB:MVQ6tLglBdA5akS			Chromosome	787329	788319	990	NA	240	296	181	279	188	308	247.71	0.4	0.16	0.419	4.229
ENSB:66NvDU7sCU9qnHo		Cyanobacteria heterocyst sRNA	Chromosome	4547181	4547237	56	NA	78	48	74	32	53	28	51.88	-0.69	0.33	0.4314	4.34
ENSB:MJLVXEbbxs8uNa2			Chromosome	287824	288592	768	NA	4392	3716	3798	2590	4154	2782	3562.25	-0.37	0.14	0.4311	4.34
ENSB:MyqYkwmeGlXPkkL			Chromosome	292266	294747	2481	NA	4928	2069	4279	1750	1752	1614	2702.26	-0.73	0.35	0.4375	4.394
ENSB:QWEmiV45yMhXF62			pCC7120alpha	33266	33545	279	NA	748	476	644	429	556	512	559.43	-0.37	0.14	0.4436	4.448
ENSB:xXtXkxX9NYOAiei			Chromosome	4875529	4876465	936	NA	30557	7201	20418	11039	11397	11211	15164.7	-0.76	0.37	0.4462	4.467
ENSB:AbPzqJ-SRF2w-9F	mfppA	Mannosylfructose-phosphate phosphatase	Chromosome	439606	440356	750	NA	1941	1649	1900	1249	1893	1470	1682.76	-0.34	0.12	0.4528	4.523
ENSB:kiGqUOyjgZyb-3j	rssB_13	Regulator of RpoS	Chromosome	6351777	6353610	1833	NA	832	416	886	489	488	328	572.48	-0.62	0.29	0.4532	4.523
ENSB:OQuPVOjkFmonjQU	rcsC_28	Sensor histidine kinase RcsC	Chromosome	2246383	2249968	3585	NA	4377	6559	3978	5052	4376	5681	4986.17	0.33	0.12	0.4573	4.556
ENSB:PYSPpYf3HKOG_ar			Chromosome	509021	509249	228	NA	771	320	875	429	406	306	517.69	-0.69	0.33	0.4608	4.583
ENSB:Rah0wuU-pLcJX94			pCC7120alpha	349971	350712	741	NA	970	571	871	519	732	691	724.55	-0.41	0.17	0.4614	4.583
ENSB:3PEQAjTCj4PTQhJ	dapH_2	2,3,4,5-tetrahydropyridine-2,6-dicarboxylate N-acetyltransferase	Chromosome	1515445	1516141	696	NA	1716	1472	1764	1195	1676	1297	1520.42	-0.33	0.12	0.4638	4.599
ENSB:OE4HabqfQh1pdQr	menF_1	Isochorismate synthase MenF	Chromosome	484615	486823	2208	NA	807	536	860	477	554	469	615.92	-0.45	0.19	0.4667	4.613
ENSB:hkgmLKuXcrYnVzU	ftsH2_1	ATP-dependent zinc metalloprotease FtsH 2	Chromosome	4393463	4395350	1887	NA	41732	31346	30747	22942	33623	22419	30302.4	-0.38	0.15	0.4668	4.613
ENSB:EqKBM-JS3wTTPY4			Chromosome	5952891	5953389	498	NA	274	227	261	156	284	178	229.87	-0.44	0.18	0.4677	4.615
ENSB:T3G3_oNKF4grBJR			Chromosome	5669639	5669990	351	NA	1538	2372	872	2708	617	1309	1555.11	0.78	0.38	0.477	4.699
ENSB:G2wTEQtgY2oCzMb	cph1_2	Phytochrome-like protein cph1	Chromosome	3821606	3823904	2298	NA	1880	2376	1573	2206	1717	2182	1984.51	0.3	0.11	0.484	4.761
ENSB:Ybxm76T_qp3IdEK			Chromosome	2284668	2284782	114	NA	1988	2246	1250	2543	1197	2129	1882.51	0.48	0.21	0.4851	4.764
ENSB:1l_KWAwRBL9nYxJ			Chromosome	2340202	2341294	1092	NA	1138	1551	1161	1368	1000	1508	1284.93	0.32	0.12	0.4862	4.765
ENSB:caeeXQ9tEaoc86K		Immunogenic protein MPT70	Chromosome	5551374	5551794	420	NA	2226	1434	2203	1403	1521	1108	1645.61	-0.45	0.19	0.4867	4.765
ENSB:gpUcyUhdJhpd_bI			Chromosome	3870364	3870745	381	NA	413	587	465	842	332	625	545.86	0.55	0.25	0.4885	4.774
ENSB:TBa3P6FwHvq7L4j			Chromosome	3072373	3072823	450	NA	662	1387	671	1422	561	1166	975.82	1.01	0.15	4.086e-10	2.202e-08
ENSB:bURWmyKBm4Qc7CU	phnC	Phosphate-import ATP-binding protein PhnC	Chromosome	2673285	2674083	798	NA	839	38	544	16	16	11	235.64	-1.9	1.99	0.4939	4.812
ENSB:Zk_zsdAW5JVly-4			pCC7120alpha	340701	341853	1152	NA	1317	742	1053	719	949	879	940.73	-0.39	0.16	0.4953	4.818
ENSB:_xUIstJjiHLvi7X			Chromosome	473247	475278	2031	NA	2389	1990	2155	1603	2324	1392	1973.58	-0.38	0.15	0.4975	4.832
ENSB:-jRxFWl-JuYCfqu			Chromosome	5223992	5224205	213	NA	197	280	181	283	207	326	245.82	0.44	0.18	0.5037	4.885
ENSB:wbeeSjtpJ7G5cK3			Chromosome	1687863	1689150	1287	NA	41	91	48	109	45	98	72.18	1.01	0.26	0.002032	0.04181
ENSB:MlI7V720eCj97r6			pCC7120alpha	53352	54024	672	NA	270	197	219	148	225	157	201.91	-0.4	0.16	0.5049	4.889
ENSB:XsHasVfvVuxO9aZ			Chromosome	3600665	3600896	231	NA	275	378	254	378	191	322	298.54	0.43	0.18	0.5057	4.889
ENSB:pykVNMnC75uFdxU			pCC7120alpha	68238	68550	312	NA	388	255	369	276	468	273	340.21	-0.47	0.2	0.5129	4.943
ENSB:hgDoJVzVX8lePKi	phoD_2	Alkaline phosphatase D	Chromosome	2678617	2680210	1593	NA	2728	188	1851	103	135	132	830.26	-1.45	1.39	0.5362	5.16
ENSB:tS4K32Pr91UO7QK	pgcA_1	Phosphoglucomutase	Chromosome	4782289	4783717	1428	NA	25861	20202	20836	14107	20185	13470	18999.5	-0.39	0.16	0.54	5.188
ENSB:1b_kvpzQ_PxD4jr			pCC7120alpha	34839	35106	267	NA	441	300	371	251	340	295	331.97	-0.36	0.14	0.5409	5.188
ENSB:LSu_SJZWdPPP-RV	phnL	Alpha-D-ribose 1-methylphosphonate 5-triphosphate synthase subunit PhnL	Chromosome	2660693	2661419	726	NA	943	93	709	73	88	64	320.32	-1.3	1.08	0.5439	5.209
ENSB:lwc1Qv_iZtFJ2jg			pCC7120alpha	311469	312207	738	NA	327	249	381	233	410	259	311.79	-0.46	0.2	0.5447	5.209
ENSB:840WrMAWlj0BNnE			Chromosome	3798065	3798353	288	NA	269	358	219	360	254	346	300.62	0.38	0.15	0.5566	5.315
ENSB:4mwt7Bj7_i76Jsq			Chromosome	5435403	5436912	1509	NA	8643	12691	7278	10142	8463	10317	9551.81	0.33	0.12	0.559	5.323
ENSB:wOG_oiGk_FZGU6z			pCC7120alpha	203956	205198	1242	NA	5583	3489	4013	3376	3962	2870	3865.09	-0.37	0.15	0.5592	5.323
ENSB:WaasoW-1ChGSqmv	mdtA_7	Multidrug resistance protein MdtA	Chromosome	6313280	6314696	1416	NA	861	606	894	581	747	650	723.95	-0.36	0.14	0.5808	5.521
ENSB:LWyE58gH7sF94GS			pCC7120alpha	221719	222460	741	NA	41	23	51	22	37	16	31.78	-0.77	0.39	0.5835	5.538
ENSB:_MRjtTQo1Akkr01			pCC7120alpha	26266	26473	207	NA	94	37	79	40	76	60	64.39	-0.62	0.3	0.5878	5.569
ENSB:uB2ercjveX4TSOO			Chromosome	1560021	1561593	1572	NA	1390	1887	1063	1675	1270	1564	1469.39	0.34	0.13	0.5952	5.631
ENSB:8DOfBt0lBunCLIr			Chromosome	2828983	2829298	315	NA	5546	7889	4886	9317	4643	6113	6395.44	0.45	0.2	0.61	5.762
ENSB:Xi2nBNiXN4n6vlV			Chromosome	387674	388145	471	NA	620	766	554	687	473	795	646.79	0.34	0.13	0.6153	5.803
ENSB:aXqwXytNSgKmm7V		Sepiapterin reductase	Chromosome	6306644	6307370	726	NA	2687	2218	2709	1551	2977	2113	2378.74	-0.41	0.17	0.6207	5.846
ENSB:--OjCyRGpEs6sNz			Chromosome	645923	646316	393	NA	276	325	197	351	208	324	279.33	0.41	0.17	0.6293	5.918
ENSB:PM84NAQXC8d6DBY	mtfA	Protein MtfA	Chromosome	5066752	5067571	819	NA	207	281	194	254	178	293	233.93	0.38	0.15	0.6302	5.918
ENSB:Bpe2F64Vja4WMNs			pCC7120alpha	258824	259229	405	NA	138	81	136	85	208	102	126.27	-0.62	0.31	0.6349	5.943
ENSB:GE1S68bldSfErf4			Chromosome	2411601	2412141	540	NA	322	444	311	427	321	494	386.46	0.38	0.15	0.6346	5.943
ENSB:uLrl0o5VJPlBLLq			Chromosome	5977643	5978048	405	NA	161	254	101	195	156	230	181.76	0.49	0.22	0.6372	5.956
ENSB:jOF_mylngWua0Ez	zitB	Zinc transporter ZitB	Chromosome	3465885	3466731	846	NA	4558	410	3624	175	255	179	1492.81	-1.37	1.38	0.6458	6.019
ENSB:qei6HDsQFBRvPrY	pknD_5	Serine/threonine-protein kinase PknD	Chromosome	641850	643134	1284	NA	2281	1687	1767	1446	1834	1281	1709.66	-0.34	0.13	0.6459	6.019
ENSB:oqih1MJNUGQ8RrQ			Chromosome	4743919	4744333	414	NA	1434	1701	1233	1593	1021	1679	1437.57	0.33	0.13	0.6475	6.025
ENSB:SJf2Wb5s9trEFnQ			Chromosome	495092	496289	1197	NA	178	94	188	46	68	44	101.77	-0.85	0.46	0.6504	6.043
ENSB:KN6ODFKuZkvdOJE			Chromosome	1689136	1689664	528	NA	9	23	10	26	10	29	17.86	0.92	0.51	0.6551	6.077
ENSB:XHx9dLyQjxlL2sl			pCC7120alpha	280758	281139	381	NA	1024	633	795	599	711	631	729.31	-0.35	0.14	0.6573	6.089
ENSB:cq-9gJdOwSkctZL		Orange carotenoid-binding protein	Chromosome	1319527	1320019	492	NA	2539	1011	2167	1179	1069	889	1465.44	-0.63	0.32	0.6604	6.109
ENSB:pk_3HC9bgOHkGB4			Chromosome	2677470	2677998	528	NA	1586	86	915	30	38	23	429.66	-1.61	1.81	0.6621	6.115
ENSB:c5BS6OWc1Qv9dW7			pCC7120alpha	261291	262620	1329	NA	339	246	382	253	418	261	318.62	-0.45	0.2	0.666	6.141
ENSB:yAC5KD2pltAfMXW		Deoxyhypusine synthase-like protein	Chromosome	4595964	4597116	1152	NA	7068	6125	6839	4452	6094	4541	5836.03	-0.34	0.13	0.6681	6.152
ENSB:QKYXdD12T32Rp5H	cmpR_3	HTH-type transcriptional activator CmpR	Chromosome	5957520	5958462	942	NA	25	49	32	54	27	66	42.27	0.69	0.35	0.682	6.27
ENSB:cFaSRCHNQie0d0N	smtA	Metallothionein	Chromosome	3937920	3938082	162	NA	2452	4903	3528	4411	2984	4976	3881.24	0.46	0.21	0.6936	6.368
ENSB:f6-asnd9fi4yohu			pCC7120alpha	205249	205714	465	NA	2365	1703	2129	1541	1732	1509	1824.52	-0.32	0.12	0.696	6.38
ENSB:odBx2pz34ExJuUy	rcsC_12	Sensor histidine kinase RcsC	Chromosome	1139018	1142579	3561	NA	4829	3673	4229	3176	3673	2854	3726.26	-0.32	0.12	0.7031	6.436
ENSB:JBg1wW2E93YrZ2t	ftsQ	Cell division protein FtsQ	Chromosome	4653865	4654711	846	NA	2837	3725	2626	3215	2650	3377	3064.48	0.26	0.1	0.7079	6.47
ENSB:9NrM9srVfDPZmhd			pCC7120alpha	75715	80056	4341	NA	363	284	367	229	425	283	326.23	-0.42	0.18	0.7216	6.586
ENSB:ZxOA5rcQb2bRonI	divK	Polar-differentiation response regulator DivK	Chromosome	3911268	3911670	402	NA	313	520	160	324	245	396	322.37	0.54	0.26	0.7266	6.621
ENSB:B-gKa2QA8Xcq3YI		Ycf48-like protein	Chromosome	4642890	4643910	1020	NA	19647	15698	14481	9224	19716	9024	14570.6	-0.5	0.24	0.7829	7.125
ENSB:2bfJU_8NIQ57M1V			Chromosome	648481	650272	1791	NA	588	761	539	702	547	851	663.82	0.34	0.14	0.785	7.133
ENSB:vsiJQHJqi9QND07			Chromosome	6256470	6256995	525	NA	241	300	171	366	236	370	281.03	0.48	0.22	0.7946	7.21
ENSB:4VYdAY8YtcYMhzd			pCC7120beta	743	1124	381	NA	76	33	55	21	31	18	38.44	-0.78	0.43	0.8156	7.39
ENSB:9oI8pxuOpFnMx4Q	rfaQ	Lipopolysaccharide core heptosyltransferase RfaQ	Chromosome	6165871	6166831	960	NA	11035	9607	10365	6978	9738	7769	9223.14	-0.3	0.12	0.8176	7.39
ENSB:XkE0ftmXQkJXzqZ			Chromosome	2809069	2809273	204	NA	28421	19538	23085	17911	33218	20409	23841.7	-0.42	0.19	0.818	7.39
ENSB:PN5RYqx82eEhKxY	nudF_1	ADP-ribose pyrophosphatase	Chromosome	3595938	3596487	549	NA	4805	6380	4143	4908	4161	5554	4967.6	0.27	0.1	0.8268	7.458
ENSB:hQJCEYX3ZzboA2u			Chromosome	2810949	2811183	234	NA	1017	2012	1386	1761	1289	1995	1578.64	0.44	0.2	0.8472	7.631
ENSB:MjTHAO7ArsE4_v_			Chromosome	5537590	5537980	390	NA	456	163	452	237	209	168	280.12	-0.66	0.35	0.8967	8.046
ENSB:nk6_9cWtNv69OOE			Chromosome	250959	251685	726	NA	2172	1632	2053	1503	1686	1425	1742.02	-0.31	0.12	0.897	8.046
ENSB:x32sVEm8BAmpGI1			Chromosome	388541	388727	186	NA	83	107	57	98	49	108	83.06	0.5	0.25	0.8972	8.046
ENSB:GfZBT5IzzJkfqY6			Chromosome	2232458	2233508	1050	NA	1525	1253	1523	1041	1263	1012	1267.22	-0.32	0.13	0.9021	8.067
ENSB:drYBCeczYESKatV			Chromosome	1228375	1228921	546	NA	51	113	68	92	70	148	90.43	0.6	0.31	0.9009	8.067
ENSB:JyqoRTyqAF6N18J			Chromosome	5684513	5685095	582	NA	1579	764	1791	949	916	445	1073.59	-0.67	0.37	0.9075	8.103
ENSB:afDHh4CDSQ2TGcC			Chromosome	2850559	2850916	357	NA	4574	5517	4046	5189	3599	4945	4630.06	0.27	0.1	0.9096	8.11
ENSB:XfqgXYhlPRvSRDu			Chromosome	3661773	3662766	993	NA	2368	1376	2244	1363	1462	778	1592.44	-0.55	0.28	0.9113	8.114
ENSB:FtpcXzHkQLR44zK			Chromosome	4491605	4491995	390	NA	498	235	313	265	314	225	306.7	-0.45	0.21	0.914	8.117
ENSB:V9wd-hZ0OJ28HSY	sasA_46	Adaptive-response sensory-kinase SasA	Chromosome	6289563	6291819	2256	NA	4480	6203	3636	4835	3894	4836	4621.75	0.3	0.12	0.9143	8.117
ENSB:6qesrnurnHWtfpi			pCC7120alpha	109772	110882	1110	NA	379	271	320	234	377	274	309.32	-0.36	0.16	0.9233	8.183
ENSB:D1ES1zXhdCo5yLV			Chromosome	5351887	5351992	105	NA	8411	3033	3999	3647	4972	3442	4548.41	-0.53	0.27	0.9244	8.183
ENSB:5EqXy4uSfQNqimp	purT	Formate-dependent phosphoribosylglycinamide formyltransferase	Chromosome	1540089	1541265	1176	NA	3769	4906	3344	4632	3692	4604	4153.4	0.29	0.11	0.9288	8.211
ENSB:zJ7gtO0vhX-Q7QY			Chromosome	3547706	3548195	489	NA	202	300	202	307	199	267	246.16	0.38	0.16	0.9341	8.246
ENSB:g1UDvgFUVREllf0			Chromosome	3730165	3730633	468	NA	313	241	318	221	340	235	278.86	-0.37	0.16	0.9379	8.268
ENSB:CyQLX2_vu1FNDxC	rcsC_1	Sensor histidine kinase RcsC	pCC7120alpha	230764	231472	708	NA	499	322	484	345	456	373	414.13	-0.36	0.15	0.9419	8.28
ENSB:sI-E2VvxyjJCu74			Chromosome	358281	358614	333	NA	289	724	385	712	348	742	533.73	1	0.19	3.35e-06	0.0001096
ENSB:4Q0_9kTUWBxTbEs			Chromosome	2853121	2853298	177	NA	242	336	251	325	211	333	282.67	0.36	0.15	0.9465	8.308
ENSB:IkZSz1mA8EfFfhP			Chromosome	834367	835045	678	NA	1611	1318	1589	1115	1930	1250	1473.89	-0.38	0.16	0.9638	8.448
ENSB:cMQ-3zMCHjPP5se			pCC7120alpha	281135	281408	273	NA	1217	666	1174	758	883	815	919.14	-0.4	0.18	0.9659	8.454
ENSB:B9dpFMlPCszthni	nuc	Thermonuclease	pCC7120alpha	373275	373731	456	NA	62	36	66	33	48	28	45.49	-0.6	0.32	0.969	8.47
ENSB:72dMo5_-xjJX19e			pCC7120alpha	100860	101061	201	NA	224	211	286	142	298	162	221.48	-0.48	0.24	0.9873	8.617
ENSB:8Jg7PgE0j2ooVsM	nucA_1	Nuclease	pCC7120alpha	277567	278434	867	NA	1719	286	1554	228	309	285	718.64	-1.03	0.78	0.9946	8.669
ENSB:Bq4Bck5j5a_DU1q			Chromosome	225849	226401	552	NA	1738	139	1279	79	79	71	548.09	-1.18	1.31	1.002	8.721
ENSB:j4jmVySLWJ5w67E		IS200/IS605 family transposase ISNsp3	pCC7120alpha	72661	73729	1068	NA	501	952	507	665	610	855	679.65	0.41	0.19	1.034	8.989
ENSB:XMUkNSNcoiUO3ZV	rlpA	Endolytic peptidoglycan transglycosylase RlpA	Chromosome	3572276	3573392	1116	NA	37458	56705	32480	44040	37573	45071	42055.1	0.32	0.13	1.042	9.03
ENSB:_RIeWVP_BkwiqkI			Chromosome	2853440	2853854	414	NA	368	595	384	494	323	442	432.63	0.36	0.15	1.042	9.03
ENSB:kOd6vbrP_XKElDh		Putative anti-sigma factor antagonist	Chromosome	5180356	5180695	339	NA	2639	1766	2346	1909	2113	1504	2045.48	-0.35	0.15	1.044	9.037
ENSB:Jc2J_1LWPLvjj40			Chromosome	3338049	3338370	321	NA	3856	4387	2540	5215	3301	4879	4026.68	0.41	0.19	1.06	9.162
ENSB:Lg6-veIqnPaunLj	sasA_8	Adaptive-response sensory-kinase SasA	Chromosome	979973	981998	2025	NA	5915	6978	5218	6208	4629	6723	5923.51	0.26	0.1	1.065	9.19
ENSB:Ph_it6CulQRdmUc	btuF_1	Vitamin B12-binding protein	Chromosome	635772	636699	927	NA	6349	4380	5440	4261	4806	3170	4722.51	-0.37	0.16	1.069	9.215
ENSB:kwNfacht8VJ-seo	rssB_11	Regulator of RpoS	Chromosome	4540613	4541804	1191	NA	77	123	53	97	75	116	89.71	0.48	0.24	1.089	9.373
ENSB:IrdUY4Y5KrGiDAg			Chromosome	135283	135904	621	NA	1267	214	1297	150	200	175	542.44	-1.02	0.85	1.096	9.416
ENSB:v4gOLYTEAdVNZrz		putative oxidoreductase	Chromosome	1445995	1446943	948	NA	2837	2173	2586	1911	2259	2088	2304.23	-0.27	0.1	1.11	9.526
ENSB:Pj8jNW9woolYI3Z			Chromosome	3761375	3762185	810	NA	826	1041	721	886	615	917	830.12	0.29	0.12	1.115	9.554
ENSB:NA9jMNcVNEP8ocT			Chromosome	4588927	4589719	792	NA	5799	4584	4704	3536	4491	3755	4456.89	-0.28	0.11	1.117	9.564
ENSB:uorpF9S8uG4MGiN			Chromosome	2194555	2194864	309	NA	1294	1610	1195	1388	1027	1591	1345.94	0.29	0.11	1.127	9.636
ENSB:S60h4N0fm_XLyqh			Chromosome	6344968	6346258	1290	NA	958	600	896	544	608	331	653.2	-0.51	0.27	1.131	9.651
ENSB:txsyY6CJmI0pCJY	dfa5_3	Putative diflavin flavoprotein A 5	Chromosome	5328243	5329971	1728	NA	281	190	240	184	255	192	223.73	-0.35	0.15	1.157	9.861
ENSB:KOUCiTNRq5Z3MXq			pCC7120alpha	35122	35419	297	NA	267	194	274	192	263	194	231.28	-0.36	0.16	1.174	9.993
ENSB:IElTUXDhqEeyfpi			pCC7120alpha	213726	214086	360	NA	15	5	18	2	7	1	7.94	-1	0.84	1.176	9.995
ENSB:LnZgk8BycYd3Lmi			Chromosome	5714993	5715533	540	NA	9835	659	8567	80	230	113	3160.72	-1.37	1.87	1.18	10.02
ENSB:JnY3ImpJCH6mV4k			Chromosome	5874272	5878094	3822	NA	2832	3985	2606	3954	3130	4046	3428.17	0.34	0.15	1.198	10.16
ENSB:SfaZmKcCVP-ryxo			Chromosome	4589808	4591548	1740	NA	13168	9861	10239	8446	10221	8865	10094.1	-0.26	0.1	1.234	10.45
ENSB:8E2a-mEIshLw7yv	yqhD	Alcohol dehydrogenase YqhD	Chromosome	5461415	5462645	1230	NA	3033	2693	3441	2238	3028	2286	2790.11	-0.32	0.14	1.24	10.49
ENSB:oJXkmkQvO_E-abc			Chromosome	1806229	1806742	513	NA	2851	3551	2642	3181	2309	3156	2938.72	0.26	0.1	1.252	10.57
ENSB:HIFwzGQI7R-2v_k		ISNCY family transposase ISAzs34	pCC7120alpha	91743	92445	702	NA	127	182	139	178	93	197	152.35	0.43	0.21	1.269	10.7
ENSB:w6GRxSpKRRCHAPk			Chromosome	4906725	4906941	216	NA	8773	11711	7921	11958	9447	13224	10517	0.35	0.15	1.288	10.84
ENSB:M2fP5j-2H5ZZ7VA	menJ	Menaquinone reductase	Chromosome	1423661	1424783	1122	NA	3053	2517	2581	1796	2469	1981	2388.25	-0.3	0.12	1.296	10.9
ENSB:Chz4FbM-_aRfvLQ			Chromosome	1514594	1514813	219	NA	4411	3401	4190	3241	3694	3249	3695.71	-0.26	0.1	1.3	10.91
ENSB:bt-9rudgmGdfLvI	cyoE	Protoheme IX farnesyltransferase	Chromosome	492210	493110	900	NA	83	49	80	39	56	41	57.78	-0.52	0.28	1.306	10.94
ENSB:sRlgjfcqnWRnY8V	rhaS_1	HTH-type transcriptional activator RhaS	Chromosome	1969529	1970363	834	NA	325	420	307	386	221	413	343.86	0.36	0.16	1.305	10.94
ENSB:EvdOuOCGdh3V_1m			pCC7120beta	111287	113000	1713	NA	491	674	461	606	469	599	549	0.29	0.12	1.313	10.98
ENSB:WN5L9kIV2CYjvy-			Chromosome	1703674	1704235	561	NA	475	530	299	542	318	517	444.42	0.38	0.18	1.319	11.01
ENSB:ZEB_6eAEh6doKXC			Chromosome	4155564	4155948	384	NA	395	499	371	473	332	495	426.63	0.31	0.13	1.32	11.01
ENSB:qEVqKyUCNPzIYmn			Chromosome	5712055	5714242	2187	NA	16791	2691	14264	1427	2061	1651	6343.04	-0.98	0.9	1.345	11.2
ENSB:92IGgYGFQMWUfsx			pCC7120alpha	16908	17511	603	NA	1048	764	1001	727	1019	842	901.74	-0.31	0.13	1.351	11.24
ENSB:Bq4ssGDLDSqgEPT			Chromosome	499107	500100	993	NA	190	68	212	95	79	63	117.55	-0.69	0.41	1.357	11.27
ENSB:2mRWgigbb-4g2D4	sasA_26	Adaptive-response sensory-kinase SasA	Chromosome	3819406	3820522	1116	NA	625	737	512	652	480	767	626.22	0.31	0.13	1.362	11.3
ENSB:N2Ap-dTa1dY2Dz-			Chromosome	4874050	4874281	231	NA	1709	1119	1684	1102	1167	1020	1297.61	-0.37	0.17	1.378	11.41
ENSB:T3W71G4Y7QvI4n6	sigA2_6	RNA polymerase sigma factor SigA2	Chromosome	4607479	4608436	957	NA	18010	14535	20932	13460	16492	13496	16182.5	-0.33	0.14	1.379	11.41
ENSB:ebfRM1t7Sh5nYGL			Chromosome	6257217	6258000	783	NA	964	1443	892	1229	1080	1565	1194.66	0.36	0.16	1.394	11.52
ENSB:1crHtYYaYis_y-j			Chromosome	6167903	6168341	438	NA	65	98	68	124	39	88	80.26	0.55	0.31	1.397	11.52
ENSB:6QXQNpmC_F2iYpm			Chromosome	4376789	4377161	372	NA	323	375	205	420	288	490	349.87	0.44	0.22	1.402	11.54
ENSB:c995vXpoyWz3Tg9	yciH	putative protein YciH	Chromosome	4586705	4587053	348	NA	4023	4905	3637	4443	3019	4435	4060.96	0.28	0.11	1.402	11.54
ENSB:mAceWxmvCn5mG_d			Chromosome	1617724	1618582	858	NA	1998	1548	1997	1062	1410	825	1465.21	-0.46	0.24	1.404	11.54
ENSB:N55WDXMhNkOIuqP			Chromosome	2200897	2201713	816	NA	28099	24198	24211	14695	24551	14963	21671.9	-0.39	0.18	1.407	11.54
ENSB:neDgWenWy_7uC3F	eda	Putative KHG/KDPG aldolase	Chromosome	5683593	5684226	633	NA	409	336	453	316	428	288	372.78	-0.35	0.16	1.408	11.54
ENSB:NYWcYxDY75vKjGG			Chromosome	392788	393295	507	NA	62	40	98	35	55	39	55.11	-0.61	0.35	1.413	11.57
ENSB:Lkobb-tdK-ezSh9	nhaS2	Na(+)/H(+) antiporter NhaS2	Chromosome	2529120	2530674	1554	NA	653	467	698	440	486	372	518.81	-0.38	0.18	1.428	11.63
ENSB:REGhuqVeMMsYiO6	ecfA2_2	Energy-coupling factor transporter ATP-binding protein EcfA2	Chromosome	4766677	4767442	765	NA	2770	2282	3124	1968	2691	2262	2520.43	-0.32	0.14	1.428	11.63
ENSB:qAdul2pSBozkhQJ			Chromosome	2754278	2754776	498	NA	188	133	192	98	138	117	143.87	-0.41	0.2	1.423	11.63
ENSB:tOYTGbvxy2pimeC	patA_3	Protein PatA	Chromosome	2599674	2600718	1044	NA	211	257	194	275	172	299	234.49	0.37	0.17	1.428	11.63
ENSB:p0TvCdas29RHEc1	grxD	Glutaredoxin 4	Chromosome	923617	923941	324	NA	7027	9769	7491	8779	6521	9002	8087.52	0.28	0.12	1.439	11.7
ENSB:Y1cdBxdxA3kSyoM		ISNCY family transposase ISAzs34	pCC7120alpha	397082	397826	744	NA	323	176	230	213	297	174	235.83	-0.42	0.21	1.468	11.92
ENSB:51ifgaO9MJAqttK	nucA_4	Nuclease	pCC7120gamma	8757	9006	249	NA	213	154	257	141	217	172	193.09	-0.41	0.2	1.492	12.1
ENSB:Cn8F7S2FEiUwm6L	eis_1	N-acetyltransferase Eis	Chromosome	1567353	1567875	522	NA	359	425	341	506	274	484	398.2	0.38	0.18	1.526	12.35
ENSB:sUh83P0428QG2qa	vraR	Response regulator protein VraR	Chromosome	4345632	4346043	411	NA	16725	10472	16935	11948	12275	8633	12834.7	-0.4	0.2	1.526	12.35
ENSB:m1du49PSbvxXblN			Chromosome	5109317	5109770	453	NA	1520	1805	1363	1698	1226	1706	1548.76	0.26	0.1	1.544	12.48
ENSB:B-YRb3yWrnyrPYv	yknY_3	putative ABC transporter ATP-binding protein YknY	Chromosome	1769768	1770461	693	NA	742	567	804	530	676	578	650.47	-0.32	0.14	1.549	12.5
ENSB:gTpVYsVSUrQF2Kw			Chromosome	3025532	3026144	612	NA	30	46	49	106	25	92	58.68	0.73	0.47	1.559	12.55
ENSB:lbVDQiOGAE3A8eE	htpX_1	Protease HtpX	Chromosome	182240	183116	876	NA	7548	5939	6446	5087	5949	5461	6053.04	-0.24	0.09	1.557	12.55
ENSB:M0_xz5fQ3JwYy-j	gshAB	Glutathione biosynthesis bifunctional protein GshAB	Chromosome	666662	668573	1911	NA	14453	9364	12614	8550	8944	7244	10143.5	-0.37	0.18	1.576	12.67
ENSB:8PlS9g6eYkaDiUk	mshA_33	D-inositol-3-phosphate glycosyltransferase	Chromosome	6252416	6253586	1170	NA	588	721	494	619	492	719	603.28	0.28	0.12	1.581	12.67
ENSB:Smok0yODGzjHQHb			Chromosome	5108535	5109246	711	NA	8773	9979	6888	10207	7322	9676	8788.77	0.28	0.12	1.581	12.67
ENSB:eQSxkgHwKX25u-K	phnD2_2	putative ABC transporter phosphonate/phosphite binding protein PhnD2	Chromosome	2671096	2672098	1002	NA	228	11	157	10	6	9	68.03	-1.03	1.37	1.588	12.71
ENSB:VzssfNM0SZqtD8A	rep_1	ATP-dependent DNA helicase Rep	pCC7120alpha	383950	384739	789	NA	106	54	101	53	81	71	77.67	-0.47	0.25	1.599	12.79
ENSB:Jgy2VzSdoOsnR2V		putative RNA pseudouridine synthase	Chromosome	4673407	4674196	789	NA	11346	7846	9909	6684	7885	7720	8531.09	-0.3	0.13	1.633	13.04
ENSB:J-oZ_LltJUoJEsC		IS200/IS605 family transposase ISAsp18	Chromosome	5350307	5351519	1212	NA	1879	1399	1516	1209	1701	1398	1515.01	-0.28	0.12	1.642	13.1
ENSB:Rn5DurClmFDanS2			pCC7120alpha	336562	338908	2346	NA	635	476	524	408	586	463	514.81	-0.3	0.13	1.648	13.12
ENSB:uGIpqRUTEl1GR4f	ftsH4	ATP-dependent zinc metalloprotease FtsH 4	Chromosome	5891982	5893920	1938	NA	4067	3145	3363	2650	3097	2752	3166.56	-0.25	0.1	1.667	13.26
ENSB:8HnrOzvi4QWj3Sr			Chromosome	273941	274637	696	NA	726	604	715	529	724	559	643.46	-0.29	0.12	1.675	13.3
ENSB:1nQaTGlKjWw73_L	trpD2_1	Anthranilate phosphoribosyltransferase 2	Chromosome	479387	480482	1095	NA	160	79	159	91	95	80	110.48	-0.48	0.27	1.677	13.3
ENSB:P_rzqp8bQP92D2z			pCC7120alpha	385753	386128	375	NA	1810	1173	1634	1260	1511	1330	1453.96	-0.31	0.13	1.686	13.36
ENSB:6w3r2WI7bYDfYFS			Chromosome	4549718	4549895	177	NA	404	150	326	209	182	132	232.55	-0.56	0.33	1.7	13.44
ENSB:bWd29OLPZwg54SV	bphD	2-hydroxy-6-oxo-6-phenylhexa-2,4-dienoate hydrolase	Chromosome	2474971	2475907	936	NA	1635	2135	1405	1972	1660	2378	1862.77	0.33	0.15	1.699	13.44
ENSB:YZqer7AeouGwj-a		Orange carotenoid-binding protein	Chromosome	5896855	5897371	516	NA	332	249	305	230	562	218	319.1	-0.53	0.31	1.703	13.44
ENSB:bQac_90HLmLYsKG			pCC7120alpha	243756	245289	1533	NA	89317	66513	71058	55610	65437	59229	67547.2	-0.26	0.11	1.713	13.47
ENSB:mnFkGz6Mjf9mTsW	mtnD	Acireductone dioxygenase	Chromosome	3320054	3320603	549	NA	2862	4203	2878	5632	2650	3444	3621.24	0.44	0.23	1.712	13.47
ENSB:wp9aZCMfjtVvZ3x	adh	Alcohol dehydrogenase	Chromosome	6366930	6368160	1230	NA	246	176	273	141	200	179	202.41	-0.39	0.19	1.709	13.47
ENSB:leApe-q1zgg3X0B			pCC7120beta	175891	176563	672	NA	4	14	8	26	9	25	14.52	0.83	0.61	1.775	13.94
ENSB:yI7rndrDI9Up_uA	lexA	Transcription regulator LexA	Chromosome	5854308	5854914	606	NA	3589	3122	3384	2588	3289	2333	3046.72	-0.29	0.12	1.825	14.32
ENSB:ZB5mJm1axEUy3gM	azoR	FMN-dependent NADH-azoreductase	Chromosome	2524078	2524702	624	NA	6648	12000	7053	8715	4668	7591	7715.7	0.41	0.21	1.832	14.35
ENSB:iWD2DFcpnlY-KnF	dapH_1	2,3,4,5-tetrahydropyridine-2,6-dicarboxylate N-acetyltransferase	Chromosome	646397	646952	555	NA	157	203	169	260	131	244	194.45	0.42	0.22	1.856	14.52
ENSB:bS7JVGa-udeVIva			Chromosome	1824177	1824429	252	NA	588	912	505	695	630	814	688.4	0.33	0.15	1.907	14.9
ENSB:oabOtIbX6-WsbbD			Chromosome	5114176	5114611	435	NA	761	538	616	488	599	527	586.62	-0.28	0.12	1.909	14.9
ENSB:rsWZFp7TbIOxzGA	gcvP	Glycine dehydrogenase (decarboxylating)	Chromosome	5507176	5510128	2952	NA	8139	7162	7431	5680	8516	5926	7142.1	-0.29	0.13	1.924	15
ENSB:BDEmLZ9vJvP1-8I			Chromosome	5491173	5492478	1305	NA	490	618	397	513	382	532	486.02	0.28	0.12	1.948	15.17
ENSB:0ApsT4yXt0x-_Cn			pCC7120alpha	374587	375343	756	NA	2245	1736	2113	1544	2375	1842	1979.87	-0.31	0.14	1.961	15.24
ENSB:GUKN7Uz_2dckSme			Chromosome	1490269	1491241	972	NA	685	465	481	374	557	443	498.78	-0.32	0.15	1.963	15.24
ENSB:F7vmbdYgZaT_UqR			Chromosome	1223854	1224733	879	NA	3584	4153	3132	3856	2578	4079	3549.52	0.28	0.12	1.978	15.34
ENSB:hqqlctGuEbZVhRV	ycf3_14	Photosystem I assembly protein Ycf3	Chromosome	5950196	5952137	1941	NA	1395	1121	1131	945	1307	948	1139.43	-0.28	0.12	2.008	15.55
ENSB:LJz5Gc3zg2oSlSE			Chromosome	6258042	6258711	669	NA	316	411	279	428	319	433	364.5	0.33	0.15	2.014	15.58
ENSB:GLRJSAc999yjuVN			Chromosome	5152219	5152876	657	NA	345	448	303	499	371	563	422.38	0.38	0.19	2.041	15.77
ENSB:hpYoFHJosQTR7v8			Chromosome	6225678	6227007	1329	NA	4433	5202	3767	4530	3761	4976	4430.29	0.23	0.09	2.052	15.83
ENSB:RjBDTU5oG770QRu	cbiA	Cobyrinate a,c-diamide synthase	Chromosome	4750861	4752406	1545	NA	1001	787	758	626	1004	576	790.79	-0.35	0.17	2.057	15.85
ENSB:tFPHzfeAdNd4mrn	sasA_18	Adaptive-response sensory-kinase SasA	Chromosome	2003283	2004402	1119	NA	343	409	272	366	265	402	341.34	0.3	0.13	2.064	15.89
ENSB:6cJopk8PITDWn_0	menF_3	Isochorismate synthase MenF	Chromosome	4151645	4153790	2145	NA	1181	978	1152	898	1083	861	1025.65	-0.26	0.11	2.082	16.01
ENSB:MlUk6z8MHYQhHcM			pCC7120alpha	100269	100578	309	NA	1161	891	1107	736	1165	963	1004.8	-0.32	0.14	2.087	16.02
ENSB:UNCUoVr_ULRyfU5	rcsC_65	Sensor histidine kinase RcsC	Chromosome	6265967	6266915	948	NA	1020	1333	1043	1372	1016	1475	1211.12	0.31	0.14	2.09	16.03
ENSB:OGUcAbO8hYFLAxx		Cyclic AMP receptor protein	Chromosome	2803091	2803775	684	NA	243	274	211	327	189	333	262.82	0.37	0.18	2.099	16.08
ENSB:oLw3eoO5gd0_llE			Chromosome	3049779	3050325	546	NA	2995	3942	2631	3226	2600	3189	3084.05	0.24	0.1	2.112	16.16
ENSB:FtKKMAAIV9E26KB	cph2	Phytochrome-like protein cph2	Chromosome	4061956	4062496	540	NA	1167	1428	1078	1681	1121	1549	1339.65	0.33	0.15	2.125	16.24
ENSB:RP_Oo-IRInCspEr		IS200/IS605 family transposase ISAsp18	pCC7120alpha	360083	361295	1212	NA	990	737	1085	737	1050	831	908.78	-0.33	0.16	2.144	16.36
ENSB:geZ-eJKAk6U59rq	rapA_1	RNA polymerase-associated protein RapA	pCC7120alpha	21362	24668	3306	NA	553	499	699	411	1416	469	685.96	-0.61	0.39	2.164	16.5
ENSB:ehjmOL6O8beParf			pCC7120alpha	274676	274874	198	NA	434	275	372	266	389	332	344.86	-0.33	0.16	2.176	16.56
ENSB:ssT2ltMcCJC9009			pCC7120alpha	257307	258237	930	NA	703	464	751	488	680	580	613.24	-0.35	0.17	2.189	16.64
ENSB:oi9AeLQrvecIIl8			pCC7120beta	93176	93515	339	NA	40	70	44	62	37	73	54.23	0.47	0.27	2.205	16.74
ENSB:7EMmbMa9pDVuPNS			pCC7120alpha	303259	303391	132	NA	4474	2117	2994	2521	2887	2462	2898.36	-0.37	0.19	2.222	16.85
ENSB:1t3E0ntPGYeRhu2			Chromosome	4284081	4284684	603	NA	83	119	88	142	42	116	98.1	0.51	0.31	2.249	17.03
ENSB:L21OkRJDZjhTuQ0			Chromosome	2867621	2867798	177	NA	103	219	128	161	145	268	170.69	0.47	0.28	2.251	17.03
ENSB:KXEMYyVzDOfo_Uf			Chromosome	1129407	1131039	1632	NA	2282	1651	2149	1377	1511	1199	1686.95	-0.35	0.17	2.255	17.04
ENSB:1cctW8AY1XPjyMU			Chromosome	982687	983023	336	NA	2796	4042	2492	3143	2693	3222	3052.47	0.27	0.12	2.261	17.07
ENSB:BQFYMYob7dR2Y00			pCC7120alpha	276434	277319	885	NA	717	536	621	499	779	535	615.9	-0.33	0.15	2.267	17.09
ENSB:QzjjfabifSP3yB7	acpP_1	Acyl carrier protein	Chromosome	4038358	4038613	255	NA	29855	25886	24791	18798	28675	19065	24446.2	-0.3	0.14	2.294	17.27
ENSB:5cWhyBU_DF-7WLs	rssB_12	Regulator of RpoS	Chromosome	6172089	6173895	1806	NA	1063	1296	1037	1497	760	1293	1156.61	0.35	0.17	2.313	17.39
ENSB:_1RfBV6vivpvnq0			Chromosome	3657655	3658009	354	NA	1000	1129	819	1210	663	1091	981.9	0.33	0.16	2.32	17.39
ENSB:pm7K871UNSvxwZl			pCC7120alpha	233078	233765	687	NA	64	25	60	20	46	43	42.96	-0.58	0.37	2.321	17.39
ENSB:xdTQBDqdD5m1DMf	hdfR	HTH-type transcriptional regulator HdfR	Chromosome	4939576	4940470	894	NA	1169	894	940	763	914	769	904.81	-0.26	0.11	2.318	17.39
ENSB:2ehNxsqQyRkF_83			Chromosome	4205954	4206995	1041	NA	2081	2611	1875	2185	1829	2348	2147.73	0.23	0.09	2.344	17.54
ENSB:yC1y3OR9UjOLS1i	aadB	2''-aminoglycoside nucleotidyltransferase	pCC7120alpha	54348	54960	612	NA	369	246	282	214	285	242	272.05	-0.31	0.14	2.372	17.73
ENSB:HU9lduu_03hXh6v	sspA	Stringent starvation protein A	Chromosome	2099927	2100584	657	NA	2223	3370	2491	2942	2202	2928	2689.59	0.29	0.13	2.377	17.75
ENSB:81d0eWLzyNXKx5V			Chromosome	1480480	1481002	522	NA	2430	2108	2608	1823	2760	2007	2296.42	-0.31	0.14	2.39	17.79
ENSB:P5VvN1GkqmHw5za			Chromosome	4672521	4673322	801	NA	6002	5122	5704	3757	5010	4426	4988	-0.27	0.12	2.391	17.79
ENSB:cE20fq88odMbKnE	sigA2_5	RNA polymerase sigma factor SigA2	Chromosome	4592102	4593086	984	NA	24039	20535	26582	17993	21784	18147	21524.2	-0.28	0.13	2.391	17.79
ENSB:R9D_qXTntfST8bj			Chromosome	3887993	3888128	135	NA	4566	5550	3691	4975	3022	4607	4374.82	0.3	0.14	2.397	17.81
ENSB:5u8kl2qFCkvLqAo	vioA	dTDP-4-amino-4,6-dideoxy-D-glucose transaminase	Chromosome	647248	648469	1221	NA	196	250	196	316	196	315	245.67	0.38	0.2	2.439	18.1
ENSB:JD4c852EWe95JYJ	mutT	8-oxo-dGTP diphosphatase	Chromosome	4609457	4609889	432	NA	1416	1239	1394	917	1839	1105	1322.81	-0.37	0.19	2.473	18.29
ENSB:jApc_x68OfvgKgy			Chromosome	2638537	2639218	681	NA	1201	1402	962	1204	853	1299	1147	0.27	0.12	2.473	18.29
ENSB:kcgsR_LdklY9ehR			Chromosome	1034908	1035316	408	NA	14070	3209	9131	4363	3741	5001	6496.59	-0.62	0.42	2.47	18.29
ENSB:6Wa0tpN5nD5hJkh			pCC7120alpha	243337	243745	408	NA	16326	11642	11646	9069	11588	9802	11603.5	-0.29	0.13	2.493	18.39
ENSB:cLqlfDmBKOBWkDl			Chromosome	5618847	5619546	699	NA	8443	7618	8296	6346	8576	6346	7606.67	-0.26	0.12	2.496	18.39
ENSB:fWM_nySIr54q6YD			pCC7120beta	137906	138101	195	NA	18	31	25	43	13	46	29.44	0.62	0.43	2.494	18.39
ENSB:OxM8tK-J6BwjgYi	nudF_2	ADP-ribose pyrophosphatase	Chromosome	4256530	4257085	555	NA	298	410	292	412	315	432	360.16	0.32	0.15	2.51	18.47
ENSB:ym6ygnSB4wSY5G2	btuF_3	Vitamin B12-binding protein	Chromosome	4856280	4857483	1203	NA	241	329	216	280	224	310	265.92	0.3	0.14	2.518	18.51
ENSB:oUeN_BuAzc8hmzN			Chromosome	2144301	2146761	2460	NA	1014	1203	864	1030	747	1156	997.46	0.27	0.12	2.535	18.61
ENSB:-mT3WkCqRzIoJTr			Chromosome	6236641	6237991	1350	NA	565	673	604	949	517	998	720.89	0.41	0.22	2.566	18.82
ENSB:IvReeGcBKB65KG9		Carnitine monooxygenase oxygenase subunit	Chromosome	2516277	2517777	1500	NA	1314	1215	1264	843	1283	853	1126.34	-0.32	0.15	2.603	19.07
ENSB:aXygNfWFJSAuiEs			Chromosome	161680	162349	669	NA	808	1103	700	962	733	868	859.41	0.27	0.12	2.61	19.09
ENSB:L4cUHY-SreLDCy2	phnK	Putative phosphonates utilization ATP-binding protein PhnK	Chromosome	2661542	2662316	774	NA	141	47	77	48	48	35	64.95	-0.59	0.4	2.619	19.14
ENSB:2sskDwuvKeqnePZ			pCC7120alpha	13032	13800	768	NA	731	511	613	457	616	553	579.35	-0.28	0.13	2.628	19.19
ENSB:W-m-ttn6NpegaN4			pCC7120alpha	184797	186894	2097	NA	918	630	818	601	840	732	757.05	-0.3	0.14	2.636	19.22
ENSB:4pINf1b17lBTHQl	dps_2	DNA protection during starvation protein	Chromosome	1376789	1377356	567	NA	7533	5587	7125	4833	5275	3853	5679.2	-0.34	0.17	2.65	19.29
ENSB:-bl1mauwL4hT-ug	rpoC2	DNA-directed RNA polymerase subunit beta'	Chromosome	1872565	1876633	4068	NA	51122	45540	47771	35907	64160	34924	46695.2	-0.36	0.18	2.676	19.47
ENSB:jtZ55EilIpnlwPD			Chromosome	3052432	3053092	660	NA	4230	5064	3305	4096	3380	4563	4084.3	0.24	0.1	2.706	19.66
ENSB:t1AJ7v_UEZJX1eI			Chromosome	2729101	2729386	285	NA	826	588	765	590	703	621	682.33	-0.27	0.12	2.715	19.7
ENSB:STpcob1Kje9jW0R	pfp_1	Pyrophosphate--fructose 6-phosphate 1-phosphotransferase	pCC7120alpha	367819	368899	1080	NA	574	400	400	325	535	373	433.54	-0.33	0.16	2.728	19.77
ENSB:yv-2iPGUlhEKKa1			Chromosome	4739739	4742331	2592	NA	3873	5666	4178	4699	3564	4828	4456.8	0.27	0.12	2.763	20
ENSB:KV4XzTIlL_8uL2R			Chromosome	1851187	1852192	1005	NA	554	398	439	353	489	397	437.69	-0.28	0.13	2.776	20.07
ENSB:7VxD4fri5gw_4rg	pipB2_1	Secreted effector protein PipB2	Chromosome	2878414	2879074	660	NA	2710	3157	2438	2911	2244	3047	2744.14	0.23	0.09	2.801	20.23
ENSB:IW14aOb1vsyg0Zb	ribD_2	Riboflavin biosynthesis protein RibD	Chromosome	4943339	4944023	684	NA	1295	1016	1250	968	1097	940	1093.93	-0.26	0.11	2.817	20.32
ENSB:zpu4MwOM7nGFvkC	bchB	Light-independent protochlorophyllide reductase subunit B	Chromosome	4997969	4998155	186	NA	1496	1930	1147	1541	1036	1469	1425.38	0.3	0.14	2.823	20.34
ENSB:EGez3iJOVEk57qU		putative membrane protein	Chromosome	5718076	5718706	630	NA	2335	1869	1850	1481	1911	1601	1833.87	-0.25	0.11	2.831	20.38
ENSB:dgLa2e7hofM-9Ss			Chromosome	22722	22944	222	NA	27	48	31	79	20	38	40.69	0.6	0.42	2.836	20.39
ENSB:AuuOBzcYkyDJ8ss			Chromosome	103457	104663	1206	NA	4666	9409	5955	9532	7375	9915	7844.37	0.41	0.23	2.856	20.51
ENSB:Owx0Pk8TZIUeLQw	rhaR_9	HTH-type transcriptional activator RhaR	Chromosome	3077738	3078758	1020	NA	226	347	231	368	287	414	313.2	0.38	0.2	2.86	20.51
ENSB:a6cxZHF_q6VeRM3			Chromosome	3934577	3934775	198	NA	7407	13766	7399	11367	10788	16732	11258.2	0.43	0.25	2.87	20.56
ENSB:MN0J0a15UIAlUUs			Chromosome	5609942	5610476	534	NA	580	714	551	727	533	744	641.38	0.28	0.13	2.888	20.65
ENSB:hWoGn3DTdGRKudf			pCC7120alpha	233856	234903	1047	NA	297	278	465	232	370	235	314.87	-0.41	0.23	2.889	20.65
ENSB:6UTRbHUeUugwj3D	dnaN_1	Beta sliding clamp	pCC7120beta	62860	64231	1371	NA	42	55	26	46	27	76	45.02	0.52	0.34	2.908	20.74
ENSB:uQrB5NmlshRgQUV	yhhT_3	Putative transport protein YhhT	Chromosome	6349222	6350254	1032	NA	129	65	130	75	72	51	86.79	-0.48	0.3	2.905	20.74
ENSB:tUqGr2c-Q-ERSxE			Chromosome	4959446	4960682	1236	NA	6762	5376	5690	4746	5392	4310	5362.91	-0.25	0.11	2.929	20.86
ENSB:RgyLyOh1_akUsAY	psb28	Photosystem II reaction center Psb28 protein	Chromosome	1266650	1267019	369	NA	1033	1350	820	1035	718	1056	994.11	0.29	0.14	2.942	20.93
ENSB:CiglOlGST3y_84F	ndk	Nucleoside diphosphate kinase	Chromosome	4113745	4114195	450	NA	14580	13949	14601	9691	15762	10197	13124.1	-0.32	0.15	2.96	21.02
ENSB:TrekXAVxgQgATGz			pCC7120gamma	78550	78724	174	NA	688	535	617	439	536	484	548.1	-0.27	0.12	2.962	21.02
ENSB:yki8Olcq1gIIKIw		Folate-biopterin transporter	Chromosome	5138816	5140238	1422	NA	2490	2239	2476	1804	2332	1905	2205.79	-0.25	0.11	2.966	21.03
ENSB:Hk6oujCr_64W7zh	pyrF_2	Orotidine 5'-phosphate decarboxylase	Chromosome	3625024	3625741	717	NA	1245	1091	1104	814	1228	903	1062.58	-0.28	0.13	2.992	21.19
ENSB:-vzvV_y7ii5oBge	folE_2	GTP cyclohydrolase 1	Chromosome	6307533	6308241	708	NA	3120	2620	2776	1683	3668	2382	2709.78	-0.37	0.2	3.009	21.29
ENSB:6vllu7UyQ0500Gs	nhaP2_2	K(+)/H(+) antiporter NhaP2	Chromosome	6350462	6351701	1239	NA	1013	622	943	597	656	659	746.15	-0.33	0.17	3.017	21.32
ENSB:8h2TaU3Ks69VoQL	phnJ	Alpha-D-ribose 1-methylphosphonate 5-phosphate C-P lyase	Chromosome	2662529	2663396	867	NA	119	57	94	42	52	50	68.25	-0.5	0.32	3.051	21.46
ENSB:FBEdon3ufKACIY7			Chromosome	3355349	3356531	1182	NA	559	460	508	396	610	414	491.93	-0.31	0.15	3.042	21.46
ENSB:LFimjDdrTviInki			Chromosome	1990620	1991904	1284	NA	848	943	721	1093	755	1301	944.44	0.35	0.18	3.049	21.46
ENSB:T23jtySZ-0bDYjP			pCC7120alpha	24730	25825	1095	NA	800	750	1064	620	1842	712	979.03	-0.52	0.34	3.047	21.46
ENSB:Vk1_XW4tyAEpZoA			pCC7120alpha	232482	233079	597	NA	110	75	134	82	121	83	101.48	-0.4	0.23	3.075	21.61
ENSB:nY5fVNd43Ov5LiD	mscS_1	Small-conductance mechanosensitive channel	Chromosome	4458603	4459458	855	NA	3888	12063	5624	10595	8205	9643	8363.84	0.49	0.31	3.114	21.86
ENSB:jb12NtOCIK6tiFV			Chromosome	2422615	2422909	294	NA	33	65	50	141	41	331	111.42	0.74	0.75	3.141	22.02
ENSB:lCNIci_3jjB0tBa			Chromosome	4866471	4867515	1044	NA	1056	1287	959	1323	1032	1505	1194.29	0.3	0.14	3.159	22.12
ENSB:inpRndy7oqwPCXt			Chromosome	4587525	4588311	786	NA	28136	25620	27166	20128	27712	21958	25103.5	-0.25	0.11	3.179	22.24
ENSB:Az09dcPIaqLXQoS	hypE	Carbamoyl dehydratase HypE	Chromosome	804889	805993	1104	NA	591	683	505	716	426	645	592.65	0.3	0.14	3.189	22.28
ENSB:-VAZOEEtYOFKSrF	bcp_3	Putative peroxiredoxin bcp	Chromosome	3852774	3853236	462	NA	2221	1960	1868	1390	2239	1315	1828.02	-0.33	0.16	3.194	22.29
ENSB:BQLuHbUf8vgaIwH	bcrA	Bacitracin transport ATP-binding protein BcrA	Chromosome	1131534	1132485	951	NA	799	504	671	468	519	504	575.07	-0.31	0.15	3.204	22.34
ENSB:eAarw3PtTi5AFVu			Chromosome	450620	452033	1413	NA	549	447	503	363	481	411	458.21	-0.26	0.12	3.221	22.43
ENSB:fGPJX6uUb-obTdj	psbB	Photosystem II CP47 reaction center protein	Chromosome	141750	143280	1530	NA	409204	314640	278086	198170	329989	215132	288740	-0.34	0.18	3.238	22.52
ENSB:uIdR4pjoO8AtsNT			pCC7120alpha	339490	340705	1215	NA	622	472	503	360	474	414	471.89	-0.28	0.13	3.248	22.57
ENSB:ZljXj5AbyOXgwro			pCC7120epsilon	4725	8019	3294	NA	1204	995	1115	849	1075	945	1029.42	-0.24	0.1	3.254	22.58
ENSB:kF1I_SSbWS8WqdU			pCC7120alpha	406769	406943	174	NA	510	185	371	126	123	162	241.79	-0.59	0.43	3.278	22.73
ENSB:vwcU8spEdQPVXeL		ISL3 family transposase ISAsp1	pCC7120alpha	332061	333282	1221	NA	24	41	14	42	27	44	31.97	0.54	0.37	3.314	22.95
ENSB:F1_2Uz01E7ZyGaZ			Chromosome	4514117	4514792	675	NA	2793	3627	2937	4041	2430	3457	3216.05	0.3	0.15	3.325	23
ENSB:lp-aJ7ptwWPNWi8			Chromosome	3567118	3567487	369	NA	1907	2517	1981	2635	2005	2961	2338.8	0.31	0.15	3.346	23.11
ENSB:dLQ5BE2MT6csjyM	fbiC_2	FO synthase	Chromosome	4976928	4978104	1176	NA	1998	2361	1695	2082	1635	2093	1969.96	0.22	0.09	3.35	23.11
ENSB:iIH0YMkW2ot68yW			pCC7120alpha	375432	375534	102	NA	182	140	175	97	171	137	150.16	-0.35	0.19	3.368	23.21
ENSB:ES2e4fHF2XnMZj-	susA_2	Sucrose synthase	Chromosome	5954797	5957218	2421	NA	11800	7355	9404	5845	6186	4619	7465.2	-0.4	0.23	3.387	23.3
ENSB:OmiQ289UQHqXO4T			Chromosome	1751356	1752214	858	NA	126	83	93	60	85	52	82.52	-0.41	0.24	3.384	23.3
ENSB:5h_BM6SNdwBFanV			Chromosome	4142582	4143263	681	NA	2357	2631	2084	2627	1874	2800	2390.87	0.25	0.12	3.409	23.42
ENSB:FqTc9MsDUKbRuF2	psbA2_2	Photosystem II protein D1 2	Chromosome	4499997	4501080	1083	NA	5779	11633	5841	8945	8506	10988	8614	0.39	0.22	3.458	23.73
ENSB:6ST8nvcniTpg_dy	lnrK_1	Transcriptional regulatory protein LnrK	pCC7120beta	156945	157734	789	NA	78	109	81	147	81	125	103.95	0.41	0.24	3.481	23.86
ENSB:e9TEmIebw8I0zHQ	cysK1_1	O-acetylserine sulfhydrylase	Chromosome	3027260	3028220	960	NA	995	1333	785	1122	896	1053	1026.22	0.27	0.13	3.513	24.05
ENSB:I_B0ooZy-4mUIGN	bicA_1	Bicarbonate transporter BicA	Chromosome	1544864	1546586	1722	NA	9807	7768	5954	4207	11965	4323	7320.67	-0.48	0.31	3.522	24.09
ENSB:9agEV78l86gFA_V	psbA2_4	Photosystem II protein D1 2	Chromosome	5489830	5490913	1083	NA	1077	957	954	707	1457	684	975.7	-0.39	0.22	3.533	24.14
ENSB:Lmi5QXQcf5Vqtu9		IS630 family transposase ISMae26	Chromosome	14671	15274	603	NA	324	464	326	361	275	416	359.49	0.29	0.14	3.557	24.28
ENSB:Y9RBb8DKNaEbNPD	nplT	Neopullulanase	Chromosome	5549741	5551208	1467	NA	7334	3842	5685	3494	3301	2911	4385.71	-0.41	0.25	3.567	24.32
ENSB:BmoiqxBMC65W8uM	hypD	Hydrogenase maturation factor HypD	Chromosome	803284	804436	1152	NA	318	508	411	661	321	473	450.58	0.39	0.23	3.574	24.34
ENSB:9jlegdcznwLO8xV			Chromosome	1646502	1647027	525	NA	754	62	554	54	32	47	243.67	-0.7	0.98	3.595	24.43
ENSB:lYYZDqObyQgqf9F	kojP	Kojibiose phosphorylase	Chromosome	5959868	5962148	2280	NA	3556	4382	2862	4248	3387	4094	3749.4	0.26	0.12	3.595	24.43
ENSB:QyKk73xr6O1XJ-p			Chromosome	3443321	3444350	1029	NA	14	30	12	24	10	25	19.02	0.59	0.44	3.611	24.51
ENSB:uoa1Ylv89M-Rpx-			pCC7120beta	93879	94071	192	NA	6346	7461	4689	7209	5897	8264	6632.98	0.3	0.15	3.62	24.54
ENSB:awN5dqdDa4vZ8Gk			Chromosome	3374342	3374642	300	NA	77132	65968	79820	54168	70680	63697	68559.3	-0.25	0.11	3.628	24.57
ENSB:-64eBFXxGQufDi8	psaK_2	Photosystem I reaction center subunit PsaK	Chromosome	6309066	6309321	255	NA	25967	21417	22958	15953	27206	20764	22374.7	-0.3	0.15	3.666	24.8
ENSB:Myoxz8JKJ96x-ga	nuoL_2	NADH-quinone oxidoreductase subunit L	Chromosome	4774334	4776425	2091	NA	52670	43816	43357	30978	41504	28213	39860.4	-0.31	0.15	3.674	24.83
ENSB:4y9kJsyP-UhspNt	pstA_1	Phosphate transport system permease protein PstA	Chromosome	1051772	1052651	879	NA	1049	660	901	300	429	272	592.35	-0.54	0.39	3.681	24.85
ENSB:B6xGJ0Y6nc2Vzg4			pCC7120beta	179948	180347	399	NA	10	20	9	28	12	25	17.42	0.62	0.48	3.702	24.94
ENSB:TgoHyxdzf56Rq_O	nucS	Endonuclease NucS	pCC7120alpha	386621	387644	1023	NA	249	151	208	140	248	196	199.02	-0.36	0.2	3.702	24.94
ENSB:7pZvxahYe52DJNr			Chromosome	3552495	3553653	1158	NA	495	613	441	571	437	569	519.89	0.25	0.11	3.708	24.95
ENSB:fVCadFHw0a981Jz			pCC7120alpha	92536	93574	1038	NA	23	8	23	11	16	6	14.52	-0.64	0.52	3.762	25.28
ENSB:FLDhj45Z5-eh0C6	yhbE	putative inner membrane transporter YhbE	Chromosome	1799943	1800861	918	NA	442	577	382	494	382	483	458.25	0.26	0.12	3.812	25.6
ENSB:FTMuAepAnMFeVi8			Chromosome	2059641	2059914	273	NA	694	498	635	432	496	474	536.42	-0.28	0.14	3.863	25.91
ENSB:7CI1scimtUR6uzQ			Chromosome	662554	663622	1068	NA	2876	1868	2580	1253	1462	1367	1883.2	-0.4	0.24	3.868	25.92
ENSB:tmb1nb8xacbrjQv			Chromosome	3798690	3800058	1368	NA	2992	3612	2319	3487	2704	3259	3055.2	0.26	0.12	3.891	26.04
ENSB:PcVw96dIIHKVRAW	speA_1	Biosynthetic arginine decarboxylase	Chromosome	4111551	4113567	2016	NA	8994	8886	9878	6447	10651	6622	8593.91	-0.32	0.16	3.902	26.04
ENSB:nXCi8fYaHBqC7CQ			Chromosome	3432363	3432843	480	NA	211	394	225	354	304	388	313.27	0.37	0.21	3.902	26.04
ENSB:y7k8HmGjSQoCoBk			Chromosome	4629602	4629872	270	NA	13997	11505	13132	10462	12881	11441	12236.5	-0.22	0.1	3.904	26.04
ENSB:ZLscmWMokDo3JTe			Chromosome	4625974	4627393	1419	NA	1303	1545	1203	1602	1217	1702	1428.97	0.27	0.13	3.933	26.2
ENSB:31mgFaFKQZCKuKI	besA	L-propargylglycine--L-glutamate ligase	Chromosome	2830756	2832373	1617	NA	4730	3729	3457	2778	3882	2468	3488.31	-0.31	0.16	3.951	26.24
ENSB:DjyUCND7FG9dQgv			Chromosome	4645246	4647871	2625	NA	10546	12748	9114	11116	9699	12414	10913.8	0.22	0.1	3.951	26.24
ENSB:fsp9o-zjljGodrL			Chromosome	2106312	2106804	492	NA	123	150	106	159	108	181	137.77	0.34	0.19	3.947	26.24
ENSB:-sgmrurjE2nynjl	livF_2	High-affinity branched-chain amino acid transport ATP-binding protein LivF	Chromosome	3045378	3046173	795	NA	680	964	645	791	701	902	779.03	0.27	0.13	4.006	26.54
ENSB:FrlIZF21IlHx4fA			Chromosome	3764871	3766590	1719	NA	837	961	743	948	709	1010	866.69	0.25	0.12	4.002	26.54
ENSB:SAc_ftYY-1CShXh			Chromosome	2836672	2836843	171	NA	2507	1848	2063	1707	2333	1942	2066.27	-0.26	0.12	4.009	26.54
ENSB:5Hc8wP1J_3rscvO			Chromosome	5806695	5807079	384	NA	2774	1723	2485	1901	1859	1388	2017.31	-0.34	0.18	4.07	26.92
ENSB:v0wOGnc3Snap2Hj	phnO	Aminoalkylphosphonate N-acetyltransferase	Chromosome	2667168	2667630	462	NA	36	16	34	5	11	8	18.02	-0.66	0.58	4.12	27.22
ENSB:do3eDiKzFHaCnsQ			pCC7120alpha	14721	15603	882	NA	1150	969	1398	833	1436	1058	1146.96	-0.34	0.18	4.175	27.54
ENSB:xa9LO43ryTmxtaF	iolS_2	Aldo-keto reductase IolS	Chromosome	2790869	2791724	855	NA	2665	2363	2604	1904	2308	1781	2266.09	-0.26	0.12	4.178	27.54
ENSB:pCpZo9RrG8S3PNw	sasA_13	Adaptive-response sensory-kinase SasA	Chromosome	1401546	1402854	1308	NA	543	648	517	753	437	647	590.85	0.3	0.16	4.186	27.57
ENSB:qnlEFUogSFRQQEz			Chromosome	3142175	3142487	312	NA	32	66	36	42	30	65	44.9	0.45	0.31	4.228	27.82
ENSB:INdQQqnJ0UfXy8o		Isatin hydrolase	Chromosome	4556504	4557185	681	NA	907	743	766	605	798	669	746.26	-0.24	0.11	4.252	27.94
ENSB:4YeZIxC0wJ_GqpB			Chromosome	4023219	4024518	1299	NA	409	532	379	530	407	516	462.15	0.27	0.13	4.276	28.07
ENSB:xrC64MgHB_CtngN			Chromosome	5074581	5080047	5466	NA	7584	1400	5855	968	1022	1041	2914.08	-0.67	0.72	4.281	28.07
ENSB:fzp0-tn-8pON1nN	pkwA_1	putative serine/threonine-protein kinase PkwA	pCC7120alpha	88187	89216	1029	NA	426	279	316	260	302	249	303.99	-0.29	0.15	4.315	28.26
ENSB:0mRdXmBOjCxK6W0	pchA	Salicylate biosynthesis isochorismate synthase	Chromosome	31874	33290	1416	NA	1211	1627	1001	1201	973	1280	1207.43	0.25	0.12	4.356	28.51
ENSB:fTiiRXZneHA1xfj	apbC	Iron-sulfur cluster carrier protein	Chromosome	754690	755761	1071	NA	10653	9460	8876	6519	9961	6847	8688.26	-0.28	0.14	4.376	28.6
ENSB:DWvTfjGXeZgdFv5			Chromosome	5826198	5827509	1311	NA	5354	4854	4741	3422	4954	3677	4486.31	-0.26	0.13	4.383	28.62
ENSB:nrT2xRqANKmdZEh			Chromosome	1341880	1343446	1566	NA	475	376	438	353	416	310	394.43	-0.27	0.13	4.397	28.68
ENSB:dmH-BgeBvhCnIPE			Chromosome	1702352	1703375	1023	NA	290	358	273	348	262	414	323.95	0.29	0.15	4.413	28.73
ENSB:lppxu1LhjwscJJO			Chromosome	6240734	6241658	924	NA	1399	1707	1256	1661	1360	2082	1577.41	0.29	0.15	4.41	28.73
ENSB:woIOHL6nhomZBrD			Chromosome	13599	14121	522	NA	87	138	75	101	78	116	98.59	0.35	0.2	4.418	28.73
ENSB:Af4a2GaEkrKMKc3			Chromosome	2932096	2932576	480	NA	126	167	137	181	87	180	146.16	0.36	0.21	4.427	28.76
ENSB:luSE2JMbRw11AKz	aacA4	Aminoglycoside N(6')-acetyltransferase type 1	pCC7120alpha	12277	12790	513	NA	219	129	171	122	198	162	166.85	-0.34	0.19	4.449	28.87
ENSB:-sImigeJI7Wlp-I			Chromosome	4723315	4724659	1344	NA	1253	1543	1033	1286	1119	1443	1274.96	0.23	0.11	4.491	29.08
ENSB:s-ekJIMGI5SCb7a		L-Ala-D/L-Glu epimerase	Chromosome	4255206	4256259	1053	NA	1706	2057	1584	1931	1560	2032	1809.45	0.22	0.1	4.49	29.08
ENSB:5kv0tCkV4Dl_32Q	galE_2	UDP-glucose 4-epimerase	Chromosome	5617551	5618550	999	NA	3327	2953	3093	2231	2797	2292	2772.9	-0.24	0.11	4.503	29.1
ENSB:iMNuModK7u5jL23			Chromosome	902950	903154	204	NA	997	759	871	689	909	789	835.41	-0.25	0.12	4.501	29.1
ENSB:6ID55WguaSoj9UG	spkB_2	Serine/threonine-protein kinase B	Chromosome	3939113	3940688	1575	NA	1050	1156	846	1112	798	1141	1013.64	0.24	0.11	4.513	29.13
ENSB:1z1wHHvVGM8cu_f			pCC7120alpha	371272	371551	279	NA	238	160	226	144	196	181	190.74	-0.31	0.17	4.567	29.45
ENSB:CY9nZGEHOXyFN8Z			Chromosome	3457335	3458310	975	NA	138	250	165	209	148	194	183.72	0.33	0.18	4.587	29.55
ENSB:oVDyrgEhHmW2oWR	phoD_1	Alkaline phosphatase D	Chromosome	223901	225500	1599	NA	3159	473	1935	426	421	458	1116.85	-0.65	0.7	4.628	29.78
ENSB:9bee_owICJ_squn	chaB	Putative cation transport regulator ChaB	Chromosome	4931476	4931722	246	NA	3464	1217	2102	1372	1517	1684	1874.4	-0.42	0.27	4.634	29.79
ENSB:3fcE-AWWFceSq1h			Chromosome	4529802	4530354	552	NA	15277	4222	8390	5246	5039	5985	7259.71	-0.47	0.34	4.699	30.18
ENSB:kU65PfifdMha9nR	rpoD_2	RNA polymerase sigma factor RpoD	Chromosome	6277666	6278839	1173	NA	75426	87943	62200	72256	57929	79280	72128.7	0.21	0.1	4.744	30.43
ENSB:tkKKwrJTThHbYnB			Chromosome	5906073	5907018	945	NA	1968	2105	1831	2519	1231	2827	2077.87	0.35	0.21	4.754	30.47
ENSB:uR1H5UWfk5IEmmU	exoA	Exodeoxyribonuclease	Chromosome	6327189	6327972	783	NA	3324	4821	4020	5266	2826	4437	4118.43	0.32	0.18	4.771	30.54
ENSB:TxpM5Bb-VJrjUej			Chromosome	104850	105627	777	NA	9232	17832	10374	12893	11815	14573	12763.3	0.32	0.18	4.858	31.07
ENSB:LyDa91f63w1Nj1w	nhaS3_2	High-affinity Na(+)/H(+) antiporter NhaS3	Chromosome	1543340	1544753	1413	NA	12236	9562	8241	6056	10195	6591	8752.54	-0.32	0.18	4.91	31.37
ENSB:_lNzaS5Uv8KRTNU	arnC_1	Undecaprenyl-phosphate 4-deoxy-4-formamido-L-arabinose transferase	Chromosome	1057870	1058860	990	NA	4007	1859	3851	1696	1307	1315	2316.18	-0.49	0.36	4.92	31.37
ENSB:zMcdn2msuoqJYYH	potB	Spermidine/putrescine transport system permease protein PotB	Chromosome	6014293	6015187	894	NA	681	898	560	685	622	885	718.74	0.27	0.14	4.918	31.37
ENSB:zmbY0MfMQE-xDln	phnH	Alpha-D-ribose 1-methylphosphonate 5-triphosphate synthase subunit PhnH	Chromosome	2667619	2668219	600	NA	212	82	150	80	71	73	109.92	-0.47	0.34	4.955	31.56
ENSB:Wk3CMhvKUWa12fD			pCC7120alpha	106711	107713	1002	NA	291	168	228	146	302	232	228.25	-0.37	0.23	5.009	31.87
ENSB:yuM80e8yHz4Y29g			Chromosome	2181135	2181774	639	NA	736	993	585	708	555	778	720.08	0.27	0.13	5.014	31.87
ENSB:MU8zUtslkF_pKKa			Chromosome	4312940	4313126	186	NA	1888	1662	1743	1385	1674	1330	1610.68	-0.23	0.11	5.068	32.15
ENSB:QawPeYE20ZZo17y			Chromosome	5689035	5689167	132	NA	528	828	464	614	580	728	621.66	0.29	0.16	5.069	32.15
ENSB:8h3zTx6rq05kYmp			Chromosome	1259587	1260571	984	NA	3785	4212	3147	3868	3108	4164	3702.88	0.21	0.09	5.077	32.17
ENSB:ndQCLotQhs3l9iu			Chromosome	3942836	3942956	120	NA	119	218	84	124	93	129	126.18	0.38	0.24	5.09	32.22
ENSB:zFCPDkHBpWJFMLL	mshA_32	D-inositol-3-phosphate glycosyltransferase	Chromosome	6251166	6252315	1149	NA	449	512	346	542	418	652	486.41	0.31	0.17	5.111	32.32
ENSB:sQ9hNbrWlcXSR74	hepT	Heptaprenyl diphosphate synthase component 2	Chromosome	101710	102682	972	NA	2624	2400	2568	1902	2834	2073	2401.96	-0.26	0.13	5.122	32.36
ENSB:vQZz9tGAKjaqHDD			Chromosome	2910871	2911360	489	NA	979	1082	802	1113	677	1035	944.59	0.27	0.14	5.186	32.73
ENSB:99pibdxWwH3m1qh	cysR	Regulatory protein CysR	Chromosome	5389541	5390168	627	NA	1177	461	1134	126	367	185	565.54	-0.63	0.66	5.193	32.74
ENSB:IjoJSH7tg5SBwSp	clcD_2	Carboxymethylenebutenolidase	Chromosome	1260772	1261519	747	NA	1527	1351	1336	995	1325	985	1248.54	-0.26	0.13	5.216	32.85
ENSB:8qao-rojusc1HVS			Chromosome	4471757	4472684	927	NA	1213	1426	1091	1286	1036	1407	1240.13	0.22	0.1	5.237	32.95
ENSB:IWxOS93yRto6-rG	mnmE_2	tRNA modification GTPase MnmE	Chromosome	4576442	4577993	1551	NA	1720	1221	1312	1128	1290	1140	1297.11	-0.24	0.11	5.248	32.99
ENSB:FRjO7rAEhwTLBAF		putative ABC transporter ATP-binding protein	Chromosome	3131644	3133405	1761	NA	3470	4408	2810	3676	3110	3665	3509.09	0.23	0.11	5.258	33.01
ENSB:vSqOZAicfxZkXBk			Chromosome	4191315	4193646	2331	NA	318	200	333	226	354	274	285.89	-0.34	0.2	5.269	33.05
ENSB:o1_bI-uZqGzKK-y	fosB	Metallothiol transferase FosB	Chromosome	2664151	2665777	1626	NA	256	129	215	98	92	83	143.69	-0.46	0.34	5.313	33.29
ENSB:HBM5vp3QasIlgA2			Chromosome	5998070	5999552	1482	NA	2629	3129	2438	2895	2027	2865	2655.32	0.23	0.11	5.328	33.32
ENSB:z6Xn67A05HMsKgK	purA	Adenylosuccinate synthetase	Chromosome	5699560	5700904	1344	NA	27804	25269	27798	20266	35429	22141	26542.1	-0.31	0.17	5.328	33.32
ENSB:XQmYkGpkOH17M7G			Chromosome	4615482	4616214	732	NA	2796	3567	2438	3085	2118	2771	2781.67	0.25	0.12	5.335	33.32
ENSB:LbBgylhNWD7Zyqs			Chromosome	5298268	5299699	1431	NA	2928	3574	2364	2929	2601	3374	2950.29	0.23	0.11	5.366	33.46
ENSB:iC0HqUl9uCIoNu1	ftsH_7	ATP-dependent zinc metalloprotease FtsH	Chromosome	3800070	3801417	1347	NA	1783	2244	1465	1901	1360	1739	1738.91	0.25	0.12	5.367	33.46
ENSB:ipw_RaM61yvIBgV			Chromosome	4720024	4721896	1872	NA	788	971	652	798	680	887	792.74	0.23	0.11	5.387	33.55
ENSB:GFsQKAIHu8lLj6D			pCC7120alpha	107974	109735	1761	NA	742	529	753	560	741	615	658.92	-0.28	0.15	5.461	33.95
ENSB:H-nymH4ijfwaGJr	rcsC_41	Sensor histidine kinase RcsC	Chromosome	3678016	3679207	1191	NA	1704	1957	1531	1837	1457	2045	1751.92	0.23	0.11	5.462	33.95
ENSB:xPAnI7bZZTV2KzF			Chromosome	3051361	3052363	1002	NA	1441	1843	1379	1631	1375	1740	1565.86	0.22	0.1	5.47	33.97
ENSB:69wev8QAKJ_1piU			Chromosome	4880259	4880463	204	NA	304	333	209	335	182	310	277.09	0.32	0.18	5.506	34.16
ENSB:MpL2swu1-r7OtPc	hel	Lipoprotein E	pCC7120alpha	359296	359806	510	NA	120	88	138	88	115	84	105.84	-0.34	0.2	5.597	34.64
ENSB:SW1ZxGjyzOc27NH			Chromosome	6284679	6285408	729	NA	3903	4311	3290	4206	3004	4110	3792.58	0.22	0.1	5.592	34.64
ENSB:fIyP6fNSaG_i_bP			Chromosome	544301	544661	360	NA	121402	32557	76733	40485	28993	39007	55659.6	-0.5	0.4	5.601	34.64
ENSB:ekNusZUkbkNM1uJ		IS200/IS605 family transposase ISAsp18	Chromosome	358804	359578	774	NA	8	28	9	15	10	22	15.19	0.56	0.49	5.639	34.84
ENSB:0ldPbox8s6y9Ru8	fgd	F420-dependent glucose-6-phosphate dehydrogenase	Chromosome	3031037	3032039	1002	NA	690	842	542	693	441	701	646.55	0.28	0.15	5.659	34.93
ENSB:pf8rokp0fUZNGLO			pCC7120alpha	294850	295162	312	NA	40	16	29	18	24	13	23.22	-0.5	0.4	5.704	35.17
ENSB:JPVyVM8XFqQb6oX			Chromosome	5677965	5678169	204	NA	570	433	510	410	455	378	458.55	-0.25	0.12	5.738	35.35
ENSB:KXqg_4CyY5NIAtI	psaA_1	Manganese ABC transporter substrate-binding lipoprotein	Chromosome	2102232	2103213	981	NA	471	594	436	531	437	590	508.96	0.24	0.12	5.783	35.55
ENSB:QmC4N0SeBYen7rx			pCC7120gamma	31445	32564	1119	NA	3889	1857	2711	1887	1724	1606	2257.16	-0.37	0.24	5.778	35.55
ENSB:mmn44LlX9qQB0BN			pCC7120gamma	43047	44025	978	NA	148	155	82	176	105	177	139.97	0.36	0.22	5.84	35.87
ENSB:WuTTRBc3wxDmp6Y			Chromosome	295057	298141	3084	NA	15728	2666	12007	1924	1781	2066	5892.8	-0.6	0.71	5.894	36.16
ENSB:DcTMmUAeIwzgyyD	srpC	putative chromate transport protein	Chromosome	1299481	1300690	1209	NA	1775	1392	1404	1241	1559	1263	1436.21	-0.23	0.11	5.901	36.17
ENSB:vYoV9hB5owaW6Wi	ycf3_9	Photosystem I assembly protein Ycf3	Chromosome	3658844	3659939	1095	NA	862	959	774	1030	619	997	871.73	0.27	0.14	5.909	36.18
ENSB:o6BAyCK4l7ONblk			pCC7120alpha	391661	392522	861	NA	49	27	38	27	48	25	35.72	-0.43	0.31	5.954	36.42
ENSB:FIL3j0IwHlr0q-p	ykfA_1	putative murein peptide carboxypeptidase	Chromosome	3319148	3320048	900	NA	2310	1822	2071	1524	1767	1706	1860.68	-0.23	0.11	5.971	36.49
ENSB:pTx2dZ1UnQD73C9			Chromosome	5555143	5555326	183	NA	59529	22544	38984	26062	19604	13247	29600.1	-0.47	0.36	5.977	36.49
ENSB:AXdyBqHDhw5IFJt	bacA_1	Vitamin B12 transport ATP-binding protein BacA	Chromosome	3202823	3204497	1674	NA	86	72	97	60	96	56	78.07	-0.36	0.22	5.989	36.5
ENSB:LOjR1z8n_hKoICe			Chromosome	5157720	5157990	270	NA	2042	540	2152	882	794	417	1134.26	-0.58	0.55	5.987	36.5
ENSB:weaJqkVQ3x3sdiN			Chromosome	2410858	2411269	411	NA	2862	3277	2689	3288	2095	3365	2922.34	0.26	0.13	6.026	36.68
ENSB:bEiUvfg2-qa9gPg	amy	Alpha-amylase	Chromosome	767104	769003	1899	NA	1202	1452	998	1132	901	1377	1170.08	0.24	0.12	6.04	36.73
ENSB:cvP_Bxhm4CdWqxR	rcsC_33	Sensor histidine kinase RcsC	Chromosome	2779214	2780627	1413	NA	558	681	462	565	478	655	564.28	0.24	0.12	6.067	36.86
ENSB:2eYLP2rPiVBVR92			Chromosome	5685099	5687439	2340	NA	3206	2232	3302	2113	2100	1881	2466	-0.31	0.18	6.112	37.1
ENSB:nSKYZhNz1bx1RE4			Chromosome	3729609	3729813	204	NA	3456	2857	3525	2648	3319	2905	3122.42	-0.23	0.11	6.144	37.25
ENSB:d-2Z1pmcAi4dg_2		putative protein	Chromosome	6347195	6348545	1350	NA	454	253	356	255	242	197	290.87	-0.35	0.22	6.165	37.31
ENSB:xACNGqWoRd2Sg6v			Chromosome	3352268	3352808	540	NA	2193	1572	2469	1375	1365	1037	1663.11	-0.36	0.23	6.161	37.31
ENSB:t5PIawS3sFBt3IO			Chromosome	4033202	4033550	348	NA	2143	2728	2597	4151	1485	3109	2712.38	0.39	0.26	6.223	37.62
ENSB:ABnM590_Va7FtsQ	hpf	Ribosome hibernation promotion factor	Chromosome	3853344	3853986	642	NA	19301	20673	14878	24550	15133	20542	19160.2	0.28	0.15	6.257	37.73
ENSB:GkTkEeUIVKmjf2i			Chromosome	433505	434210	705	NA	4002	826	3275	1111	929	752	1792.41	-0.59	0.59	6.269	37.73
ENSB:JFB29EqO5qLIdBI			Chromosome	3990176	3991358	1182	NA	1316	1447	996	1366	1009	1360	1243.91	0.23	0.11	6.261	37.73
ENSB:l4JcxUuEBWGlOml			Chromosome	516040	516346	306	NA	7218	11333	5422	6738	5719	7760	7286.36	0.3	0.17	6.248	37.73
ENSB:pFMpMybX89aCXs_			Chromosome	494248	495007	759	NA	15	4	15	1	5	4	7.24	-0.59	0.68	6.272	37.73
ENSB:IpnDvUuPyWYx4qj			Chromosome	4116262	4117654	1392	NA	2535	3155	2521	2903	2239	2966	2715.62	0.22	0.1	6.279	37.74
ENSB:BbVx8Q0PLPJvIih		Ferredoxin-1	Chromosome	3560141	3560510	369	NA	1020	955	942	664	1084	720	896.49	-0.28	0.15	6.311	37.78
ENSB:Bv-ZqC0spzP0sya			Chromosome	599872	600457	585	NA	304	447	293	366	327	429	360.47	0.27	0.14	6.302	37.78
ENSB:qokLhepDBN_OSqc			Chromosome	1137009	1137729	720	NA	804	1095	820	951	816	1157	939.88	0.26	0.13	6.294	37.78
ENSB:txkbylQjZ1qGcVx	infB	Translation initiation factor IF-2	Chromosome	4630361	4633481	3120	NA	78264	67733	64342	53634	68767	54099	64268.2	-0.22	0.1	6.31	37.78
ENSB:MTjUTtohoYU4P4S			Chromosome	4508524	4508842	318	NA	522	186	523	342	318	277	362.27	-0.41	0.29	6.34	37.89
ENSB:YBXkbAGQChSq2yT	alaS	Alanine--tRNA ligase	Chromosome	2901471	2904114	2643	NA	6124	5642	5406	4036	5896	3813	5138.71	-0.27	0.15	6.339	37.89
ENSB:D_NBg-_h_95w8Lw	hybG	Hydrogenase maturation factor HybG	Chromosome	803005	803254	249	NA	95	107	89	151	50	128	103.3	0.4	0.28	6.374	38.06
ENSB:MbenmShVOkfbchV			Chromosome	3977626	3977971	345	NA	282	317	213	341	234	323	284.51	0.28	0.15	6.437	38.39
ENSB:bpVWzgogDkjUSns	adk_2	Adenylate kinase	Chromosome	5041198	5041753	555	NA	11774	11578	11850	7280	20235	9125	12051.1	-0.39	0.27	6.451	38.43
ENSB:bxtoPkoxlU8R6Tk		IS200/IS605 family transposase IS891	pCC7120alpha	245746	246955	1209	NA	1064	1353	1264	1606	925	1728	1326.63	0.32	0.19	6.456	38.43
ENSB:WmkRKHHpxXGjhPx			Chromosome	1064917	1066459	1542	NA	2043	1468	1916	1086	1237	1202	1482.5	-0.31	0.18	6.482	38.55
ENSB:iQFRGFwgx_LTdVt		ISL3 family transposase ISAsp1	pCC7120alpha	380784	382005	1221	NA	202	150	194	128	208	166	174.97	-0.3	0.17	6.54	38.86
ENSB:f9NjYJhPApnClJG	walR_2	Transcriptional regulatory protein WalR	Chromosome	1251961	1252324	363	NA	162	211	88	151	113	183	149.76	0.34	0.21	6.551	38.89
ENSB:_WC1sGZWZXJJOb0			pCC7120beta	145250	146756	1506	NA	207	237	179	243	154	252	211.48	0.28	0.16	6.576	39
ENSB:e5utKIe1a_KBdWx	pyrC_2	Dihydroorotase	Chromosome	4035125	4036433	1308	NA	12959	10255	9826	7902	11186	9306	10201.8	-0.24	0.12	6.595	39.07
ENSB:FY1An7QpF1QzVMs			pCC7120gamma	47322	48081	759	NA	11	20	16	30	7	27	18.58	0.53	0.46	6.61	39.12
ENSB:MtH2iSm4a4rRysZ			Chromosome	650327	653369	3042	NA	950	1325	1025	1293	1061	1563	1205.04	0.29	0.16	6.615	39.12
ENSB:MEnTms6fpewrYTv	opuBA	Choline transport ATP-binding protein OpuBA	Chromosome	1134562	1135318	756	NA	795	977	727	900	758	1032	863.98	0.24	0.12	6.652	39.3
ENSB:hDRACD9O2TIhbgT			Chromosome	872574	873069	495	NA	82	126	90	98	54	125	95.29	0.35	0.23	6.678	39.41
ENSB:Swh3RbueAjIQzpI			Chromosome	6277366	6277546	180	NA	4400	3912	3831	3028	5019	3170	3895.92	-0.28	0.15	6.69	39.45
ENSB:50EFsOQPkTNFt9a			Chromosome	5565802	5566177	375	NA	364	512	370	471	400	552	445.1	0.28	0.15	6.717	39.57
ENSB:9mdIg4AtYJWEWPa			Chromosome	3057626	3058088	462	NA	2119	2598	1865	2143	1891	2451	2170.82	0.21	0.1	6.75	39.72
ENSB:IpWlP4EQqi9NjaY			Chromosome	1629069	1630275	1206	NA	991	1218	940	1092	907	1305	1073.96	0.24	0.12	6.762	39.72
ENSB:M3v_ZyF7_vYcvHp			Chromosome	5109783	5110221	438	NA	1527	1157	1788	1048	1275	1233	1339.33	-0.29	0.16	6.761	39.72
ENSB:yap-dAh6b9OosRI			Chromosome	5496269	5497853	1584	NA	381	322	365	271	413	303	343.04	-0.27	0.15	6.769	39.72
ENSB:mZDrRzHE3NvYQ-A			Chromosome	2220383	2220725	342	NA	436	623	375	459	328	446	441.14	0.27	0.15	6.809	39.92
ENSB:x_bcDIlZrPTHV8K			Chromosome	457995	459192	1197	NA	60	50	53	29	73	34	49.85	-0.41	0.3	6.822	39.96
ENSB:aLcwcAAd_SI6EcW			Chromosome	1100771	1101599	828	NA	2937	2599	2614	2046	2755	2287	2535.32	-0.22	0.1	6.896	40.35
ENSB:PDqMkg0ITxjbVYK	gltA	Citrate synthase	Chromosome	238170	239307	1137	NA	8195	6832	6396	5041	6560	5000	6303.24	-0.25	0.13	6.949	40.63
ENSB:kS6iZ85Pf5_ND8V			Chromosome	576230	576794	564	NA	1257	1559	1075	1243	1087	1421	1268.33	0.21	0.1	6.97	40.71
ENSB:V3s6sXkh03xEGaV			Chromosome	2928825	2929035	210	NA	243	196	234	191	258	160	214.2	-0.29	0.17	6.993	40.8
ENSB:JPbpM3ioH8OlL5K			pCC7120delta	2754	2964	210	NA	0	4	0	2	0	4	1.64	0.55	1.19	7.063	41.17
ENSB:vjF6197j62EwTIx	lacF_3	Lactose transport system permease protein LacF	Chromosome	3036918	3037749	831	NA	714	509	628	512	532	422	551.68	-0.27	0.14	7.068	41.17
ENSB:CKnrvSB70313iGg			Chromosome	5859209	5859776	567	NA	208	264	164	217	166	235	207.88	0.27	0.14	7.103	41.25
ENSB:m8nnqHZ-1Xv7cRD			Chromosome	3910901	3911306	405	NA	643	810	629	826	618	792	719.87	0.24	0.12	7.092	41.25
ENSB:wXdPoYbbAwdFy7G	cadI	Cadmium-induced protein CadI	Chromosome	1293371	1293824	453	NA	810	1228	923	932	742	1197	969.18	0.28	0.15	7.101	41.25
ENSB:5c_EO9HdWfD4sVw	rhaR_18	HTH-type transcriptional activator RhaR	Chromosome	5872966	5873989	1023	NA	698	1248	667	1051	964	1126	959.39	0.32	0.19	7.12	41.31
ENSB:2pgiKzT-4gQpCGy			Chromosome	100489	100687	198	NA	348	148	277	162	148	165	206.42	-0.38	0.27	7.194	41.7
ENSB:pdh4BU-ZkpnmATg			Chromosome	3035383	3035599	216	NA	10	22	6	14	5	17	12.15	0.54	0.51	7.199	41.7
ENSB:lRQPUMqiwN8ejkw			Chromosome	262433	263510	1077	NA	6479	5287	6780	5062	5754	5144	5755.61	-0.23	0.11	7.213	41.74
ENSB:nFDNVlBW9Bk2de_			Chromosome	4769844	4770564	720	NA	20420	25926	18501	19952	15809	22373	20383.6	0.22	0.11	7.224	41.76
ENSB:xulo4Bncf37QFz6	carB	Carbamoyl-phosphate synthase large chain	Chromosome	4603256	4606571	3315	NA	19204	17432	17598	14520	18502	14277	16906.4	-0.21	0.1	7.324	42.3
ENSB:lYTTwNnXAGgHoN4	pksJ	Polyketide synthase PksJ	Chromosome	1969134	1969392	258	NA	73	94	72	114	69	114	89.54	0.34	0.22	7.389	42.63
ENSB:bZS5SGQEJtSsuVf			Chromosome	1845981	1847082	1101	NA	47	66	52	75	35	74	58.17	0.37	0.26	7.403	42.67
ENSB:idd6XTBAojn2ja0			Chromosome	3463132	3463627	495	NA	862	192	656	137	148	169	353.55	-0.56	0.62	7.448	42.89
ENSB:X-J3KuRdef9vkfq		Glycogen synthase	Chromosome	1171951	1173031	1080	NA	2909	1686	2508	1942	1817	1577	2067.72	-0.3	0.18	7.478	42.95
ENSB:YHQkoL4jW_xcdlU			Chromosome	3934439	3934571	132	NA	318	543	296	395	402	577	421.2	0.33	0.2	7.479	42.95
ENSB:eCyO_2R95jIFoHJ			Chromosome	5613784	5614228	444	NA	374	462	348	443	357	506	414.82	0.25	0.13	7.472	42.95
ENSB:-yEC740tFjN_zbi	thrS_2	Threonine--tRNA ligase 1	Chromosome	5629259	5631098	1839	NA	392	318	310	252	338	219	303.71	-0.28	0.16	7.506	43.07
ENSB:twsntrYDrGg8uNm			Chromosome	4573558	4575145	1587	NA	5729	5030	4960	3979	4851	3780	4705.24	-0.22	0.11	7.617	43.67
ENSB:wvCUmc2lM-mHWOa			Chromosome	2309835	2310426	591	NA	34	16	31	15	24	16	22.62	-0.45	0.38	7.628	43.69
ENSB:4dFK8PLCztlhJpc	uvrB_1	UvrABC system protein B	Chromosome	1331524	1333522	1998	NA	5893	4452	4923	3895	4153	3763	4493.08	-0.23	0.12	7.65	43.71
ENSB:9jAC6guqdTX8PTc		IS200/IS605 family transposase ISAsp14	pCC7120gamma	75303	75879	576	NA	75	47	51	39	63	34	51.3	-0.37	0.26	7.646	43.71
ENSB:B3THbjNoeBpx5pF			Chromosome	2222953	2223313	360	NA	1462	1556	1062	1651	796	1468	1324.52	0.31	0.19	7.66	43.71
ENSB:ErvAFbNd2Zsihj5			pCC7120alpha	94504	94936	432	NA	53	34	46	29	56	33	41.91	-0.38	0.28	7.659	43.71
ENSB:T2KqcrNeoZWNiJo			Chromosome	4781956	4782274	318	NA	540	439	421	347	468	342	424.65	-0.25	0.13	7.667	43.71
ENSB:03CZhfg4zvVmHtp			pCC7120alpha	369476	370340	864	NA	803	684	699	485	692	592	656.78	-0.24	0.13	7.723	43.95
ENSB:yehwZvvQvMj299c			Chromosome	4582066	4582522	456	NA	21243	6224	15729	8930	7127	9099	11292.9	-0.42	0.33	7.721	43.95
ENSB:eKPIPDKxZWpecUc			Chromosome	2205572	2205836	264	NA	316	304	355	247	661	252	360.14	-0.41	0.31	7.761	44.12
ENSB:5BuLZE0uzXSd4SD	trxB_2	Thioredoxin 2	Chromosome	2824121	2824457	336	NA	8435	7718	8079	6369	8023	6706	7548.93	-0.2	0.1	7.782	44.21
ENSB:1HtAlQnUdubR1Jv			Chromosome	2484947	2485313	366	NA	5034	4034	4453	3952	4418	3541	4236.6	-0.21	0.1	7.84	44.41
ENSB:aNXRkjJulnxOOhS			Chromosome	3399540	3400953	1413	NA	128	163	100	156	104	142	131.68	0.29	0.17	7.828	44.41
ENSB:wqzGz_GJ8zUY8ci	merR1_2	Mercuric resistance operon regulatory protein	Chromosome	1925124	1925535	411	NA	637	749	571	650	458	761	634.83	0.25	0.13	7.837	44.41
ENSB:F6YVwSjnAESiy6R			Chromosome	5594726	5595614	888	NA	4736	6620	5226	6997	3925	5454	5489.82	0.28	0.16	7.883	44.61
ENSB:DluZVm_uOwT16MQ			Chromosome	3465685	3465889	204	NA	216	16	124	14	5	6	61.26	-0.5	0.9	7.893	44.63
ENSB:RAMTY9O9RMW1Gjf			Chromosome	714770	715232	462	NA	786	993	733	822	612	867	798.56	0.23	0.11	7.907	44.67
ENSB:6bG10zBCwRJccYB			Chromosome	3981208	3982285	1077	NA	100800	137629	83317	99851	85200	104333	101199	0.23	0.12	7.935	44.78
ENSB:Aqm8Ki33ZfOyImE	ctaA	Heme A synthase	Chromosome	1102853	1103855	1002	NA	4108	6434	5645	7641	3879	6089	5650	0.32	0.21	7.947	44.8
ENSB:azpCRIlBqY9ewO7			Chromosome	3846743	3847307	564	NA	2567	2305	2574	1995	2350	1815	2266.28	-0.23	0.12	7.953	44.8
ENSB:Ca9kfGWsCO-TpmX			Chromosome	2393178	2393772	594	NA	509	398	414	326	403	345	397.64	-0.24	0.12	7.97	44.84
ENSB:WAvgH525CM2TPu0	yhdJ	DNA adenine methyltransferase YhdJ	Chromosome	5285816	5286704	888	NA	1004	1632	1084	1437	1303	1727	1366.61	0.29	0.17	7.974	44.84
ENSB:CbQXuorbfA9gxAM			Chromosome	1419484	1419691	207	NA	619	214	535	283	267	335	373.71	-0.4	0.3	7.982	44.85
ENSB:2gP68igFrBGc7Lc			Chromosome	788688	788973	285	NA	320	430	327	368	298	443	363.73	0.25	0.14	8.04	45.13
ENSB:9CqHExKE1BpOuiC			Chromosome	1707506	1708085	579	NA	1714	1881	1379	1916	1063	1759	1610.87	0.27	0.15	8.056	45.17
ENSB:EH30jnYrhhg_wSu			Chromosome	1469555	1469708	153	NA	210	98	139	117	118	93	128.41	-0.34	0.23	8.062	45.17
ENSB:UoIQOW9QAVF_tK2			pCC7120beta	94375	95542	1167	NA	2679	3312	2057	2631	2355	2987	2657.58	0.23	0.11	8.105	45.37
ENSB:0Bucw5LK61z26Qo	phnI	Alpha-D-ribose 1-methylphosphonate 5-triphosphate synthase subunit PhnI	Chromosome	2665885	2667202	1317	NA	301	134	228	138	117	115	170.45	-0.39	0.29	8.136	45.49
ENSB:tToKTCbWYEoeyre			Chromosome	5719116	5719518	402	NA	1450	1612	1223	1698	1062	1496	1419.66	0.25	0.13	8.141	45.49
ENSB:VNfNiXZFIIoxAUP	yfcG_1	Disulfide-bond oxidoreductase YfcG	Chromosome	1320297	1320996	699	NA	2790	2098	2429	1878	1963	1534	2106.52	-0.27	0.15	8.171	45.62
ENSB:qV6KdY0pDUf7e68	ycf3_4	Photosystem I assembly protein Ycf3	Chromosome	2000047	2000890	843	NA	460	340	399	303	334	296	354.08	-0.25	0.13	8.179	45.62
ENSB:_z5XQ1MJFRPRFx8			pCC7120alpha	275756	276110	354	NA	703	432	573	477	584	518	547.96	-0.26	0.15	8.19	45.64
ENSB:73wIvexpN36C_tQ		D-hydantoinase	Chromosome	5981674	5983153	1479	NA	1268	1423	906	1307	902	1221	1164.45	0.24	0.13	8.229	45.82
ENSB:9h4pDub4LhvleyS	yidA	Sugar phosphatase YidA	Chromosome	4767514	4768330	816	NA	3382	3104	3285	2408	2967	2480	2930.79	-0.22	0.11	8.242	45.85
ENSB:jAzVyyE36tMsamH			Chromosome	884647	885238	591	NA	269	309	217	299	209	298	265.95	0.25	0.14	8.27	45.97
ENSB:I2BqVCCyZSvDTgA	ctpC_1	Manganese-exporting P-type ATPase	Chromosome	2396288	2398604	2316	NA	5142	6692	4403	6571	5278	5961	5672.08	0.25	0.13	8.278	45.97
ENSB:GDCadMfcrrN291R	frbC_2	2-phosphonomethylmalate synthase	Chromosome	3609618	3610755	1137	NA	6127	7166	5040	6458	4324	5949	5813.05	0.23	0.12	8.39	46.53
ENSB:oyrqTGb3lNPKrHq			Chromosome	2235679	2236027	348	NA	28922	40203	23529	36153	29644	32070	31686.6	0.26	0.14	8.394	46.53
ENSB:FhBXastJfsNtodN	menA_2	1,4-dihydroxy-2-naphthoate octaprenyltransferase	Chromosome	5365346	5366381	1035	NA	7388	6823	6232	4642	7301	4458	6121.42	-0.28	0.16	8.422	46.64
ENSB:MaXiW6dP0CmcTu2			pCC7120alpha	294462	294822	360	NA	44	25	37	16	27	19	27.78	-0.42	0.35	8.43	46.64
ENSB:glibyy6VtQq8Iln			Chromosome	196341	197625	1284	NA	3399	3227	3360	2540	3568	2607	3117.12	-0.24	0.12	8.478	46.87
ENSB:ty8X7KhRjRAegNu	liaR_3	Transcriptional regulatory protein LiaR	pCC7120epsilon	14100	14772	672	NA	7	24	9	21	8	13	13.61	0.5	0.49	8.513	47.02
ENSB:N18KzpyP4A0kBb2			Chromosome	1643303	1646309	3006	NA	10319	1727	7106	1571	1262	1479	3820.72	-0.52	0.65	8.557	47.22
ENSB:DyeUKk0IN6II7kh	hypF	Carbamoyltransferase HypF	Chromosome	800535	802893	2358	NA	427	535	493	728	323	586	516.69	0.33	0.22	8.603	47.43
ENSB:2eQ4HiGbwrEul5v	tarA	N-acetylglucosaminyldiphosphoundecaprenol N-acetyl-beta-D-mannosaminyltransferase	Chromosome	5299952	5300726	774	NA	1064	1333	783	1164	1016	1253	1098.85	0.25	0.14	8.695	47.9
ENSB:J0TKjsDO68HjOpY			Chromosome	1568268	1570443	2175	NA	2710	3039	2130	2938	1517	2759	2499.13	0.29	0.17	8.722	47.98
ENSB:ovjwn9Ns04y3gK3	rcsC_40	Sensor histidine kinase RcsC	Chromosome	3535276	3537217	1941	NA	1291	1429	1054	1463	1025	1335	1263.11	0.23	0.12	8.725	47.98
ENSB:zfl1-YwtvLoN4G7	araQ_1	L-arabinose transport system permease protein AraQ	Chromosome	279123	279954	831	NA	451	359	375	283	340	273	345.14	-0.25	0.14	8.742	48.03
ENSB:Usijr50ziYtKJjR			Chromosome	1068679	1068883	204	NA	2414	2641	1378	2344	1382	2264	2050.9	0.3	0.18	8.832	48.44
ENSB:eOUJ-MLqWBYgG3_			pCC7120alpha	99885	100191	306	NA	411	317	417	278	443	365	372.89	-0.28	0.16	8.833	48.44
ENSB:985r8LUTfj5VdVK			Chromosome	552326	553847	1521	NA	2026	1553	1545	1141	1382	1159	1456.91	-0.26	0.14	8.919	48.87
ENSB:Q9mpJqBbx4pnXfS			Chromosome	1132525	1134214	1689	NA	3309	2461	2719	2209	2333	2105	2511.81	-0.23	0.12	8.938	48.93
ENSB:zZfB26LeBGEPas6		IS5 family transposase ISAcma6	Chromosome	2582882	2583722	840	NA	904	1081	624	1017	762	913	879.92	0.26	0.14	8.971	49.07
ENSB:_KAMITZaZzfjxzD			Chromosome	1974359	1975343	984	NA	893	1040	845	989	714	1045	919	0.22	0.11	9.037	49.34
ENSB:jLySTcPNRI23ydg	xerC_1	Tyrosine recombinase XerC	pCC7120alpha	65164	66193	1029	NA	1046	754	796	673	866	765	814.59	-0.23	0.12	9.035	49.34
ENSB:vnyrvccGzmh1PXq			Chromosome	6384846	6385125	279	NA	30	39	34	56	28	69	42.89	0.41	0.33	9.054	49.39
ENSB:0EJaPfxs6qrwLDo			Chromosome	6220605	6221697	1092	NA	706	928	655	722	640	882	752.83	0.23	0.12	9.083	49.42
ENSB:j5TqgKVh--xUPTv			pCC7120alpha	160607	160973	366	NA	5476	4127	3827	3148	4487	3673	4102.9	-0.24	0.13	9.08	49.42
ENSB:wlkNWx5hNtzdBpQ	rssB_10	Regulator of RpoS	Chromosome	3902260	3903154	894	NA	7001	4635	6500	5211	5031	3638	5330.67	-0.29	0.18	9.067	49.42
ENSB:PHVqaoo25lUejZg	ybiT	putative ABC transporter ATP-binding protein YbiT	Chromosome	5032097	5033792	1695	NA	9272	8533	9149	6881	9320	7690	8474	-0.21	0.11	9.138	49.67
ENSB:OVlCjW5eOVUkbtJ			pCC7120alpha	225430	225922	492	NA	48	29	55	25	30	22	34.75	-0.4	0.33	9.206	49.95
ENSB:YMb5W7AtwxU9N71			Chromosome	3607853	3608690	837	NA	541	733	522	586	486	630	580.97	0.22	0.11	9.205	49.95

## Sheet: t_0_down
symbol	description		chr	start	end	length	sequence	Raw count_CS_1	Raw count_dPacR_4	Raw Count_CS_7	Raw count_dPacR_10	Raw count_CS_13	Raw count_dPacR_16	baseMean	log2FoldChange	lfcSE	pvalue	padj
ENSB:nddRDXMJzZjy-iZ			pCC7120alpha	152916	153261	345	NA	16335	0	19015	0	13708	0	8237.46	-16.12	1.18	1.802e-40	8.588e-38
ENSB:S7DWD2KfMRZsXvI			pCC7120alpha	150405	151671	1266	NA	2235	0	2508	0	2764	0	1269.51	-13.48	1.18	7.854e-28	1.947e-25
ENSB:ywNtt8vLGTvx0ZG		Linolenate 9R-lipoxygenase	pCC7120gamma	17982	20304	2322	NA	1297	5274	1252	5060	1148	5001	3157.49	2.01	0.11	2.277e-80	4.704e-77
ENSB:hiE_D2PyKwV6tut			pCC7120epsilon	31317	32919	1602	NA	2299	0	1818	0	1797	0	986.89	-13.13	1.17	1.195e-26	2.847e-24
ENSB:I8n0MtU4DHTkoUp	trmJ	tRNA (cytidine/uridine/adenosine-2'-O-)-methyltransferase TrmJ	Chromosome	5434312	5435044	732	NA	3205	10504	2589	8646	2783	9579	6172.96	1.7	0.1	3.454e-63	4.281e-60
ENSB:s61wGCFuiNttrpR			pCC7120alpha	152232	152820	588	NA	1473	0	1641	0	1670	0	807.53	-12.84	1.18	3.114e-25	6.893e-23
ENSB:1eCrvUmi0vs4twf			pCC7120delta	3566	4835	1269	NA	1273	0	1290	0	1328	0	655.07	-12.55	1.18	3.899e-24	7.323e-22
ENSB:JLeoGXv3YuC3Bu-			pCC7120alpha	143486	143819	333	NA	2489	0	2173	1	2572	0	1216.04	-12.48	1.18	7.491e-24	1.365e-21
ENSB:MS1ZseTcNAfizUx	clpS_1	ATP-dependent Clp protease adapter protein ClpS	Chromosome	472690	473017	327	NA	508	1967	461	1971	394	1848	1186.03	2.04	0.12	2.378e-59	1.637e-56
ENSB:D8Vz8bDAR48HdAa			pCC7120alpha	128474	135368	6894	NA	1175	0	1082	0	1119	0	566.72	-12.34	1.17	2.177e-23	3.855e-21
ENSB:fjcIlBqee15rLqZ	glsA1	Glutaminase 1	Chromosome	3570446	3571451	1005	NA	450	2472	439	1747	487	1939	1243.2	2.08	0.15	2.09e-43	1.177e-40
ENSB:tn1siNvl5p8qWVB			Chromosome	4616275	4617124	849	NA	804	2474	688	2444	722	2205	1549.89	1.64	0.12	1.626e-42	8.397e-40
ENSB:bh7QX5gceFjA-JI			pCC7120alpha	137173	139294	2121	NA	950	0	1114	0	897	0	498.3	-12.16	1.18	1.781e-22	2.983e-20
ENSB:ZVU9Ao7FAFqHv4f			pCC7120epsilon	20872	24781	3909	NA	2082	1	1776	0	1493	0	892.36	-12.04	1.17	3.737e-22	5.938e-20
ENSB:dvrzPp3bLX1Paqw			pCC7120epsilon	26333	29264	2931	NA	914	0	849	0	692	0	410.24	-11.89	1.17	1.581e-21	2.389e-19
ENSB:thD7sRcdm3nPz9H	ureG	Urease accessory protein UreG	Chromosome	856651	857254	603	NA	607	2599	505	2600	645	3078	1667.72	2.16	0.16	5.15e-39	1.995e-36
ENSB:47a9Jh_Q33Abx3F			pCC7120epsilon	19711	20689	978	NA	691	0	719	0	818	0	376.19	-11.76	1.18	6.843e-21	9.423e-19
ENSB:OzYhslcQMfRxt61			pCC7120epsilon	17058	19092	2034	NA	767	0	645	0	587	0	333.69	-11.59	1.17	1.883e-20	2.382e-18
ENSB:6EqkrxcwMaFAhu3			pCC7120epsilon	30560	30803	243	NA	859	0	594	0	485	0	320.65	-11.54	1.18	6.341e-20	7.859e-18
ENSB:ehhxpTyTv9NmrDa			Chromosome	4499522	4499702	180	NA	4142	14122	3547	12417	4395	13395	8628.16	1.66	0.13	9.556e-35	2.961e-32
ENSB:fXxc5Ezo8fo2PkK			pCC7120alpha	148525	150187	1662	NA	624	0	593	0	456	0	279.46	-11.34	1.18	2.056e-19	2.36e-17
ENSB:Gst-5oFujFEKyYf			pCC7120gamma	2995	3343	348	NA	55	249	30	238	31	277	145.65	2.64	0.23	2.578e-30	7.261e-28
ENSB:1q_rdFvYEFhKon-	tagA	N-acetylglucosaminyldiphosphoundecaprenol N-acetyl-beta-D-mannosaminyltransferase	Chromosome	2045636	2046389	753	NA	3328	9313	2790	6971	2698	7168	5329.27	1.36	0.11	2.948e-30	7.944e-28
ENSB:rPuRoaZdq3FZlZb	mrr	Mrr restriction system protein	pCC7120alpha	136219	137137	918	NA	376	0	321	0	381	0	181.07	-10.73	1.18	3.354e-17	3.464e-15
ENSB:J6sgs_lwcZNeEtT			pCC7120epsilon	19264	19699	435	NA	296	0	287	0	381	0	162.97	-10.58	1.18	1.833e-16	1.803e-14
ENSB:erUPD_5P1D1mD6I			pCC7120delta	9979	10213	234	NA	302	0	180	0	199	0	112.82	-10.06	1.18	9.344e-15	7.52e-13
ENSB:4rQzuA0mGNhLr2p			pCC7120alpha	154129	155356	1227	NA	178	0	153	0	135	0	77.79	-9.54	1.18	3.181e-13	2.24e-11
ENSB:wUL_yPJoyKKcP_Y			pCC7120delta	49067	49769	702	NA	151	0	143	0	141	0	73.01	-9.44	1.18	6.136e-13	4.133e-11
ENSB:7npZrxDvaPrMsQq			pCC7120delta	32363	33017	654	NA	0	1597	0	1210	0	1443	699.74	12.62	1.17	1.733e-24	3.608e-22
ENSB:d1y3JT7mO5fmf7j	degU_1	Transcriptional regulatory protein DegU	pCC7120delta	26868	27582	714	NA	0	2444	0	1274	0	1230	804.8	12.81	1.19	1.746e-24	3.608e-22
ENSB:FCp2JZPu-NwGp9p	soj_3	Sporulation initiation inhibitor protein Soj	pCC7120delta	48306	49050	744	NA	137	0	145	0	148	0	72.48	-9.43	1.18	7.651e-13	5.098e-11
ENSB:TgR1DTnW2duejh4			pCC7120delta	3105	3570	465	NA	129	0	145	0	117	0	65.72	-9.29	1.18	2.109e-12	1.376e-10
ENSB:4Z8-Es7G7n6eEQ_			pCC7120alpha	155452	155680	228	NA	125	0	97	0	78	0	49.82	-8.9	1.19	3.522e-11	2.119e-09
ENSB:wNcIAl3sIJOHWyK			pCC7120alpha	139637	140741	1104	NA	98	0	119	0	72	0	48.44	-8.86	1.19	6.301e-11	3.755e-09
ENSB:x7PbNntnrVS1WBV			pCC7120delta	3029	3176	147	NA	114	0	68	0	91	0	45.43	-8.77	1.19	9.928e-11	5.644e-09
ENSB:xnsErjzF-99sNmT			pCC7120gamma	38271	39669	1398	NA	130	370	101	372	99	439	250.86	1.77	0.17	3.183e-23	5.478e-21
ENSB:D5RURAg6Xr9vwZ6			pCC7120delta	5243	6947	1704	NA	503	2	317	1	345	0	193.79	-8.52	0.85	7.022e-21	9.46e-19
ENSB:l3v5QX8frTmvfe_			pCC7120alpha	135611	136025	414	NA	84	0	67	0	76	0	38.01	-8.52	1.19	4.257e-10	2.274e-08
ENSB:Ri5PLrtTszKFUBY			pCC7120alpha	141678	143313	1635	NA	78	0	64	0	78	0	36.93	-8.48	1.19	5.958e-10	3.132e-08
ENSB:qy5ubi7PDGRTIZc			pCC7120alpha	144306	145203	897	NA	79	0	64	0	55	0	32.97	-8.32	1.19	1.667e-09	8.008e-08
ENSB:X6mu7-u8wP9YGgE			pCC7120alpha	151721	152126	405	NA	57	0	56	0	76	0	31.98	-8.27	1.2	3.127e-09	1.479e-07
ENSB:MDiRlYMw91jlNTp		IS1182 family transposase ISAcma46	pCC7120epsilon	33411	35067	1656	NA	5258	14	4445	18	3807	19	2261.29	-8.05	0.24	1.044e-238	3.236e-235
ENSB:qfR8hL4KMX7nt5_			pCC7120delta	47855	48101	246	NA	62	0	48	0	50	0	26.71	-8.02	1.19	1.134e-08	4.916e-07
ENSB:rX7IIXIPiajseoI			pCC7120epsilon	30856	31150	294	NA	43	0	39	0	26	0	17.97	-7.46	1.21	4.614e-07	1.643e-05
ENSB:0vhHOITRTliNCp-			pCC7120epsilon	29897	30116	219	NA	30	0	25	0	24	0	13.2	-7.01	1.22	5.333e-06	0.0001686
ENSB:5vx_kz-sOTLYwfB			pCC7120delta	8731	9442	711	NA	22	0	18	0	34	0	12.55	-6.93	1.25	1.456e-05	0.0004198
ENSB:XeyNQUmBHTPjJii			pCC7120alpha	146307	147120	813	NA	10	0	23	0	12	0	7.66	-6.14	1.41	0.0008565	0.01909
ENSB:eluGb77xsPp-Olf			pCC7120gamma	59568	59760	192	NA	14	0	15	0	9	0	6.34	-5.83	1.48	0.001916	0.03985
ENSB:EPscph7ZwnpYANN			pCC7120gamma	59812	60211	399	NA	261	5	269	6	190	4	122.89	-5.59	0.42	5.981e-38	2.18e-35
ENSB:px-Zjd_QbhkKczX			pCC7120gamma	59294	59561	267	NA	11	0	14	0	9	0	5.71	-5.59	1.6	0.004101	0.07771
ENSB:ER3f8Nbx5j4Wc1n			pCC7120delta	31531	32248	717	NA	0	729	0	545	0	555	300.69	11.43	1.18	9.251e-20	1.124e-17
ENSB:V4ZPml1OfrOxFin	soj_5	Sporulation initiation inhibitor protein Soj	pCC7120gamma	4286	5039	753	NA	0	580	0	540	0	672	296.68	11.41	1.18	1.237e-19	1.474e-17
ENSB:frBpmB6P-KRcwfZ	btuD_1	Vitamin B12 import ATP-binding protein BtuD	pCC7120alpha	201778	203626	1848	NA	2836	1488	2644	1351	2473	1365	2027.51	-0.92	0.1	1.694e-19	1.981e-17
ENSB:PbMDqwXP9BtwdTI	phnD2_1	putative ABC transporter phosphonate/phosphite binding protein PhnD2	pCC7120gamma	100201	101140	939	NA	9583	188	7325	36	148	22	2797.13	-5.41	2.08	0.01929	0.2959
ENSB:j2GRkZVqZthnR72	glnQ_1	Glutamine transport ATP-binding protein GlnQ	pCC7120gamma	101176	101965	789	NA	9645	239	6849	30	187	41	2740.94	-4.79	2.22	0.03619	0.5085
ENSB:fTBU8aeSjioi-a4			Chromosome	840514	841435	921	NA	224	552	199	449	191	561	360.53	1.29	0.14	3.389e-18	3.75e-16
ENSB:P-Yyl0n7CNfjZCd	mobA	putative molybdenum cofactor guanylyltransferase	Chromosome	1117294	1117918	624	NA	1143	2189	850	2179	826	2274	1569.68	1.2	0.13	3.77e-18	4.099e-16
ENSB:m4s0rAAffSgr4y7	phnE_1	Phosphate-import permease protein PhnE	pCC7120gamma	99385	100195	810	NA	6076	149	4273	68	167	61	1742.57	-4.75	1.58	0.006732	0.1195
ENSB:AWPyCsObO26tl6U			pCC7120delta	25508	26519	1011	NA	0	393	0	380	0	366	188.48	10.77	1.18	2.138e-17	2.246e-15
ENSB:3znthW3skDOmleL	cmpR_2	HTH-type transcriptional activator CmpR	Chromosome	4771270	4772284	1014	NA	8429	405	7117	303	7081	289	3948.43	-4.53	0.13	2.032e-268	1.259e-264
ENSB:hqD0rPk_urVPzy7			pCC7120delta	28339	28606	267	NA	0	360	0	320	0	396	177.93	10.68	1.18	4.744e-17	4.819e-15
ENSB:eVueCmGo1W8nzh2	xerC_6	Tyrosine recombinase XerC	pCC7120gamma	532	1501	969	NA	356	13	338	16	279	19	170.74	-4.35	0.26	1.139e-59	8.825e-57
ENSB:9YnuGXBM8Dl9fIR			pCC7120gamma	60597	61203	606	NA	497	35	428	37	399	24	237.19	-3.8	0.21	1.714e-73	2.655e-70
ENSB:gKbwqt5gNNigOdv	rsgA_1	Small ribosomal subunit biogenesis GTPase RsgA	pCC7120gamma	84115	85177	1062	NA	1136	162	2687	135	730	172	847.08	-3.01	0.69	6.102e-06	0.0001919
ENSB:V6SMrCmE8cGyDld			pCC7120delta	30060	30714	654	NA	0	298	0	295	0	282	144.88	10.39	1.18	4.418e-16	4.212e-14
ENSB:kPfYSJrgzsJMRXq			pCC7120gamma	61465	62032	567	NA	150	22	123	13	115	16	73.09	-2.87	0.29	2.884e-24	5.585e-22
ENSB:BjhBLxS8AvHdh4i	prmC_1	Release factor glutamine methyltransferase	Chromosome	117427	118342	915	NA	9872	5852	8722	5058	8897	5109	7251.15	-0.78	0.09	6.939e-16	6.418e-14
ENSB:W8YGij5SigZmUD1			Chromosome	3463674	3465633	1959	NA	2534	99	2088	29	41	31	781.37	-2.83	2.29	0.2056	2.317
ENSB:uBI8HLmOYyO0T-o	spo0C	Chromosome-partitioning protein Spo0J	pCC7120gamma	5038	5983	945	NA	0	305	0	230	0	248	128.81	10.23	1.18	1.658e-15	1.49e-13
ENSB:-7BbqIX2Ek2MwJe			pCC7120delta	28852	29434	582	NA	0	249	0	245	0	286	129.26	10.23	1.18	1.802e-15	1.595e-13
ENSB:8KNBvth9zleqA21			pCC7120gamma	60198	60594	396	NA	98	9	73	9	54	11	42.06	-2.81	0.4	4.718e-13	3.249e-11
ENSB:EpJo_ycriQUHFxP		ISNCY family transposase ISAzs34	pCC7120delta	190	712	522	NA	92	271	84	266	54	234	165.82	1.65	0.2	2.162e-15	1.861e-13
ENSB:im2e0uEoZ5qTTxx			pCC7120alpha	155694	156027	333	NA	651	87	503	88	520	84	322.31	-2.67	0.16	8.665e-63	8.949e-60
ENSB:TPDhVeyA4jXx-1K			Chromosome	472355	472685	330	NA	337	989	352	739	322	738	575.31	1.22	0.14	3.595e-15	3.011e-13
ENSB:zX_Ld1TTIPm3PX7	ptxD	Phosphonate dehydrogenase	pCC7120gamma	98375	99374	999	NA	7414	310	5202	210	283	236	2207.49	-2.56	1.74	0.109	1.351
ENSB:Gvs1pAHF6humeB3			pCC7120alpha	304532	304667	135	NA	6167	3186	5428	2825	4998	3211	4298.73	-0.84	0.1	7.413e-15	6.045e-13
ENSB:Z6itIyrpzwQs5Pz			pCC7120alpha	210880	211423	543	NA	22	8	35	1	36	3	17.76	-2.55	0.69	0.0001641	0.004238
ENSB:cSjizfk7E4IO-vC			pCC7120alpha	213097	213703	606	NA	748	163	1256	149	662	131	523.31	-2.52	0.27	5.779e-21	8.14e-19
ENSB:Cd7nLnCx9i4rtXU	ywlC	Threonylcarbamoyl-AMP synthase	Chromosome	118414	118999	585	NA	2840	5272	2218	4456	2063	4403	3516.75	0.95	0.12	1.686e-14	1.323e-12
ENSB:ACLMQzmEKQ-TwIn			Chromosome	2672177	2673188	1011	NA	744	24	497	13	13	15	210.47	-2.52	2.11	0.2269	2.511
ENSB:q8pvUjPq6DL_Npf			pCC7120alpha	210275	210836	561	NA	39	3	47	10	45	6	25.36	-2.51	0.5	4.065e-07	1.465e-05
ENSB:zzwRUmYK34zsSwo			pCC7120delta	33284	34334	1050	NA	0	185	0	188	0	196	94.32	9.79	1.18	5.104e-14	3.857e-12
ENSB:fBcGImFhvLTAAPy			pCC7120alpha	390841	390955	114	NA	47	8	37	7	49	7	25.97	-2.34	0.45	1.531e-07	5.821e-06
ENSB:Plbl5emmeYIc1AV			pCC7120gamma	3603	4245	642	NA	0	200	0	152	0	179	87.43	9.68	1.18	1.094e-13	8.073e-12
ENSB:4Exc-bnXQZAhyMJ			Chromosome	3858985	3859762	777	NA	440	86	639	108	461	102	309.56	-2.31	0.24	3.475e-22	5.668e-20
ENSB:eXysyjtSalwG3OL			pCC7120gamma	30210	30990	780	NA	472	1201	434	1294	299	994	779.06	1.46	0.18	1.882e-13	1.356e-11
ENSB:HzXJiT1AetuEIdf			pCC7120gamma	62028	63933	1905	NA	579	107	467	88	338	82	275.3	-2.26	0.2	7.081e-29	1.828e-26
ENSB:jmmy1ZinCtbr3dt			pCC7120alpha	390596	390854	258	NA	787	187	701	126	720	167	449.05	-2.19	0.15	4.453e-48	2.76e-45
ENSB:z5opAC3rjtBhNJ1			pCC7120delta	24205	25048	843	NA	0	177	0	136	0	166	78.91	9.53	1.18	3.261e-13	2.271e-11
ENSB:O3t2CsES9irsObc			pCC7120alpha	162990	163797	807	NA	1110	272	1095	203	1414	329	744.39	-2.11	0.22	9.713e-22	1.505e-19
ENSB:qfSBVQxKsrKgbZc			Chromosome	545433	545679	246	NA	1429	2739	1164	3433	1065	2941	2127.19	1.27	0.16	5.811e-13	3.958e-11
ENSB:JLmcK0tIh2L3UXM	nucA_2	Nuclease	pCC7120alpha	389257	390082	825	NA	1409	312	1552	299	1148	332	845.23	-2.09	0.16	2.009e-39	8.298e-37
ENSB:6_wFNCHdZ7tp8Zk			pCC7120alpha	398802	400728	1926	NA	3948	259	2837	154	279	207	1245.49	-2.07	1.38	0.1247	1.515
ENSB:Xpgr9VZpLUyv9J6			pCC7120alpha	199216	199621	405	NA	222	53	268	55	160	46	134.43	-1.98	0.24	4.821e-15	3.983e-13
ENSB:Ga9lJP3EoyDju3i			Chromosome	4056662	4058969	2307	NA	117179	28284	92939	23028	83484	23023	61148.8	-1.97	0.12	2.035e-61	1.802e-58
ENSB:kJtmlGDMwXxfdPt		putative protein	pCC7120alpha	164198	164648	450	NA	7516	4753	7402	3928	6940	4087	5774.68	-0.77	0.11	2.364e-12	1.526e-10
ENSB:Bh_maP79u-D6_XT			pCC7120alpha	388275	388680	405	NA	317	73	419	105	306	70	217.07	-1.97	0.25	1.041e-14	8.267e-13
ENSB:079rgfCOb49-8Ls			Chromosome	497832	499038	1206	NA	215	52	250	39	87	36	112.55	-1.9	0.35	6.838e-07	2.38e-05
ENSB:IGqd8m0YYSOLaTU			pCC7120delta	2023	2362	339	NA	0	102	0	135	0	124	60.19	9.15	1.19	7.696e-12	4.817e-10
ENSB:bURWmyKBm4Qc7CU	phnC	Phosphate-import ATP-binding protein PhnC	Chromosome	2673285	2674083	798	NA	839	38	544	16	16	11	235.64	-1.9	1.99	0.4939	4.812
ENSB:f9OLYufTXmG9YLk			pCC7120alpha	7320	8292	972	NA	684	157	498	113	550	188	364.43	-1.86	0.19	4.329e-21	6.238e-19
ENSB:cKqMRhZe0MnPTGj	ftsH_2	ATP-dependent zinc metalloprotease FtsH	pCC7120alpha	208653	210273	1620	NA	489	160	702	146	523	149	364.94	-1.86	0.2	1.263e-18	1.424e-16
ENSB:Z3aL43jCkgjvSJl			Chromosome	2560328	2561441	1113	NA	1065	279	645	219	853	195	540.63	-1.83	0.19	7.42e-21	9.784e-19
ENSB:OyKxrbfCWMSMWT9			Chromosome	1032662	1033388	726	NA	5233	890	4404	1761	4082	836	2877.29	-1.8	0.29	7.854e-09	3.484e-07
ENSB:kivUH0j0pwAMcik			Chromosome	4078643	4078826	183	NA	216	65	151	53	213	43	123.67	-1.77	0.23	1.284e-13	9.361e-12
ENSB:H95MCn84oILeLCv			pCC7120delta	29719	29992	273	NA	0	108	0	88	0	84	46.12	8.77	1.19	7.403e-11	4.328e-09
ENSB:yfnePVWwZDjhw5J			pCC7120alpha	8303	9284	981	NA	708	217	611	165	609	201	418.73	-1.71	0.13	1.02e-36	3.512e-34
ENSB:3jpbLJ-Z7QP4RsL			pCC7120alpha	217346	218063	717	NA	341	121	445	98	316	107	239.36	-1.71	0.2	2.502e-16	2.423e-14
ENSB:_6-zKKkAKUt0VHm			Chromosome	177700	179629	1929	NA	62158	17437	52903	18005	43743	10540	34073.6	-1.71	0.21	1.93e-14	1.495e-12
ENSB:XngwiPmQgVCbupa			pCC7120alpha	388066	388267	201	NA	310	62	336	90	229	96	187.9	-1.71	0.24	1.547e-11	9.493e-10
ENSB:tZWqWihvgR6jd5A	gstB	Glutathione S-transferase GstB	pCC7120alpha	384955	385594	639	NA	889	254	739	244	704	208	506.23	-1.7	0.13	5.107e-35	1.666e-32
ENSB:OdZJjO06zyNJVs1			Chromosome	5330039	5330537	498	NA	28	7	32	8	25	5	17.6	-1.7	0.47	0.002964	0.05813
ENSB:7lpJg1wS86gfXTD			Chromosome	5600058	5600559	501	NA	6429	410	4661	243	275	212	1979.08	-1.69	1.55	0.3944	4.027
ENSB:RQ1kJ0nUFZFFIWW			pCC7120epsilon	1428	3222	1794	NA	103	207	76	204	72	214	145.27	1.25	0.18	3.173e-10	1.725e-08
ENSB:TBa3P6FwHvq7L4j			Chromosome	3072373	3072823	450	NA	662	1387	671	1422	561	1166	975.82	1.01	0.15	4.086e-10	2.202e-08
ENSB:Obw6dVKVUX2SfAk			Chromosome	1036600	1036942	342	NA	1069	184	964	365	604	152	555.98	-1.68	0.33	7.432e-06	0.0002303
ENSB:5cICfXkHVrlgRY4		putative zinc-binding alcohol dehydrogenase	Chromosome	1035419	1036589	1170	NA	4386	935	3899	1405	2632	816	2342.49	-1.66	0.25	8.266e-10	4.233e-08
ENSB:wYIPo5aOxCDd1v_	treZ	Malto-oligosyltrehalose trehalohydrolase	Chromosome	175503	177324	1821	NA	16084	5004	19140	5943	12527	2990	10323.1	-1.65	0.26	5.352e-09	2.421e-07
ENSB:T0MMafWsc4U8k8X			pCC7120delta	731	1121	390	NA	57	137	35	118	38	145	87.64	1.51	0.22	6.606e-10	3.44e-08
ENSB:yVTfdzaBXIBCifV			pCC7120alpha	9428	9731	303	NA	25907	5564	22055	4912	9958	6141	12302.3	-1.65	0.27	3.139e-08	1.314e-06
ENSB:H1a8tSlZVZFI38p	rssB_2	Regulator of RpoS	Chromosome	506543	507374	831	NA	2289	811	3258	818	1605	474	1548.41	-1.63	0.28	2.093e-07	7.813e-06
ENSB:Wnaec_CK_H2isaj			Chromosome	5761879	5762599	720	NA	3005	1408	2363	1354	2335	1061	1917.07	-0.99	0.15	9.586e-10	4.869e-08
ENSB:pk_3HC9bgOHkGB4			Chromosome	2677470	2677998	528	NA	1586	86	915	30	38	23	429.66	-1.61	1.81	0.6621	6.115
ENSB:U72GHGYZ1QtK21Y			Chromosome	4843777	4844062	285	NA	18346	10479	16592	9900	15139	10647	13513.8	-0.67	0.1	1.147e-09	5.734e-08
ENSB:uBT8VG-DmRPHb05		putative zinc-binding alcohol dehydrogenase	Chromosome	1033465	1034635	1170	NA	6543	1268	5438	2390	4475	1140	3546.13	-1.6	0.28	6.368e-07	2.229e-05
ENSB:34S_5rRWGVQecZZ			pCC7120alpha	214523	217343	2820	NA	352	144	486	116	370	128	268.01	-1.59	0.2	7.305e-14	5.454e-12
ENSB:zGBsC3D8Gtj2ymD	pecF	Bilin biosynthesis protein PecF	Chromosome	619695	620217	522	NA	6338	1907	3274	1010	3624	1205	2853.75	-1.58	0.24	5.276e-09	2.421e-07
ENSB:nyJqb7O1PlxobQj			Chromosome	1030962	1031364	402	NA	6464	1614	6017	2625	5628	1282	3958.58	-1.58	0.26	3.799e-08	1.57e-06
ENSB:sVve2ZGBtbWMD8t			Chromosome	5433604	5434237	633	NA	430	134	447	147	400	140	284.44	-1.57	0.16	2.885e-21	4.257e-19
ENSB:nWLnA9HbcYJ0Ffg			Chromosome	4101167	4102076	909	NA	1363	479	1290	472	1185	341	856.87	-1.54	0.16	1.576e-20	2.035e-18
ENSB:RlcU5mXv91OnHBG			Chromosome	1031407	1032502	1095	NA	22717	4550	18037	8128	14232	4132	11954.6	-1.54	0.27	8.385e-07	2.887e-05
ENSB:QZBFZRurZXLurvC	pecE	Bilin biosynthesis protein PecE	Chromosome	618518	619280	762	NA	23162	7250	10711	3250	11578	3640	9751.03	-1.52	0.3	1.652e-05	0.0004719
ENSB:mlqrrM1ZMCzetVY			Chromosome	826760	828683	1923	NA	1083	570	1079	601	1043	536	821.6	-0.89	0.14	4.464e-09	2.08e-07
ENSB:EyAGw0-DwLnST1H			pCC7120alpha	263246	265067	1821	NA	508	258	431	242	407	233	346.12	-0.85	0.14	4.922e-09	2.276e-07
ENSB:bvaFhPk4hqCTUJt	tkt_2	Transketolase	Chromosome	4877765	4879667	1902	NA	6575	2133	6375	2470	5136	1400	4021.74	-1.51	0.21	1.109e-10	6.137e-09
ENSB:cn6HVgj9et9zpgG	petF	Ferredoxin-1	Chromosome	4992504	4992804	300	NA	91816	34795	111704	30771	99748	40392	68718.1	-1.49	0.17	6.37e-17	6.367e-15
ENSB:6MY-oqq42fC7EhB			Chromosome	3739239	3739968	729	NA	4473	1161	4064	1859	3735	1025	2730.92	-1.49	0.24	2.347e-08	9.962e-07
ENSB:JlktlDLUqgPO-Me	iolG_2	Inositol 2-dehydrogenase/D-chiro-inositol 3-dehydrogenase	Chromosome	4993196	4994186	990	NA	4927	8067	4468	6864	4603	7293	6015.93	0.61	0.1	7.228e-09	3.246e-07
ENSB:iYtxcm2A8j2_OJQ			Chromosome	928923	930207	1284	NA	49816	9719	27244	12449	22822	10059	21765.9	-1.49	0.24	5.98e-08	2.376e-06
ENSB:ZvbzOGVC3UcG_5e	hlyD_1	Hemolysin secretion protein D, chromosomal	pCC7120alpha	5797	7252	1455	NA	1073	516	945	423	842	562	725.76	-0.91	0.14	7.872e-09	3.484e-07
ENSB:4FFEc5JBEXURHRq			Chromosome	172657	175426	2769	NA	9422	3195	10358	3644	6552	1585	5799.61	-1.49	0.29	8.929e-06	0.0002739
ENSB:dd_Ejl4qMz5TVdO	dfa3_3	Putative diflavin flavoprotein A 3	Chromosome	5330671	5332402	1731	NA	679	189	525	202	415	166	361.08	-1.48	0.18	2.399e-14	1.835e-12
ENSB:K78B-7GIjieGJiQ			Chromosome	2183007	2183193	186	NA	3165	881	2711	945	1740	779	1695.58	-1.47	0.2	6.086e-12	3.848e-10
ENSB:yJKfo7_EpcR1xJq	psbA2_5	Photosystem II protein D1 2	Chromosome	5796898	5797981	1083	NA	278320	520742	188524	371730	191239	439666	328270	0.96	0.15	1.736e-08	7.471e-07
ENSB:D1kYqdp2eTibUS_	sasA_4	Adaptive-response sensory-kinase SasA	Chromosome	504481	506413	1932	NA	4077	1796	6983	1686	2803	912	3058.06	-1.47	0.33	0.0003613	0.008746
ENSB:ai4V72DXpOuFJZm			Chromosome	223222	223405	183	NA	1537	399	878	359	694	282	682.23	-1.46	0.24	8.524e-08	3.322e-06
ENSB:EgqeSdELKIudQCN			Chromosome	252978	254037	1059	NA	1830	978	1544	942	1589	748	1271.72	-0.87	0.14	2.984e-08	1.258e-06
ENSB:m9kHjxhFFE8vDQo			Chromosome	4956599	4957184	585	NA	1339	403	1148	462	844	280	744.03	-1.45	0.22	1.369e-09	6.786e-08
ENSB:a3BFdmaOnaOEF2-			Chromosome	930303	930765	462	NA	13888	3114	8956	4111	7256	2971	6666.11	-1.45	0.22	8.487e-09	3.73e-07
ENSB:DCJLnD1-vRm8aTd	ldh	Leucine dehydrogenase	Chromosome	500136	501198	1062	NA	227	55	267	60	76	56	122.88	-1.45	0.38	0.003052	0.05966
ENSB:hgDoJVzVX8lePKi	phoD_2	Alkaline phosphatase D	Chromosome	2678617	2680210	1593	NA	2728	188	1851	103	135	132	830.26	-1.45	1.39	0.5362	5.16
ENSB:_8xJho9HuTQGHFx			pCC7120delta	21363	23091	1728	NA	2	51	2	38	3	33	21.22	3.99	0.68	4.321e-08	1.762e-06
ENSB:B-aD8chPul-WYyi	lagD_1	Lactococcin-G-processing and transport ATP-binding protein LagD	pCC7120alpha	9974	12119	2145	NA	497	242	406	208	425	259	339.27	-0.88	0.15	5.175e-08	2.096e-06
ENSB:IuIvtXzFPtWkkr6	luxA	Alkanal monooxygenase alpha chain	Chromosome	3206932	3208003	1071	NA	892	485	710	329	693	408	583.62	-0.89	0.15	5.523e-08	2.223e-06
ENSB:Xu2GeJkylW6l6b5			Chromosome	545659	545950	291	NA	906	1564	594	1677	527	1399	1104.7	1.14	0.18	5.981e-08	2.376e-06
ENSB:wlj_vZESbHIYZuC			pCC7120alpha	403791	405195	1404	NA	3303	1109	3058	1137	2657	1041	2053.3	-1.44	0.12	1.784e-31	5.265e-29
ENSB:qnAFH-zZi1_Cg7h	cphB_1	Cyanophycinase	Chromosome	664867	665734	867	NA	27630	6486	18701	7552	14208	6884	13472.6	-1.44	0.2	9.026e-11	5.179e-09
ENSB:5mghgUKGGgKqG4X		putative protein	Chromosome	4876815	4877661	846	NA	8697	2514	8057	3088	5444	2190	4991.88	-1.43	0.2	1.029e-10	5.745e-09
ENSB:SJSNAklpLN8Maiz			pCC7120alpha	254828	255332	504	NA	2258	852	2926	851	1635	714	1543.89	-1.43	0.21	1.607e-09	7.778e-08
ENSB:PGjlVjyalDydH8f			Chromosome	2183274	2184951	1677	NA	42768	10416	27745	10726	18040	9066	19560.6	-1.43	0.23	9.242e-08	3.58e-06
ENSB:lAnWugFkoPK758N	treA	Periplasmic trehalase	Chromosome	171093	172581	1488	NA	5921	1929	6032	2257	3741	1111	3496.09	-1.43	0.26	3.968e-06	0.0001281
ENSB:h7lTW-ARieEbHTB			Chromosome	3738322	3739015	693	NA	30466	8728	29762	11823	20705	8067	18276.6	-1.42	0.21	1.036e-09	5.219e-08
ENSB:OI5nmMDAi9YRobE		putative protein	pCC7120beta	103764	105408	1644	NA	6815	2882	6238	2670	9435	2745	5178.41	-1.4	0.2	1.006e-10	5.666e-09
ENSB:LXl3MOXGsNY0EDr			Chromosome	542434	543202	768	NA	32352	6674	21800	8386	11678	7223	14510.7	-1.39	0.28	3.689e-05	0.001016
ENSB:105-Ei3RoyoZblp			pCC7120alpha	276120	276321	201	NA	1338	559	1265	653	982	556	892.67	-0.98	0.17	1.853e-07	6.958e-06
ENSB:v9I8QCVhAdMgkBA			Chromosome	167599	167776	177	NA	23305	6051	16901	7454	11069	4463	11449.2	-1.38	0.25	4.178e-06	0.0001335
ENSB:scBxX2v-egQLPsn	cpdA_6	3',5'-cyclic adenosine monophosphate phosphodiesterase CpdA	Chromosome	6370768	6371569	801	NA	1039	2107	1078	1853	1148	2092	1550.42	0.82	0.14	2.216e-07	8.225e-06
ENSB:-CV5FnTWC_tI1e0			Chromosome	426656	430133	3477	NA	3163	1050	2296	970	2307	947	1783.09	-1.37	0.12	4.095e-26	9.399e-24
ENSB:IKv5ZZhwG_raahq	tagU_1	Polyisoprenyl-teichoic acid--peptidoglycan teichoic acid transferase TagU	Chromosome	200894	202406	1512	NA	16314	11547	15686	8788	15151	9204	12774.2	-0.66	0.12	2.777e-07	1.018e-05
ENSB:MgMFMpa4RvSuASJ			Chromosome	3682366	3685489	3123	NA	101269	22745	48996	20385	30607	17396	39398.3	-1.37	0.31	0.0004658	0.0111
ENSB:5sK-rhxwy39hAaQ			pCC7120alpha	226045	229729	3684	NA	1581	943	1538	930	1398	918	1219.71	-0.67	0.12	3.742e-07	1.356e-05
ENSB:jOF_mylngWua0Ez	zitB	Zinc transporter ZitB	Chromosome	3465885	3466731	846	NA	4558	410	3624	175	255	179	1492.81	-1.37	1.38	0.6458	6.019
ENSB:LnZgk8BycYd3Lmi			Chromosome	5714993	5715533	540	NA	9835	659	8567	80	230	113	3160.72	-1.37	1.87	1.18	10.02
ENSB:RP_6VnXtOuQgolD			pCC7120gamma	64354	65197	843	NA	320	100	279	101	217	107	187	-1.36	0.18	1.944e-12	1.281e-10
ENSB:ZbS-t-th32xHG27	add	Adenosine deaminase	Chromosome	5296755	5297799	1044	NA	1758	1049	1617	1024	1481	1022	1325.47	-0.62	0.11	5.529e-07	1.958e-05
ENSB:etlDgfa3Mw0tA-z			pCC7120delta	1660	1846	186	NA	0	35	0	38	0	33	17.58	7.4	1.21	5.584e-07	1.966e-05
ENSB:PNjX-ZOq-mq_YBT			Chromosome	4330311	4331148	837	NA	10106	2867	7785	3576	6177	2387	5463.45	-1.36	0.2	1.964e-09	9.36e-08
ENSB:kzXhKQGzGwT37In			Chromosome	167935	168349	414	NA	37090	9714	28538	13622	20574	7223	19376.4	-1.36	0.26	9.221e-06	0.0002815
ENSB:IxXndYGISpZKyUG			Chromosome	355652	355829	177	NA	7671	2065	5178	2124	2866	1202	3471.34	-1.35	0.3	0.0003636	0.008767
ENSB:0lKJ85quSg-P7sf			Chromosome	1030261	1030651	390	NA	3172	1031	3165	1267	2102	860	1933.22	-1.34	0.21	1.021e-08	4.457e-07
ENSB:kEKT7bytmYdJ1Or			Chromosome	1689716	1690310	594	NA	261	766	413	1429	314	1234	743.43	1.61	0.29	9.699e-07	3.321e-05
ENSB:XisfbEZKuR6gkZW			Chromosome	1335258	1335699	441	NA	14595	4844	12959	5718	9465	3352	8474	-1.32	0.22	1.557e-07	5.885e-06
ENSB:Uw-bMD-mYZL7HUX	btuD_2	Vitamin B12 import ATP-binding protein BtuD	pCC7120alpha	306307	308449	2142	NA	3990	1956	2910	1901	2849	1880	2571.7	-0.72	0.14	1.148e-06	3.888e-05
ENSB:8vPod86j-yWJPGD	amyX	Pullulanase	Chromosome	1009736	1011395	1659	NA	113841	41489	101540	38774	64139	25494	63880.1	-1.32	0.22	4.12e-07	1.476e-05
ENSB:yqvGgWvQlXgmzJq			Chromosome	3727904	3728909	1005	NA	1960	1143	1985	959	1525	815	1396.11	-0.88	0.16	1.379e-06	4.62e-05
ENSB:e6bTBbIW4RXbv2I	phnE_2	Phosphate-import permease protein PhnE	Chromosome	2670247	2671072	825	NA	235	62	158	48	74	50	102.79	-1.32	0.34	0.003364	0.06474
ENSB:_Y0enuPatukprPx			Chromosome	3205739	3206906	1167	NA	227	96	223	84	178	66	145.64	-1.31	0.19	5.965e-10	3.132e-08
ENSB:uJUXK-Jv0TC_ESQ			Chromosome	946718	946946	228	NA	11674	6712	11256	6656	9611	7021	8826.99	-0.64	0.12	2.881e-06	9.496e-05
ENSB:Pxqf-tyQhz8TP1t			Chromosome	2719486	2720389	903	NA	2209	3080	1763	2740	1730	3056	2418.53	0.58	0.11	3.359e-06	0.0001096
ENSB:sI-E2VvxyjJCu74			Chromosome	358281	358614	333	NA	289	724	385	712	348	742	533.73	1	0.19	3.35e-06	0.0001096
ENSB:cqoRFSk6wmWAbIC			pCC7120alpha	27520	30919	3399	NA	1528	861	1136	712	1169	796	1029.63	-0.66	0.13	3.866e-06	0.0001254
ENSB:w6twiyZsR2rSt_8			Chromosome	4331465	4331945	480	NA	10262	2869	7484	3529	6071	2790	5475.92	-1.3	0.19	6.826e-10	3.525e-08
ENSB:C2WU2IyNorEeTP0		ISNCY family transposase ISAzs34	pCC7120alpha	96654	97356	702	NA	0	29	0	22	0	34	14.02	7.08	1.23	4.171e-06	0.0001335
ENSB:pHnTXTYjdM8OQdl			pCC7120alpha	270674	271133	459	NA	2392	969	3232	1091	1932	871	1756.94	-1.3	0.21	1.277e-07	4.914e-06
ENSB:LSu_SJZWdPPP-RV	phnL	Alpha-D-ribose 1-methylphosphonate 5-triphosphate synthase subunit PhnL	Chromosome	2660693	2661419	726	NA	943	93	709	73	88	64	320.32	-1.3	1.08	0.5439	5.209
ENSB:U7IgWWVcVHHMram	spkB_3	Serine/threonine-protein kinase B	Chromosome	6211798	6212188	390	NA	5823	2237	5065	2136	5015	2115	3735.7	-1.29	0.1	1.12e-39	4.956e-37
ENSB:fxc2FNSn15vjV6l			pCC7120alpha	220181	221723	1542	NA	236	106	283	104	227	87	174.75	-1.29	0.19	1.561e-09	7.619e-08
ENSB:q_7CSrX0210JR4F			Chromosome	6042478	6042766	288	NA	11386	3437	10263	4845	8449	3477	6987.8	-1.29	0.19	3.649e-09	1.713e-07
ENSB:qjW6qDzEMUqDoAg			Chromosome	833699	833870	171	NA	125074	68819	136769	62269	103886	75182	95470.2	-0.79	0.16	7.053e-06	0.0002196
ENSB:o4pUqY3TR78iF92		IS110 family transposase ISMae40	Chromosome	266825	267788	963	NA	90	32	50	29	92	25	53.03	-1.27	0.31	0.001696	0.03562
ENSB:Ak3ngztRUGnP2RO			pCC7120alpha	58130	61700	3570	NA	4375	3087	3955	2614	4084	2859	3495.28	-0.51	0.1	7.967e-06	0.0002456
ENSB:BQ1lQDNYmCVioO7			Chromosome	1335733	1336255	522	NA	17192	5362	12913	6831	10943	3707	9460.7	-1.26	0.24	6.501e-06	0.0002035
ENSB:mXXEH2-J0NQOxk4			Chromosome	4874845	4875391	546	NA	2311	772	2713	1275	2197	732	1680.72	-1.26	0.25	3.474e-05	0.000963
ENSB:f-7PZ8-UsyFO28d	trpB_1	Tryptophan synthase beta chain	Chromosome	480494	481724	1230	NA	269	119	257	90	157	46	155.41	-1.26	0.31	0.001749	0.03661
ENSB:zjjl1z1XhVIFh4i			pCC7120alpha	72049	72628	579	NA	17	66	24	55	11	103	45.81	1.82	0.37	1.037e-05	0.0003136
ENSB:e0x33Cno2ZMWIFi			Chromosome	1301069	1301303	234	NA	3616	1489	2563	1640	2499	1161	2153.71	-0.95	0.19	1.095e-05	0.0003293
ENSB:lAsDClIrcc5hy1L			Chromosome	265823	266480	657	NA	13064	3992	10004	5430	9560	3643	7612.92	-1.25	0.2	2.075e-08	8.867e-07
ENSB:ONjK93_iyUe2QgA			Chromosome	4371938	4373393	1455	NA	252	537	242	471	299	515	385.38	0.85	0.17	1.172e-05	0.0003491
ENSB:GwKF5vHDIthCA2t			Chromosome	2086394	2086676	282	NA	753	1247	748	1744	685	1758	1159.92	1.04	0.2	1.275e-05	0.000378
ENSB:iHR3pnyq2OdrRRU			Chromosome	3737879	3738152	273	NA	48686	11462	40350	19722	31139	15156	27754.2	-1.25	0.24	1.144e-05	0.0003424
ENSB:MHH21VZ1XwX61yy	ilvB_1	Acetolactate synthase isozyme 1 large subunit	Chromosome	501571	503452	1881	NA	988	317	978	317	371	221	527.96	-1.25	0.33	0.003216	0.06248
ENSB:CuOuEMZRnToFfvM			pCC7120alpha	334687	335419	732	NA	588	340	629	309	592	375	473.91	-0.78	0.16	1.408e-05	0.0004103
ENSB:v8-T1tk2lT2JJ8X			Chromosome	1609797	1610226	429	NA	3547	5262	2943	4340	2530	4683	3858.9	0.59	0.12	1.41e-05	0.0004103
ENSB:mAuDvHTDhyaLESz			pCC7120alpha	390976	391357	381	NA	1248	544	1002	509	734	503	752.52	-0.88	0.18	1.44e-05	0.0004171
ENSB:EkgZzOkkIBVEFW_			Chromosome	430289	430508	219	NA	31	6	20	7	18	7	14.74	-1.25	0.56	0.1489	1.741
ENSB:ijww233Ds3jvddp			Chromosome	5986505	5987354	849	NA	229	388	226	369	204	419	305.26	0.76	0.16	1.501e-05	0.0004306
ENSB:wMn2bgkcSuQ0ELS			Chromosome	50090	50696	606	NA	6304	2715	5029	2193	5140	2079	3902.26	-1.23	0.12	2.494e-24	4.986e-22
ENSB:YabuHm6PPrUsypy			Chromosome	4102123	4102639	516	NA	735	344	814	305	601	250	508.91	-1.23	0.17	6.843e-11	4.039e-09
ENSB:eT18o49esep3pxl	pbpG_2	Penicillin-binding protein 2D	Chromosome	6354142	6356074	1932	NA	1412	890	1514	820	1202	728	1095.37	-0.72	0.15	2.545e-05	0.0007202
ENSB:32JJyQCWBQkxSm_	egtB_1	Hercynine oxygenase	Chromosome	1585751	1587539	1788	NA	1376	1876	1156	1813	1135	1852	1530.28	0.53	0.11	3.073e-05	0.0008656
ENSB:cY3vLO-_3gShmzG			Chromosome	1300806	1301031	225	NA	1071	465	685	416	682	333	604.24	-0.94	0.19	3.094e-05	0.0008675
ENSB:RZGLkJ9hChEZKhs			Chromosome	412355	413216	861	NA	2747	4391	2699	3583	2406	3877	3270.53	0.52	0.11	3.121e-05	0.0008713
ENSB:Bva01P78Mc-0KKI			Chromosome	5698281	5698656	375	NA	11276	3389	9707	4704	7618	3573	6710.19	-1.22	0.19	4.059e-08	1.666e-06
ENSB:maI7KHoQoBRH0XO			pCC7120alpha	89402	89984	582	NA	2365	1347	2060	1307	1883	1444	1732.99	-0.58	0.12	3.481e-05	0.000963
ENSB:0o887KwE0qJZ5UU			Chromosome	5555509	5555830	321	NA	3815	1286	3201	1624	2606	1021	2256.4	-1.22	0.2	2.486e-07	9.172e-06
ENSB:yiQpCwcLZAO7aEz	cugP_3	UTP--glucose-1-phosphate uridylyltransferase	Chromosome	5377538	5378615	1077	NA	20953	10893	18775	10618	14129	8861	13998.8	-0.77	0.17	3.933e-05	0.001078
ENSB:JyXrdP6YYgBtqr1			Chromosome	471957	472284	327	NA	11707	20159	6551	16053	7826	15575	12845.3	0.91	0.19	5.874e-05	0.001604
ENSB:Pjo4r6jSQqj9ZKS		Orange carotenoid-binding protein	Chromosome	5698875	5699406	531	NA	10800	3966	9919	4859	7974	2840	6730.23	-1.22	0.21	7.416e-07	2.567e-05
ENSB:xnaEzLuD9-GkNv3			pCC7120alpha	255925	256207	282	NA	511	300	536	272	608	325	427.86	-0.84	0.18	6.988e-05	0.001891
ENSB:K1azn_9c6y2brF4			Chromosome	4874554	4874758	204	NA	2262	827	2238	1191	1740	979	1544.44	-0.98	0.21	7.499e-05	0.002021
ENSB:9_uVQJPEWe0wqUI	nhaP	K(+)/H(+) antiporter NhaP	Chromosome	5751638	5752928	1290	NA	288	114	331	152	280	103	212.82	-1.22	0.21	1.148e-06	3.888e-05
ENSB:bMMcblr1rHcg47J	fbaB	Fructose-bisphosphate aldolase class 1	Chromosome	4510752	4511835	1083	NA	11139	4501	9056	4443	5913	3592	6399.36	-0.98	0.21	9.956e-05	0.002659
ENSB:aMxLHYPbrCDzNoS	sigB_1	RNA polymerase sigma-B factor	Chromosome	306020	306806	786	NA	270	397	201	410	189	368	304.5	0.75	0.17	0.0001187	0.003156
ENSB:p0Gg4ZwegcLSPNc			Chromosome	4901475	4902957	1482	NA	3746	2545	2992	1881	3114	2125	2723.87	-0.55	0.12	0.0001192	0.003156
ENSB:DGvTvu9uza2A0SW			pCC7120epsilon	35186	35621	435	NA	155	59	140	68	126	76	104.19	-0.98	0.21	0.0001259	0.00332
ENSB:KpFwvC9wikJtd8-			pCC7120epsilon	10823	11540	717	NA	11	43	8	33	10	42	24.3	1.71	0.38	0.0001329	0.003489
ENSB:-8M6o49uCld4DXP			Chromosome	4498302	4499274	972	NA	1883	1373	1720	1092	1652	1052	1459.52	-0.54	0.12	0.0001486	0.003885
ENSB:y9O5m-wuL8yA0et			pCC7120alpha	388841	389249	408	NA	353	191	318	189	312	209	262.31	-0.68	0.16	0.0001564	0.004073
ENSB:5-edznCfFPsaBsy	thrS_1	Threonine--tRNA ligase	Chromosome	385670	387518	1848	NA	7599	11801	6413	10107	7446	11111	9052.08	0.54	0.12	0.0001607	0.004166
ENSB:McNpDJuE3T0aW82	dps_1	DNA protection during starvation protein	Chromosome	543390	543930	540	NA	27840	6269	19323	7649	9596	7420	12862.7	-1.22	0.3	0.001439	0.03034
ENSB:cyL72_blsE3e2D_			pCC7120alpha	351071	353678	2607	NA	1892	1407	1787	1193	1776	1181	1539.31	-0.5	0.11	0.0001817	0.004673
ENSB:HhmWBBBI0jaXNJM	malQ	4-alpha-glucanotransferase	Chromosome	4670925	4672434	1509	NA	11070	7845	10665	5587	9088	5496	8268.02	-0.66	0.15	0.0001848	0.004732
ENSB:-cRKJIP0Tcood6F			pCC7120alpha	84270	85473	1203	NA	1622	1094	1419	927	1595	1051	1285.46	-0.55	0.13	0.0001894	0.004825
ENSB:i39M3UQGHVvJlLu			Chromosome	2476470	2477376	906	NA	865	577	874	556	889	480	709.04	-0.66	0.15	0.00019	0.004825
ENSB:33xpfWixuqLzQFo	crtI	Phytoene desaturase (lycopene-forming)	Chromosome	4520072	4521770	1698	NA	5899	3557	5380	3698	5106	2943	4433.97	-0.63	0.15	0.0001909	0.00483
ENSB:1I76ZaxZj4w6dxa			Chromosome	3750605	3750818	213	NA	29398	40044	19918	38725	17130	43584	31261.8	0.8	0.19	0.0001964	0.004949
ENSB:9Cj32vqZiMKepY7			Chromosome	1333866	1334349	483	NA	25147	34835	23171	33822	19632	33047	28193.5	0.51	0.11	0.0002076	0.00521
ENSB:K3KrcKmFg-i_Njm			Chromosome	5147139	5147631	492	NA	8837	14610	7636	13705	9443	15794	11659.5	0.67	0.16	0.0002338	0.005842
ENSB:qoSHLNotAuUok5I	pgl	6-phosphogluconolactonase	Chromosome	1883374	1884097	723	NA	3033	5754	2825	4323	2974	4261	3840.69	0.6	0.14	0.000238	0.005922
ENSB:kH1x46uWHRU7rLr			Chromosome	2905802	2906198	396	NA	313	552	316	456	242	462	388.08	0.66	0.16	0.0002926	0.007253
ENSB:bqWqp9Zc4Pu--tJ	cbbY	Protein CbbY	pCC7120alpha	63088	63775	687	NA	425	216	373	214	343	251	303.65	-0.68	0.16	0.0003032	0.007485
ENSB:Q6x6K0NWQFc0-v3	sodB	Superoxide dismutase [Fe]	Chromosome	3576002	3576605	603	NA	81935	55403	81391	40978	62061	40893	60254.8	-0.66	0.16	0.0003112	0.007653
ENSB:gmFYFETM2As33iW			Chromosome	666083	666311	228	NA	4111	1802	3132	1774	2392	1277	2399.74	-0.9	0.21	0.0003333	0.008163
ENSB:yVCudENGVIjH5ii	pknD_21	Serine/threonine-protein kinase PknD	Chromosome	3773444	3775475	2031	NA	3752	2201	3706	2277	2964	1888	2798.92	-0.65	0.16	0.0003503	0.008547
ENSB:CFPiPhcm7VN4hvv	kefB_3	Glutathione-regulated potassium-efflux system protein KefB	Chromosome	4308469	4310515	2046	NA	2712	2017	2468	1717	2440	1646	2164.73	-0.47	0.11	0.0003612	0.008746
ENSB:4zHGSWhJ_bAawzZ			Chromosome	1143519	1143792	273	NA	480	170	460	236	451	174	330.3	-1.21	0.19	3.328e-08	1.384e-06
ENSB:KUKzzT3Oen1qyYv			pCC7120alpha	166351	166885	534	NA	282	121	269	103	202	94	178.17	-1.2	0.18	1.456e-09	7.161e-08
ENSB:sDvx4yRhcpSdxNS			pCC7120alpha	193772	198563	4791	NA	996	511	932	524	791	610	727.71	-0.66	0.16	0.0004184	0.01005
ENSB:2quz9IEeRjwBQbw			Chromosome	5413754	5414360	606	NA	2682	1675	2367	1363	1940	1568	1925.65	-0.55	0.13	0.0004202	0.01005
ENSB:B9ft0nqmo1Ll5to			Chromosome	4511887	4513216	1329	NA	5755	2481	6338	2713	4478	1683	3916.3	-1.2	0.21	1.224e-06	4.123e-05
ENSB:0VOu17ifwdJ9kZ1			Chromosome	5656391	5656583	192	NA	16699	8274	15164	10175	16300	9683	12771.1	-0.71	0.17	0.0005171	0.01228
ENSB:iKR1_VJDd2VjJXi	petJ_3	Cytochrome c6	Chromosome	5100143	5100554	411	NA	29499	65720	29578	41129	24629	44350	38772.8	0.74	0.18	0.0005303	0.01254
ENSB:GS9l2k7rpNtj1bF			Chromosome	546124	551614	5490	NA	17793	9348	18405	8628	11906	6120	12008.5	-0.92	0.22	0.0005509	0.01298
ENSB:vZPv3p6DzYhpRbs			pCC7120alpha	165858	166332	474	NA	148	91	133	50	132	57	101.52	-0.99	0.23	0.0005788	0.01359
ENSB:X90lYFwXOhMVIe2			Chromosome	4938914	4939109	195	NA	16787	3694	11915	4273	6936	5809	8158.75	-1.2	0.29	0.0008714	0.01929
ENSB:tS3LP0m7QRI3Rev			pCC7120alpha	367161	367767	606	NA	159	90	160	90	188	79	128.46	-0.9	0.22	0.0006167	0.01437
ENSB:P1q8f9l_gsd_0GN			Chromosome	1168548	1168911	363	NA	265	461	285	851	178	572	437.95	1.23	0.28	0.0006314	0.01466
ENSB:cXwt0svgCRDfcTI			Chromosome	4358562	4360221	1659	NA	12733	9089	11420	5896	15149	6019	10067.8	-0.85	0.21	0.000657	0.01519
ENSB:Yr8SJv3QH6BU2qu	bioF	8-amino-7-oxononanoate synthase	Chromosome	437730	438891	1161	NA	1823	1266	1670	1144	1854	1207	1496.61	-0.52	0.13	0.0006916	0.01585
ENSB:vfj2tcHlFnL8ttk			Chromosome	5403076	5403610	534	NA	891	437	791	472	611	345	590.06	-0.79	0.2	0.0006932	0.01585
ENSB:ebHDdpbYiZI6XOG	rsxD	Ion-translocating oxidoreductase complex subunit D	Chromosome	2389847	2390750	903	NA	512	205	371	187	495	200	328.72	-1.19	0.16	7.797e-11	4.515e-09
ENSB:Yv8zMs-ONKsyxzf	larMN	putative fused nickel transport protein LarMN	Chromosome	4764863	4765784	921	NA	6305	4085	7829	3975	6113	4028	5412.43	-0.69	0.17	0.0007455	0.01699
ENSB:6nDwOY72d6W46yc			pCC7120alpha	167675	168890	1215	NA	4560	2918	4654	2792	3799	2964	3616.9	-0.53	0.13	0.0007577	0.01718
ENSB:7SMQ5pzbSoeU9tX	dnaE_1	DNA polymerase III subunit alpha	Chromosome	1226738	1228091	1353	NA	1458	2236	1350	1735	1225	2157	1685.18	0.51	0.12	0.0007594	0.01718
ENSB:Tr73PF1Qw7HKNzw	ubiB_1	protein kinase UbiB	Chromosome	203772	205416	1644	NA	3656	2228	3032	2184	2757	2031	2642.25	-0.5	0.12	0.0007939	0.01789
ENSB:X1BB-gQGf925HGz			Chromosome	2608408	2610844	2436	NA	361	573	331	541	361	647	468.53	0.64	0.16	0.0008009	0.01798
ENSB:6fIXIkzNHO1FIye			Chromosome	3204483	3205665	1182	NA	171	96	158	85	140	79	121.4	-0.78	0.2	0.0008077	0.01807
ENSB:ZbEGelVcQRE3FFL	xerC_2	Tyrosine recombinase XerC	pCC7120alpha	211820	212780	960	NA	1190	558	997	438	1262	513	828.46	-1.18	0.15	3.067e-13	2.185e-11
ENSB:Bq4Bck5j5a_DU1q			Chromosome	225849	226401	552	NA	1738	139	1279	79	79	71	548.09	-1.18	1.31	1.002	8.721
ENSB:TqZT7A36mDrOHmj			pCC7120gamma	2429	2840	411	NA	753	248	641	273	396	226	420.68	-1.17	0.22	5.034e-06	0.00016
ENSB:l8xDjcduskYSa07	mshA_30	D-inositol-3-phosphate glycosyltransferase	Chromosome	6247525	6248551	1026	NA	780	1106	685	925	614	1081	861.06	0.5	0.12	0.0009073	0.02001
ENSB:4A4SJdH3IcrCRct			Chromosome	3941772	3942774	1002	NA	1056	1602	900	1309	982	1613	1239.04	0.53	0.13	0.0009609	0.02112
ENSB:GpNMtTxb7D55y0_			Chromosome	6363106	6365563	2457	NA	694	327	736	316	437	327	472.12	-0.86	0.22	0.0009647	0.02113
ENSB:bAQopXmSicPiISC			Chromosome	4765776	4766439	663	NA	2717	1869	3063	1778	2524	1693	2279.65	-0.58	0.15	0.001012	0.02208
ENSB:0185O1A5i4Ka22E	liaR_1	Transcriptional regulatory protein LiaR	pCC7120alpha	231825	232482	657	NA	4528	2518	4399	2678	3351	2352	3303.6	-0.63	0.16	0.001038	0.02257
ENSB:nhrjkD1L-czm570			pCC7120epsilon	14922	16962	2040	NA	1434	954	1178	799	1086	814	1040.3	-0.48	0.12	0.001045	0.02263
ENSB:I2Y3gjWVEQ4Dyrs			Chromosome	4707360	4707738	378	NA	267	472	229	359	237	366	319.65	0.6	0.15	0.001086	0.02344
ENSB:1O0pp9feBnJSQxg			pCC7120alpha	229751	230537	786	NA	944	588	980	525	711	507	708.45	-0.64	0.16	0.001101	0.0237
ENSB:RiYRy3i1vJPUR6P			Chromosome	5364127	5364550	423	NA	2123	1502	1800	1241	1896	1094	1606.57	-0.55	0.14	0.001203	0.02579
ENSB:-Skx2hMko_CWcds		Orange carotenoid-binding protein	Chromosome	5896214	5896637	423	NA	1985	810	2775	1128	1778	789	1556.48	-1.17	0.24	9.662e-05	0.002592
ENSB:fzEig_s8FwIlFdG			Chromosome	1181158	1181539	381	NA	2004	1335	2129	1031	2388	1404	1723.02	-0.73	0.19	0.00123	0.02628
ENSB:8ZAQLYkBmXbfLdG			pCC7120alpha	259759	261334	1575	NA	264	164	311	138	403	169	243.96	-0.98	0.25	0.001354	0.02874
ENSB:vxbEMgtWbjwB3uw			Chromosome	2459901	2460165	264	NA	346	187	323	202	300	131	248.52	-0.82	0.21	0.001428	0.03019
ENSB:S4whdHqn5S9vNWB			Chromosome	477035	477803	768	NA	118	25	95	46	49	21	58.67	-1.17	0.43	0.06648	0.8803
ENSB:49m5v0JcFmdYuMU	susA_1	Sucrose synthase	Chromosome	1233669	1236087	2418	NA	7241	2635	6693	3296	4741	1833	4402.74	-1.16	0.24	5.935e-05	0.001613
ENSB:G2J-1rl8dnrwH8L			pCC7120alpha	292718	292958	240	NA	106	44	89	39	94	41	68.87	-1.15	0.22	1.802e-05	0.0005122
ENSB:_rhc5f9zUtkJIRK			pCC7120alpha	236962	237502	540	NA	829	395	877	331	722	367	587.83	-1.14	0.13	1.846e-15	1.611e-13
ENSB:xDRUR3__3t4PYHr			Chromosome	912249	913305	1056	NA	2039	1425	2107	1383	1889	1217	1679.61	-0.53	0.14	0.001914	0.03985
ENSB:IvFZAtubFuEfOUX			pCC7120gamma	51968	52463	495	NA	339	517	324	702	294	561	457.25	0.79	0.21	0.001954	0.0405
ENSB:8CcezCldE2TBX2h			pCC7120alpha	115304	124556	9252	NA	1689	1039	1363	966	1352	1070	1244.2	-0.47	0.12	0.00201	0.04152
ENSB:5LuHTqOR9jRnJOE	hisI	Histidine biosynthesis bifunctional protein HisIE	Chromosome	3935525	3936176	651	NA	10426	6699	10014	5599	7647	4599	7475.39	-0.66	0.18	0.002044	0.04181
ENSB:wHiGICXo9Og7Xlz	ntcA	Global nitrogen regulator	Chromosome	5265412	5266084	672	NA	5808	7564	4805	7150	5111	7440	6297.48	0.42	0.1	0.002039	0.04181
ENSB:wbeeSjtpJ7G5cK3			Chromosome	1687863	1689150	1287	NA	41	91	48	109	45	98	72.18	1.01	0.26	0.002032	0.04181
ENSB:3OXQ3BFsJ-KvFnT	blh	Beta-lactamase hydrolase-like protein	Chromosome	4707857	4708559	702	NA	232	507	216	316	197	348	299.69	0.73	0.2	0.00211	0.04301
ENSB:7R7qsp6p2sm3bR_			Chromosome	2322702	2324241	1539	NA	11858	8957	10150	6592	10370	6691	9075.65	-0.5	0.13	0.002165	0.04399
ENSB:MjTx75YOfYOwOEP			Chromosome	2693857	2696203	2346	NA	674	923	555	916	610	966	772.71	0.52	0.13	0.002179	0.04412
ENSB:tB_qSiRvdoxZqVM		Zinc-type alcohol dehydrogenase-like protein	Chromosome	482643	483600	957	NA	593	302	534	244	351	177	364.61	-0.93	0.24	0.002215	0.04471
ENSB:tZ35SGMcZuI2U1V		1,4-dihydroxy-2-naphthoyl-CoA hydrolase	Chromosome	2963839	2964286	447	NA	1940	1346	1957	1112	1522	1021	1480.26	-0.58	0.15	0.002276	0.04579
ENSB:l17j31-KXoI2y2x			pCC7120epsilon	12109	13876	1767	NA	19	101	22	55	31	60	47.46	1.32	0.34	0.00229	0.04592
ENSB:B_h5SO5UroIzUc6	hcaB_1	3-phenylpropionate-dihydrodiol/cinnamic acid-dihydrodiol dehydrogenase	Chromosome	507833	508844	1011	NA	1452	760	1640	724	943	652	1027.51	-0.83	0.22	0.00269	0.05378
ENSB:jANGfUBB89tjAEN			Chromosome	2847121	2848534	1413	NA	406	264	388	243	338	234	312.05	-0.55	0.14	0.002726	0.05431
ENSB:GE8oaBUVRhDlxEL			Chromosome	5431629	5432976	1347	NA	8746	5601	8905	4567	6501	3556	6297.32	-0.74	0.2	0.002762	0.05486
ENSB:iQ2KPmStJZE5xod	uvsE	UV DNA damage endonuclease	Chromosome	1498366	1499314	948	NA	512	336	507	307	414	281	392.6	-0.57	0.15	0.002891	0.05724
ENSB:2Dz7pL-9uSVcrjm			Chromosome	4098365	4098725	360	NA	4869	2704	3974	2662	3362	2062	3260.76	-0.63	0.17	0.002952	0.05808
ENSB:O88KToa6IfokqtV			pCC7120delta	30777	30981	204	NA	0	7	0	21	0	12	6.78	5.85	1.57	0.00295	0.05808
ENSB:9sHAdEXZrAhlq7B	dat	Diaminobutyrate--2-oxoglutarate aminotransferase	Chromosome	464673	466155	1482	NA	73	57	114	39	200	50	90.61	-1.14	0.43	0.082	1.056
ENSB:C45cW-wVZoNiB4Z			pCC7120alpha	236330	236948	618	NA	395	170	372	168	315	147	261.29	-1.13	0.15	8.034e-12	4.979e-10
ENSB:UVqDI6mzs54idPu			Chromosome	2390782	2392150	1368	NA	743	477	584	345	537	344	502	-0.61	0.16	0.003182	0.06201
ENSB:7MwqOyactwcBVNL			pCC7120alpha	292954	293587	633	NA	128	65	110	45	110	42	83.17	-1.13	0.22	1.388e-05	0.0004077
ENSB:Fi6XAfNiNF1RWn0		IS200/IS605 family transposase ISDra2	pCC7120alpha	266190	267414	1224	NA	29606	21191	28461	18770	29032	21693	24827	-0.46	0.12	0.00327	0.06314
ENSB:_y7izV4LDPU9N5t			Chromosome	512706	513138	432	NA	619	295	617	277	383	311	415.95	-0.78	0.21	0.003261	0.06314
ENSB:NBPMzNtUG6HU1mu			pCC7120alpha	218166	219279	1113	NA	206	94	276	102	207	107	166.56	-1.12	0.22	1.314e-05	0.0003878
ENSB:3pUisLh2fHGQ12t			Chromosome	415380	416127	747	NA	2312	3485	1860	2886	2119	2871	2577.08	0.46	0.12	0.003653	0.06972
ENSB:Bvshy-oegsmZwGz			Chromosome	5352133	5353039	906	NA	641	428	590	331	869	372	541.54	-0.82	0.23	0.003656	0.06972
ENSB:qfhmUEnPjCqh1pX		IS5 family transposase ISAcma45	pCC7120alpha	268527	270177	1650	NA	3536	2282	2924	1947	2845	2352	2641.53	-0.45	0.12	0.003645	0.06972
ENSB:PhkbowmU25Uwb8y	sasA_37	Adaptive-response sensory-kinase SasA	Chromosome	4553523	4555050	1527	NA	14612	9520	15382	8569	12219	6082	11064.5	-0.72	0.2	0.003846	0.0731
ENSB:vp3KEatDD9DFxvj	gph_2	Phosphoglycolate phosphatase	Chromosome	1230573	1233639	3066	NA	3669	1233	3052	1660	2226	868	2112.9	-1.12	0.26	0.0006918	0.01585
ENSB:J-rxHcdWzRu30Nx			Chromosome	1173375	1173921	546	NA	633	198	508	273	333	224	360.08	-0.95	0.26	0.004202	0.07939
ENSB:3CG9TBNmZylCOZW	sigB_2	RNA polymerase sigma-B factor	Chromosome	4649617	4650394	777	NA	62	130	51	100	67	140	91.28	0.89	0.25	0.004283	0.08068
ENSB:cP3lP0qrcJF9BYG			pCC7120alpha	222456	223653	1197	NA	277	165	333	162	321	194	243.68	-0.76	0.21	0.004534	0.08515
ENSB:MbuBZO1e14cVENS		IS200/IS605 family transposase IS891	pCC7120alpha	242108	243317	1209	NA	57	165	99	151	66	191	121.56	1.02	0.28	0.00463	0.08669
ENSB:9izPTGaU5E13Y6E			pCC7120alpha	165181	165733	552	NA	204	132	193	79	156	80	139.99	-0.84	0.24	0.004676	0.08728
ENSB:el4ow_V6NXP-cfP			pCC7120alpha	362518	362674	156	NA	838	407	732	445	751	542	620.54	-0.65	0.18	0.004857	0.0904
ENSB:h5LqRquoM9mEgoy		Putative two-component membrane permease complex subunit SMU_747c	Chromosome	1771075	1772074	999	NA	2317	1223	1939	1198	1479	917	1505.76	-0.68	0.19	0.00493	0.09148
ENSB:VQoAubG-HDzoMHm	lysDH	Lysine 6-dehydrogenase	Chromosome	1337442	1338597	1155	NA	4061	2579	3265	2306	2930	2043	2852.51	-0.5	0.14	0.005072	0.09382
ENSB:_IlbNUSvGfNtAgR	clpC_2	Negative regulator of genetic competence ClpC/MecB	Chromosome	3642391	3644863	2472	NA	102011	64690	75101	47268	71419	45751	67241.1	-0.58	0.16	0.005087	0.09382
ENSB:DLddHvoNgwVCc7b			Chromosome	3936263	3936458	195	NA	8177	4444	8297	4476	5506	3302	5691.6	-0.75	0.21	0.00545	0.1002
ENSB:_SzI6PVmiURRG7-			Chromosome	1775020	1775632	612	NA	294	147	226	138	189	105	182.2	-0.76	0.22	0.005568	0.1021
ENSB:5nA_96tGLkjCk_B			Chromosome	837143	838325	1182	NA	3880	2194	4223	2071	2635	1571	2758.75	-0.78	0.22	0.005644	0.1032
ENSB:luvWRXryRKCWVuW			Chromosome	843418	844954	1536	NA	170	283	171	262	114	255	208.19	0.69	0.2	0.005748	0.1048
ENSB:J3xaeXpsnA5BojA			Chromosome	1748689	1749139	450	NA	129	65	140	75	115	62	98.05	-0.82	0.24	0.005837	0.1061
ENSB:HDEjuW9QI7cP0IJ			Chromosome	2900911	2901112	201	NA	281	139	298	153	198	130	199.93	-0.78	0.22	0.005887	0.1067
ENSB:-ITgos3XlLNSnyj			Chromosome	1774485	1774971	486	NA	233	121	299	134	189	113	182.22	-0.86	0.25	0.005985	0.1081
ENSB:hlkL5mdCrrXeBjK			pCC7120alpha	303900	304035	135	NA	14914	7407	14700	8646	12686	9640	11364.2	-0.63	0.18	0.006164	0.111
ENSB:oZlznHWwXaApBwo	btuF_2	Vitamin B12-binding protein	Chromosome	4756240	4757164	924	NA	1416	2120	1245	1718	1351	1916	1621.8	0.43	0.11	0.006204	0.1114
ENSB:8TNJpPjhQ6nXUNb			Chromosome	1889013	1889493	480	NA	6904	9345	5872	7595	5908	8952	7397.09	0.39	0.1	0.006289	0.1126
ENSB:ooO08CQU8oELnuz			pCC7120alpha	290452	291736	1284	NA	416	222	340	188	301	244	284.23	-0.61	0.17	0.00634	0.1132
ENSB:cJbXsaNMPIVCcV0			Chromosome	2537918	2539382	1464	NA	101	165	97	162	78	250	141.92	0.92	0.26	0.006507	0.1159
ENSB:nmq9DYUKTkVUHcP			Chromosome	3864399	3864960	561	NA	11460	3233	10365	5377	6256	2751	6565.27	-1.12	0.31	0.006813	0.1206
ENSB:sG55woiIjhnhzY3			Chromosome	3864971	3865718	747	NA	11394	3902	13280	5840	6803	2909	7368.78	-1.12	0.32	0.009357	0.1576
ENSB:sgnudDVXLD_5oeX			Chromosome	1330696	1330930	234	NA	3698	1569	3558	2113	2630	1228	2468.82	-0.88	0.26	0.007304	0.129
ENSB:heseeVsaBzgsufw	sasA_43	Adaptive-response sensory-kinase SasA	Chromosome	5850343	5851999	1656	NA	687	986	655	894	640	980	805.52	0.44	0.12	0.007352	0.1294
ENSB:-wDMOI_5pSLOiFi			pCC7120alpha	354074	354536	462	NA	4452	3111	4179	2592	5103	3108	3769.56	-0.57	0.16	0.007454	0.1303
ENSB:_4M7Y0_Dnp-UWLv			pCC7120delta	45988	47791	1803	NA	365	242	298	201	393	189	281.69	-0.66	0.19	0.007457	0.1303
ENSB:c5ZaPXd83cKZTE8	rcsC_14	Sensor histidine kinase RcsC	Chromosome	1252600	1253785	1185	NA	982	1344	639	1161	632	1148	976.28	0.59	0.17	0.007488	0.1303
ENSB:taZrPDcA11EfiHZ	gdhA	Glutamate dehydrogenase	Chromosome	5104438	5105728	1290	NA	3423	5511	2057	4233	2473	3989	3578.74	0.66	0.19	0.007487	0.1303
ENSB:GQnm81a2gJZ1S7M			pCC7120alpha	315699	331593	15894	NA	5674	3257	4730	3241	4441	3680	4165.85	-0.48	0.13	0.007561	0.1312
ENSB:V_IPT1TeMssytDQ			Chromosome	6248547	6249912	1365	NA	680	992	693	1005	637	1101	851.28	0.52	0.15	0.007795	0.1349
ENSB:RW_X1pHj8A0XTkt			Chromosome	889008	889896	888	NA	191	289	181	276	171	296	233.58	0.55	0.16	0.008127	0.1403
ENSB:RmnPuja33XjbEKh	arnC_5	Undecaprenyl-phosphate 4-deoxy-4-formamido-L-arabinose transferase	Chromosome	2757926	2758916	990	NA	310	474	300	409	280	501	378	0.53	0.15	0.008164	0.1405
ENSB:jVZuddjLvyNdSgz			Chromosome	3801613	3802120	507	NA	8346	10530	6794	10556	5607	10461	8678.7	0.51	0.14	0.008417	0.1445
ENSB:5vJh18999xkpd_1			pCC7120alpha	364722	365427	705	NA	1324	1006	1291	840	1525	840	1141.07	-0.56	0.16	0.008893	0.1518
ENSB:T0wE-4X6KgLcxkh			Chromosome	1491369	1492863	1494	NA	2260	1737	2311	1526	2324	1616	1966.37	-0.45	0.12	0.008872	0.1518
ENSB:FuGBOdjmZoNIUq1	bmrU	Putative lipid kinase BmrU	Chromosome	2238797	2239769	972	NA	4473	3282	4048	2683	3616	2390	3405.87	-0.48	0.13	0.008919	0.1518
ENSB:ELpQPWSjttsLw7D	adhA	putative alcohol dehydrogenase AdhA	Chromosome	1013426	1014413	987	NA	904	509	741	448	574	369	587.6	-0.65	0.19	0.008961	0.1521
ENSB:NcLye4FtqC-cQBS			pCC7120alpha	160245	160536	291	NA	2962	2266	2617	1803	2700	2066	2398.99	-0.4	0.11	0.009312	0.1572
ENSB:WS9hSWyC4TZwZSB			pCC7120alpha	66660	67335	675	NA	274	175	234	121	275	169	207.96	-0.67	0.2	0.009293	0.1572
ENSB:8RXq1yXVo3WNwKE			Chromosome	6362213	6363017	804	NA	981	448	1052	440	771	391	681.42	-1.11	0.16	1.568e-10	8.601e-09
ENSB:upz2puqX9c8k93p			pCC7120beta	182	740	558	NA	204	97	199	71	113	85	127.43	-0.9	0.27	0.009559	0.1605
ENSB:AKsQRCHLpRwFwMv			Chromosome	6264559	6265645	1086	NA	6448	8979	5858	7958	6180	8868	7367.36	0.4	0.11	0.01001	0.1677
ENSB:MbsovsTlZFc-y5V			Chromosome	5992219	5992771	552	NA	921	1188	790	1101	675	1190	973.48	0.45	0.13	0.01062	0.1773
ENSB:FbZ2gc104rsoYZF			Chromosome	3923023	3923482	459	NA	3167	1123	2529	1322	1472	879	1736.57	-0.95	0.28	0.01084	0.1806
ENSB:1ZpIkZjHdmaUHCF	carC_1	All-trans-zeta-carotene desaturase	pCC7120alpha	272835	274335	1500	NA	8770	5291	7212	4197	5512	3850	5767.69	-0.6	0.18	0.01091	0.1813
ENSB:zK85GqyimAxGb_h			pCC7120alpha	252216	254748	2532	NA	4125	1831	4917	1827	3125	1856	2953.48	-1.1	0.18	8.39e-08	3.291e-06
ENSB:EPumHj40_TvQ5pG	epsO_2	Putative pyruvyl transferase EpsO	Chromosome	3943013	3944132	1119	NA	2234	3261	2010	2508	1968	3012	2487.22	0.41	0.11	0.01181	0.1946
ENSB:wBFScaHuuWWQrY6			Chromosome	2904431	2904881	450	NA	190	254	133	249	137	257	202.37	0.61	0.18	0.01178	0.1946
ENSB:4SdeY9r7OW3jJ6N	alr2	Alanine racemase 2	Chromosome	2953913	2955101	1188	NA	3112	2393	2956	2138	2732	2070	2565.36	-0.38	0.1	0.01195	0.1964
ENSB:6sbOg8igeRfvgUF			Chromosome	4745639	4746311	672	NA	519	721	457	611	429	668	565.11	0.42	0.12	0.01221	0.2001
ENSB:2F7HbzcGDiCnUzu			Chromosome	5553677	5554076	399	NA	1536	1138	1895	1020	1526	812	1325.46	-0.65	0.2	0.01254	0.2051
ENSB:u_r-aPgXcq8usLv			Chromosome	2399453	2400602	1149	NA	1761	4037	1599	4399	2731	4271	3142.93	0.88	0.27	0.01312	0.214
ENSB:JRJv50E4RgwQ1b-	der_3	GTPase Der	Chromosome	2537170	2537791	621	NA	77	143	60	95	49	195	102.28	1.03	0.31	0.01337	0.2174
ENSB:BTnplLIK2APY02a			pCC7120alpha	223655	225425	1770	NA	269	185	263	135	231	165	207.69	-0.57	0.17	0.01345	0.2177
ENSB:TPMcOxYDAmUUDZA		Putative universal stress protein	Chromosome	871941	872484	543	NA	187	343	171	300	66	410	244.13	1.11	0.33	0.01345	0.2177
ENSB:l53F5gArx5C_kvW			Chromosome	4738225	4739554	1329	NA	5463	6895	4349	6047	4085	7383	5676.69	0.46	0.13	0.01352	0.2182
ENSB:GqlH9cn57-2VZdO			pCC7120alpha	395779	396178	399	NA	87	47	98	46	77	38	65.69	-0.88	0.27	0.01421	0.2287
ENSB:Wf7JNwfTl6TyM3A			pCC7120alpha	405422	406121	699	NA	633	271	614	288	515	258	430.49	-1.09	0.14	5.655e-12	3.613e-10
ENSB:R3OqhKHr4d5fS2x			Chromosome	166534	167335	801	NA	16648	5852	10231	6912	8400	4721	8718.13	-0.86	0.26	0.01433	0.2295
ENSB:Qw3C_5NrQ7vGGQg		HNH endonuclease-associated RNA and ORF (HEARO) RNA	pCC7120alpha	291842	291978	136	NA	78	28	58	33	57	26	46.59	-0.99	0.3	0.01441	0.2301
ENSB:8-FQhUR6UYhCMCL			Chromosome	3021197	3022181	984	NA	203	306	195	353	130	296	246.65	0.72	0.22	0.01459	0.2324
ENSB:papUC65iXjqLzzc	mshA_31	D-inositol-3-phosphate glycosyltransferase	Chromosome	6249904	6251158	1254	NA	703	963	673	945	623	1081	830.47	0.48	0.14	0.01569	0.2494
ENSB:PvkiyZTKIm5Osc_			Chromosome	2039265	2040261	996	NA	19709	14437	18815	12526	15577	11579	15409.5	-0.43	0.12	0.01623	0.2572
ENSB:JoCezgQjOgW681Z			pCC7120alpha	31018	31774	756	NA	323	203	337	156	291	223	255.67	-0.62	0.19	0.01671	0.2635
ENSB:Lm-gXn_mfyKPhfR			pCC7120alpha	249748	252217	2469	NA	1877	1202	2423	1181	1627	1153	1582.51	-0.65	0.2	0.0167	0.2635
ENSB:OXpK9zE1qs-ISc-			pCC7120alpha	237691	241324	3633	NA	1636	933	1435	976	1539	1128	1277.29	-0.52	0.16	0.01698	0.2671
ENSB:jlgi7fvPSyF84eL			Chromosome	509312	512093	2781	NA	3572	2578	3207	2487	3403	2418	2947.07	-0.4	0.11	0.0173	0.2714
ENSB:S77D5NMmB4vN19j			Chromosome	338666	339041	375	NA	687	1337	1014	2083	780	1868	1304.81	0.92	0.29	0.01739	0.2721
ENSB:xhi2l134ONITBCa			Chromosome	2755774	2756284	510	NA	263	136	222	146	186	115	177.65	-0.65	0.2	0.01758	0.2744
ENSB:FD15ZzGJhtcMB8S			pCC7120alpha	102083	104168	2085	NA	2297	1857	2362	1087	2737	1383	1956.65	-0.69	0.22	0.01762	0.2744
ENSB:IVqa3CNTU1tYmkz			Chromosome	1520927	1523714	2787	NA	1258	1739	1144	1517	1139	1554	1387.81	0.36	0.1	0.0179	0.278
ENSB:TUC-WiE9GI2SY_0			Chromosome	663618	664023	405	NA	2162	1345	1748	1403	1803	1207	1610.34	-0.46	0.13	0.01809	0.2803
ENSB:2Dj-DXKdXJgd-Lz			Chromosome	3208156	3212410	4254	NA	759	515	691	451	598	493	583.4	-0.43	0.12	0.01819	0.2811
ENSB:33Hk0IBNQkL3x69			Chromosome	4347105	4347366	261	NA	671	869	565	856	565	1029	757.73	0.5	0.15	0.01838	0.2833
ENSB:2JUjC4gEhIdUd6e	rcp1_4	Response regulator rcp1	Chromosome	4552854	4553286	432	NA	4865	2832	5540	2630	3336	1826	3501.36	-0.79	0.25	0.01865	0.2868
ENSB:7ABMb6PstvdKaWG			Chromosome	5530332	5530635	303	NA	10417	4503	11815	5152	8262	4248	7422.53	-1.09	0.18	7.516e-08	2.967e-06
ENSB:7PL3womxLq4ZUxG			Chromosome	3832114	3832492	378	NA	211	103	213	115	246	86	163.5	-1.09	0.21	1.027e-05	0.0003119
ENSB:yqIwGjFVorZqVEc		IS5 family transposase ISAva7	pCC7120alpha	164	548	384	NA	422	220	353	200	390	283	311.65	-0.63	0.2	0.01937	0.2959
ENSB:gO1ifMdmAskMK5R			pCC7120gamma	90305	92660	2355	NA	474	292	364	210	368	278	329.5	-0.54	0.17	0.01955	0.2976
ENSB:ImJIw57nvko3Oy8	fusA_2	Elongation factor G	Chromosome	5253353	5255438	2085	NA	7582	16868	7157	21094	11344	16043	13410.7	0.87	0.28	0.01965	0.2985
ENSB:ycvyfyoK0EYOS4V			Chromosome	210582	211164	582	NA	1109	636	1139	586	730	425	768.86	-0.74	0.24	0.0197	0.2985
ENSB:CR-kKk-myzjFvOW			Chromosome	5805417	5806404	987	NA	1132	580	1208	573	691	381	759.12	-0.85	0.27	0.01985	0.2994
ENSB:rzGWBl6Sd1jgxX-			Chromosome	162351	163254	903	NA	856	1102	697	1039	674	995	890.41	0.41	0.12	0.01986	0.2994
ENSB:Xsql3SXc9K1YMNc	pipB2_2	Secreted effector protein PipB2	Chromosome	4516267	4516981	714	NA	828	655	803	524	764	508	679.78	-0.45	0.13	0.02	0.3008
ENSB:lfGR88aB-Q5APLW			Chromosome	1823803	1824010	207	NA	4135	5853	4154	5176	3416	6214	4811.69	0.46	0.13	0.02046	0.307
ENSB:G2N15wWNh7xi0x4			pCC7120alpha	234934	235261	327	NA	96	55	120	58	125	60	86.48	-0.85	0.27	0.02052	0.3071
ENSB:KvLz3kr4oG1KcGO			Chromosome	5948286	5948940	654	NA	51636	78828	41147	76889	35326	56010	56318.2	0.6	0.19	0.02092	0.3123
ENSB:_mFUYKE27-QNmoB	rcsC_13	Sensor histidine kinase RcsC	Chromosome	1244250	1247793	3543	NA	617	776	485	715	447	772	632.31	0.45	0.13	0.02119	0.3157
ENSB:hUc9CqJDde3dEZj	tspO	Tryptophan-rich protein TspO	Chromosome	4957397	4957871	474	NA	858	521	776	542	654	485	638.81	-0.48	0.15	0.02126	0.316
ENSB:c2npU7i6KvxRouz			Chromosome	838446	839139	693	NA	276	150	340	130	174	105	195.6	-0.9	0.29	0.02217	0.3287
ENSB:IFhWIP0QONVdXUV			Chromosome	413236	414868	1632	NA	616	887	629	989	573	929	771.18	0.51	0.16	0.02244	0.3318
ENSB:kxZOFyk_nm-aEbB	dinB	DNA polymerase IV	pCC7120alpha	272159	272609	450	NA	598	337	484	345	454	357	428.48	-0.48	0.15	0.02474	0.365
ENSB:e8Upvc9pWeriJWM			pCC7120alpha	312380	313187	807	NA	253	172	248	150	265	170	210.2	-0.55	0.17	0.02485	0.3658
ENSB:ZGk0UfAIgwMLudH	smc_7	Chromosome partition protein Smc	Chromosome	5857009	5859082	2073	NA	1020	1554	798	1084	811	1303	1086.29	0.47	0.14	0.02552	0.3747
ENSB:43SgTy4lM01MFcw			Chromosome	388195	388561	366	NA	345	542	373	483	294	526	426.12	0.5	0.15	0.02566	0.375
ENSB:fp-adh7JpwXSY1Q			Chromosome	6180101	6180359	258	NA	3765	2053	3569	2113	2559	1371	2566.39	-0.71	0.23	0.02565	0.375
ENSB:6JkEpcH2me-AuYP	rcsC_64	Sensor histidine kinase RcsC	Chromosome	6212203	6216880	4677	NA	6342	3967	6471	3659	4515	2765	4611.15	-0.63	0.2	0.02577	0.3757
ENSB:TZqUO6daj0fFv6c	dctA	C4-dicarboxylate transport protein	Chromosome	391432	392746	1314	NA	64	34	68	30	58	15	44.91	-1.08	0.34	0.01938	0.2959
ENSB:CQJKdyOlP4XUqvf	tal_2	Transaldolase	Chromosome	4840717	4841863	1146	NA	8180	4958	7481	4617	5482	3733	5722.18	-0.57	0.18	0.02703	0.3923
ENSB:V9DbtPFp8juFaPD			Chromosome	6233352	6235497	2145	NA	1843	2240	1438	2078	1404	2377	1889.02	0.42	0.13	0.02814	0.4074
ENSB:G6QPax8Aj2oKdW8			Chromosome	3050900	3051221	321	NA	531	687	482	716	442	783	606.18	0.48	0.15	0.02858	0.4128
ENSB:MqYXSJRKCjbuPVH			Chromosome	3987371	3988841	1470	NA	2405	3133	2039	2723	1876	2690	2465.94	0.36	0.1	0.03012	0.4341
ENSB:-PVjELIlbNe8Rbk			Chromosome	4099047	4099266	219	NA	2466	1303	2308	1230	1431	947	1606.82	-0.7	0.23	0.03061	0.4401
ENSB:wOQ59IVTCexcsju			pCC7120alpha	391353	391626	273	NA	1220	651	1086	750	920	714	890.26	-0.51	0.16	0.03095	0.444
ENSB:K5UlUvqKb_Pjg55			Chromosome	4882767	4883103	336	NA	12221	15274	8223	16592	10087	15897	13018.8	0.53	0.17	0.0311	0.445
ENSB:-192Xt-qv2wgIcu	ppsA_1	Phosphoenolpyruvate synthase	Chromosome	734052	736518	2466	NA	646	800	531	848	420	876	684.43	0.54	0.17	0.03227	0.4607
ENSB:jnPFolsoChedSTo	ptk_2	Tyrosine-protein kinase ptk	Chromosome	3478541	3480752	2211	NA	736	1002	575	789	576	1014	777.4	0.46	0.14	0.03243	0.4621
ENSB:ufbQBnQa8IUQcKI	psbA2_1	Photosystem II protein D1 2	Chromosome	4315436	4316519	1083	NA	742	1959	944	1689	1203	1933	1413.49	0.76	0.25	0.03314	0.471
ENSB:1YKUMbLNfLvvCrv			pCC7120alpha	156026	156284	258	NA	659	389	649	398	532	438	511.23	-0.5	0.16	0.03335	0.4729
ENSB:4bsjZk9IbwYzI9g			pCC7120alpha	49436	51257	1821	NA	552	276	453	315	447	339	397.2	-0.54	0.17	0.03404	0.4816
ENSB:4f2maPCPQ6mYB6c			Chromosome	2284031	2284604	573	NA	1245	1672	814	1650	823	1346	1250.3	0.57	0.19	0.03487	0.4922
ENSB:M83XrPwdmSLA5nD		IS200/IS605 family transposase ISSoc3	pCC7120alpha	363122	364382	1260	NA	3262	2297	3950	1915	2630	1985	2674.22	-0.57	0.19	0.03498	0.4926
ENSB:PmuYV0bqwlKOUDW	mntB_2	Manganese transport system ATP-binding protein MntB	Chromosome	4318672	4319470	798	NA	892	466	737	295	642	296	551.47	-1.07	0.18	1.369e-07	5.235e-06
ENSB:jQE3DHpd1M1nVPN		Pentapeptide repeat protein Rfr32	Chromosome	200311	200818	507	NA	737	522	703	491	621	473	590.97	-0.41	0.13	0.03657	0.5127
ENSB:7obM36RZQTH7cF_			Chromosome	2754776	2755778	1002	NA	256	142	270	154	198	96	186.18	-0.75	0.26	0.03683	0.5152
ENSB:xh4Pz5NlYhVaAI_			Chromosome	423174	426633	3459	NA	2961	3922	2210	3229	2412	3426	3009.59	0.39	0.12	0.03729	0.5204
ENSB:gO-S5n46P3kAwmY			Chromosome	4975086	4976673	1587	NA	2322	3078	1992	2568	2013	2712	2437.64	0.33	0.1	0.04162	0.5795
ENSB:9fMqnFQYgTPRIfj		Sulfide-quinone reductase	Chromosome	5401742	5403044	1302	NA	962	637	1087	629	784	547	775.3	-0.54	0.18	0.04238	0.5888
ENSB:JcCJarD9SCBmfjB			Chromosome	1347726	1350270	2544	NA	2620	1841	2301	1653	2006	1716	2017.8	-0.36	0.11	0.04316	0.5983
ENSB:60S-n4rdDoN2t3x	kmo_2	Kynurenine 3-monooxygenase	Chromosome	3687202	3688720	1518	NA	2543	2038	2458	1739	2294	1831	2149.33	-0.34	0.1	0.04427	0.6124
ENSB:6q7oJHue2oEkVoV			Chromosome	3543694	3544513	819	NA	3261	1917	2805	1842	2120	1594	2247.67	-0.51	0.17	0.04616	0.6371
ENSB:kY3agN5NFD8h1vh			Chromosome	5554072	5554957	885	NA	5524	4282	7294	3772	5998	2633	4939.87	-0.7	0.24	0.04674	0.6437
ENSB:ODch7GfiECLIX1X		tRNA	Chromosome	860749	860814	65	NA	8131	12738	7823	10805	5655	9830	9108.51	0.5	0.16	0.04716	0.648
ENSB:M971CcZmQIJbmeu			Chromosome	6046981	6048382	1401	NA	133	221	136	202	137	236	177.35	0.55	0.19	0.04853	0.6654
ENSB:R0eE1u2CoCY5xnT	udk	Uridine kinase	pCC7120alpha	164737	165160	423	NA	91	45	80	39	68	43	60.87	-0.76	0.27	0.04892	0.6693
ENSB:cg9TbjmVoKiI41n			Chromosome	2497472	2499281	1809	NA	5409	3664	4186	3483	4502	3284	4080.22	-0.38	0.12	0.05089	0.6946
ENSB:vb1mEOINaObPXbq	pgsA	CDP-diacylglycerol--glycerol-3-phosphate 3-phosphatidyltransferase	Chromosome	4892354	4892873	519	NA	1092	829	1029	705	898	709	875.41	-0.38	0.12	0.05342	0.7276
ENSB:-SLG6r8hfKKoSRy			pCC7120alpha	292007	292313	306	NA	1064	616	969	627	757	643	778.14	-0.47	0.15	0.05393	0.7328
ENSB:S6ecG8-1lLIi6MG			pCC7120alpha	230538	230781	243	NA	448	310	418	297	429	304	368.21	-0.44	0.14	0.05408	0.7334
ENSB:LpdM5uzpfCEiB-5	uppS_1	Ditrans,polycis-undecaprenyl-diphosphate synthase ((2E,6E)-farnesyl-diphosphate specific)	Chromosome	3638045	3638795	750	NA	1222	990	1102	709	1120	726	975.75	-0.44	0.14	0.05633	0.7621
ENSB:ue1DI0Y3yD26OCy	sbpA	Sulfate-binding protein	Chromosome	364334	365480	1146	NA	2399	6059	2614	6272	2795	3336	3909.12	0.8	0.29	0.05659	0.7641
ENSB:nF0CHP_vNxmAr7R			Chromosome	5168304	5168547	243	NA	7993	9636	6054	8499	5970	9764	7945.79	0.39	0.12	0.05793	0.7804
ENSB:UhLe-nWaIAzUHGT			Chromosome	2398710	2399418	708	NA	382	1045	431	1401	738	1098	855.64	0.94	0.34	0.05932	0.7974
ENSB:Hvu0pQEJl40mgh-			pCC7120alpha	401379	402390	1011	NA	4242	2845	3153	2435	3240	2598	3072.77	-0.38	0.12	0.06078	0.8152
ENSB:mfOdOFQT3rWo7PB			Chromosome	1123881	1125951	2070	NA	965	1352	901	1335	765	1142	1073.68	0.43	0.14	0.06193	0.8289
ENSB:pxfqCymil4Wc-f6			Chromosome	2981898	2982051	153	NA	5091	7468	4918	11438	5728	9914	7472.94	0.7	0.25	0.06234	0.8325
ENSB:VjSU-_zlujac9dA		ISL3 family transposase ISAsp1	Chromosome	1890542	1891763	1221	NA	158	303	150	219	178	307	218.4	0.6	0.21	0.06266	0.835
ENSB:oJ1v68XP0tKBMFZ			Chromosome	3860357	3860882	525	NA	6674	4507	6967	4403	5196	3869	5268.5	-0.47	0.16	0.06396	0.8505
ENSB:JS4KDghMe5gpKmV	liaR_5	Transcriptional regulatory protein LiaR	Chromosome	4555490	4556213	723	NA	47201	32309	51134	30525	38011	22646	36974.2	-0.56	0.2	0.06502	0.8628
ENSB:FQXea_d8mHA3AGe			Chromosome	4624071	4624965	894	NA	3077	1395	2906	1433	2250	939	1998.42	-1.07	0.19	2.064e-06	6.875e-05
ENSB:IV4QCRT6luDx978			pCC7120alpha	90114	90438	324	NA	563	392	493	354	455	298	424.96	-0.45	0.15	0.06842	0.904
ENSB:U30f4keilPBHNa6			Chromosome	941778	941979	201	NA	321	197	366	211	274	194	261.23	-0.56	0.2	0.06884	0.9077
ENSB:9-uXvIho6qbEgWY			Chromosome	5954155	5954752	597	NA	323	245	381	205	316	150	270.53	-0.64	0.23	0.06916	0.9096
ENSB:rRzSkeMREF5atdW			pCC7120zeta	2956	4129	1173	NA	1001	665	734	412	727	503	668.59	-0.54	0.19	0.06928	0.9096
ENSB:SEsMK_EcinaxI6T			Chromosome	4940631	4941369	738	NA	3744	6268	3217	4499	3768	5145	4417.19	0.44	0.14	0.0706	0.9249
ENSB:-zhzeTncWy8hkgS	norV_2	Anaerobic nitric oxide reductase flavorubredoxin	Chromosome	4642401	4642737	336	NA	9333	7004	7325	4500	9273	3984	6882.88	-0.63	0.23	0.07291	0.9533
ENSB:gT1pmGVXo8wA7q_			Chromosome	5224824	5225271	447	NA	240	319	208	315	185	311	262.21	0.46	0.15	0.07409	0.9666
ENSB:buyxoP6uxuzjWsz			Chromosome	5777858	5778401	543	NA	1082	1350	955	1300	923	1398	1165.7	0.36	0.11	0.07455	0.9705
ENSB:ZdJEmOb_JdNg13j			pCC7120alpha	265164	265677	513	NA	540	365	598	358	587	411	478.81	-0.51	0.18	0.07593	0.9864
ENSB:rMsxXwNlYYHuE7Y			Chromosome	4958086	4958560	474	NA	606	323	585	359	404	273	424.48	-0.6	0.22	0.07685	0.9963
ENSB:KjNYLFzK69kbd91			pCC7120delta	10683	10929	246	NA	66	31	52	27	49	21	40.86	-0.88	0.33	0.07797	1.009
ENSB:5-U6x1GT_yzJn_u			pCC7120alpha	190002	193578	3576	NA	1037	737	944	611	843	730	815.39	-0.38	0.12	0.07912	1.021
ENSB:WDX4gfALLjQ64PC		ISNCY family transposase ISAzs34	pCC7120alpha	313201	313945	744	NA	56	30	45	17	52	17	36.07	-1.07	0.34	0.02681	0.39
ENSB:97qLKmvwASeLVD-	xpkA_1	Xylulose-5-phosphate phosphoketolase	Chromosome	1746055	1748482	2427	NA	387	241	345	247	334	252	301.19	-0.44	0.15	0.08368	1.076
ENSB:7w4oNt1gvuNHp7S			Chromosome	4593740	4594382	642	NA	3087	1408	4647	1703	1891	1332	2353.29	-0.9	0.34	0.08676	1.113
ENSB:nxnBI9rVropdcgQ			pCC7120alpha	284940	285657	717	NA	57	31	45	23	54	15	37.45	-0.96	0.36	0.08892	1.139
ENSB:1PfOf-QucNi9t_K			Chromosome	2413275	2413653	378	NA	7660	11033	7145	9279	5517	8964	8219.67	0.42	0.14	0.08981	1.148
ENSB:9k5q7_IzWTNFYOt			pCC7120alpha	365457	366324	867	NA	1241	971	1191	690	1724	802	1108.5	-0.64	0.24	0.09053	1.154
ENSB:-FT4gqaPWb3xHt1	btuD_3	Vitamin B12 import ATP-binding protein BtuD	pCC7120alpha	345945	348873	2928	NA	1640	1030	1462	1077	1449	1157	1303.98	-0.41	0.13	0.09147	1.161
ENSB:A4h5a4VC7DWWLK2	menH_2	2-succinyl-6-hydroxy-2,4-cyclohexadiene-1-carboxylate synthase	Chromosome	2464158	2465097	939	NA	1678	1126	1163	889	1345	865	1171.89	-0.45	0.15	0.09167	1.161
ENSB:S1Dd7r8oE6R2d7E			Chromosome	1794444	1795689	1245	NA	6889	5850	6882	4460	6838	4988	5983.57	-0.38	0.12	0.09181	1.161
ENSB:UxKBgJvpZhLcAEu	rcsC_50	Sensor histidine kinase RcsC	Chromosome	4551272	4552604	1332	NA	5931	3917	6602	3556	4380	2571	4488.69	-0.62	0.23	0.09152	1.161
ENSB:ZK1UPn86QwCNcBJ			pCC7120alpha	342062	344129	2067	NA	1786	1190	1394	1071	1316	1069	1299.34	-0.37	0.12	0.09377	1.183
ENSB:n8OkNNiYxu_KIKp	trpC_1	Indole-3-glycerol phosphate synthase	Chromosome	483798	484623	825	NA	177	129	194	111	169	100	146.89	-0.55	0.2	0.0956	1.204
ENSB:Z0K3fW1MjgObCur			pCC7120alpha	41498	42389	891	NA	835	604	767	569	874	585	707.3	-0.42	0.14	0.09595	1.206
ENSB:i3kbNEMdQasaVut	moaA_1	GTP 3',8-cyclase	Chromosome	852307	853120	813	NA	1656	2114	1452	2143	1527	2137	1836.68	0.37	0.12	0.09833	1.233
ENSB:e-gncgX16SDUOSz	ndhA	NAD(P)H-quinone oxidoreductase subunit 1	Chromosome	239772	240891	1119	NA	27338	22100	24225	16551	23787	15501	21517.4	-0.41	0.14	0.0994	1.244
ENSB:42nylSWxHpCurG0			Chromosome	280986	282189	1203	NA	968	1480	978	1177	921	1500	1167.37	0.42	0.14	0.1026	1.282
ENSB:G6qK9aPE2CXS-DY			pCC7120zeta	4129	4435	306	NA	510	285	293	192	360	210	305.58	-0.62	0.23	0.1028	1.282
ENSB:AgzxnDNWr--InJX	fdhL	Fructose dehydrogenase large subunit	Chromosome	1843957	1845817	1860	NA	410	500	328	581	341	564	453.81	0.48	0.17	0.1047	1.303
ENSB:Q9IO_gtCjbEqLhc			Chromosome	2059271	2059619	348	NA	941	551	939	524	598	415	659.39	-0.59	0.22	0.1056	1.312
ENSB:0rqDdLr3HEgLP4Y	msrA_2	Peptide methionine sulfoxide reductase MsrA	Chromosome	1998774	1999443	669	NA	6233	3144	4938	2298	5203	2415	4027.52	-1.06	0.12	1.17e-15	1.066e-13
ENSB:g8zHa3ts4J_PsGZ	ycf3_2	Photosystem I assembly protein Ycf3	Chromosome	1265502	1266525	1023	NA	2442	4198	1937	4233	3146	5365	3558.97	0.67	0.26	0.1108	1.371
ENSB:y1KvBLlGOFD8hPN			Chromosome	23017	23257	240	NA	53	130	72	115	44	90	83.67	0.76	0.3	0.1119	1.382
ENSB:RqN6UrJKNa2yjlF	smc_1	Chromosome partition protein Smc	pCC7120alpha	308788	310237	1449	NA	546	372	487	335	492	392	437.34	-0.4	0.13	0.1163	1.433
ENSB:LPIe78YJRWdkj-T			pCC7120alpha	174022	174667	645	NA	2331	1546	1846	1477	1868	1539	1764.32	-0.35	0.11	0.1171	1.44
ENSB:KajoExlt3aM2RC0			Chromosome	5407502	5407700	198	NA	772	553	816	446	573	407	593.07	-0.51	0.19	0.1182	1.451
ENSB:7M_4P7jh2EsSe4c	patA_1	Protein PatA	Chromosome	612609	613749	1140	NA	1076	3307	1252	2254	1868	2785	2085.51	0.74	0.29	0.1199	1.466
ENSB:ZM1IDIY3I-CRQX5			Chromosome	2090922	2091621	699	NA	392	634	391	645	447	610	520.41	0.47	0.17	0.1202	1.466
ENSB:an8YoK7cdt0HrKn			Chromosome	5204371	5205289	918	NA	373	508	382	559	287	549	442.72	0.49	0.18	0.12	1.466
ENSB:Wh3NvlJetXhmiFm			Chromosome	1760561	1761431	870	NA	600	313	468	321	366	256	385.42	-0.55	0.2	0.1213	1.477
ENSB:AwViDFtAEQ2hG4F	rssB_1	Regulator of RpoS	pCC7120delta	12717	13152	435	NA	84	26	84	33	55	37	53.2	-1.05	0.31	0.01145	0.1898
ENSB:byEuAUFcj5WexmJ	rcsC_2	Sensor histidine kinase RcsC	Chromosome	119268	120186	918	NA	1120	1542	893	1296	957	1248	1170.27	0.36	0.12	0.1252	1.518
ENSB:QSxFHOT2Zbg0g4k	COQ5_1	2-methoxy-6-polyprenyl-1,4-benzoquinol methylase, mitochondrial	pCC7120beta	126327	127026	699	NA	965	1159	698	1045	612	1228	945.1	0.47	0.17	0.1267	1.533
ENSB:2HMqwaZMpjzac5o			Chromosome	5534473	5534860	387	NA	330	132	295	197	231	99	214.23	-0.79	0.31	0.1281	1.545
ENSB:NP1z67ZRVFIU1kJ			Chromosome	5610551	5611514	963	NA	659	817	588	828	538	849	711.92	0.38	0.13	0.1279	1.545
ENSB:GXpKJGD1UwwtwF5	thadh	L-threo-3-hydroxyaspartate ammonia-lyase	Chromosome	280063	280837	774	NA	1149	799	971	728	869	665	860.92	-0.38	0.13	0.129	1.552
ENSB:YT5a4Yghup3mfbP			Chromosome	496391	497750	1359	NA	229	112	271	84	107	81	146.56	-0.9	0.36	0.1297	1.558
ENSB:YW0dClZbR3nWVeJ			Chromosome	5978243	5979596	1353	NA	830	1071	727	1045	566	985	866.99	0.43	0.15	0.1308	1.568
ENSB:yTjsY9wzmX0xxxa	sufE	Cysteine desulfuration protein SufE	Chromosome	4234047	4234482	435	NA	2075	2758	1987	2379	1818	2673	2275.52	0.32	0.11	0.1351	1.616
ENSB:CTBLfjYQVR-TvjW			Chromosome	4990364	4990628	264	NA	775	523	1861	406	682	462	791.85	-0.99	0.4	0.1381	1.649
ENSB:DPKzlBJW9a1bYFu			pCC7120alpha	101177	101789	612	NA	1204	909	1388	762	1479	972	1125.02	-0.52	0.19	0.1384	1.649
ENSB:1eRmxNNHTIerkq1			Chromosome	5985727	5986171	444	NA	2262	3005	1952	2616	1657	2481	2316.39	0.37	0.12	0.1392	1.655
ENSB:erGo2QAJHmLT14C			Chromosome	2463195	2463909	714	NA	868	1328	879	1144	906	1326	1073.95	0.4	0.14	0.1402	1.664
ENSB:QJavgSGnHxyesMu			Chromosome	6255428	6256262	834	NA	744	998	745	975	658	1096	868.62	0.4	0.14	0.1409	1.669
ENSB:NgJJBFZRBs-jEdP			pCC7120alpha	392929	393424	495	NA	80	21	45	33	50	20	41.31	-0.95	0.39	0.1422	1.682
ENSB:a2YZ1H2iWrl6H7K	lagD_2	Lactococcin-G-processing and transport ATP-binding protein LagD	pCC7120alpha	300776	302987	2211	NA	1705	1165	1343	1047	1600	1166	1337.13	-0.39	0.13	0.1445	1.706
ENSB:Cncq4-X7NpAMcNO	tyrA	T-protein	Chromosome	491319	492165	846	NA	42	27	55	13	39	17	32.19	-0.99	0.4	0.1462	1.722
ENSB:I44dBifMIugf-pu		Immunogenic protein MPT70	Chromosome	5833875	5834277	402	NA	28437	13484	30607	11915	12760	10292	17812.8	-0.8	0.32	0.147	1.728
ENSB:YctP8kljba3jcnx			pCC7120alpha	364354	364705	351	NA	84	47	74	40	69	39	58.75	-0.68	0.27	0.1475	1.731
ENSB:-nT3CZn1JWi-nA9	dnaK_3	Chaperone protein DnaK	Chromosome	5361716	5363930	2214	NA	2025	1550	1913	1364	1637	1309	1630.08	-0.35	0.12	0.148	1.733
ENSB:N-nwxJ-hB0vaLSu			Chromosome	3831312	3832098	786	NA	427	199	455	225	375	177	310.78	-1.03	0.18	2.801e-07	1.021e-05
ENSB:6XE3BYUDXyWNCeM			pCC7120alpha	270302	270767	465	NA	352	255	410	231	411	274	323.9	-0.51	0.19	0.1505	1.756
ENSB:t9pAuw-8tLUgEDm	psaK_3	Photosystem I reaction center subunit PsaK	Chromosome	6309475	6309847	372	NA	6504	4851	7619	4344	5522	4302	5528.97	-0.45	0.16	0.1532	1.785
ENSB:e3aX394mWhcJPyc	xerC_3	Tyrosine recombinase XerC	pCC7120beta	7708	8791	1083	NA	480	272	385	252	335	293	335	-0.45	0.16	0.1561	1.815
ENSB:VPIxHwy_2Wt1DSj	xerC_5	Tyrosine recombinase XerC	pCC7120epsilon	24867	25887	1020	NA	48	18	39	13	38	23	29.78	-0.94	0.39	0.1572	1.824
ENSB:v2EpOh1wLDQ1cN8			pCC7120alpha	219390	220185	795	NA	147	92	151	84	159	105	123.51	-0.57	0.22	0.158	1.83
ENSB:mGUyWtYoZsLli3U			Chromosome	908213	908396	183	NA	3849	5867	2914	4634	3865	5385	4400.69	0.44	0.16	0.1593	1.842
ENSB:NSVx9nSebpMkcKV	ecfA1	Energy-coupling factor transporter ATP-binding protein EcfA1	Chromosome	5439798	5440476	678	NA	12613	9996	10465	8378	11126	8760	10201.3	-0.3	0.1	0.16	1.847
ENSB:_TaSfhspGP6FsKs	petC_2	Cytochrome b6-f complex iron-sulfur subunit	Chromosome	1773259	1773796	537	NA	985	719	838	613	817	688	774.96	-0.33	0.11	0.1649	1.899
ENSB:EqqhUFZ0tySGIk8			Chromosome	1306902	1307859	957	NA	1122	1441	1016	1272	964	1349	1190.47	0.31	0.1	0.1662	1.91
ENSB:r02szMHAh7BzYej			pCC7120alpha	187105	188281	1176	NA	600	420	501	386	617	397	487.48	-0.43	0.15	0.1682	1.93
ENSB:ITAkb-4CKPvZpP-			Chromosome	5959065	5959743	678	NA	612	842	621	849	579	891	732.37	0.4	0.14	0.1706	1.954
ENSB:Aj1y_UbLHPzvaoW			Chromosome	2904897	2905164	267	NA	260	336	231	350	219	454	308.12	0.52	0.2	0.1709	1.954
ENSB:VblNTp8CdNKVzkp	nrtB_2	Nitrate import permease protein NrtB	Chromosome	3962730	3963303	573	NA	382	605	459	714	312	600	512.58	0.56	0.22	0.1837	2.097
ENSB:F9rWxacJMlEbKVQ			Chromosome	5344797	5345352	555	NA	129	340	164	223	183	304	223.15	0.63	0.26	0.1858	2.117
ENSB:6VxYhoGYWmvmjDB	ctaD_2	Cytochrome c oxidase subunit 1	Chromosome	3022213	3023893	1680	NA	482	631	433	611	377	568	515.42	0.38	0.13	0.1929	2.193
ENSB:57b9KUQhSJhmTIZ			Chromosome	5983231	5984119	888	NA	1460	2315	1322	1785	1466	1873	1696.79	0.37	0.13	0.1943	2.205
ENSB:b-QBpMRZfNlApUk		putative protein RP812	Chromosome	923267	923510	243	NA	4737	5894	3967	5421	4280	5719	4991.49	0.31	0.1	0.1956	2.216
ENSB:47MK4-pT2vEl77x			pCC7120alpha	18870	20094	1224	NA	4109	2915	3364	2666	3585	2953	3261.72	-0.32	0.11	0.2004	2.266
ENSB:djsY3nTH6TETPII			Chromosome	4098789	4099008	219	NA	674	406	691	425	482	298	495.67	-0.56	0.22	0.2007	2.266
ENSB:kp30ZMZSXS9zbVb			Chromosome	931661	932069	408	NA	54236	16725	37702	18820	23888	16521	27722.8	-1.03	0.25	0.0008717	0.01929
ENSB:U3vt55Vq0iJS-18	glpQ	Glycerophosphodiester phosphodiesterase, periplasmic	Chromosome	1222203	1223373	1170	NA	4579	1596	3639	1232	1367	1416	2272.55	-0.89	0.38	0.2075	2.334
ENSB:K4vPegM-d06VqT3			Chromosome	6346309	6347116	807	NA	467	278	465	259	299	239	333.53	-0.52	0.21	0.2093	2.349
ENSB:0Lf1rOppUaMJRmv	idi	Isopentenyl-diphosphate Delta-isomerase	pCC7120alpha	382208	382829	621	NA	415	236	335	243	305	249	296.57	-0.43	0.16	0.2108	2.363
ENSB:Kb0FoeBpY8rggus		Pentapeptide repeat protein Rfr32	Chromosome	5512289	5512784	495	NA	1771	1445	1845	1271	1737	1333	1569.03	-0.35	0.12	0.2155	2.41
ENSB:UQqPHiaLQ1cLeHK			Chromosome	6253629	6254397	768	NA	882	1323	915	1244	942	1496	1134.16	0.43	0.16	0.2191	2.446
ENSB:FobdKoUo915u-6r			pCC7120alpha	387699	388056	357	NA	244	129	220	145	199	157	182.54	-0.49	0.19	0.2203	2.455
ENSB:gTk_uHt96XlRV9z			Chromosome	6207389	6208967	1578	NA	701	526	623	398	668	510	570.49	-0.4	0.14	0.2231	2.482
ENSB:fT06s3SFDpM953g	hoxU	NAD-reducing hydrogenase HoxS subunit gamma	Chromosome	883816	884533	717	NA	475	643	446	547	357	626	513.38	0.39	0.14	0.2244	2.488
ENSB:ggJiXCbVnOjy4GT			Chromosome	5641381	5645068	3687	NA	1360	1078	1280	958	1194	877	1123.51	-0.34	0.12	0.2241	2.488
ENSB:8Jg7PgE0j2ooVsM	nucA_1	Nuclease	pCC7120alpha	277567	278434	867	NA	1719	286	1554	228	309	285	718.64	-1.03	0.78	0.9946	8.669
ENSB:tnMjffRPfBpycTw	liaR_2	Transcriptional regulatory protein LiaR	pCC7120delta	23315	23987	672	NA	0	9	0	3	0	8	3.25	2.94	2.44	0.2275	2.514
ENSB:S0r82NrZZbm9_mG			pCC7120alpha	278547	278949	402	NA	813	418	800	504	641	536	619.92	-0.49	0.19	0.2297	2.532
ENSB:lfkkAeAh7QbiKln	ftsH_1	ATP-dependent zinc metalloprotease FtsH	pCC7120alpha	38573	40199	1626	NA	162	122	182	107	200	111	148.14	-0.54	0.22	0.23	2.532
ENSB:0ryX8XnV8WklEXa			Chromosome	1251440	1251941	501	NA	143	218	99	161	95	168	145.86	0.52	0.21	0.2329	2.559
ENSB:VlAKfOSdvhjfGQZ			Chromosome	3751025	3752270	1245	NA	15593	13298	15042	10798	14220	10386	13206.4	-0.33	0.11	0.2343	2.57
ENSB:ae6Mf5vf4Q6wlxf			Chromosome	3979393	3980023	630	NA	11894	10278	11437	8056	10970	8228	10129.5	-0.33	0.11	0.2371	2.595
ENSB:Vy3ypf6EGPj7Fui			pCC7120alpha	274899	275139	240	NA	3089	1253	2917	1605	1545	1081	1908.61	-0.71	0.31	0.2409	2.633
ENSB:8kpRhFZANOlgoZF	ctpC_2	Manganese-exporting P-type ATPase	Chromosome	3548199	3550407	2208	NA	3008	3805	2461	3878	2533	3336	3162.93	0.36	0.13	0.2445	2.667
ENSB:cI2NheeF6BOE5SU			Chromosome	4772656	4773373	717	NA	1459	1213	1408	1006	1402	1079	1261.03	-0.33	0.11	0.2463	2.683
ENSB:P7s28N7O0zl6xrF			Chromosome	4107684	4108860	1176	NA	1927	959	1614	943	1022	890	1218.53	-0.54	0.22	0.2496	2.713
ENSB:odAS9xnAVYm2UaO			Chromosome	329714	330179	465	NA	838	991	573	1123	725	1323	928.2	0.52	0.21	0.2514	2.728
ENSB:RvLBJ5M83f1kR69			Chromosome	2495317	2495629	312	NA	11795	9924	15612	7240	15055	9764	11628.8	-0.53	0.22	0.2535	2.746
ENSB:AGRmJJZY1L6SrB0			pCC7120alpha	256518	257169	651	NA	242	151	232	127	255	184	199.06	-0.52	0.21	0.2587	2.795
ENSB:apKusnJipPK5L40			Chromosome	5342122	5342410	288	NA	5188	3650	4637	3783	5115	3614	4340.3	-0.36	0.13	0.2589	2.795
ENSB:5I65q1phZD6pjzY			Chromosome	2932938	2933943	1005	NA	14614	28628	13751	20549	18218	25476	20144.9	0.49	0.2	0.26	2.802
ENSB:XYbg9OgP905lKJ2			Chromosome	5863683	5865372	1689	NA	813	611	795	510	803	633	694.89	-0.38	0.14	0.2609	2.806
ENSB:xjfBQRnMOKhbEv-			Chromosome	5987537	5987726	189	NA	398	629	489	712	416	739	565.49	0.5	0.2	0.2615	2.809
ENSB:WUgGmXU18ILrsli			Chromosome	14318	14714	396	NA	226	328	223	302	217	343	272.86	0.41	0.15	0.2643	2.834
ENSB:3Zn8X5KTI-s2TTq			Chromosome	1700740	1702159	1419	NA	414	563	318	571	413	583	476.62	0.44	0.17	0.2688	2.877
ENSB:y3ybJktmHSqCv1s			pCC7120alpha	271771	272173	402	NA	412	293	432	235	322	272	327.16	-0.44	0.17	0.2701	2.885
ENSB:DsFtWYw_mAX6aIz		putative zinc protease	Chromosome	2324257	2325844	1587	NA	12148	10051	10850	6539	10327	7144	9467.89	-0.41	0.15	0.2726	2.904
ENSB:aWR51pNcNfpOIa7			Chromosome	3345917	3346367	450	NA	645	1010	690	951	684	924	817.32	0.39	0.14	0.2727	2.904
ENSB:EYOY4XLgkxMnQT5	narB	Nitrate reductase	Chromosome	711706	713947	2241	NA	2129	1390	1883	1535	2394	1374	1792.45	-0.46	0.18	0.2823	2.995
ENSB:T18KwY39h0ahwit	mshA_1	D-inositol-3-phosphate glycosyltransferase	Chromosome	163381	164575	1194	NA	305	458	276	346	262	393	338.18	0.38	0.14	0.2827	2.995
ENSB:hACLZt2CMApDV4o			Chromosome	6361389	6362025	636	NA	365	242	395	199	249	194	273.28	-0.52	0.21	0.2827	2.995
ENSB:M7Jr-Z3KSe9erll			Chromosome	5648263	5648935	672	NA	1471	1811	1179	1678	1160	2417	1614.56	0.48	0.19	0.2935	3.103
ENSB:GAdJ_cTS0S52LQC			Chromosome	2720747	2721356	609	NA	1193	1609	794	1275	919	1317	1175.61	0.4	0.15	0.3114	3.288
ENSB:CwcNbJjHhkJmPT-			Chromosome	2175324	2175570	246	NA	940	1320	885	1125	836	1097	1030.39	0.32	0.11	0.3136	3.305
ENSB:LLg7ar9B0hdl-Hm			pCC7120alpha	184311	184701	390	NA	292	179	276	187	237	189	226.78	-0.43	0.17	0.3185	3.351
ENSB:hMq6qoGO_n2iKFa			pCC7120beta	6966	7449	483	NA	357	279	304	213	359	216	287.75	-0.43	0.17	0.3273	3.438
ENSB:wt4JQssHnSzfBN4	yrrK	Putative pre-16S rRNA nuclease	Chromosome	3752320	3752776	456	NA	1806	1459	1506	1018	1547	1033	1388.87	-0.39	0.15	0.3286	3.446
ENSB:I4_cnhpEi_advXM		Ferredoxin--NADP reductase	Chromosome	858038	859457	1419	NA	1815	1425	2863	1020	1685	1261	1683.72	-0.61	0.27	0.3308	3.463
ENSB:agzzotK7lZIQGsO	rpoD_1	RNA polymerase sigma factor RpoD	Chromosome	5097963	5099136	1173	NA	2888	1976	2717	2000	2299	1525	2232.69	-0.42	0.16	0.3331	3.481
ENSB:WGvPMBCl6Hl3Gwg	sigA2_4	RNA polymerase sigma factor SigA2	Chromosome	2021082	2022333	1251	NA	1730	2380	1675	2123	1361	2006	1872.16	0.34	0.12	0.3344	3.489
ENSB:K-5r7Kvfr0CFBow	phnM	Alpha-D-ribose 1-methylphosphonate 5-triphosphate diphosphatase	Chromosome	2659384	2660521	1137	NA	418	129	347	112	102	98	198.06	-0.96	0.46	0.3385	3.521
ENSB:wivgM-6XriIhHrs			pCC7120alpha	383160	383961	801	NA	603	465	589	361	812	441	547.93	-0.52	0.22	0.3386	3.521
ENSB:fR1QI7D6oEs5TSS			Chromosome	3075024	3075594	570	NA	89	116	66	155	85	157	111.6	0.62	0.27	0.3434	3.565
ENSB:PVYP5McgZc0veHe			pCC7120beta	57696	58365	669	NA	376	506	321	469	354	484	417.51	0.36	0.13	0.3495	3.622
ENSB:C-1F6o4TSw4Npg1		ISL3 family transposase ISAcma23	pCC7120alpha	933	1719	786	NA	386	228	234	177	331	199	258.04	-0.51	0.21	0.3508	3.629
ENSB:me2wRSxb0EuLMkX	psbT	Photosystem II reaction center protein T	Chromosome	141545	141653	108	NA	20893	10356	11858	10874	18060	10461	13724.1	-0.52	0.22	0.354	3.657
ENSB:BNKRSNUYsS3D_vS			pCC7120alpha	300018	300399	381	NA	1090	833	953	748	936	766	886.47	-0.3	0.1	0.3607	3.719
ENSB:Ap2BBInnidaCF26	COQ3_1	Ubiquinone biosynthesis O-methyltransferase, mitochondrial	pCC7120delta	11415	12096	681	NA	294	176	236	185	254	182	221.19	-0.42	0.16	0.3778	3.889
ENSB:-99OSp6JHoEuQg0		Decaprenyl-phosphate phosphoribosyltransferase	Chromosome	4226611	4227592	981	NA	632	496	537	360	552	419	497.76	-0.36	0.14	0.3874	3.982
ENSB:zRrUhAc1ayaXQsm		Monocarboxylate 2-oxoacid-binding periplasmic protein	Chromosome	3668178	3669273	1095	NA	938	707	752	608	893	593	747.76	-0.36	0.14	0.3891	3.992
ENSB:Vh03sJlpSRuGj3p	ruvA	Holliday junction ATP-dependent DNA helicase RuvA	Chromosome	438968	439610	642	NA	2651	2141	2274	1756	2489	1911	2200.93	-0.31	0.11	0.3905	4
ENSB:0hDNRifDIQso6fs			Chromosome	6028906	6029521	615	NA	5264	6071	4200	6240	3602	5918	5195.68	0.37	0.14	0.3931	4.02
ENSB:eQSxkgHwKX25u-K	phnD2_2	putative ABC transporter phosphonate/phosphite binding protein PhnD2	Chromosome	2671096	2672098	1002	NA	228	11	157	10	6	9	68.03	-1.03	1.37	1.588	12.71
ENSB:_j9fnLEqDgo9meg			pCC7120delta	31049	31232	183	NA	0	6	0	6	0	5	2.81	2.33	2.32	0.4014	4.091
ENSB:nR3PPG9dUM9-1s5			pCC7120alpha	235647	236310	663	NA	1087	753	957	726	991	809	887.65	-0.34	0.13	0.4038	4.109
ENSB:ytxLCyWpqZSL5ap			pCC7120alpha	372177	373086	909	NA	265	84	141	99	117	82	129.81	-0.71	0.33	0.407	4.134
ENSB:7KPzjVqv44DBQRj			Chromosome	1761604	1762177	573	NA	140	50	95	46	53	39	69.59	-0.79	0.38	0.4093	4.145
ENSB:MnWdryyG4UNi7Vp			Chromosome	1501753	1503553	1800	NA	480	782	553	763	543	798	654.08	0.42	0.17	0.4096	4.145
ENSB:Xf0ZutJ-Sgz0OD5	psaK_1	Photosystem I reaction center subunit PsaK	Chromosome	5688572	5688833	261	NA	106600	149380	90231	116395	88981	114367	110352	0.31	0.11	0.4101	4.145
ENSB:MVQ6tLglBdA5akS			Chromosome	787329	788319	990	NA	240	296	181	279	188	308	247.71	0.4	0.16	0.419	4.229
ENSB:66NvDU7sCU9qnHo		Cyanobacteria heterocyst sRNA	Chromosome	4547181	4547237	56	NA	78	48	74	32	53	28	51.88	-0.69	0.33	0.4314	4.34
ENSB:MJLVXEbbxs8uNa2			Chromosome	287824	288592	768	NA	4392	3716	3798	2590	4154	2782	3562.25	-0.37	0.14	0.4311	4.34
ENSB:MyqYkwmeGlXPkkL			Chromosome	292266	294747	2481	NA	4928	2069	4279	1750	1752	1614	2702.26	-0.73	0.35	0.4375	4.394
ENSB:QWEmiV45yMhXF62			pCC7120alpha	33266	33545	279	NA	748	476	644	429	556	512	559.43	-0.37	0.14	0.4436	4.448
ENSB:xXtXkxX9NYOAiei			Chromosome	4875529	4876465	936	NA	30557	7201	20418	11039	11397	11211	15164.7	-0.76	0.37	0.4462	4.467
ENSB:AbPzqJ-SRF2w-9F	mfppA	Mannosylfructose-phosphate phosphatase	Chromosome	439606	440356	750	NA	1941	1649	1900	1249	1893	1470	1682.76	-0.34	0.12	0.4528	4.523
ENSB:kiGqUOyjgZyb-3j	rssB_13	Regulator of RpoS	Chromosome	6351777	6353610	1833	NA	832	416	886	489	488	328	572.48	-0.62	0.29	0.4532	4.523
ENSB:OQuPVOjkFmonjQU	rcsC_28	Sensor histidine kinase RcsC	Chromosome	2246383	2249968	3585	NA	4377	6559	3978	5052	4376	5681	4986.17	0.33	0.12	0.4573	4.556
ENSB:PYSPpYf3HKOG_ar			Chromosome	509021	509249	228	NA	771	320	875	429	406	306	517.69	-0.69	0.33	0.4608	4.583
ENSB:Rah0wuU-pLcJX94			pCC7120alpha	349971	350712	741	NA	970	571	871	519	732	691	724.55	-0.41	0.17	0.4614	4.583
ENSB:3PEQAjTCj4PTQhJ	dapH_2	2,3,4,5-tetrahydropyridine-2,6-dicarboxylate N-acetyltransferase	Chromosome	1515445	1516141	696	NA	1716	1472	1764	1195	1676	1297	1520.42	-0.33	0.12	0.4638	4.599
ENSB:OE4HabqfQh1pdQr	menF_1	Isochorismate synthase MenF	Chromosome	484615	486823	2208	NA	807	536	860	477	554	469	615.92	-0.45	0.19	0.4667	4.613
ENSB:hkgmLKuXcrYnVzU	ftsH2_1	ATP-dependent zinc metalloprotease FtsH 2	Chromosome	4393463	4395350	1887	NA	41732	31346	30747	22942	33623	22419	30302.4	-0.38	0.15	0.4668	4.613
ENSB:EqKBM-JS3wTTPY4			Chromosome	5952891	5953389	498	NA	274	227	261	156	284	178	229.87	-0.44	0.18	0.4677	4.615
ENSB:T3G3_oNKF4grBJR			Chromosome	5669639	5669990	351	NA	1538	2372	872	2708	617	1309	1555.11	0.78	0.38	0.477	4.699
ENSB:G2wTEQtgY2oCzMb	cph1_2	Phytochrome-like protein cph1	Chromosome	3821606	3823904	2298	NA	1880	2376	1573	2206	1717	2182	1984.51	0.3	0.11	0.484	4.761
ENSB:Ybxm76T_qp3IdEK			Chromosome	2284668	2284782	114	NA	1988	2246	1250	2543	1197	2129	1882.51	0.48	0.21	0.4851	4.764
ENSB:1l_KWAwRBL9nYxJ			Chromosome	2340202	2341294	1092	NA	1138	1551	1161	1368	1000	1508	1284.93	0.32	0.12	0.4862	4.765
ENSB:caeeXQ9tEaoc86K		Immunogenic protein MPT70	Chromosome	5551374	5551794	420	NA	2226	1434	2203	1403	1521	1108	1645.61	-0.45	0.19	0.4867	4.765
ENSB:gpUcyUhdJhpd_bI			Chromosome	3870364	3870745	381	NA	413	587	465	842	332	625	545.86	0.55	0.25	0.4885	4.774
ENSB:8vh8Lelr0NSTULC			pCC7120epsilon	11573	12113	540	NA	3	15	4	17	3	13	9.16	1.19	0.75	0.4903	4.785
ENSB:Kkg4vHp8uIeQ9yg			Chromosome	116588	117413	825	NA	11594	5613	9717	4771	8831	4468	7479.74	-1.02	0.11	1.243e-17	1.328e-15
ENSB:Zk_zsdAW5JVly-4			pCC7120alpha	340701	341853	1152	NA	1317	742	1053	719	949	879	940.73	-0.39	0.16	0.4953	4.818
ENSB:_xUIstJjiHLvi7X			Chromosome	473247	475278	2031	NA	2389	1990	2155	1603	2324	1392	1973.58	-0.38	0.15	0.4975	4.832
ENSB:-jRxFWl-JuYCfqu			Chromosome	5223992	5224205	213	NA	197	280	181	283	207	326	245.82	0.44	0.18	0.5037	4.885
ENSB:ADAETV4havg9CS-			Chromosome	5958744	5958969	225	NA	232	561	267	696	134	2658	760.79	1.27	0.95	0.5065	4.889
ENSB:MlI7V720eCj97r6			pCC7120alpha	53352	54024	672	NA	270	197	219	148	225	157	201.91	-0.4	0.16	0.5049	4.889
ENSB:XsHasVfvVuxO9aZ			Chromosome	3600665	3600896	231	NA	275	378	254	378	191	322	298.54	0.43	0.18	0.5057	4.889
ENSB:pykVNMnC75uFdxU			pCC7120alpha	68238	68550	312	NA	388	255	369	276	468	273	340.21	-0.47	0.2	0.5129	4.943
ENSB:H3biWpCEF-XZynd			Chromosome	969046	969265	219	NA	1532	684	1465	670	1114	638	1016.43	-1.02	0.14	3.334e-11	2.025e-09
ENSB:tS4K32Pr91UO7QK	pgcA_1	Phosphoglucomutase	Chromosome	4782289	4783717	1428	NA	25861	20202	20836	14107	20185	13470	18999.5	-0.39	0.16	0.54	5.188
ENSB:1b_kvpzQ_PxD4jr			pCC7120alpha	34839	35106	267	NA	441	300	371	251	340	295	331.97	-0.36	0.14	0.5409	5.188
ENSB:8leelXHwpQdmrmU	trpA_1	Tryptophan synthase alpha chain	Chromosome	481777	482590	813	NA	252	129	250	100	183	99	168.44	-1.02	0.19	2.77e-06	9.179e-05
ENSB:lwc1Qv_iZtFJ2jg			pCC7120alpha	311469	312207	738	NA	327	249	381	233	410	259	311.79	-0.46	0.2	0.5447	5.209
ENSB:840WrMAWlj0BNnE			Chromosome	3798065	3798353	288	NA	269	358	219	360	254	346	300.62	0.38	0.15	0.5566	5.315
ENSB:4mwt7Bj7_i76Jsq			Chromosome	5435403	5436912	1509	NA	8643	12691	7278	10142	8463	10317	9551.81	0.33	0.12	0.559	5.323
ENSB:wOG_oiGk_FZGU6z			pCC7120alpha	203956	205198	1242	NA	5583	3489	4013	3376	3962	2870	3865.09	-0.37	0.15	0.5592	5.323
ENSB:WaasoW-1ChGSqmv	mdtA_7	Multidrug resistance protein MdtA	Chromosome	6313280	6314696	1416	NA	861	606	894	581	747	650	723.95	-0.36	0.14	0.5808	5.521
ENSB:LWyE58gH7sF94GS			pCC7120alpha	221719	222460	741	NA	41	23	51	22	37	16	31.78	-0.77	0.39	0.5835	5.538
ENSB:_MRjtTQo1Akkr01			pCC7120alpha	26266	26473	207	NA	94	37	79	40	76	60	64.39	-0.62	0.3	0.5878	5.569
ENSB:uB2ercjveX4TSOO			Chromosome	1560021	1561593	1572	NA	1390	1887	1063	1675	1270	1564	1469.39	0.34	0.13	0.5952	5.631
ENSB:8DOfBt0lBunCLIr			Chromosome	2828983	2829298	315	NA	5546	7889	4886	9317	4643	6113	6395.44	0.45	0.2	0.61	5.762
ENSB:Xi2nBNiXN4n6vlV			Chromosome	387674	388145	471	NA	620	766	554	687	473	795	646.79	0.34	0.13	0.6153	5.803
ENSB:aXqwXytNSgKmm7V		Sepiapterin reductase	Chromosome	6306644	6307370	726	NA	2687	2218	2709	1551	2977	2113	2378.74	-0.41	0.17	0.6207	5.846
ENSB:--OjCyRGpEs6sNz			Chromosome	645923	646316	393	NA	276	325	197	351	208	324	279.33	0.41	0.17	0.6293	5.918
ENSB:PM84NAQXC8d6DBY	mtfA	Protein MtfA	Chromosome	5066752	5067571	819	NA	207	281	194	254	178	293	233.93	0.38	0.15	0.6302	5.918
ENSB:Bpe2F64Vja4WMNs			pCC7120alpha	258824	259229	405	NA	138	81	136	85	208	102	126.27	-0.62	0.31	0.6349	5.943
ENSB:GE1S68bldSfErf4			Chromosome	2411601	2412141	540	NA	322	444	311	427	321	494	386.46	0.38	0.15	0.6346	5.943
ENSB:uLrl0o5VJPlBLLq			Chromosome	5977643	5978048	405	NA	161	254	101	195	156	230	181.76	0.49	0.22	0.6372	5.956
ENSB:F4-_dpiV2LwmYJI			Chromosome	4050502	4051174	672	NA	113	63	135	47	131	67	93.21	-1.02	0.24	0.0005848	0.01368
ENSB:qei6HDsQFBRvPrY	pknD_5	Serine/threonine-protein kinase PknD	Chromosome	641850	643134	1284	NA	2281	1687	1767	1446	1834	1281	1709.66	-0.34	0.13	0.6459	6.019
ENSB:oqih1MJNUGQ8RrQ			Chromosome	4743919	4744333	414	NA	1434	1701	1233	1593	1021	1679	1437.57	0.33	0.13	0.6475	6.025
ENSB:SJf2Wb5s9trEFnQ			Chromosome	495092	496289	1197	NA	178	94	188	46	68	44	101.77	-0.85	0.46	0.6504	6.043
ENSB:KN6ODFKuZkvdOJE			Chromosome	1689136	1689664	528	NA	9	23	10	26	10	29	17.86	0.92	0.51	0.6551	6.077
ENSB:XHx9dLyQjxlL2sl			pCC7120alpha	280758	281139	381	NA	1024	633	795	599	711	631	729.31	-0.35	0.14	0.6573	6.089
ENSB:cq-9gJdOwSkctZL		Orange carotenoid-binding protein	Chromosome	1319527	1320019	492	NA	2539	1011	2167	1179	1069	889	1465.44	-0.63	0.32	0.6604	6.109
ENSB:WTenkeVVva212B7			Chromosome	4320899	4321250	351	NA	4158	1388	3599	1849	2221	1280	2407.68	-1.02	0.25	0.001234	0.02628
ENSB:c5BS6OWc1Qv9dW7			pCC7120alpha	261291	262620	1329	NA	339	246	382	253	418	261	318.62	-0.45	0.2	0.666	6.141
ENSB:yAC5KD2pltAfMXW		Deoxyhypusine synthase-like protein	Chromosome	4595964	4597116	1152	NA	7068	6125	6839	4452	6094	4541	5836.03	-0.34	0.13	0.6681	6.152
ENSB:QKYXdD12T32Rp5H	cmpR_3	HTH-type transcriptional activator CmpR	Chromosome	5957520	5958462	942	NA	25	49	32	54	27	66	42.27	0.69	0.35	0.682	6.27
ENSB:cFaSRCHNQie0d0N	smtA	Metallothionein	Chromosome	3937920	3938082	162	NA	2452	4903	3528	4411	2984	4976	3881.24	0.46	0.21	0.6936	6.368
ENSB:f6-asnd9fi4yohu			pCC7120alpha	205249	205714	465	NA	2365	1703	2129	1541	1732	1509	1824.52	-0.32	0.12	0.696	6.38
ENSB:odBx2pz34ExJuUy	rcsC_12	Sensor histidine kinase RcsC	Chromosome	1139018	1142579	3561	NA	4829	3673	4229	3176	3673	2854	3726.26	-0.32	0.12	0.7031	6.436
ENSB:JBg1wW2E93YrZ2t	ftsQ	Cell division protein FtsQ	Chromosome	4653865	4654711	846	NA	2837	3725	2626	3215	2650	3377	3064.48	0.26	0.1	0.7079	6.47
ENSB:9NrM9srVfDPZmhd			pCC7120alpha	75715	80056	4341	NA	363	284	367	229	425	283	326.23	-0.42	0.18	0.7216	6.586
ENSB:ZxOA5rcQb2bRonI	divK	Polar-differentiation response regulator DivK	Chromosome	3911268	3911670	402	NA	313	520	160	324	245	396	322.37	0.54	0.26	0.7266	6.621
ENSB:B-gKa2QA8Xcq3YI		Ycf48-like protein	Chromosome	4642890	4643910	1020	NA	19647	15698	14481	9224	19716	9024	14570.6	-0.5	0.24	0.7829	7.125
ENSB:2bfJU_8NIQ57M1V			Chromosome	648481	650272	1791	NA	588	761	539	702	547	851	663.82	0.34	0.14	0.785	7.133
ENSB:vsiJQHJqi9QND07			Chromosome	6256470	6256995	525	NA	241	300	171	366	236	370	281.03	0.48	0.22	0.7946	7.21
ENSB:4VYdAY8YtcYMhzd			pCC7120beta	743	1124	381	NA	76	33	55	21	31	18	38.44	-0.78	0.43	0.8156	7.39
ENSB:9oI8pxuOpFnMx4Q	rfaQ	Lipopolysaccharide core heptosyltransferase RfaQ	Chromosome	6165871	6166831	960	NA	11035	9607	10365	6978	9738	7769	9223.14	-0.3	0.12	0.8176	7.39
ENSB:XkE0ftmXQkJXzqZ			Chromosome	2809069	2809273	204	NA	28421	19538	23085	17911	33218	20409	23841.7	-0.42	0.19	0.818	7.39
ENSB:PN5RYqx82eEhKxY	nudF_1	ADP-ribose pyrophosphatase	Chromosome	3595938	3596487	549	NA	4805	6380	4143	4908	4161	5554	4967.6	0.27	0.1	0.8268	7.458
ENSB:hQJCEYX3ZzboA2u			Chromosome	2810949	2811183	234	NA	1017	2012	1386	1761	1289	1995	1578.64	0.44	0.2	0.8472	7.631
ENSB:MjTHAO7ArsE4_v_			Chromosome	5537590	5537980	390	NA	456	163	452	237	209	168	280.12	-0.66	0.35	0.8967	8.046
ENSB:nk6_9cWtNv69OOE			Chromosome	250959	251685	726	NA	2172	1632	2053	1503	1686	1425	1742.02	-0.31	0.12	0.897	8.046
ENSB:x32sVEm8BAmpGI1			Chromosome	388541	388727	186	NA	83	107	57	98	49	108	83.06	0.5	0.25	0.8972	8.046
ENSB:GfZBT5IzzJkfqY6			Chromosome	2232458	2233508	1050	NA	1525	1253	1523	1041	1263	1012	1267.22	-0.32	0.13	0.9021	8.067
ENSB:drYBCeczYESKatV			Chromosome	1228375	1228921	546	NA	51	113	68	92	70	148	90.43	0.6	0.31	0.9009	8.067
ENSB:JyqoRTyqAF6N18J			Chromosome	5684513	5685095	582	NA	1579	764	1791	949	916	445	1073.59	-0.67	0.37	0.9075	8.103
ENSB:afDHh4CDSQ2TGcC			Chromosome	2850559	2850916	357	NA	4574	5517	4046	5189	3599	4945	4630.06	0.27	0.1	0.9096	8.11
ENSB:XfqgXYhlPRvSRDu			Chromosome	3661773	3662766	993	NA	2368	1376	2244	1363	1462	778	1592.44	-0.55	0.28	0.9113	8.114
ENSB:FtpcXzHkQLR44zK			Chromosome	4491605	4491995	390	NA	498	235	313	265	314	225	306.7	-0.45	0.21	0.914	8.117
ENSB:V9wd-hZ0OJ28HSY	sasA_46	Adaptive-response sensory-kinase SasA	Chromosome	6289563	6291819	2256	NA	4480	6203	3636	4835	3894	4836	4621.75	0.3	0.12	0.9143	8.117
ENSB:6qesrnurnHWtfpi			pCC7120alpha	109772	110882	1110	NA	379	271	320	234	377	274	309.32	-0.36	0.16	0.9233	8.183
ENSB:D1ES1zXhdCo5yLV			Chromosome	5351887	5351992	105	NA	8411	3033	3999	3647	4972	3442	4548.41	-0.53	0.27	0.9244	8.183
ENSB:5EqXy4uSfQNqimp	purT	Formate-dependent phosphoribosylglycinamide formyltransferase	Chromosome	1540089	1541265	1176	NA	3769	4906	3344	4632	3692	4604	4153.4	0.29	0.11	0.9288	8.211
ENSB:zJ7gtO0vhX-Q7QY			Chromosome	3547706	3548195	489	NA	202	300	202	307	199	267	246.16	0.38	0.16	0.9341	8.246
ENSB:g1UDvgFUVREllf0			Chromosome	3730165	3730633	468	NA	313	241	318	221	340	235	278.86	-0.37	0.16	0.9379	8.268
ENSB:CyQLX2_vu1FNDxC	rcsC_1	Sensor histidine kinase RcsC	pCC7120alpha	230764	231472	708	NA	499	322	484	345	456	373	414.13	-0.36	0.15	0.9419	8.28
ENSB:Nydm9PG5a3XacTb			pCC7120delta	23979	24165	186	NA	0	6	0	6	0	3	2.48	1.6	2.07	0.942	8.28
ENSB:4Q0_9kTUWBxTbEs			Chromosome	2853121	2853298	177	NA	242	336	251	325	211	333	282.67	0.36	0.15	0.9465	8.308
ENSB:IkZSz1mA8EfFfhP			Chromosome	834367	835045	678	NA	1611	1318	1589	1115	1930	1250	1473.89	-0.38	0.16	0.9638	8.448
ENSB:cMQ-3zMCHjPP5se			pCC7120alpha	281135	281408	273	NA	1217	666	1174	758	883	815	919.14	-0.4	0.18	0.9659	8.454
ENSB:B9dpFMlPCszthni	nuc	Thermonuclease	pCC7120alpha	373275	373731	456	NA	62	36	66	33	48	28	45.49	-0.6	0.32	0.969	8.47
ENSB:72dMo5_-xjJX19e			pCC7120alpha	100860	101061	201	NA	224	211	286	142	298	162	221.48	-0.48	0.24	0.9873	8.617
ENSB:IrdUY4Y5KrGiDAg			Chromosome	135283	135904	621	NA	1267	214	1297	150	200	175	542.44	-1.02	0.85	1.096	9.416
ENSB:ON29nwmerVGthWG			Chromosome	48469	50065	1596	NA	9727	4966	8141	3756	7511	3847	6304.05	-1.01	0.12	6.168e-16	5.792e-14
ENSB:j4jmVySLWJ5w67E		IS200/IS605 family transposase ISNsp3	pCC7120alpha	72661	73729	1068	NA	501	952	507	665	610	855	679.65	0.41	0.19	1.034	8.989
ENSB:XMUkNSNcoiUO3ZV	rlpA	Endolytic peptidoglycan transglycosylase RlpA	Chromosome	3572276	3573392	1116	NA	37458	56705	32480	44040	37573	45071	42055.1	0.32	0.13	1.042	9.03
ENSB:_RIeWVP_BkwiqkI			Chromosome	2853440	2853854	414	NA	368	595	384	494	323	442	432.63	0.36	0.15	1.042	9.03
ENSB:kOd6vbrP_XKElDh		Putative anti-sigma factor antagonist	Chromosome	5180356	5180695	339	NA	2639	1766	2346	1909	2113	1504	2045.48	-0.35	0.15	1.044	9.037
ENSB:Jc2J_1LWPLvjj40			Chromosome	3338049	3338370	321	NA	3856	4387	2540	5215	3301	4879	4026.68	0.41	0.19	1.06	9.162
ENSB:Lg6-veIqnPaunLj	sasA_8	Adaptive-response sensory-kinase SasA	Chromosome	979973	981998	2025	NA	5915	6978	5218	6208	4629	6723	5923.51	0.26	0.1	1.065	9.19
ENSB:Ph_it6CulQRdmUc	btuF_1	Vitamin B12-binding protein	Chromosome	635772	636699	927	NA	6349	4380	5440	4261	4806	3170	4722.51	-0.37	0.16	1.069	9.215
ENSB:kwNfacht8VJ-seo	rssB_11	Regulator of RpoS	Chromosome	4540613	4541804	1191	NA	77	123	53	97	75	116	89.71	0.48	0.24	1.089	9.373
ENSB:wQizH64rRL3JSms	cusR	Transcriptional regulatory protein CusR	Chromosome	75964	76639	675	NA	3046	1511	2904	1461	2647	1268	2142.25	-1.01	0.12	2.592e-15	2.2e-13
ENSB:v4gOLYTEAdVNZrz		putative oxidoreductase	Chromosome	1445995	1446943	948	NA	2837	2173	2586	1911	2259	2088	2304.23	-0.27	0.1	1.11	9.526
ENSB:Pj8jNW9woolYI3Z			Chromosome	3761375	3762185	810	NA	826	1041	721	886	615	917	830.12	0.29	0.12	1.115	9.554
ENSB:NA9jMNcVNEP8ocT			Chromosome	4588927	4589719	792	NA	5799	4584	4704	3536	4491	3755	4456.89	-0.28	0.11	1.117	9.564
ENSB:uorpF9S8uG4MGiN			Chromosome	2194555	2194864	309	NA	1294	1610	1195	1388	1027	1591	1345.94	0.29	0.11	1.127	9.636
ENSB:S60h4N0fm_XLyqh			Chromosome	6344968	6346258	1290	NA	958	600	896	544	608	331	653.2	-0.51	0.27	1.131	9.651
ENSB:txsyY6CJmI0pCJY	dfa5_3	Putative diflavin flavoprotein A 5	Chromosome	5328243	5329971	1728	NA	281	190	240	184	255	192	223.73	-0.35	0.15	1.157	9.861
ENSB:KOUCiTNRq5Z3MXq			pCC7120alpha	35122	35419	297	NA	267	194	274	192	263	194	231.28	-0.36	0.16	1.174	9.993
ENSB:DUFpmMHq1ThEsxc			Chromosome	4521878	4522637	759	NA	1682	798	1712	897	1535	704	1225.78	-1.01	0.16	5.323e-09	2.421e-07
ENSB:KaK6pHW7Us39RFW			Chromosome	2989587	2990223	636	NA	120312	35668	75378	36863	42952	32183	56443.6	-1	0.3	0.0143	0.2295
ENSB:JnY3ImpJCH6mV4k			Chromosome	5874272	5878094	3822	NA	2832	3985	2606	3954	3130	4046	3428.17	0.34	0.15	1.198	10.16
ENSB:SfaZmKcCVP-ryxo			Chromosome	4589808	4591548	1740	NA	13168	9861	10239	8446	10221	8865	10094.1	-0.26	0.1	1.234	10.45
ENSB:8E2a-mEIshLw7yv	yqhD	Alcohol dehydrogenase YqhD	Chromosome	5461415	5462645	1230	NA	3033	2693	3441	2238	3028	2286	2790.11	-0.32	0.14	1.24	10.49
ENSB:oJXkmkQvO_E-abc			Chromosome	1806229	1806742	513	NA	2851	3551	2642	3181	2309	3156	2938.72	0.26	0.1	1.252	10.57
ENSB:HIFwzGQI7R-2v_k		ISNCY family transposase ISAzs34	pCC7120alpha	91743	92445	702	NA	127	182	139	178	93	197	152.35	0.43	0.21	1.269	10.7
ENSB:w6GRxSpKRRCHAPk			Chromosome	4906725	4906941	216	NA	8773	11711	7921	11958	9447	13224	10517	0.35	0.15	1.288	10.84
ENSB:M2fP5j-2H5ZZ7VA	menJ	Menaquinone reductase	Chromosome	1423661	1424783	1122	NA	3053	2517	2581	1796	2469	1981	2388.25	-0.3	0.12	1.296	10.9
ENSB:Chz4FbM-_aRfvLQ			Chromosome	1514594	1514813	219	NA	4411	3401	4190	3241	3694	3249	3695.71	-0.26	0.1	1.3	10.91
ENSB:bt-9rudgmGdfLvI	cyoE	Protoheme IX farnesyltransferase	Chromosome	492210	493110	900	NA	83	49	80	39	56	41	57.78	-0.52	0.28	1.306	10.94
ENSB:sRlgjfcqnWRnY8V	rhaS_1	HTH-type transcriptional activator RhaS	Chromosome	1969529	1970363	834	NA	325	420	307	386	221	413	343.86	0.36	0.16	1.305	10.94
ENSB:EvdOuOCGdh3V_1m			pCC7120beta	111287	113000	1713	NA	491	674	461	606	469	599	549	0.29	0.12	1.313	10.98
ENSB:WN5L9kIV2CYjvy-			Chromosome	1703674	1704235	561	NA	475	530	299	542	318	517	444.42	0.38	0.18	1.319	11.01
ENSB:ZEB_6eAEh6doKXC			Chromosome	4155564	4155948	384	NA	395	499	371	473	332	495	426.63	0.31	0.13	1.32	11.01
ENSB:qEVqKyUCNPzIYmn			Chromosome	5712055	5714242	2187	NA	16791	2691	14264	1427	2061	1651	6343.04	-0.98	0.9	1.345	11.2
ENSB:92IGgYGFQMWUfsx			pCC7120alpha	16908	17511	603	NA	1048	764	1001	727	1019	842	901.74	-0.31	0.13	1.351	11.24
ENSB:Bq4ssGDLDSqgEPT			Chromosome	499107	500100	993	NA	190	68	212	95	79	63	117.55	-0.69	0.41	1.357	11.27
ENSB:2mRWgigbb-4g2D4	sasA_26	Adaptive-response sensory-kinase SasA	Chromosome	3819406	3820522	1116	NA	625	737	512	652	480	767	626.22	0.31	0.13	1.362	11.3
ENSB:N2Ap-dTa1dY2Dz-			Chromosome	4874050	4874281	231	NA	1709	1119	1684	1102	1167	1020	1297.61	-0.37	0.17	1.378	11.41
ENSB:T3W71G4Y7QvI4n6	sigA2_6	RNA polymerase sigma factor SigA2	Chromosome	4607479	4608436	957	NA	18010	14535	20932	13460	16492	13496	16182.5	-0.33	0.14	1.379	11.41
ENSB:ebfRM1t7Sh5nYGL			Chromosome	6257217	6258000	783	NA	964	1443	892	1229	1080	1565	1194.66	0.36	0.16	1.394	11.52
ENSB:1crHtYYaYis_y-j			Chromosome	6167903	6168341	438	NA	65	98	68	124	39	88	80.26	0.55	0.31	1.397	11.52
ENSB:6QXQNpmC_F2iYpm			Chromosome	4376789	4377161	372	NA	323	375	205	420	288	490	349.87	0.44	0.22	1.402	11.54
ENSB:c995vXpoyWz3Tg9	yciH	putative protein YciH	Chromosome	4586705	4587053	348	NA	4023	4905	3637	4443	3019	4435	4060.96	0.28	0.11	1.402	11.54
ENSB:mAceWxmvCn5mG_d			Chromosome	1617724	1618582	858	NA	1998	1548	1997	1062	1410	825	1465.21	-0.46	0.24	1.404	11.54
ENSB:N55WDXMhNkOIuqP			Chromosome	2200897	2201713	816	NA	28099	24198	24211	14695	24551	14963	21671.9	-0.39	0.18	1.407	11.54
ENSB:neDgWenWy_7uC3F	eda	Putative KHG/KDPG aldolase	Chromosome	5683593	5684226	633	NA	409	336	453	316	428	288	372.78	-0.35	0.16	1.408	11.54
ENSB:NYWcYxDY75vKjGG			Chromosome	392788	393295	507	NA	62	40	98	35	55	39	55.11	-0.61	0.35	1.413	11.57
ENSB:Lkobb-tdK-ezSh9	nhaS2	Na(+)/H(+) antiporter NhaS2	Chromosome	2529120	2530674	1554	NA	653	467	698	440	486	372	518.81	-0.38	0.18	1.428	11.63
ENSB:REGhuqVeMMsYiO6	ecfA2_2	Energy-coupling factor transporter ATP-binding protein EcfA2	Chromosome	4766677	4767442	765	NA	2770	2282	3124	1968	2691	2262	2520.43	-0.32	0.14	1.428	11.63
ENSB:qAdul2pSBozkhQJ			Chromosome	2754278	2754776	498	NA	188	133	192	98	138	117	143.87	-0.41	0.2	1.423	11.63
ENSB:tOYTGbvxy2pimeC	patA_3	Protein PatA	Chromosome	2599674	2600718	1044	NA	211	257	194	275	172	299	234.49	0.37	0.17	1.428	11.63
ENSB:p0TvCdas29RHEc1	grxD	Glutaredoxin 4	Chromosome	923617	923941	324	NA	7027	9769	7491	8779	6521	9002	8087.52	0.28	0.12	1.439	11.7
ENSB:Y1cdBxdxA3kSyoM		ISNCY family transposase ISAzs34	pCC7120alpha	397082	397826	744	NA	323	176	230	213	297	174	235.83	-0.42	0.21	1.468	11.92
ENSB:51ifgaO9MJAqttK	nucA_4	Nuclease	pCC7120gamma	8757	9006	249	NA	213	154	257	141	217	172	193.09	-0.41	0.2	1.492	12.1
ENSB:Cn8F7S2FEiUwm6L	eis_1	N-acetyltransferase Eis	Chromosome	1567353	1567875	522	NA	359	425	341	506	274	484	398.2	0.38	0.18	1.526	12.35
ENSB:sUh83P0428QG2qa	vraR	Response regulator protein VraR	Chromosome	4345632	4346043	411	NA	16725	10472	16935	11948	12275	8633	12834.7	-0.4	0.2	1.526	12.35
ENSB:m1du49PSbvxXblN			Chromosome	5109317	5109770	453	NA	1520	1805	1363	1698	1226	1706	1548.76	0.26	0.1	1.544	12.48
ENSB:B-YRb3yWrnyrPYv	yknY_3	putative ABC transporter ATP-binding protein YknY	Chromosome	1769768	1770461	693	NA	742	567	804	530	676	578	650.47	-0.32	0.14	1.549	12.5
ENSB:gTpVYsVSUrQF2Kw			Chromosome	3025532	3026144	612	NA	30	46	49	106	25	92	58.68	0.73	0.47	1.559	12.55
ENSB:lbVDQiOGAE3A8eE	htpX_1	Protease HtpX	Chromosome	182240	183116	876	NA	7548	5939	6446	5087	5949	5461	6053.04	-0.24	0.09	1.557	12.55
ENSB:M0_xz5fQ3JwYy-j	gshAB	Glutathione biosynthesis bifunctional protein GshAB	Chromosome	666662	668573	1911	NA	14453	9364	12614	8550	8944	7244	10143.5	-0.37	0.18	1.576	12.67
ENSB:8PlS9g6eYkaDiUk	mshA_33	D-inositol-3-phosphate glycosyltransferase	Chromosome	6252416	6253586	1170	NA	588	721	494	619	492	719	603.28	0.28	0.12	1.581	12.67
ENSB:Smok0yODGzjHQHb			Chromosome	5108535	5109246	711	NA	8773	9979	6888	10207	7322	9676	8788.77	0.28	0.12	1.581	12.67
ENSB:IElTUXDhqEeyfpi			pCC7120alpha	213726	214086	360	NA	15	5	18	2	7	1	7.94	-1	0.84	1.176	9.995
ENSB:VzssfNM0SZqtD8A	rep_1	ATP-dependent DNA helicase Rep	pCC7120alpha	383950	384739	789	NA	106	54	101	53	81	71	77.67	-0.47	0.25	1.599	12.79
ENSB:Jgy2VzSdoOsnR2V		putative RNA pseudouridine synthase	Chromosome	4673407	4674196	789	NA	11346	7846	9909	6684	7885	7720	8531.09	-0.3	0.13	1.633	13.04
ENSB:J-oZ_LltJUoJEsC		IS200/IS605 family transposase ISAsp18	Chromosome	5350307	5351519	1212	NA	1879	1399	1516	1209	1701	1398	1515.01	-0.28	0.12	1.642	13.1
ENSB:Rn5DurClmFDanS2			pCC7120alpha	336562	338908	2346	NA	635	476	524	408	586	463	514.81	-0.3	0.13	1.648	13.12
ENSB:uGIpqRUTEl1GR4f	ftsH4	ATP-dependent zinc metalloprotease FtsH 4	Chromosome	5891982	5893920	1938	NA	4067	3145	3363	2650	3097	2752	3166.56	-0.25	0.1	1.667	13.26
ENSB:8HnrOzvi4QWj3Sr			Chromosome	273941	274637	696	NA	726	604	715	529	724	559	643.46	-0.29	0.12	1.675	13.3
ENSB:1nQaTGlKjWw73_L	trpD2_1	Anthranilate phosphoribosyltransferase 2	Chromosome	479387	480482	1095	NA	160	79	159	91	95	80	110.48	-0.48	0.27	1.677	13.3
ENSB:P_rzqp8bQP92D2z			pCC7120alpha	385753	386128	375	NA	1810	1173	1634	1260	1511	1330	1453.96	-0.31	0.13	1.686	13.36
ENSB:6w3r2WI7bYDfYFS			Chromosome	4549718	4549895	177	NA	404	150	326	209	182	132	232.55	-0.56	0.33	1.7	13.44
ENSB:bWd29OLPZwg54SV	bphD	2-hydroxy-6-oxo-6-phenylhexa-2,4-dienoate hydrolase	Chromosome	2474971	2475907	936	NA	1635	2135	1405	1972	1660	2378	1862.77	0.33	0.15	1.699	13.44
ENSB:YZqer7AeouGwj-a		Orange carotenoid-binding protein	Chromosome	5896855	5897371	516	NA	332	249	305	230	562	218	319.1	-0.53	0.31	1.703	13.44
ENSB:bQac_90HLmLYsKG			pCC7120alpha	243756	245289	1533	NA	89317	66513	71058	55610	65437	59229	67547.2	-0.26	0.11	1.713	13.47
ENSB:mnFkGz6Mjf9mTsW	mtnD	Acireductone dioxygenase	Chromosome	3320054	3320603	549	NA	2862	4203	2878	5632	2650	3444	3621.24	0.44	0.23	1.712	13.47
ENSB:wp9aZCMfjtVvZ3x	adh	Alcohol dehydrogenase	Chromosome	6366930	6368160	1230	NA	246	176	273	141	200	179	202.41	-0.39	0.19	1.709	13.47
ENSB:leApe-q1zgg3X0B			pCC7120beta	175891	176563	672	NA	4	14	8	26	9	25	14.52	0.83	0.61	1.775	13.94
ENSB:yI7rndrDI9Up_uA	lexA	Transcription regulator LexA	Chromosome	5854308	5854914	606	NA	3589	3122	3384	2588	3289	2333	3046.72	-0.29	0.12	1.825	14.32
ENSB:ZB5mJm1axEUy3gM	azoR	FMN-dependent NADH-azoreductase	Chromosome	2524078	2524702	624	NA	6648	12000	7053	8715	4668	7591	7715.7	0.41	0.21	1.832	14.35
ENSB:iWD2DFcpnlY-KnF	dapH_1	2,3,4,5-tetrahydropyridine-2,6-dicarboxylate N-acetyltransferase	Chromosome	646397	646952	555	NA	157	203	169	260	131	244	194.45	0.42	0.22	1.856	14.52
ENSB:bS7JVGa-udeVIva			Chromosome	1824177	1824429	252	NA	588	912	505	695	630	814	688.4	0.33	0.15	1.907	14.9
ENSB:oabOtIbX6-WsbbD			Chromosome	5114176	5114611	435	NA	761	538	616	488	599	527	586.62	-0.28	0.12	1.909	14.9
ENSB:rsWZFp7TbIOxzGA	gcvP	Glycine dehydrogenase (decarboxylating)	Chromosome	5507176	5510128	2952	NA	8139	7162	7431	5680	8516	5926	7142.1	-0.29	0.13	1.924	15
ENSB:BDEmLZ9vJvP1-8I			Chromosome	5491173	5492478	1305	NA	490	618	397	513	382	532	486.02	0.28	0.12	1.948	15.17
ENSB:0ApsT4yXt0x-_Cn			pCC7120alpha	374587	375343	756	NA	2245	1736	2113	1544	2375	1842	1979.87	-0.31	0.14	1.961	15.24
ENSB:GUKN7Uz_2dckSme			Chromosome	1490269	1491241	972	NA	685	465	481	374	557	443	498.78	-0.32	0.15	1.963	15.24
ENSB:F7vmbdYgZaT_UqR			Chromosome	1223854	1224733	879	NA	3584	4153	3132	3856	2578	4079	3549.52	0.28	0.12	1.978	15.34
ENSB:hqqlctGuEbZVhRV	ycf3_14	Photosystem I assembly protein Ycf3	Chromosome	5950196	5952137	1941	NA	1395	1121	1131	945	1307	948	1139.43	-0.28	0.12	2.008	15.55
ENSB:LJz5Gc3zg2oSlSE			Chromosome	6258042	6258711	669	NA	316	411	279	428	319	433	364.5	0.33	0.15	2.014	15.58
ENSB:GLRJSAc999yjuVN			Chromosome	5152219	5152876	657	NA	345	448	303	499	371	563	422.38	0.38	0.19	2.041	15.77
ENSB:hpYoFHJosQTR7v8			Chromosome	6225678	6227007	1329	NA	4433	5202	3767	4530	3761	4976	4430.29	0.23	0.09	2.052	15.83
ENSB:RjBDTU5oG770QRu	cbiA	Cobyrinate a,c-diamide synthase	Chromosome	4750861	4752406	1545	NA	1001	787	758	626	1004	576	790.79	-0.35	0.17	2.057	15.85
ENSB:tFPHzfeAdNd4mrn	sasA_18	Adaptive-response sensory-kinase SasA	Chromosome	2003283	2004402	1119	NA	343	409	272	366	265	402	341.34	0.3	0.13	2.064	15.89
ENSB:6cJopk8PITDWn_0	menF_3	Isochorismate synthase MenF	Chromosome	4151645	4153790	2145	NA	1181	978	1152	898	1083	861	1025.65	-0.26	0.11	2.082	16.01
ENSB:MlUk6z8MHYQhHcM			pCC7120alpha	100269	100578	309	NA	1161	891	1107	736	1165	963	1004.8	-0.32	0.14	2.087	16.02
ENSB:UNCUoVr_ULRyfU5	rcsC_65	Sensor histidine kinase RcsC	Chromosome	6265967	6266915	948	NA	1020	1333	1043	1372	1016	1475	1211.12	0.31	0.14	2.09	16.03
ENSB:OGUcAbO8hYFLAxx		Cyclic AMP receptor protein	Chromosome	2803091	2803775	684	NA	243	274	211	327	189	333	262.82	0.37	0.18	2.099	16.08
ENSB:oLw3eoO5gd0_llE			Chromosome	3049779	3050325	546	NA	2995	3942	2631	3226	2600	3189	3084.05	0.24	0.1	2.112	16.16
ENSB:FtKKMAAIV9E26KB	cph2	Phytochrome-like protein cph2	Chromosome	4061956	4062496	540	NA	1167	1428	1078	1681	1121	1549	1339.65	0.33	0.15	2.125	16.24
ENSB:RP_Oo-IRInCspEr		IS200/IS605 family transposase ISAsp18	pCC7120alpha	360083	361295	1212	NA	990	737	1085	737	1050	831	908.78	-0.33	0.16	2.144	16.36
ENSB:geZ-eJKAk6U59rq	rapA_1	RNA polymerase-associated protein RapA	pCC7120alpha	21362	24668	3306	NA	553	499	699	411	1416	469	685.96	-0.61	0.39	2.164	16.5
ENSB:ehjmOL6O8beParf			pCC7120alpha	274676	274874	198	NA	434	275	372	266	389	332	344.86	-0.33	0.16	2.176	16.56
ENSB:ssT2ltMcCJC9009			pCC7120alpha	257307	258237	930	NA	703	464	751	488	680	580	613.24	-0.35	0.17	2.189	16.64
ENSB:oi9AeLQrvecIIl8			pCC7120beta	93176	93515	339	NA	40	70	44	62	37	73	54.23	0.47	0.27	2.205	16.74
ENSB:7EMmbMa9pDVuPNS			pCC7120alpha	303259	303391	132	NA	4474	2117	2994	2521	2887	2462	2898.36	-0.37	0.19	2.222	16.85
ENSB:1t3E0ntPGYeRhu2			Chromosome	4284081	4284684	603	NA	83	119	88	142	42	116	98.1	0.51	0.31	2.249	17.03
ENSB:L21OkRJDZjhTuQ0			Chromosome	2867621	2867798	177	NA	103	219	128	161	145	268	170.69	0.47	0.28	2.251	17.03
ENSB:KXEMYyVzDOfo_Uf			Chromosome	1129407	1131039	1632	NA	2282	1651	2149	1377	1511	1199	1686.95	-0.35	0.17	2.255	17.04
ENSB:1cctW8AY1XPjyMU			Chromosome	982687	983023	336	NA	2796	4042	2492	3143	2693	3222	3052.47	0.27	0.12	2.261	17.07
ENSB:BQFYMYob7dR2Y00			pCC7120alpha	276434	277319	885	NA	717	536	621	499	779	535	615.9	-0.33	0.15	2.267	17.09
ENSB:QzjjfabifSP3yB7	acpP_1	Acyl carrier protein	Chromosome	4038358	4038613	255	NA	29855	25886	24791	18798	28675	19065	24446.2	-0.3	0.14	2.294	17.27
ENSB:5cWhyBU_DF-7WLs	rssB_12	Regulator of RpoS	Chromosome	6172089	6173895	1806	NA	1063	1296	1037	1497	760	1293	1156.61	0.35	0.17	2.313	17.39
ENSB:_1RfBV6vivpvnq0			Chromosome	3657655	3658009	354	NA	1000	1129	819	1210	663	1091	981.9	0.33	0.16	2.32	17.39
ENSB:pm7K871UNSvxwZl			pCC7120alpha	233078	233765	687	NA	64	25	60	20	46	43	42.96	-0.58	0.37	2.321	17.39
ENSB:xdTQBDqdD5m1DMf	hdfR	HTH-type transcriptional regulator HdfR	Chromosome	4939576	4940470	894	NA	1169	894	940	763	914	769	904.81	-0.26	0.11	2.318	17.39
ENSB:2ehNxsqQyRkF_83			Chromosome	4205954	4206995	1041	NA	2081	2611	1875	2185	1829	2348	2147.73	0.23	0.09	2.344	17.54
ENSB:yC1y3OR9UjOLS1i	aadB	2''-aminoglycoside nucleotidyltransferase	pCC7120alpha	54348	54960	612	NA	369	246	282	214	285	242	272.05	-0.31	0.14	2.372	17.73
ENSB:HU9lduu_03hXh6v	sspA	Stringent starvation protein A	Chromosome	2099927	2100584	657	NA	2223	3370	2491	2942	2202	2928	2689.59	0.29	0.13	2.377	17.75
ENSB:81d0eWLzyNXKx5V			Chromosome	1480480	1481002	522	NA	2430	2108	2608	1823	2760	2007	2296.42	-0.31	0.14	2.39	17.79
ENSB:P5VvN1GkqmHw5za			Chromosome	4672521	4673322	801	NA	6002	5122	5704	3757	5010	4426	4988	-0.27	0.12	2.391	17.79
ENSB:cE20fq88odMbKnE	sigA2_5	RNA polymerase sigma factor SigA2	Chromosome	4592102	4593086	984	NA	24039	20535	26582	17993	21784	18147	21524.2	-0.28	0.13	2.391	17.79
ENSB:R9D_qXTntfST8bj			Chromosome	3887993	3888128	135	NA	4566	5550	3691	4975	3022	4607	4374.82	0.3	0.14	2.397	17.81
ENSB:5u8kl2qFCkvLqAo	vioA	dTDP-4-amino-4,6-dideoxy-D-glucose transaminase	Chromosome	647248	648469	1221	NA	196	250	196	316	196	315	245.67	0.38	0.2	2.439	18.1
ENSB:JD4c852EWe95JYJ	mutT	8-oxo-dGTP diphosphatase	Chromosome	4609457	4609889	432	NA	1416	1239	1394	917	1839	1105	1322.81	-0.37	0.19	2.473	18.29
ENSB:jApc_x68OfvgKgy			Chromosome	2638537	2639218	681	NA	1201	1402	962	1204	853	1299	1147	0.27	0.12	2.473	18.29
ENSB:kcgsR_LdklY9ehR			Chromosome	1034908	1035316	408	NA	14070	3209	9131	4363	3741	5001	6496.59	-0.62	0.42	2.47	18.29
ENSB:6Wa0tpN5nD5hJkh			pCC7120alpha	243337	243745	408	NA	16326	11642	11646	9069	11588	9802	11603.5	-0.29	0.13	2.493	18.39
ENSB:cLqlfDmBKOBWkDl			Chromosome	5618847	5619546	699	NA	8443	7618	8296	6346	8576	6346	7606.67	-0.26	0.12	2.496	18.39
ENSB:fWM_nySIr54q6YD			pCC7120beta	137906	138101	195	NA	18	31	25	43	13	46	29.44	0.62	0.43	2.494	18.39
ENSB:OxM8tK-J6BwjgYi	nudF_2	ADP-ribose pyrophosphatase	Chromosome	4256530	4257085	555	NA	298	410	292	412	315	432	360.16	0.32	0.15	2.51	18.47
ENSB:ym6ygnSB4wSY5G2	btuF_3	Vitamin B12-binding protein	Chromosome	4856280	4857483	1203	NA	241	329	216	280	224	310	265.92	0.3	0.14	2.518	18.51
ENSB:oUeN_BuAzc8hmzN			Chromosome	2144301	2146761	2460	NA	1014	1203	864	1030	747	1156	997.46	0.27	0.12	2.535	18.61
ENSB:-mT3WkCqRzIoJTr			Chromosome	6236641	6237991	1350	NA	565	673	604	949	517	998	720.89	0.41	0.22	2.566	18.82
ENSB:IvReeGcBKB65KG9		Carnitine monooxygenase oxygenase subunit	Chromosome	2516277	2517777	1500	NA	1314	1215	1264	843	1283	853	1126.34	-0.32	0.15	2.603	19.07
ENSB:aXygNfWFJSAuiEs			Chromosome	161680	162349	669	NA	808	1103	700	962	733	868	859.41	0.27	0.12	2.61	19.09
ENSB:L4cUHY-SreLDCy2	phnK	Putative phosphonates utilization ATP-binding protein PhnK	Chromosome	2661542	2662316	774	NA	141	47	77	48	48	35	64.95	-0.59	0.4	2.619	19.14
ENSB:2sskDwuvKeqnePZ			pCC7120alpha	13032	13800	768	NA	731	511	613	457	616	553	579.35	-0.28	0.13	2.628	19.19
ENSB:W-m-ttn6NpegaN4			pCC7120alpha	184797	186894	2097	NA	918	630	818	601	840	732	757.05	-0.3	0.14	2.636	19.22
ENSB:4pINf1b17lBTHQl	dps_2	DNA protection during starvation protein	Chromosome	1376789	1377356	567	NA	7533	5587	7125	4833	5275	3853	5679.2	-0.34	0.17	2.65	19.29
ENSB:-bl1mauwL4hT-ug	rpoC2	DNA-directed RNA polymerase subunit beta'	Chromosome	1872565	1876633	4068	NA	51122	45540	47771	35907	64160	34924	46695.2	-0.36	0.18	2.676	19.47
ENSB:jtZ55EilIpnlwPD			Chromosome	3052432	3053092	660	NA	4230	5064	3305	4096	3380	4563	4084.3	0.24	0.1	2.706	19.66
ENSB:t1AJ7v_UEZJX1eI			Chromosome	2729101	2729386	285	NA	826	588	765	590	703	621	682.33	-0.27	0.12	2.715	19.7
ENSB:STpcob1Kje9jW0R	pfp_1	Pyrophosphate--fructose 6-phosphate 1-phosphotransferase	pCC7120alpha	367819	368899	1080	NA	574	400	400	325	535	373	433.54	-0.33	0.16	2.728	19.77
ENSB:yv-2iPGUlhEKKa1			Chromosome	4739739	4742331	2592	NA	3873	5666	4178	4699	3564	4828	4456.8	0.27	0.12	2.763	20
ENSB:KV4XzTIlL_8uL2R			Chromosome	1851187	1852192	1005	NA	554	398	439	353	489	397	437.69	-0.28	0.13	2.776	20.07
ENSB:7VxD4fri5gw_4rg	pipB2_1	Secreted effector protein PipB2	Chromosome	2878414	2879074	660	NA	2710	3157	2438	2911	2244	3047	2744.14	0.23	0.09	2.801	20.23
ENSB:IW14aOb1vsyg0Zb	ribD_2	Riboflavin biosynthesis protein RibD	Chromosome	4943339	4944023	684	NA	1295	1016	1250	968	1097	940	1093.93	-0.26	0.11	2.817	20.32
ENSB:zpu4MwOM7nGFvkC	bchB	Light-independent protochlorophyllide reductase subunit B	Chromosome	4997969	4998155	186	NA	1496	1930	1147	1541	1036	1469	1425.38	0.3	0.14	2.823	20.34
ENSB:EGez3iJOVEk57qU		putative membrane protein	Chromosome	5718076	5718706	630	NA	2335	1869	1850	1481	1911	1601	1833.87	-0.25	0.11	2.831	20.38
ENSB:dgLa2e7hofM-9Ss			Chromosome	22722	22944	222	NA	27	48	31	79	20	38	40.69	0.6	0.42	2.836	20.39
ENSB:AuuOBzcYkyDJ8ss			Chromosome	103457	104663	1206	NA	4666	9409	5955	9532	7375	9915	7844.37	0.41	0.23	2.856	20.51
ENSB:Owx0Pk8TZIUeLQw	rhaR_9	HTH-type transcriptional activator RhaR	Chromosome	3077738	3078758	1020	NA	226	347	231	368	287	414	313.2	0.38	0.2	2.86	20.51
ENSB:a6cxZHF_q6VeRM3			Chromosome	3934577	3934775	198	NA	7407	13766	7399	11367	10788	16732	11258.2	0.43	0.25	2.87	20.56
ENSB:MN0J0a15UIAlUUs			Chromosome	5609942	5610476	534	NA	580	714	551	727	533	744	641.38	0.28	0.13	2.888	20.65
ENSB:hWoGn3DTdGRKudf			pCC7120alpha	233856	234903	1047	NA	297	278	465	232	370	235	314.87	-0.41	0.23	2.889	20.65
ENSB:6UTRbHUeUugwj3D	dnaN_1	Beta sliding clamp	pCC7120beta	62860	64231	1371	NA	42	55	26	46	27	76	45.02	0.52	0.34	2.908	20.74
ENSB:uQrB5NmlshRgQUV	yhhT_3	Putative transport protein YhhT	Chromosome	6349222	6350254	1032	NA	129	65	130	75	72	51	86.79	-0.48	0.3	2.905	20.74
ENSB:tUqGr2c-Q-ERSxE			Chromosome	4959446	4960682	1236	NA	6762	5376	5690	4746	5392	4310	5362.91	-0.25	0.11	2.929	20.86
ENSB:RgyLyOh1_akUsAY	psb28	Photosystem II reaction center Psb28 protein	Chromosome	1266650	1267019	369	NA	1033	1350	820	1035	718	1056	994.11	0.29	0.14	2.942	20.93
ENSB:CiglOlGST3y_84F	ndk	Nucleoside diphosphate kinase	Chromosome	4113745	4114195	450	NA	14580	13949	14601	9691	15762	10197	13124.1	-0.32	0.15	2.96	21.02
ENSB:TrekXAVxgQgATGz			pCC7120gamma	78550	78724	174	NA	688	535	617	439	536	484	548.1	-0.27	0.12	2.962	21.02
ENSB:yki8Olcq1gIIKIw		Folate-biopterin transporter	Chromosome	5138816	5140238	1422	NA	2490	2239	2476	1804	2332	1905	2205.79	-0.25	0.11	2.966	21.03
ENSB:Hk6oujCr_64W7zh	pyrF_2	Orotidine 5'-phosphate decarboxylase	Chromosome	3625024	3625741	717	NA	1245	1091	1104	814	1228	903	1062.58	-0.28	0.13	2.992	21.19
ENSB:-vzvV_y7ii5oBge	folE_2	GTP cyclohydrolase 1	Chromosome	6307533	6308241	708	NA	3120	2620	2776	1683	3668	2382	2709.78	-0.37	0.2	3.009	21.29
ENSB:6vllu7UyQ0500Gs	nhaP2_2	K(+)/H(+) antiporter NhaP2	Chromosome	6350462	6351701	1239	NA	1013	622	943	597	656	659	746.15	-0.33	0.17	3.017	21.32
ENSB:8h2TaU3Ks69VoQL	phnJ	Alpha-D-ribose 1-methylphosphonate 5-phosphate C-P lyase	Chromosome	2662529	2663396	867	NA	119	57	94	42	52	50	68.25	-0.5	0.32	3.051	21.46
ENSB:FBEdon3ufKACIY7			Chromosome	3355349	3356531	1182	NA	559	460	508	396	610	414	491.93	-0.31	0.15	3.042	21.46
ENSB:LFimjDdrTviInki			Chromosome	1990620	1991904	1284	NA	848	943	721	1093	755	1301	944.44	0.35	0.18	3.049	21.46
ENSB:T23jtySZ-0bDYjP			pCC7120alpha	24730	25825	1095	NA	800	750	1064	620	1842	712	979.03	-0.52	0.34	3.047	21.46
ENSB:Vk1_XW4tyAEpZoA			pCC7120alpha	232482	233079	597	NA	110	75	134	82	121	83	101.48	-0.4	0.23	3.075	21.61
ENSB:nY5fVNd43Ov5LiD	mscS_1	Small-conductance mechanosensitive channel	Chromosome	4458603	4459458	855	NA	3888	12063	5624	10595	8205	9643	8363.84	0.49	0.31	3.114	21.86
ENSB:jb12NtOCIK6tiFV			Chromosome	2422615	2422909	294	NA	33	65	50	141	41	331	111.42	0.74	0.75	3.141	22.02
ENSB:lCNIci_3jjB0tBa			Chromosome	4866471	4867515	1044	NA	1056	1287	959	1323	1032	1505	1194.29	0.3	0.14	3.159	22.12
ENSB:inpRndy7oqwPCXt			Chromosome	4587525	4588311	786	NA	28136	25620	27166	20128	27712	21958	25103.5	-0.25	0.11	3.179	22.24
ENSB:Az09dcPIaqLXQoS	hypE	Carbamoyl dehydratase HypE	Chromosome	804889	805993	1104	NA	591	683	505	716	426	645	592.65	0.3	0.14	3.189	22.28
ENSB:-VAZOEEtYOFKSrF	bcp_3	Putative peroxiredoxin bcp	Chromosome	3852774	3853236	462	NA	2221	1960	1868	1390	2239	1315	1828.02	-0.33	0.16	3.194	22.29
ENSB:BQLuHbUf8vgaIwH	bcrA	Bacitracin transport ATP-binding protein BcrA	Chromosome	1131534	1132485	951	NA	799	504	671	468	519	504	575.07	-0.31	0.15	3.204	22.34
ENSB:eAarw3PtTi5AFVu			Chromosome	450620	452033	1413	NA	549	447	503	363	481	411	458.21	-0.26	0.12	3.221	22.43
ENSB:fGPJX6uUb-obTdj	psbB	Photosystem II CP47 reaction center protein	Chromosome	141750	143280	1530	NA	409204	314640	278086	198170	329989	215132	288740	-0.34	0.18	3.238	22.52
ENSB:uIdR4pjoO8AtsNT			pCC7120alpha	339490	340705	1215	NA	622	472	503	360	474	414	471.89	-0.28	0.13	3.248	22.57
ENSB:ZljXj5AbyOXgwro			pCC7120epsilon	4725	8019	3294	NA	1204	995	1115	849	1075	945	1029.42	-0.24	0.1	3.254	22.58
ENSB:kF1I_SSbWS8WqdU			pCC7120alpha	406769	406943	174	NA	510	185	371	126	123	162	241.79	-0.59	0.43	3.278	22.73
ENSB:vwcU8spEdQPVXeL		ISL3 family transposase ISAsp1	pCC7120alpha	332061	333282	1221	NA	24	41	14	42	27	44	31.97	0.54	0.37	3.314	22.95
ENSB:F1_2Uz01E7ZyGaZ			Chromosome	4514117	4514792	675	NA	2793	3627	2937	4041	2430	3457	3216.05	0.3	0.15	3.325	23
ENSB:lp-aJ7ptwWPNWi8			Chromosome	3567118	3567487	369	NA	1907	2517	1981	2635	2005	2961	2338.8	0.31	0.15	3.346	23.11
ENSB:dLQ5BE2MT6csjyM	fbiC_2	FO synthase	Chromosome	4976928	4978104	1176	NA	1998	2361	1695	2082	1635	2093	1969.96	0.22	0.09	3.35	23.11
ENSB:iIH0YMkW2ot68yW			pCC7120alpha	375432	375534	102	NA	182	140	175	97	171	137	150.16	-0.35	0.19	3.368	23.21
ENSB:ES2e4fHF2XnMZj-	susA_2	Sucrose synthase	Chromosome	5954797	5957218	2421	NA	11800	7355	9404	5845	6186	4619	7465.2	-0.4	0.23	3.387	23.3
ENSB:OmiQ289UQHqXO4T			Chromosome	1751356	1752214	858	NA	126	83	93	60	85	52	82.52	-0.41	0.24	3.384	23.3
ENSB:5h_BM6SNdwBFanV			Chromosome	4142582	4143263	681	NA	2357	2631	2084	2627	1874	2800	2390.87	0.25	0.12	3.409	23.42
ENSB:FqTc9MsDUKbRuF2	psbA2_2	Photosystem II protein D1 2	Chromosome	4499997	4501080	1083	NA	5779	11633	5841	8945	8506	10988	8614	0.39	0.22	3.458	23.73
ENSB:6ST8nvcniTpg_dy	lnrK_1	Transcriptional regulatory protein LnrK	pCC7120beta	156945	157734	789	NA	78	109	81	147	81	125	103.95	0.41	0.24	3.481	23.86
ENSB:e9TEmIebw8I0zHQ	cysK1_1	O-acetylserine sulfhydrylase	Chromosome	3027260	3028220	960	NA	995	1333	785	1122	896	1053	1026.22	0.27	0.13	3.513	24.05
ENSB:I_B0ooZy-4mUIGN	bicA_1	Bicarbonate transporter BicA	Chromosome	1544864	1546586	1722	NA	9807	7768	5954	4207	11965	4323	7320.67	-0.48	0.31	3.522	24.09
ENSB:9agEV78l86gFA_V	psbA2_4	Photosystem II protein D1 2	Chromosome	5489830	5490913	1083	NA	1077	957	954	707	1457	684	975.7	-0.39	0.22	3.533	24.14
ENSB:Lmi5QXQcf5Vqtu9		IS630 family transposase ISMae26	Chromosome	14671	15274	603	NA	324	464	326	361	275	416	359.49	0.29	0.14	3.557	24.28
ENSB:Y9RBb8DKNaEbNPD	nplT	Neopullulanase	Chromosome	5549741	5551208	1467	NA	7334	3842	5685	3494	3301	2911	4385.71	-0.41	0.25	3.567	24.32
ENSB:BmoiqxBMC65W8uM	hypD	Hydrogenase maturation factor HypD	Chromosome	803284	804436	1152	NA	318	508	411	661	321	473	450.58	0.39	0.23	3.574	24.34
ENSB:9jlegdcznwLO8xV			Chromosome	1646502	1647027	525	NA	754	62	554	54	32	47	243.67	-0.7	0.98	3.595	24.43
ENSB:lYYZDqObyQgqf9F	kojP	Kojibiose phosphorylase	Chromosome	5959868	5962148	2280	NA	3556	4382	2862	4248	3387	4094	3749.4	0.26	0.12	3.595	24.43
ENSB:QyKk73xr6O1XJ-p			Chromosome	3443321	3444350	1029	NA	14	30	12	24	10	25	19.02	0.59	0.44	3.611	24.51
ENSB:uoa1Ylv89M-Rpx-			pCC7120beta	93879	94071	192	NA	6346	7461	4689	7209	5897	8264	6632.98	0.3	0.15	3.62	24.54
ENSB:awN5dqdDa4vZ8Gk			Chromosome	3374342	3374642	300	NA	77132	65968	79820	54168	70680	63697	68559.3	-0.25	0.11	3.628	24.57
ENSB:-64eBFXxGQufDi8	psaK_2	Photosystem I reaction center subunit PsaK	Chromosome	6309066	6309321	255	NA	25967	21417	22958	15953	27206	20764	22374.7	-0.3	0.15	3.666	24.8
ENSB:Myoxz8JKJ96x-ga	nuoL_2	NADH-quinone oxidoreductase subunit L	Chromosome	4774334	4776425	2091	NA	52670	43816	43357	30978	41504	28213	39860.4	-0.31	0.15	3.674	24.83
ENSB:4y9kJsyP-UhspNt	pstA_1	Phosphate transport system permease protein PstA	Chromosome	1051772	1052651	879	NA	1049	660	901	300	429	272	592.35	-0.54	0.39	3.681	24.85
ENSB:B6xGJ0Y6nc2Vzg4			pCC7120beta	179948	180347	399	NA	10	20	9	28	12	25	17.42	0.62	0.48	3.702	24.94
ENSB:TgoHyxdzf56Rq_O	nucS	Endonuclease NucS	pCC7120alpha	386621	387644	1023	NA	249	151	208	140	248	196	199.02	-0.36	0.2	3.702	24.94
ENSB:7pZvxahYe52DJNr			Chromosome	3552495	3553653	1158	NA	495	613	441	571	437	569	519.89	0.25	0.11	3.708	24.95
ENSB:fVCadFHw0a981Jz			pCC7120alpha	92536	93574	1038	NA	23	8	23	11	16	6	14.52	-0.64	0.52	3.762	25.28
ENSB:FLDhj45Z5-eh0C6	yhbE	putative inner membrane transporter YhbE	Chromosome	1799943	1800861	918	NA	442	577	382	494	382	483	458.25	0.26	0.12	3.812	25.6
ENSB:FTMuAepAnMFeVi8			Chromosome	2059641	2059914	273	NA	694	498	635	432	496	474	536.42	-0.28	0.14	3.863	25.91
ENSB:7CI1scimtUR6uzQ			Chromosome	662554	663622	1068	NA	2876	1868	2580	1253	1462	1367	1883.2	-0.4	0.24	3.868	25.92
ENSB:tmb1nb8xacbrjQv			Chromosome	3798690	3800058	1368	NA	2992	3612	2319	3487	2704	3259	3055.2	0.26	0.12	3.891	26.04
ENSB:PcVw96dIIHKVRAW	speA_1	Biosynthetic arginine decarboxylase	Chromosome	4111551	4113567	2016	NA	8994	8886	9878	6447	10651	6622	8593.91	-0.32	0.16	3.902	26.04
ENSB:nXCi8fYaHBqC7CQ			Chromosome	3432363	3432843	480	NA	211	394	225	354	304	388	313.27	0.37	0.21	3.902	26.04
ENSB:y7k8HmGjSQoCoBk			Chromosome	4629602	4629872	270	NA	13997	11505	13132	10462	12881	11441	12236.5	-0.22	0.1	3.904	26.04
ENSB:ZLscmWMokDo3JTe			Chromosome	4625974	4627393	1419	NA	1303	1545	1203	1602	1217	1702	1428.97	0.27	0.13	3.933	26.2
ENSB:31mgFaFKQZCKuKI	besA	L-propargylglycine--L-glutamate ligase	Chromosome	2830756	2832373	1617	NA	4730	3729	3457	2778	3882	2468	3488.31	-0.31	0.16	3.951	26.24
ENSB:DjyUCND7FG9dQgv			Chromosome	4645246	4647871	2625	NA	10546	12748	9114	11116	9699	12414	10913.8	0.22	0.1	3.951	26.24
ENSB:fsp9o-zjljGodrL			Chromosome	2106312	2106804	492	NA	123	150	106	159	108	181	137.77	0.34	0.19	3.947	26.24
ENSB:-sgmrurjE2nynjl	livF_2	High-affinity branched-chain amino acid transport ATP-binding protein LivF	Chromosome	3045378	3046173	795	NA	680	964	645	791	701	902	779.03	0.27	0.13	4.006	26.54
ENSB:FrlIZF21IlHx4fA			Chromosome	3764871	3766590	1719	NA	837	961	743	948	709	1010	866.69	0.25	0.12	4.002	26.54
ENSB:SAc_ftYY-1CShXh			Chromosome	2836672	2836843	171	NA	2507	1848	2063	1707	2333	1942	2066.27	-0.26	0.12	4.009	26.54
ENSB:5Hc8wP1J_3rscvO			Chromosome	5806695	5807079	384	NA	2774	1723	2485	1901	1859	1388	2017.31	-0.34	0.18	4.07	26.92
ENSB:v0wOGnc3Snap2Hj	phnO	Aminoalkylphosphonate N-acetyltransferase	Chromosome	2667168	2667630	462	NA	36	16	34	5	11	8	18.02	-0.66	0.58	4.12	27.22
ENSB:do3eDiKzFHaCnsQ			pCC7120alpha	14721	15603	882	NA	1150	969	1398	833	1436	1058	1146.96	-0.34	0.18	4.175	27.54
ENSB:xa9LO43ryTmxtaF	iolS_2	Aldo-keto reductase IolS	Chromosome	2790869	2791724	855	NA	2665	2363	2604	1904	2308	1781	2266.09	-0.26	0.12	4.178	27.54
ENSB:pCpZo9RrG8S3PNw	sasA_13	Adaptive-response sensory-kinase SasA	Chromosome	1401546	1402854	1308	NA	543	648	517	753	437	647	590.85	0.3	0.16	4.186	27.57
ENSB:qnlEFUogSFRQQEz			Chromosome	3142175	3142487	312	NA	32	66	36	42	30	65	44.9	0.45	0.31	4.228	27.82
ENSB:INdQQqnJ0UfXy8o		Isatin hydrolase	Chromosome	4556504	4557185	681	NA	907	743	766	605	798	669	746.26	-0.24	0.11	4.252	27.94
ENSB:4YeZIxC0wJ_GqpB			Chromosome	4023219	4024518	1299	NA	409	532	379	530	407	516	462.15	0.27	0.13	4.276	28.07
ENSB:xrC64MgHB_CtngN			Chromosome	5074581	5080047	5466	NA	7584	1400	5855	968	1022	1041	2914.08	-0.67	0.72	4.281	28.07
ENSB:fzp0-tn-8pON1nN	pkwA_1	putative serine/threonine-protein kinase PkwA	pCC7120alpha	88187	89216	1029	NA	426	279	316	260	302	249	303.99	-0.29	0.15	4.315	28.26
ENSB:0mRdXmBOjCxK6W0	pchA	Salicylate biosynthesis isochorismate synthase	Chromosome	31874	33290	1416	NA	1211	1627	1001	1201	973	1280	1207.43	0.25	0.12	4.356	28.51
ENSB:fTiiRXZneHA1xfj	apbC	Iron-sulfur cluster carrier protein	Chromosome	754690	755761	1071	NA	10653	9460	8876	6519	9961	6847	8688.26	-0.28	0.14	4.376	28.6
ENSB:DWvTfjGXeZgdFv5			Chromosome	5826198	5827509	1311	NA	5354	4854	4741	3422	4954	3677	4486.31	-0.26	0.13	4.383	28.62
ENSB:nrT2xRqANKmdZEh			Chromosome	1341880	1343446	1566	NA	475	376	438	353	416	310	394.43	-0.27	0.13	4.397	28.68
ENSB:dmH-BgeBvhCnIPE			Chromosome	1702352	1703375	1023	NA	290	358	273	348	262	414	323.95	0.29	0.15	4.413	28.73
ENSB:lppxu1LhjwscJJO			Chromosome	6240734	6241658	924	NA	1399	1707	1256	1661	1360	2082	1577.41	0.29	0.15	4.41	28.73
ENSB:woIOHL6nhomZBrD			Chromosome	13599	14121	522	NA	87	138	75	101	78	116	98.59	0.35	0.2	4.418	28.73
ENSB:Af4a2GaEkrKMKc3			Chromosome	2932096	2932576	480	NA	126	167	137	181	87	180	146.16	0.36	0.21	4.427	28.76
ENSB:luSE2JMbRw11AKz	aacA4	Aminoglycoside N(6')-acetyltransferase type 1	pCC7120alpha	12277	12790	513	NA	219	129	171	122	198	162	166.85	-0.34	0.19	4.449	28.87
ENSB:-sImigeJI7Wlp-I			Chromosome	4723315	4724659	1344	NA	1253	1543	1033	1286	1119	1443	1274.96	0.23	0.11	4.491	29.08
ENSB:s-ekJIMGI5SCb7a		L-Ala-D/L-Glu epimerase	Chromosome	4255206	4256259	1053	NA	1706	2057	1584	1931	1560	2032	1809.45	0.22	0.1	4.49	29.08
ENSB:5kv0tCkV4Dl_32Q	galE_2	UDP-glucose 4-epimerase	Chromosome	5617551	5618550	999	NA	3327	2953	3093	2231	2797	2292	2772.9	-0.24	0.11	4.503	29.1
ENSB:iMNuModK7u5jL23			Chromosome	902950	903154	204	NA	997	759	871	689	909	789	835.41	-0.25	0.12	4.501	29.1
ENSB:6ID55WguaSoj9UG	spkB_2	Serine/threonine-protein kinase B	Chromosome	3939113	3940688	1575	NA	1050	1156	846	1112	798	1141	1013.64	0.24	0.11	4.513	29.13
ENSB:1z1wHHvVGM8cu_f			pCC7120alpha	371272	371551	279	NA	238	160	226	144	196	181	190.74	-0.31	0.17	4.567	29.45
ENSB:CY9nZGEHOXyFN8Z			Chromosome	3457335	3458310	975	NA	138	250	165	209	148	194	183.72	0.33	0.18	4.587	29.55
ENSB:oVDyrgEhHmW2oWR	phoD_1	Alkaline phosphatase D	Chromosome	223901	225500	1599	NA	3159	473	1935	426	421	458	1116.85	-0.65	0.7	4.628	29.78
ENSB:9bee_owICJ_squn	chaB	Putative cation transport regulator ChaB	Chromosome	4931476	4931722	246	NA	3464	1217	2102	1372	1517	1684	1874.4	-0.42	0.27	4.634	29.79
ENSB:3fcE-AWWFceSq1h			Chromosome	4529802	4530354	552	NA	15277	4222	8390	5246	5039	5985	7259.71	-0.47	0.34	4.699	30.18
ENSB:kU65PfifdMha9nR	rpoD_2	RNA polymerase sigma factor RpoD	Chromosome	6277666	6278839	1173	NA	75426	87943	62200	72256	57929	79280	72128.7	0.21	0.1	4.744	30.43
ENSB:tkKKwrJTThHbYnB			Chromosome	5906073	5907018	945	NA	1968	2105	1831	2519	1231	2827	2077.87	0.35	0.21	4.754	30.47
ENSB:uR1H5UWfk5IEmmU	exoA	Exodeoxyribonuclease	Chromosome	6327189	6327972	783	NA	3324	4821	4020	5266	2826	4437	4118.43	0.32	0.18	4.771	30.54
ENSB:TxpM5Bb-VJrjUej			Chromosome	104850	105627	777	NA	9232	17832	10374	12893	11815	14573	12763.3	0.32	0.18	4.858	31.07
ENSB:LyDa91f63w1Nj1w	nhaS3_2	High-affinity Na(+)/H(+) antiporter NhaS3	Chromosome	1543340	1544753	1413	NA	12236	9562	8241	6056	10195	6591	8752.54	-0.32	0.18	4.91	31.37
ENSB:_lNzaS5Uv8KRTNU	arnC_1	Undecaprenyl-phosphate 4-deoxy-4-formamido-L-arabinose transferase	Chromosome	1057870	1058860	990	NA	4007	1859	3851	1696	1307	1315	2316.18	-0.49	0.36	4.92	31.37
ENSB:zMcdn2msuoqJYYH	potB	Spermidine/putrescine transport system permease protein PotB	Chromosome	6014293	6015187	894	NA	681	898	560	685	622	885	718.74	0.27	0.14	4.918	31.37
ENSB:zmbY0MfMQE-xDln	phnH	Alpha-D-ribose 1-methylphosphonate 5-triphosphate synthase subunit PhnH	Chromosome	2667619	2668219	600	NA	212	82	150	80	71	73	109.92	-0.47	0.34	4.955	31.56
ENSB:Wk3CMhvKUWa12fD			pCC7120alpha	106711	107713	1002	NA	291	168	228	146	302	232	228.25	-0.37	0.23	5.009	31.87
ENSB:yuM80e8yHz4Y29g			Chromosome	2181135	2181774	639	NA	736	993	585	708	555	778	720.08	0.27	0.13	5.014	31.87
ENSB:MU8zUtslkF_pKKa			Chromosome	4312940	4313126	186	NA	1888	1662	1743	1385	1674	1330	1610.68	-0.23	0.11	5.068	32.15
ENSB:QawPeYE20ZZo17y			Chromosome	5689035	5689167	132	NA	528	828	464	614	580	728	621.66	0.29	0.16	5.069	32.15
ENSB:8h3zTx6rq05kYmp			Chromosome	1259587	1260571	984	NA	3785	4212	3147	3868	3108	4164	3702.88	0.21	0.09	5.077	32.17
ENSB:ndQCLotQhs3l9iu			Chromosome	3942836	3942956	120	NA	119	218	84	124	93	129	126.18	0.38	0.24	5.09	32.22
ENSB:zFCPDkHBpWJFMLL	mshA_32	D-inositol-3-phosphate glycosyltransferase	Chromosome	6251166	6252315	1149	NA	449	512	346	542	418	652	486.41	0.31	0.17	5.111	32.32
ENSB:sQ9hNbrWlcXSR74	hepT	Heptaprenyl diphosphate synthase component 2	Chromosome	101710	102682	972	NA	2624	2400	2568	1902	2834	2073	2401.96	-0.26	0.13	5.122	32.36
ENSB:vQZz9tGAKjaqHDD			Chromosome	2910871	2911360	489	NA	979	1082	802	1113	677	1035	944.59	0.27	0.14	5.186	32.73
ENSB:99pibdxWwH3m1qh	cysR	Regulatory protein CysR	Chromosome	5389541	5390168	627	NA	1177	461	1134	126	367	185	565.54	-0.63	0.66	5.193	32.74
ENSB:IjoJSH7tg5SBwSp	clcD_2	Carboxymethylenebutenolidase	Chromosome	1260772	1261519	747	NA	1527	1351	1336	995	1325	985	1248.54	-0.26	0.13	5.216	32.85
ENSB:8qao-rojusc1HVS			Chromosome	4471757	4472684	927	NA	1213	1426	1091	1286	1036	1407	1240.13	0.22	0.1	5.237	32.95
ENSB:IWxOS93yRto6-rG	mnmE_2	tRNA modification GTPase MnmE	Chromosome	4576442	4577993	1551	NA	1720	1221	1312	1128	1290	1140	1297.11	-0.24	0.11	5.248	32.99
ENSB:FRjO7rAEhwTLBAF		putative ABC transporter ATP-binding protein	Chromosome	3131644	3133405	1761	NA	3470	4408	2810	3676	3110	3665	3509.09	0.23	0.11	5.258	33.01
ENSB:vSqOZAicfxZkXBk			Chromosome	4191315	4193646	2331	NA	318	200	333	226	354	274	285.89	-0.34	0.2	5.269	33.05
ENSB:o1_bI-uZqGzKK-y	fosB	Metallothiol transferase FosB	Chromosome	2664151	2665777	1626	NA	256	129	215	98	92	83	143.69	-0.46	0.34	5.313	33.29
ENSB:HBM5vp3QasIlgA2			Chromosome	5998070	5999552	1482	NA	2629	3129	2438	2895	2027	2865	2655.32	0.23	0.11	5.328	33.32
ENSB:z6Xn67A05HMsKgK	purA	Adenylosuccinate synthetase	Chromosome	5699560	5700904	1344	NA	27804	25269	27798	20266	35429	22141	26542.1	-0.31	0.17	5.328	33.32
ENSB:XQmYkGpkOH17M7G			Chromosome	4615482	4616214	732	NA	2796	3567	2438	3085	2118	2771	2781.67	0.25	0.12	5.335	33.32
ENSB:LbBgylhNWD7Zyqs			Chromosome	5298268	5299699	1431	NA	2928	3574	2364	2929	2601	3374	2950.29	0.23	0.11	5.366	33.46
ENSB:iC0HqUl9uCIoNu1	ftsH_7	ATP-dependent zinc metalloprotease FtsH	Chromosome	3800070	3801417	1347	NA	1783	2244	1465	1901	1360	1739	1738.91	0.25	0.12	5.367	33.46
ENSB:ipw_RaM61yvIBgV			Chromosome	4720024	4721896	1872	NA	788	971	652	798	680	887	792.74	0.23	0.11	5.387	33.55
ENSB:GFsQKAIHu8lLj6D			pCC7120alpha	107974	109735	1761	NA	742	529	753	560	741	615	658.92	-0.28	0.15	5.461	33.95
ENSB:H-nymH4ijfwaGJr	rcsC_41	Sensor histidine kinase RcsC	Chromosome	3678016	3679207	1191	NA	1704	1957	1531	1837	1457	2045	1751.92	0.23	0.11	5.462	33.95
ENSB:xPAnI7bZZTV2KzF			Chromosome	3051361	3052363	1002	NA	1441	1843	1379	1631	1375	1740	1565.86	0.22	0.1	5.47	33.97
ENSB:69wev8QAKJ_1piU			Chromosome	4880259	4880463	204	NA	304	333	209	335	182	310	277.09	0.32	0.18	5.506	34.16
ENSB:MpL2swu1-r7OtPc	hel	Lipoprotein E	pCC7120alpha	359296	359806	510	NA	120	88	138	88	115	84	105.84	-0.34	0.2	5.597	34.64
ENSB:SW1ZxGjyzOc27NH			Chromosome	6284679	6285408	729	NA	3903	4311	3290	4206	3004	4110	3792.58	0.22	0.1	5.592	34.64
ENSB:fIyP6fNSaG_i_bP			Chromosome	544301	544661	360	NA	121402	32557	76733	40485	28993	39007	55659.6	-0.5	0.4	5.601	34.64
ENSB:ekNusZUkbkNM1uJ		IS200/IS605 family transposase ISAsp18	Chromosome	358804	359578	774	NA	8	28	9	15	10	22	15.19	0.56	0.49	5.639	34.84
ENSB:0ldPbox8s6y9Ru8	fgd	F420-dependent glucose-6-phosphate dehydrogenase	Chromosome	3031037	3032039	1002	NA	690	842	542	693	441	701	646.55	0.28	0.15	5.659	34.93
ENSB:pf8rokp0fUZNGLO			pCC7120alpha	294850	295162	312	NA	40	16	29	18	24	13	23.22	-0.5	0.4	5.704	35.17
ENSB:JPVyVM8XFqQb6oX			Chromosome	5677965	5678169	204	NA	570	433	510	410	455	378	458.55	-0.25	0.12	5.738	35.35
ENSB:KXqg_4CyY5NIAtI	psaA_1	Manganese ABC transporter substrate-binding lipoprotein	Chromosome	2102232	2103213	981	NA	471	594	436	531	437	590	508.96	0.24	0.12	5.783	35.55
ENSB:QmC4N0SeBYen7rx			pCC7120gamma	31445	32564	1119	NA	3889	1857	2711	1887	1724	1606	2257.16	-0.37	0.24	5.778	35.55
ENSB:mmn44LlX9qQB0BN			pCC7120gamma	43047	44025	978	NA	148	155	82	176	105	177	139.97	0.36	0.22	5.84	35.87
ENSB:WuTTRBc3wxDmp6Y			Chromosome	295057	298141	3084	NA	15728	2666	12007	1924	1781	2066	5892.8	-0.6	0.71	5.894	36.16
ENSB:DcTMmUAeIwzgyyD	srpC	putative chromate transport protein	Chromosome	1299481	1300690	1209	NA	1775	1392	1404	1241	1559	1263	1436.21	-0.23	0.11	5.901	36.17
ENSB:vYoV9hB5owaW6Wi	ycf3_9	Photosystem I assembly protein Ycf3	Chromosome	3658844	3659939	1095	NA	862	959	774	1030	619	997	871.73	0.27	0.14	5.909	36.18
ENSB:o6BAyCK4l7ONblk			pCC7120alpha	391661	392522	861	NA	49	27	38	27	48	25	35.72	-0.43	0.31	5.954	36.42
ENSB:FIL3j0IwHlr0q-p	ykfA_1	putative murein peptide carboxypeptidase	Chromosome	3319148	3320048	900	NA	2310	1822	2071	1524	1767	1706	1860.68	-0.23	0.11	5.971	36.49
ENSB:pTx2dZ1UnQD73C9			Chromosome	5555143	5555326	183	NA	59529	22544	38984	26062	19604	13247	29600.1	-0.47	0.36	5.977	36.49
ENSB:AXdyBqHDhw5IFJt	bacA_1	Vitamin B12 transport ATP-binding protein BacA	Chromosome	3202823	3204497	1674	NA	86	72	97	60	96	56	78.07	-0.36	0.22	5.989	36.5
ENSB:LOjR1z8n_hKoICe			Chromosome	5157720	5157990	270	NA	2042	540	2152	882	794	417	1134.26	-0.58	0.55	5.987	36.5
ENSB:weaJqkVQ3x3sdiN			Chromosome	2410858	2411269	411	NA	2862	3277	2689	3288	2095	3365	2922.34	0.26	0.13	6.026	36.68
ENSB:bEiUvfg2-qa9gPg	amy	Alpha-amylase	Chromosome	767104	769003	1899	NA	1202	1452	998	1132	901	1377	1170.08	0.24	0.12	6.04	36.73
ENSB:cvP_Bxhm4CdWqxR	rcsC_33	Sensor histidine kinase RcsC	Chromosome	2779214	2780627	1413	NA	558	681	462	565	478	655	564.28	0.24	0.12	6.067	36.86
ENSB:2eYLP2rPiVBVR92			Chromosome	5685099	5687439	2340	NA	3206	2232	3302	2113	2100	1881	2466	-0.31	0.18	6.112	37.1
ENSB:nSKYZhNz1bx1RE4			Chromosome	3729609	3729813	204	NA	3456	2857	3525	2648	3319	2905	3122.42	-0.23	0.11	6.144	37.25
ENSB:d-2Z1pmcAi4dg_2		putative protein	Chromosome	6347195	6348545	1350	NA	454	253	356	255	242	197	290.87	-0.35	0.22	6.165	37.31
ENSB:xACNGqWoRd2Sg6v			Chromosome	3352268	3352808	540	NA	2193	1572	2469	1375	1365	1037	1663.11	-0.36	0.23	6.161	37.31
ENSB:t5PIawS3sFBt3IO			Chromosome	4033202	4033550	348	NA	2143	2728	2597	4151	1485	3109	2712.38	0.39	0.26	6.223	37.62
ENSB:ABnM590_Va7FtsQ	hpf	Ribosome hibernation promotion factor	Chromosome	3853344	3853986	642	NA	19301	20673	14878	24550	15133	20542	19160.2	0.28	0.15	6.257	37.73
ENSB:GkTkEeUIVKmjf2i			Chromosome	433505	434210	705	NA	4002	826	3275	1111	929	752	1792.41	-0.59	0.59	6.269	37.73
ENSB:JFB29EqO5qLIdBI			Chromosome	3990176	3991358	1182	NA	1316	1447	996	1366	1009	1360	1243.91	0.23	0.11	6.261	37.73
ENSB:l4JcxUuEBWGlOml			Chromosome	516040	516346	306	NA	7218	11333	5422	6738	5719	7760	7286.36	0.3	0.17	6.248	37.73
ENSB:pFMpMybX89aCXs_			Chromosome	494248	495007	759	NA	15	4	15	1	5	4	7.24	-0.59	0.68	6.272	37.73
ENSB:IpnDvUuPyWYx4qj			Chromosome	4116262	4117654	1392	NA	2535	3155	2521	2903	2239	2966	2715.62	0.22	0.1	6.279	37.74
ENSB:BbVx8Q0PLPJvIih		Ferredoxin-1	Chromosome	3560141	3560510	369	NA	1020	955	942	664	1084	720	896.49	-0.28	0.15	6.311	37.78
ENSB:Bv-ZqC0spzP0sya			Chromosome	599872	600457	585	NA	304	447	293	366	327	429	360.47	0.27	0.14	6.302	37.78
ENSB:qokLhepDBN_OSqc			Chromosome	1137009	1137729	720	NA	804	1095	820	951	816	1157	939.88	0.26	0.13	6.294	37.78
ENSB:txkbylQjZ1qGcVx	infB	Translation initiation factor IF-2	Chromosome	4630361	4633481	3120	NA	78264	67733	64342	53634	68767	54099	64268.2	-0.22	0.1	6.31	37.78
ENSB:MTjUTtohoYU4P4S			Chromosome	4508524	4508842	318	NA	522	186	523	342	318	277	362.27	-0.41	0.29	6.34	37.89
ENSB:YBXkbAGQChSq2yT	alaS	Alanine--tRNA ligase	Chromosome	2901471	2904114	2643	NA	6124	5642	5406	4036	5896	3813	5138.71	-0.27	0.15	6.339	37.89
ENSB:D_NBg-_h_95w8Lw	hybG	Hydrogenase maturation factor HybG	Chromosome	803005	803254	249	NA	95	107	89	151	50	128	103.3	0.4	0.28	6.374	38.06
ENSB:MbenmShVOkfbchV			Chromosome	3977626	3977971	345	NA	282	317	213	341	234	323	284.51	0.28	0.15	6.437	38.39
ENSB:bpVWzgogDkjUSns	adk_2	Adenylate kinase	Chromosome	5041198	5041753	555	NA	11774	11578	11850	7280	20235	9125	12051.1	-0.39	0.27	6.451	38.43
ENSB:bxtoPkoxlU8R6Tk		IS200/IS605 family transposase IS891	pCC7120alpha	245746	246955	1209	NA	1064	1353	1264	1606	925	1728	1326.63	0.32	0.19	6.456	38.43
ENSB:WmkRKHHpxXGjhPx			Chromosome	1064917	1066459	1542	NA	2043	1468	1916	1086	1237	1202	1482.5	-0.31	0.18	6.482	38.55
ENSB:iQFRGFwgx_LTdVt		ISL3 family transposase ISAsp1	pCC7120alpha	380784	382005	1221	NA	202	150	194	128	208	166	174.97	-0.3	0.17	6.54	38.86
ENSB:f9NjYJhPApnClJG	walR_2	Transcriptional regulatory protein WalR	Chromosome	1251961	1252324	363	NA	162	211	88	151	113	183	149.76	0.34	0.21	6.551	38.89
ENSB:_WC1sGZWZXJJOb0			pCC7120beta	145250	146756	1506	NA	207	237	179	243	154	252	211.48	0.28	0.16	6.576	39
ENSB:e5utKIe1a_KBdWx	pyrC_2	Dihydroorotase	Chromosome	4035125	4036433	1308	NA	12959	10255	9826	7902	11186	9306	10201.8	-0.24	0.12	6.595	39.07
ENSB:FY1An7QpF1QzVMs			pCC7120gamma	47322	48081	759	NA	11	20	16	30	7	27	18.58	0.53	0.46	6.61	39.12
ENSB:MtH2iSm4a4rRysZ			Chromosome	650327	653369	3042	NA	950	1325	1025	1293	1061	1563	1205.04	0.29	0.16	6.615	39.12
ENSB:MEnTms6fpewrYTv	opuBA	Choline transport ATP-binding protein OpuBA	Chromosome	1134562	1135318	756	NA	795	977	727	900	758	1032	863.98	0.24	0.12	6.652	39.3
ENSB:hDRACD9O2TIhbgT			Chromosome	872574	873069	495	NA	82	126	90	98	54	125	95.29	0.35	0.23	6.678	39.41
ENSB:Swh3RbueAjIQzpI			Chromosome	6277366	6277546	180	NA	4400	3912	3831	3028	5019	3170	3895.92	-0.28	0.15	6.69	39.45
ENSB:50EFsOQPkTNFt9a			Chromosome	5565802	5566177	375	NA	364	512	370	471	400	552	445.1	0.28	0.15	6.717	39.57
ENSB:9mdIg4AtYJWEWPa			Chromosome	3057626	3058088	462	NA	2119	2598	1865	2143	1891	2451	2170.82	0.21	0.1	6.75	39.72
ENSB:IpWlP4EQqi9NjaY			Chromosome	1629069	1630275	1206	NA	991	1218	940	1092	907	1305	1073.96	0.24	0.12	6.762	39.72
ENSB:M3v_ZyF7_vYcvHp			Chromosome	5109783	5110221	438	NA	1527	1157	1788	1048	1275	1233	1339.33	-0.29	0.16	6.761	39.72
ENSB:yap-dAh6b9OosRI			Chromosome	5496269	5497853	1584	NA	381	322	365	271	413	303	343.04	-0.27	0.15	6.769	39.72
ENSB:mZDrRzHE3NvYQ-A			Chromosome	2220383	2220725	342	NA	436	623	375	459	328	446	441.14	0.27	0.15	6.809	39.92
ENSB:x_bcDIlZrPTHV8K			Chromosome	457995	459192	1197	NA	60	50	53	29	73	34	49.85	-0.41	0.3	6.822	39.96
ENSB:aLcwcAAd_SI6EcW			Chromosome	1100771	1101599	828	NA	2937	2599	2614	2046	2755	2287	2535.32	-0.22	0.1	6.896	40.35
ENSB:PDqMkg0ITxjbVYK	gltA	Citrate synthase	Chromosome	238170	239307	1137	NA	8195	6832	6396	5041	6560	5000	6303.24	-0.25	0.13	6.949	40.63
ENSB:kS6iZ85Pf5_ND8V			Chromosome	576230	576794	564	NA	1257	1559	1075	1243	1087	1421	1268.33	0.21	0.1	6.97	40.71
ENSB:V3s6sXkh03xEGaV			Chromosome	2928825	2929035	210	NA	243	196	234	191	258	160	214.2	-0.29	0.17	6.993	40.8
ENSB:JPbpM3ioH8OlL5K			pCC7120delta	2754	2964	210	NA	0	4	0	2	0	4	1.64	0.55	1.19	7.063	41.17
ENSB:vjF6197j62EwTIx	lacF_3	Lactose transport system permease protein LacF	Chromosome	3036918	3037749	831	NA	714	509	628	512	532	422	551.68	-0.27	0.14	7.068	41.17
ENSB:CKnrvSB70313iGg			Chromosome	5859209	5859776	567	NA	208	264	164	217	166	235	207.88	0.27	0.14	7.103	41.25
ENSB:m8nnqHZ-1Xv7cRD			Chromosome	3910901	3911306	405	NA	643	810	629	826	618	792	719.87	0.24	0.12	7.092	41.25
ENSB:wXdPoYbbAwdFy7G	cadI	Cadmium-induced protein CadI	Chromosome	1293371	1293824	453	NA	810	1228	923	932	742	1197	969.18	0.28	0.15	7.101	41.25
ENSB:5c_EO9HdWfD4sVw	rhaR_18	HTH-type transcriptional activator RhaR	Chromosome	5872966	5873989	1023	NA	698	1248	667	1051	964	1126	959.39	0.32	0.19	7.12	41.31
ENSB:2pgiKzT-4gQpCGy			Chromosome	100489	100687	198	NA	348	148	277	162	148	165	206.42	-0.38	0.27	7.194	41.7
ENSB:pdh4BU-ZkpnmATg			Chromosome	3035383	3035599	216	NA	10	22	6	14	5	17	12.15	0.54	0.51	7.199	41.7
ENSB:lRQPUMqiwN8ejkw			Chromosome	262433	263510	1077	NA	6479	5287	6780	5062	5754	5144	5755.61	-0.23	0.11	7.213	41.74
ENSB:nFDNVlBW9Bk2de_			Chromosome	4769844	4770564	720	NA	20420	25926	18501	19952	15809	22373	20383.6	0.22	0.11	7.224	41.76
ENSB:xulo4Bncf37QFz6	carB	Carbamoyl-phosphate synthase large chain	Chromosome	4603256	4606571	3315	NA	19204	17432	17598	14520	18502	14277	16906.4	-0.21	0.1	7.324	42.3
ENSB:lYTTwNnXAGgHoN4	pksJ	Polyketide synthase PksJ	Chromosome	1969134	1969392	258	NA	73	94	72	114	69	114	89.54	0.34	0.22	7.389	42.63
ENSB:bZS5SGQEJtSsuVf			Chromosome	1845981	1847082	1101	NA	47	66	52	75	35	74	58.17	0.37	0.26	7.403	42.67
ENSB:idd6XTBAojn2ja0			Chromosome	3463132	3463627	495	NA	862	192	656	137	148	169	353.55	-0.56	0.62	7.448	42.89
ENSB:X-J3KuRdef9vkfq		Glycogen synthase	Chromosome	1171951	1173031	1080	NA	2909	1686	2508	1942	1817	1577	2067.72	-0.3	0.18	7.478	42.95
ENSB:YHQkoL4jW_xcdlU			Chromosome	3934439	3934571	132	NA	318	543	296	395	402	577	421.2	0.33	0.2	7.479	42.95
ENSB:eCyO_2R95jIFoHJ			Chromosome	5613784	5614228	444	NA	374	462	348	443	357	506	414.82	0.25	0.13	7.472	42.95
ENSB:-yEC740tFjN_zbi	thrS_2	Threonine--tRNA ligase 1	Chromosome	5629259	5631098	1839	NA	392	318	310	252	338	219	303.71	-0.28	0.16	7.506	43.07
ENSB:twsntrYDrGg8uNm			Chromosome	4573558	4575145	1587	NA	5729	5030	4960	3979	4851	3780	4705.24	-0.22	0.11	7.617	43.67
ENSB:wvCUmc2lM-mHWOa			Chromosome	2309835	2310426	591	NA	34	16	31	15	24	16	22.62	-0.45	0.38	7.628	43.69
ENSB:4dFK8PLCztlhJpc	uvrB_1	UvrABC system protein B	Chromosome	1331524	1333522	1998	NA	5893	4452	4923	3895	4153	3763	4493.08	-0.23	0.12	7.65	43.71
ENSB:9jAC6guqdTX8PTc		IS200/IS605 family transposase ISAsp14	pCC7120gamma	75303	75879	576	NA	75	47	51	39	63	34	51.3	-0.37	0.26	7.646	43.71
ENSB:B3THbjNoeBpx5pF			Chromosome	2222953	2223313	360	NA	1462	1556	1062	1651	796	1468	1324.52	0.31	0.19	7.66	43.71
ENSB:ErvAFbNd2Zsihj5			pCC7120alpha	94504	94936	432	NA	53	34	46	29	56	33	41.91	-0.38	0.28	7.659	43.71
ENSB:T2KqcrNeoZWNiJo			Chromosome	4781956	4782274	318	NA	540	439	421	347	468	342	424.65	-0.25	0.13	7.667	43.71
ENSB:03CZhfg4zvVmHtp			pCC7120alpha	369476	370340	864	NA	803	684	699	485	692	592	656.78	-0.24	0.13	7.723	43.95
ENSB:yehwZvvQvMj299c			Chromosome	4582066	4582522	456	NA	21243	6224	15729	8930	7127	9099	11292.9	-0.42	0.33	7.721	43.95
ENSB:eKPIPDKxZWpecUc			Chromosome	2205572	2205836	264	NA	316	304	355	247	661	252	360.14	-0.41	0.31	7.761	44.12
ENSB:5BuLZE0uzXSd4SD	trxB_2	Thioredoxin 2	Chromosome	2824121	2824457	336	NA	8435	7718	8079	6369	8023	6706	7548.93	-0.2	0.1	7.782	44.21
ENSB:1HtAlQnUdubR1Jv			Chromosome	2484947	2485313	366	NA	5034	4034	4453	3952	4418	3541	4236.6	-0.21	0.1	7.84	44.41
ENSB:aNXRkjJulnxOOhS			Chromosome	3399540	3400953	1413	NA	128	163	100	156	104	142	131.68	0.29	0.17	7.828	44.41
ENSB:wqzGz_GJ8zUY8ci	merR1_2	Mercuric resistance operon regulatory protein	Chromosome	1925124	1925535	411	NA	637	749	571	650	458	761	634.83	0.25	0.13	7.837	44.41
ENSB:F6YVwSjnAESiy6R			Chromosome	5594726	5595614	888	NA	4736	6620	5226	6997	3925	5454	5489.82	0.28	0.16	7.883	44.61
ENSB:DluZVm_uOwT16MQ			Chromosome	3465685	3465889	204	NA	216	16	124	14	5	6	61.26	-0.5	0.9	7.893	44.63
ENSB:RAMTY9O9RMW1Gjf			Chromosome	714770	715232	462	NA	786	993	733	822	612	867	798.56	0.23	0.11	7.907	44.67
ENSB:6bG10zBCwRJccYB			Chromosome	3981208	3982285	1077	NA	100800	137629	83317	99851	85200	104333	101199	0.23	0.12	7.935	44.78
ENSB:Aqm8Ki33ZfOyImE	ctaA	Heme A synthase	Chromosome	1102853	1103855	1002	NA	4108	6434	5645	7641	3879	6089	5650	0.32	0.21	7.947	44.8
ENSB:azpCRIlBqY9ewO7			Chromosome	3846743	3847307	564	NA	2567	2305	2574	1995	2350	1815	2266.28	-0.23	0.12	7.953	44.8
ENSB:Ca9kfGWsCO-TpmX			Chromosome	2393178	2393772	594	NA	509	398	414	326	403	345	397.64	-0.24	0.12	7.97	44.84
ENSB:WAvgH525CM2TPu0	yhdJ	DNA adenine methyltransferase YhdJ	Chromosome	5285816	5286704	888	NA	1004	1632	1084	1437	1303	1727	1366.61	0.29	0.17	7.974	44.84
ENSB:CbQXuorbfA9gxAM			Chromosome	1419484	1419691	207	NA	619	214	535	283	267	335	373.71	-0.4	0.3	7.982	44.85
ENSB:2gP68igFrBGc7Lc			Chromosome	788688	788973	285	NA	320	430	327	368	298	443	363.73	0.25	0.14	8.04	45.13
ENSB:9CqHExKE1BpOuiC			Chromosome	1707506	1708085	579	NA	1714	1881	1379	1916	1063	1759	1610.87	0.27	0.15	8.056	45.17
ENSB:EH30jnYrhhg_wSu			Chromosome	1469555	1469708	153	NA	210	98	139	117	118	93	128.41	-0.34	0.23	8.062	45.17
ENSB:UoIQOW9QAVF_tK2			pCC7120beta	94375	95542	1167	NA	2679	3312	2057	2631	2355	2987	2657.58	0.23	0.11	8.105	45.37
ENSB:0Bucw5LK61z26Qo	phnI	Alpha-D-ribose 1-methylphosphonate 5-triphosphate synthase subunit PhnI	Chromosome	2665885	2667202	1317	NA	301	134	228	138	117	115	170.45	-0.39	0.29	8.136	45.49
ENSB:tToKTCbWYEoeyre			Chromosome	5719116	5719518	402	NA	1450	1612	1223	1698	1062	1496	1419.66	0.25	0.13	8.141	45.49
ENSB:VNfNiXZFIIoxAUP	yfcG_1	Disulfide-bond oxidoreductase YfcG	Chromosome	1320297	1320996	699	NA	2790	2098	2429	1878	1963	1534	2106.52	-0.27	0.15	8.171	45.62
ENSB:qV6KdY0pDUf7e68	ycf3_4	Photosystem I assembly protein Ycf3	Chromosome	2000047	2000890	843	NA	460	340	399	303	334	296	354.08	-0.25	0.13	8.179	45.62
ENSB:_z5XQ1MJFRPRFx8			pCC7120alpha	275756	276110	354	NA	703	432	573	477	584	518	547.96	-0.26	0.15	8.19	45.64
ENSB:73wIvexpN36C_tQ		D-hydantoinase	Chromosome	5981674	5983153	1479	NA	1268	1423	906	1307	902	1221	1164.45	0.24	0.13	8.229	45.82
ENSB:9h4pDub4LhvleyS	yidA	Sugar phosphatase YidA	Chromosome	4767514	4768330	816	NA	3382	3104	3285	2408	2967	2480	2930.79	-0.22	0.11	8.242	45.85
ENSB:jAzVyyE36tMsamH			Chromosome	884647	885238	591	NA	269	309	217	299	209	298	265.95	0.25	0.14	8.27	45.97
ENSB:I2BqVCCyZSvDTgA	ctpC_1	Manganese-exporting P-type ATPase	Chromosome	2396288	2398604	2316	NA	5142	6692	4403	6571	5278	5961	5672.08	0.25	0.13	8.278	45.97
ENSB:GDCadMfcrrN291R	frbC_2	2-phosphonomethylmalate synthase	Chromosome	3609618	3610755	1137	NA	6127	7166	5040	6458	4324	5949	5813.05	0.23	0.12	8.39	46.53
ENSB:oyrqTGb3lNPKrHq			Chromosome	2235679	2236027	348	NA	28922	40203	23529	36153	29644	32070	31686.6	0.26	0.14	8.394	46.53
ENSB:FhBXastJfsNtodN	menA_2	1,4-dihydroxy-2-naphthoate octaprenyltransferase	Chromosome	5365346	5366381	1035	NA	7388	6823	6232	4642	7301	4458	6121.42	-0.28	0.16	8.422	46.64
ENSB:MaXiW6dP0CmcTu2			pCC7120alpha	294462	294822	360	NA	44	25	37	16	27	19	27.78	-0.42	0.35	8.43	46.64
ENSB:glibyy6VtQq8Iln			Chromosome	196341	197625	1284	NA	3399	3227	3360	2540	3568	2607	3117.12	-0.24	0.12	8.478	46.87
ENSB:ty8X7KhRjRAegNu	liaR_3	Transcriptional regulatory protein LiaR	pCC7120epsilon	14100	14772	672	NA	7	24	9	21	8	13	13.61	0.5	0.49	8.513	47.02
ENSB:N18KzpyP4A0kBb2			Chromosome	1643303	1646309	3006	NA	10319	1727	7106	1571	1262	1479	3820.72	-0.52	0.65	8.557	47.22
ENSB:DyeUKk0IN6II7kh	hypF	Carbamoyltransferase HypF	Chromosome	800535	802893	2358	NA	427	535	493	728	323	586	516.69	0.33	0.22	8.603	47.43
ENSB:2eQ4HiGbwrEul5v	tarA	N-acetylglucosaminyldiphosphoundecaprenol N-acetyl-beta-D-mannosaminyltransferase	Chromosome	5299952	5300726	774	NA	1064	1333	783	1164	1016	1253	1098.85	0.25	0.14	8.695	47.9
ENSB:J0TKjsDO68HjOpY			Chromosome	1568268	1570443	2175	NA	2710	3039	2130	2938	1517	2759	2499.13	0.29	0.17	8.722	47.98
ENSB:ovjwn9Ns04y3gK3	rcsC_40	Sensor histidine kinase RcsC	Chromosome	3535276	3537217	1941	NA	1291	1429	1054	1463	1025	1335	1263.11	0.23	0.12	8.725	47.98
ENSB:zfl1-YwtvLoN4G7	araQ_1	L-arabinose transport system permease protein AraQ	Chromosome	279123	279954	831	NA	451	359	375	283	340	273	345.14	-0.25	0.14	8.742	48.03
ENSB:Usijr50ziYtKJjR			Chromosome	1068679	1068883	204	NA	2414	2641	1378	2344	1382	2264	2050.9	0.3	0.18	8.832	48.44
ENSB:eOUJ-MLqWBYgG3_			pCC7120alpha	99885	100191	306	NA	411	317	417	278	443	365	372.89	-0.28	0.16	8.833	48.44
ENSB:985r8LUTfj5VdVK			Chromosome	552326	553847	1521	NA	2026	1553	1545	1141	1382	1159	1456.91	-0.26	0.14	8.919	48.87
ENSB:Q9mpJqBbx4pnXfS			Chromosome	1132525	1134214	1689	NA	3309	2461	2719	2209	2333	2105	2511.81	-0.23	0.12	8.938	48.93
ENSB:zZfB26LeBGEPas6		IS5 family transposase ISAcma6	Chromosome	2582882	2583722	840	NA	904	1081	624	1017	762	913	879.92	0.26	0.14	8.971	49.07
ENSB:_KAMITZaZzfjxzD			Chromosome	1974359	1975343	984	NA	893	1040	845	989	714	1045	919	0.22	0.11	9.037	49.34
ENSB:jLySTcPNRI23ydg	xerC_1	Tyrosine recombinase XerC	pCC7120alpha	65164	66193	1029	NA	1046	754	796	673	866	765	814.59	-0.23	0.12	9.035	49.34
ENSB:vnyrvccGzmh1PXq			Chromosome	6384846	6385125	279	NA	30	39	34	56	28	69	42.89	0.41	0.33	9.054	49.39
ENSB:0EJaPfxs6qrwLDo			Chromosome	6220605	6221697	1092	NA	706	928	655	722	640	882	752.83	0.23	0.12	9.083	49.42
ENSB:j5TqgKVh--xUPTv			pCC7120alpha	160607	160973	366	NA	5476	4127	3827	3148	4487	3673	4102.9	-0.24	0.13	9.08	49.42
ENSB:wlkNWx5hNtzdBpQ	rssB_10	Regulator of RpoS	Chromosome	3902260	3903154	894	NA	7001	4635	6500	5211	5031	3638	5330.67	-0.29	0.18	9.067	49.42
ENSB:PHVqaoo25lUejZg	ybiT	putative ABC transporter ATP-binding protein YbiT	Chromosome	5032097	5033792	1695	NA	9272	8533	9149	6881	9320	7690	8474	-0.21	0.11	9.138	49.67
ENSB:OVlCjW5eOVUkbtJ			pCC7120alpha	225430	225922	492	NA	48	29	55	25	30	22	34.75	-0.4	0.33	9.206	49.95
ENSB:YMb5W7AtwxU9N71			Chromosome	3607853	3608690	837	NA	541	733	522	586	486	630	580.97	0.22	0.11	9.205	49.95

## Sheet: t_1_up
symbol	description		chr	start	end	length	sequence	Raw count_CS_2	Raw count_dPacR_5	Raw Count_CS_8	Raw count_dPacR_11	Raw count_CS_14	Raw count_dPacR_17	baseMean	log2FoldChange	lfcSE	pvalue	padj
ENSB:MDiRlYMw91jlNTp		IS1182 family transposase ISAcma46	pCC7120epsilon	33411	35067	1656	NA	6139	26	4215	23	5505	35	2751.43	-7.68	0.2	0	0
ENSB:3znthW3skDOmleL	cmpR_2	HTH-type transcriptional activator CmpR	Chromosome	4771270	4772284	1014	NA	7471	310	5651	299	8072	326	3811.26	-4.62	0.13	7.237e-285	2.245e-281
ENSB:7npZrxDvaPrMsQq			pCC7120delta	32363	33017	654	NA	0	2327	0	2116	0	2269	1072.16	13.09	1.17	1.195e-26	2.246e-24
ENSB:ER3f8Nbx5j4Wc1n			pCC7120delta	31531	32248	717	NA	0	1114	0	1078	0	1370	565.03	12.19	1.17	5.673e-23	8.917e-21
ENSB:4Exc-bnXQZAhyMJ			Chromosome	3858985	3859762	777	NA	1244	63	743	76	964	92	543.87	-3.79	0.19	7.656e-91	9.501e-88
ENSB:d1y3JT7mO5fmf7j	degU_1	Transcriptional regulatory protein DegU	pCC7120delta	26868	27582	714	NA	0	630	0	487	0	836	309.72	11.34	1.18	2.769e-19	3.506e-17
ENSB:Ga9lJP3EoyDju3i			Chromosome	4056662	4058969	2307	NA	154713	31921	105542	39926	148480	38362	87899.9	-2	0.11	8.198e-78	7.267e-75
ENSB:V4ZPml1OfrOxFin	soj_5	Sporulation initiation inhibitor protein Soj	pCC7120gamma	4286	5039	753	NA	0	863	0	1063	1	1165	488.16	11.05	1.17	1.072e-18	1.305e-16
ENSB:eVueCmGo1W8nzh2	xerC_6	Tyrosine recombinase XerC	pCC7120gamma	532	1501	969	NA	325	18	263	15	374	24	175.58	-4.19	0.25	3.035e-60	2.093e-57
ENSB:9YnuGXBM8Dl9fIR			pCC7120gamma	60597	61203	606	NA	665	54	554	37	525	61	329.15	-3.64	0.22	8.708e-58	5.404e-55
ENSB:EPscph7ZwnpYANN			pCC7120gamma	59812	60211	399	NA	384	6	346	8	296	7	183.55	-5.74	0.37	7.853e-51	4.43e-48
ENSB:HzXJiT1AetuEIdf			pCC7120gamma	62028	63933	1905	NA	646	101	586	114	565	132	369.79	-2.49	0.17	5.208e-48	2.693e-45
ENSB:im2e0uEoZ5qTTxx			pCC7120alpha	155694	156027	333	NA	407	50	299	67	429	81	227.05	-2.62	0.18	4.591e-46	2.191e-43
ENSB:AWPyCsObO26tl6U			pCC7120delta	25508	26519	1011	NA	0	411	0	498	0	459	217.03	10.85	1.17	6.747e-18	7.345e-16
ENSB:jmmy1ZinCtbr3dt			pCC7120alpha	390596	390854	258	NA	1009	222	819	253	1215	298	648.49	-2.08	0.14	3.001e-45	1.242e-42
ENSB:JLmcK0tIh2L3UXM	nucA_2	Nuclease	pCC7120alpha	389257	390082	825	NA	1356	232	1406	288	1241	275	831.86	-2.46	0.17	4.111e-44	1.594e-41
ENSB:hqD0rPk_urVPzy7			pCC7120delta	28339	28606	267	NA	0	388	0	477	0	473	211.78	10.81	1.17	8.459e-18	9.05e-16
ENSB:uBI8HLmOYyO0T-o	spo0C	Chromosome-partitioning protein Spo0J	pCC7120gamma	5038	5983	945	NA	0	348	0	447	0	421	192.42	10.68	1.17	2.731e-17	2.733e-15
ENSB:nddRDXMJzZjy-iZ			pCC7120alpha	152916	153261	345	NA	3162	2	2258	1	2905	0	1439.94	-11.41	0.84	5.883e-40	1.921e-37
ENSB:cn6HVgj9et9zpgG	petF	Ferredoxin-1	Chromosome	4992504	4992804	300	NA	198969	37229	119455	41811	180866	54930	106755	-1.99	0.15	2.421e-36	7.51e-34
ENSB:V6SMrCmE8cGyDld			pCC7120delta	30060	30714	654	NA	0	287	0	323	0	350	152.09	10.35	1.17	3.824e-16	3.342e-14
ENSB:O3t2CsES9irsObc			pCC7120alpha	162990	163797	807	NA	1213	237	1072	254	1832	310	837.83	-2.45	0.19	1.492e-35	4.208e-33
ENSB:sVve2ZGBtbWMD8t			Chromosome	5433604	5434237	633	NA	644	130	563	179	565	157	383.59	-2.04	0.16	5.897e-35	1.591e-32
ENSB:dd_Ejl4qMz5TVdO	dfa3_3	Putative diflavin flavoprotein A 3	Chromosome	5330671	5332402	1731	NA	1676	105	936	131	759	119	638.79	-3.34	0.27	2.119e-33	5.477e-31
ENSB:S7DWD2KfMRZsXvI			pCC7120alpha	150405	151671	1266	NA	4329	0	3203	0	4919	0	2146.86	-14.2	1.17	1.094e-31	2.716e-29
ENSB:U7IgWWVcVHHMram	spkB_3	Serine/threonine-protein kinase B	Chromosome	6211798	6212188	390	NA	5729	1688	3827	2137	5707	2243	3584.39	-1.43	0.12	4.442e-31	1.06e-28
ENSB:kPfYSJrgzsJMRXq			pCC7120gamma	61465	62032	567	NA	191	23	178	24	167	22	105.08	-3.05	0.26	2.945e-30	6.769e-28
ENSB:3jpbLJ-Z7QP4RsL			pCC7120alpha	217346	218063	717	NA	587	162	497	175	514	186	362.03	-1.72	0.15	6.696e-30	1.484e-27
ENSB:-7BbqIX2Ek2MwJe			pCC7120delta	28852	29434	582	NA	0	273	0	318	0	339	147.22	10.3	1.17	5.503e-16	4.678e-14
ENSB:0VOu17ifwdJ9kZ1			Chromosome	5656391	5656583	192	NA	44253	9149	28567	12752	34519	13883	24152.4	-1.69	0.15	5.306e-28	1.098e-25
ENSB:34S_5rRWGVQecZZ			pCC7120alpha	214523	217343	2820	NA	588	172	546	205	574	220	393.36	-1.63	0.15	1.401e-27	2.804e-25
ENSB:ZVU9Ao7FAFqHv4f			pCC7120epsilon	20872	24781	3909	NA	2153	0	1873	0	1829	0	1024.41	-13.16	1.17	5.877e-27	1.14e-24
ENSB:Plbl5emmeYIc1AV			pCC7120gamma	3603	4245	642	NA	0	199	0	225	0	255	107.43	9.86	1.18	1.854e-14	1.475e-12
ENSB:JLeoGXv3YuC3Bu-			pCC7120alpha	143486	143819	333	NA	4309	0	2626	1	3417	0	1781.32	-13	1.17	2.918e-26	5.326e-24
ENSB:OI5nmMDAi9YRobE		putative protein	pCC7120beta	103764	105408	1644	NA	13632	3875	10309	5274	12676	6008	8730.26	-1.39	0.13	1.234e-25	2.188e-23
ENSB:hiE_D2PyKwV6tut			pCC7120epsilon	31317	32919	1602	NA	1539	0	1490	0	1547	0	802.17	-12.82	1.17	1.647e-25	2.839e-23
ENSB:47a9Jh_Q33Abx3F			pCC7120epsilon	19711	20689	978	NA	1569	0	1202	0	1257	0	700.88	-12.63	1.17	9.758e-25	1.593e-22
ENSB:z5opAC3rjtBhNJ1			pCC7120delta	24205	25048	843	NA	0	168	0	212	0	212	93.6	9.67	1.18	8.185e-14	5.838e-12
ENSB:zzwRUmYK34zsSwo			pCC7120delta	33284	34334	1050	NA	0	153	0	193	0	195	85.51	9.54	1.18	2.139e-13	1.509e-11
ENSB:s61wGCFuiNttrpR			pCC7120alpha	152232	152820	588	NA	892	0	924	0	1244	0	533.84	-12.24	1.18	5.748e-23	8.917e-21
ENSB:8KNBvth9zleqA21			pCC7120gamma	60198	60594	396	NA	135	6	101	8	95	8	61.14	-4.01	0.39	6.696e-23	1.013e-20
ENSB:-CV5FnTWC_tI1e0			Chromosome	426656	430133	3477	NA	2246	993	1869	1092	2127	1189	1606.03	-1.04	0.11	7.856e-23	1.161e-20
ENSB:OzYhslcQMfRxt61			pCC7120epsilon	17058	19092	2034	NA	928	0	811	0	781	0	441.1	-11.97	1.17	4.84e-22	6.985e-20
ENSB:J6sgs_lwcZNeEtT			pCC7120epsilon	19264	19699	435	NA	703	0	553	0	635	0	328.67	-11.56	1.17	1.406e-20	1.983e-18
ENSB:ZbEGelVcQRE3FFL	xerC_2	Tyrosine recombinase XerC	pCC7120alpha	211820	212780	960	NA	1097	374	746	347	1102	447	692.58	-1.42	0.15	3.13e-20	4.315e-18
ENSB:cKqMRhZe0MnPTGj	ftsH_2	ATP-dependent zinc metalloprotease FtsH	pCC7120alpha	208653	210273	1620	NA	483	120	727	148	774	155	418.59	-2.33	0.25	8.395e-20	1.132e-17
ENSB:cSjizfk7E4IO-vC			pCC7120alpha	213097	213703	606	NA	581	111	1067	130	1053	180	548.48	-2.79	0.3	1.848e-19	2.439e-17
ENSB:bh7QX5gceFjA-JI			pCC7120alpha	137173	139294	2121	NA	782	0	1800	1	1173	0	683.89	-11.63	1.21	2.516e-19	3.252e-17
ENSB:IGqd8m0YYSOLaTU			pCC7120delta	2023	2362	339	NA	0	109	0	139	0	151	62.93	9.11	1.18	5.344e-12	3.491e-10
ENSB:rPuRoaZdq3FZlZb	mrr	Mrr restriction system protein	pCC7120alpha	136219	137137	918	NA	439	0	399	0	526	0	237.3	-11.1	1.17	9.092e-19	1.128e-16
ENSB:H95MCn84oILeLCv			pCC7120delta	29719	29992	273	NA	0	89	0	126	0	96	49.29	8.76	1.19	7.77e-11	4.383e-09
ENSB:dvrzPp3bLX1Paqw			pCC7120epsilon	26333	29264	2931	NA	853	0	1019	0	809	1	476.34	-11.14	1.18	1.412e-18	1.685e-16
ENSB:6EqkrxcwMaFAhu3			pCC7120epsilon	30560	30803	243	NA	423	0	360	0	494	0	221.56	-11.01	1.17	1.938e-18	2.269e-16
ENSB:1eCrvUmi0vs4twf			pCC7120delta	3566	4835	1269	NA	487	0	314	0	490	0	221.73	-11.01	1.17	2.112e-18	2.427e-16
ENSB:fXxc5Ezo8fo2PkK			pCC7120alpha	148525	150187	1662	NA	340	0	473	0	436	0	221.96	-11	1.19	6.057e-18	6.833e-16
ENSB:etlDgfa3Mw0tA-z			pCC7120delta	1660	1846	186	NA	0	95	0	75	0	97	42.67	8.55	1.19	3.486e-10	1.818e-08
ENSB:C2WU2IyNorEeTP0		ISNCY family transposase ISAzs34	pCC7120alpha	96654	97356	702	NA	0	27	0	43	0	35	16.55	7.21	1.22	1.763e-06	6.69e-05
ENSB:O88KToa6IfokqtV			pCC7120delta	30777	30981	204	NA	0	20	0	24	0	27	11.21	6.65	1.26	4.041e-05	0.001273
ENSB:tnMjffRPfBpycTw	liaR_2	Transcriptional regulatory protein LiaR	pCC7120delta	23315	23987	672	NA	0	12	0	9	0	14	5.57	5.35	1.7	0.01007	0.1876
ENSB:erUPD_5P1D1mD6I			pCC7120delta	9979	10213	234	NA	449	0	255	0	379	0	185.53	-10.76	1.18	2.076e-17	2.147e-15
ENSB:_j9fnLEqDgo9meg			pCC7120delta	31049	31232	183	NA	0	8	0	11	0	14	5.17	5.15	1.8	0.01577	0.2779
ENSB:8vh8Lelr0NSTULC			pCC7120epsilon	11573	12113	540	NA	2	24	3	34	0	28	14.54	3.73	0.85	0.0001322	0.003815
ENSB:D8Vz8bDAR48HdAa			pCC7120alpha	128474	135368	6894	NA	600	1	698	0	685	0	350.18	-10.71	1.18	3.402e-17	3.351e-15
ENSB:0kmpuL4yLeuyWlq			Chromosome	47901	48186	285	NA	7689	13995	6555	14830	7997	16009	10988.9	0.84	0.1	3.611e-17	3.501e-15
ENSB:D5RURAg6Xr9vwZ6			pCC7120delta	5243	6947	1704	NA	354	0	272	0	352	0	169.44	-10.63	1.17	3.931e-17	3.753e-15
ENSB:RP_6VnXtOuQgolD			pCC7120gamma	64354	65197	843	NA	456	110	351	178	386	149	276.21	-1.55	0.18	8.471e-17	7.964e-15
ENSB:Gvs1pAHF6humeB3			pCC7120alpha	304532	304667	135	NA	6468	2856	4829	3382	5960	3859	4584.85	-0.87	0.1	1.026e-16	9.361e-15
ENSB:mlqrrM1ZMCzetVY			Chromosome	826760	828683	1923	NA	1394	585	1004	729	1275	724	957.82	-0.94	0.11	1.017e-16	9.361e-15
ENSB:Gst-5oFujFEKyYf			pCC7120gamma	2995	3343	348	NA	24	242	17	301	35	295	145.63	3.31	0.24	4.341e-43	1.585e-40
ENSB:_8xJho9HuTQGHFx			pCC7120delta	21363	23091	1728	NA	5	42	4	41	5	39	21.93	2.81	0.53	1.123e-06	4.355e-05
ENSB:zjjl1z1XhVIFh4i			pCC7120alpha	72049	72628	579	NA	15	108	17	106	20	158	67.84	2.61	0.31	3.291e-16	2.917e-14
ENSB:MS1ZseTcNAfizUx	clpS_1	ATP-dependent Clp protease adapter protein ClpS	Chromosome	472690	473017	327	NA	527	2805	378	2877	549	3074	1643.23	2.46	0.12	5.454e-92	8.461e-89
ENSB:OdZJjO06zyNJVs1			Chromosome	5330039	5330537	498	NA	144	7	106	7	64	7	58.43	-3.99	0.47	5.454e-16	4.678e-14
ENSB:fxc2FNSn15vjV6l			pCC7120alpha	220181	221723	1542	NA	308	116	285	138	379	141	231.69	-1.39	0.17	2.08e-15	1.744e-13
ENSB:thD7sRcdm3nPz9H	ureG	Urease accessory protein UreG	Chromosome	856651	857254	603	NA	738	3427	564	4468	823	4807	2369.48	2.43	0.13	6.865e-83	7.1e-80
ENSB:NBPMzNtUG6HU1mu			pCC7120alpha	218166	219279	1113	NA	291	95	263	115	290	134	201.7	-1.4	0.17	2.479e-15	2.024e-13
ENSB:Cd7nLnCx9i4rtXU	ywlC	Threonylcarbamoyl-AMP synthase	Chromosome	118414	118999	585	NA	2589	4249	2186	5720	2467	5744	3740.43	0.93	0.12	7.482e-15	6.029e-13
ENSB:ywNtt8vLGTvx0ZG		Linolenate 9R-lipoxygenase	pCC7120gamma	17982	20304	2322	NA	1309	6244	1067	7997	1260	7123	4017.74	2.41	0.11	1.37e-102	2.834e-99
ENSB:9sHAdEXZrAhlq7B	dat	Diaminobutyrate--2-oxoglutarate aminotransferase	Chromosome	464673	466155	1482	NA	389	52	272	58	1083	70	322.51	-3.29	0.42	2.274e-14	1.786e-12
ENSB:5vJh18999xkpd_1			pCC7120alpha	364722	365427	705	NA	2094	1108	1682	1317	2136	1329	1620.59	-0.75	0.09	2.349e-14	1.822e-12
ENSB:7M_4P7jh2EsSe4c	patA_1	Protein PatA	Chromosome	612609	613749	1140	NA	2215	3722	1903	4261	2352	4788	3145.74	0.8	0.1	2.742e-14	2.075e-12
ENSB:el4ow_V6NXP-cfP			pCC7120alpha	362518	362674	156	NA	893	438	744	489	927	544	678.55	-0.89	0.11	2.728e-14	2.075e-12
ENSB:FCp2JZPu-NwGp9p	soj_3	Sporulation initiation inhibitor protein Soj	pCC7120delta	48306	49050	744	NA	171	0	168	0	193	0	93.07	-9.78	1.18	4.011e-14	2.999e-12
ENSB:wUL_yPJoyKKcP_Y			pCC7120delta	49067	49769	702	NA	177	0	134	0	228	0	92.78	-9.78	1.18	4.95e-14	3.657e-12
ENSB:Kkg4vHp8uIeQ9yg			Chromosome	116588	117413	825	NA	20749	8146	14383	9821	16181	9634	13260.5	-0.97	0.13	6.022e-14	4.396e-12
ENSB:0rqDdLr3HEgLP4Y	msrA_2	Peptide methionine sulfoxide reductase MsrA	Chromosome	1998774	1999443	669	NA	7711	3086	4752	3297	7671	3267	4986.85	-1.12	0.15	8.087e-14	5.835e-12
ENSB:2Q_nTAar2MVAgS7			Chromosome	471390	471582	192	NA	8	40	8	48	8	49	25.9	2.2	0.42	3.725e-06	0.0001344
ENSB:tn1siNvl5p8qWVB			Chromosome	4616275	4617124	849	NA	1136	4074	936	6548	1109	5652	3114.4	2.19	0.15	5.965e-46	2.644e-43
ENSB:V1D0skKAkHJgWSZ	nrtA_1	Nitrate/nitrite binding protein NrtA	Chromosome	706422	707745	1323	NA	23611	7011	17568	6301	17660	9753	13884.6	-1.44	0.19	3.353e-13	2.337e-11
ENSB:Ys8OE0aTWeoXMXH	cmpC_1	Bicarbonate transport ATP-binding protein CmpC	Chromosome	708711	710685	1974	NA	37058	9492	25093	8011	24205	12397	19727.8	-1.61	0.21	3.431e-13	2.365e-11
ENSB:ATMjplbLydzQj6s	sufB	FeS cluster assembly protein SufB	Chromosome	2991688	2993128	1440	NA	15460	64734	8473	50676	9752	39539	30885.3	2.04	0.26	6.397e-13	4.362e-11
ENSB:e44ECOSAHPRWrlu	sir_1	Sulfite reductase [ferredoxin]	Chromosome	704678	706289	1611	NA	37808	10479	30851	9737	29996	16422	23000.2	-1.52	0.2	1.414e-12	9.539e-11
ENSB:Y1cdBxdxA3kSyoM		ISNCY family transposase ISAzs34	pCC7120alpha	397082	397826	744	NA	393	149	321	180	341	155	260.8	-1.2	0.17	2.012e-12	1.343e-10
ENSB:q8pvUjPq6DL_Npf			pCC7120alpha	210275	210836	561	NA	63	11	66	6	69	11	39.28	-2.85	0.4	5.223e-12	3.448e-10
ENSB:KpFwvC9wikJtd8-			pCC7120epsilon	10823	11540	717	NA	14	62	11	54	7	46	31.7	2.02	0.42	2.975e-05	0.0009465
ENSB:I8n0MtU4DHTkoUp	trmJ	tRNA (cytidine/uridine/adenosine-2'-O-)-methyltransferase TrmJ	Chromosome	5434312	5435044	732	NA	3678	12084	2503	13895	3727	15422	8255.67	1.93	0.11	6.235e-65	4.836e-62
ENSB:5sK-rhxwy39hAaQ			pCC7120alpha	226045	229729	3684	NA	1997	983	1771	1228	1935	1215	1537.92	-0.82	0.12	9.186e-12	5.876e-10
ENSB:Nydm9PG5a3XacTb			pCC7120delta	23979	24165	186	NA	0	5	0	11	0	3	3.02	1.89	2.32	0.8936	8.677
ENSB:EYOY4XLgkxMnQT5	narB	Nitrate reductase	Chromosome	711706	713947	2241	NA	26856	7083	18747	6596	16581	9467	14484	-1.5	0.21	1.226e-11	7.682e-10
ENSB:Sg_tiZS1ADbwan1			Chromosome	661197	662190	993	NA	1500	2300	1120	2506	1279	2805	1882.87	0.78	0.11	1.625e-11	1.008e-09
ENSB:Z3aL43jCkgjvSJl			Chromosome	2560328	2561441	1113	NA	10230	307	2432	237	3581	262	2843.19	-4.33	0.59	1.969e-11	1.21e-09
ENSB:Ri5PLrtTszKFUBY			pCC7120alpha	141678	143313	1635	NA	119	0	65	0	115	0	51.01	-8.94	1.19	2.555e-11	1.554e-09
ENSB:wNcIAl3sIJOHWyK			pCC7120alpha	139637	140741	1104	NA	81	0	100	0	108	0	50.96	-8.93	1.19	3.157e-11	1.902e-09
ENSB:9agEV78l86gFA_V	psbA2_4	Photosystem II protein D1 2	Chromosome	5489830	5490913	1083	NA	13007	2148	4156	1798	9983	2349	5555.3	-2.09	0.29	3.363e-11	2.006e-09
ENSB:ai4V72DXpOuFJZm			Chromosome	223222	223405	183	NA	2392	492	1213	529	1253	429	1065.65	-1.77	0.25	3.796e-11	2.244e-09
ENSB:TqZT7A36mDrOHmj			pCC7120gamma	2429	2840	411	NA	524	230	446	263	463	245	367.51	-1.03	0.16	4.256e-11	2.492e-09
ENSB:Uw-bMD-mYZL7HUX	btuD_2	Vitamin B12 import ATP-binding protein BtuD	pCC7120alpha	306307	308449	2142	NA	3365	1792	2614	2042	3630	2304	2633.63	-0.73	0.1	5.347e-11	3.101e-09
ENSB:ggJiXCbVnOjy4GT			Chromosome	5641381	5645068	3687	NA	3732	1533	2280	1657	3066	1752	2345.75	-0.93	0.14	5.492e-11	3.155e-09
ENSB:X6mu7-u8wP9YGgE			pCC7120alpha	151721	152126	405	NA	74	0	82	0	110	0	46.49	-8.8	1.19	7.413e-11	4.22e-09
ENSB:xnsErjzF-99sNmT			pCC7120gamma	38271	39669	1398	NA	128	408	104	491	117	524	285.74	1.87	0.15	1.156e-35	3.416e-33
ENSB:xh4Pz5NlYhVaAI_			Chromosome	423174	426633	3459	NA	2325	3205	1798	3819	2271	3899	2838.11	0.61	0.09	8.157e-11	4.56e-09
ENSB:l17j31-KXoI2y2x			pCC7120epsilon	12109	13876	1767	NA	34	121	27	112	22	113	69.85	1.84	0.27	7.5e-10	3.814e-08
ENSB:BjhBLxS8AvHdh4i	prmC_1	Release factor glutamine methyltransferase	Chromosome	117427	118342	915	NA	18998	7792	12000	9539	15444	8891	12158.4	-0.88	0.13	1.507e-10	8.274e-09
ENSB:4Z8-Es7G7n6eEQ_			pCC7120alpha	155452	155680	228	NA	78	0	59	0	112	0	42.75	-8.69	1.2	1.744e-10	9.494e-09
ENSB:B-aD8chPul-WYyi	lagD_1	Lactococcin-G-processing and transport ATP-binding protein LagD	pCC7120alpha	9974	12119	2145	NA	696	296	492	321	650	402	478.57	-0.91	0.14	2.184e-10	1.178e-08
ENSB:qy5ubi7PDGRTIZc			pCC7120alpha	144306	145203	897	NA	85	0	66	0	76	0	39.44	-8.58	1.19	2.443e-10	1.307e-08
ENSB:ON29nwmerVGthWG			Chromosome	48469	50065	1596	NA	10119	5345	7618	5593	11590	6342	7801.64	-0.82	0.13	2.911e-10	1.544e-08
ENSB:hlkL5mdCrrXeBjK			pCC7120alpha	303900	304035	135	NA	15873	8197	13588	9729	16583	11425	12643.5	-0.74	0.11	2.974e-10	1.564e-08
ENSB:dgU3fx086ZRYcwn	sufC	putative ATP-dependent transporter SufC	Chromosome	2993210	2993999	789	NA	3967	13149	2234	12865	3207	10097	7409.14	1.8	0.2	2.586e-17	2.631e-15
ENSB:TPDhVeyA4jXx-1K			Chromosome	472355	472685	330	NA	289	1178	278	1171	401	1267	743.78	1.74	0.16	9.618e-25	1.593e-22
ENSB:7v-sc3mUDbuJK5G	nrtB_1	Nitrate import permease protein NrtB	Chromosome	707801	708641	840	NA	16934	4143	14197	3730	11418	6734	9764.52	-1.62	0.24	7.388e-10	3.788e-08
ENSB:ma32B_XJtmo8qaG	sufD	FeS cluster assembly protein SufD	Chromosome	2993998	2995360	1362	NA	10594	35743	4895	28438	7726	22161	17926.2	1.73	0.27	7.21e-09	3.389e-07
ENSB:Yr8SJv3QH6BU2qu	bioF	8-amino-7-oxononanoate synthase	Chromosome	437730	438891	1161	NA	4365	2084	3255	2504	4171	2960	3231.78	-0.72	0.11	1.448e-09	7.306e-08
ENSB:l3v5QX8frTmvfe_			pCC7120alpha	135611	136025	414	NA	64	0	49	0	77	0	32.77	-8.32	1.19	1.618e-09	8.095e-08
ENSB:UFm9f0xFidNrCLW			pCC7120alpha	180073	180262	189	NA	182	13	46	12	104	16	61.91	-2.96	0.46	1.71e-09	8.487e-08
ENSB:YD5wpg9hsgLEiVJ	cmpD_1	Bicarbonate transport ATP-binding protein CmpD	Chromosome	710764	711598	834	NA	16718	3960	10224	3099	9228	5058	8185.34	-1.62	0.25	1.862e-09	9.172e-08
ENSB:yJKfo7_EpcR1xJq	psbA2_5	Photosystem II protein D1 2	Chromosome	5796898	5797981	1083	NA	93178	410723	115267	420210	150382	482849	271467	1.68	0.2	2.258e-15	1.868e-13
ENSB:f9OLYufTXmG9YLk			pCC7120alpha	7320	8292	972	NA	434	161	277	143	494	199	286.2	-1.3	0.21	2.504e-09	1.214e-07
ENSB:7MwqOyactwcBVNL			pCC7120alpha	292954	293587	633	NA	153	50	100	45	131	45	88.61	-1.5	0.23	2.61e-09	1.255e-07
ENSB:gKbwqt5gNNigOdv	rsgA_1	Small ribosomal subunit biogenesis GTPase RsgA	pCC7120gamma	84115	85177	1062	NA	1218	290	2310	267	1008	399	981.95	-2.32	0.36	3.518e-09	1.679e-07
ENSB:txsyY6CJmI0pCJY	dfa5_3	Putative diflavin flavoprotein A 5	Chromosome	5328243	5329971	1728	NA	832	252	592	267	513	307	468.32	-1.29	0.21	4.057e-09	1.922e-07
ENSB:Z8AQgv_ZFCA9C-e			Chromosome	2996689	2997139	450	NA	2591	8942	1552	7814	2421	6021	4799.27	1.64	0.22	8.387e-12	5.421e-10
ENSB:7EMmbMa9pDVuPNS			pCC7120alpha	303259	303391	132	NA	4872	2012	3929	2721	3902	2396	3344.21	-0.9	0.15	8.385e-09	3.912e-07
ENSB:qfR8hL4KMX7nt5_			pCC7120delta	47855	48101	246	NA	50	0	39	0	67	0	26.86	-8.03	1.2	1.208e-08	5.592e-07
ENSB:5vx_kz-sOTLYwfB			pCC7120delta	8731	9442	711	NA	73	0	37	0	49	0	27.2	-8.05	1.21	1.271e-08	5.844e-07
ENSB:TZqUO6daj0fFv6c	dctA	C4-dicarboxylate transport protein	Chromosome	391432	392746	1314	NA	127	39	234	35	142	36	108.82	-2.24	0.36	1.696e-08	7.737e-07
ENSB:wMn2bgkcSuQ0ELS			Chromosome	50090	50696	606	NA	6854	3297	4498	3274	7762	3729	4914.85	-0.92	0.16	3.272e-08	1.482e-06
ENSB:rX7IIXIPiajseoI			pCC7120epsilon	30856	31150	294	NA	36	0	49	0	56	0	24.88	-7.92	1.21	3.545e-08	1.594e-06
ENSB:x7PbNntnrVS1WBV			pCC7120delta	3029	3176	147	NA	95	0	62	0	88	1	42.32	-7.74	1.19	3.874e-08	1.729e-06
ENSB:yVTfdzaBXIBCifV			pCC7120alpha	9428	9731	303	NA	7550	3303	7721	3736	7125	4776	5807.08	-0.99	0.18	4.373e-08	1.938e-06
ENSB:KUKzzT3Oen1qyYv			pCC7120alpha	166351	166885	534	NA	291	139	237	137	273	159	208.49	-0.92	0.17	4.948e-08	2.177e-06
ENSB:81d0eWLzyNXKx5V			Chromosome	1480480	1481002	522	NA	4726	2489	3556	2746	4749	3388	3617.14	-0.67	0.11	6.225e-08	2.72e-06
ENSB:TgR1DTnW2duejh4			pCC7120delta	3105	3570	465	NA	41	0	32	0	50	0	21.23	-7.7	1.21	9.301e-08	4.036e-06
ENSB:T0MMafWsc4U8k8X			pCC7120delta	731	1121	390	NA	47	116	30	156	37	135	84.09	1.64	0.24	1.482e-10	8.21e-09
ENSB:4rQzuA0mGNhLr2p			pCC7120alpha	154129	155356	1227	NA	73	1	53	0	78	0	35.37	-7.48	1.19	1.836e-07	7.856e-06
ENSB:cP3lP0qrcJF9BYG			pCC7120alpha	222456	223653	1197	NA	377	174	306	167	425	239	283.67	-0.97	0.18	2.386e-07	1.014e-05
ENSB:EyAGw0-DwLnST1H			pCC7120alpha	263246	265067	1821	NA	646	320	427	337	595	353	447.85	-0.76	0.14	2.713e-07	1.145e-05
ENSB:D1kYqdp2eTibUS_	sasA_4	Adaptive-response sensory-kinase SasA	Chromosome	504481	506413	1932	NA	804	282	602	358	545	359	498.06	-1.01	0.19	3.345e-07	1.395e-05
ENSB:XQmYkGpkOH17M7G			Chromosome	4615482	4616214	732	NA	3897	5822	3105	10114	3766	8468	5703.86	0.94	0.18	3.349e-07	1.395e-05
ENSB:ebHDdpbYiZI6XOG	rsxD	Ion-translocating oxidoreductase complex subunit D	Chromosome	2389847	2390750	903	NA	637	296	549	248	1018	351	522	-1.32	0.25	3.603e-07	1.49e-05
ENSB:GQnm81a2gJZ1S7M			pCC7120alpha	315699	331593	15894	NA	5930	3409	4349	4132	6166	4128	4687.37	-0.57	0.1	3.811e-07	1.566e-05
ENSB:v2EpOh1wLDQ1cN8			pCC7120alpha	219390	220185	795	NA	197	90	164	94	214	115	147.17	-0.97	0.19	4.549e-07	1.857e-05
ENSB:G2J-1rl8dnrwH8L			pCC7120alpha	292718	292958	240	NA	107	30	81	39	87	36	64.42	-1.42	0.26	4.719e-07	1.914e-05
ENSB:ijww233Ds3jvddp			Chromosome	5986505	5987354	849	NA	275	440	231	500	286	553	374.02	0.71	0.13	4.79e-07	1.93e-05
ENSB:EpJo_ycriQUHFxP		ISNCY family transposase ISAzs34	pCC7120delta	190	712	522	NA	91	212	66	279	73	285	162.35	1.58	0.18	1.34e-16	1.205e-14
ENSB:fjcIlBqee15rLqZ	glsA1	Glutaminase 1	Chromosome	3570446	3571451	1005	NA	720	1743	485	2084	670	2163	1271.16	1.54	0.11	6.472e-42	2.231e-39
ENSB:cyL72_blsE3e2D_			pCC7120alpha	351071	353678	2607	NA	2624	1383	2228	1781	2387	1651	2025.18	-0.66	0.12	7.368e-07	2.912e-05
ENSB:V9DbtPFp8juFaPD			Chromosome	6233352	6235497	2145	NA	1544	2210	1323	3225	1368	3428	2132.06	0.82	0.16	8.86e-07	3.479e-05
ENSB:sDvx4yRhcpSdxNS			pCC7120alpha	193772	198563	4791	NA	919	513	803	645	1055	661	770.11	-0.68	0.12	9.13e-07	3.563e-05
ENSB:WX3AEgH0HfXZFPd	csd	putative cysteine desulfurase	Chromosome	2995393	2996656	1263	NA	14843	42615	6597	33253	11001	28340	22355.1	1.51	0.28	6.802e-07	2.706e-05
ENSB:nSImdxN5_NXxblZ			Chromosome	2097005	2097995	990	NA	15286	30203	13762	31054	17798	29004	22553.4	0.74	0.14	1.23e-06	4.741e-05
ENSB:qfhmUEnPjCqh1pX		IS5 family transposase ISAcma45	pCC7120alpha	268527	270177	1650	NA	3045	1704	2208	1933	2702	2112	2287.81	-0.55	0.1	1.302e-06	4.989e-05
ENSB:0vhHOITRTliNCp-			pCC7120epsilon	29897	30116	219	NA	37	0	35	0	21	0	16.48	-7.32	1.24	1.768e-06	6.69e-05
ENSB:1I76ZaxZj4w6dxa			Chromosome	3750605	3750818	213	NA	6453	22645	9599	29883	7610	24240	16410.2	1.44	0.25	1.049e-07	4.522e-06
ENSB:1eRmxNNHTIerkq1			Chromosome	5985727	5986171	444	NA	2178	3001	1547	3322	2191	3476	2575.48	0.55	0.1	2.248e-06	8.455e-05
ENSB:vSqOZAicfxZkXBk			Chromosome	4191315	4193646	2331	NA	626	349	511	418	716	437	511.48	-0.68	0.13	2.276e-06	8.507e-05
ENSB:uLrl0o5VJPlBLLq			Chromosome	5977643	5978048	405	NA	88	186	89	207	96	239	147.87	0.96	0.2	2.543e-06	9.45e-05
ENSB:UVqDI6mzs54idPu			Chromosome	2390782	2392150	1368	NA	964	523	715	507	1218	570	753.03	-0.86	0.18	2.971e-06	0.0001097
ENSB:Ak3ngztRUGnP2RO			pCC7120alpha	58130	61700	3570	NA	4938	2907	4383	3541	5629	3902	4235.3	-0.61	0.11	3.011e-06	0.0001106
ENSB:kr3tLSmz2-EwYCU			Chromosome	1481102	1481963	861	NA	7730	4356	5824	5360	7828	5910	6165.96	-0.53	0.1	3.493e-06	0.0001275
ENSB:fTBU8aeSjioi-a4			Chromosome	840514	841435	921	NA	345	664	220	882	260	948	535.31	1.43	0.16	6.26e-18	6.937e-16
ENSB:fBcGImFhvLTAAPy			pCC7120alpha	390841	390955	114	NA	70	14	40	6	79	20	38.57	-2.17	0.42	3.711e-06	0.0001344
ENSB:tfxS8VE629T1iXO	pbsA1_1	Heme oxygenase 1	Chromosome	2267475	2268192	717	NA	22297	44019	21579	46631	25215	42744	33346.4	0.73	0.14	3.946e-06	0.0001415
ENSB:-FT4gqaPWb3xHt1	btuD_3	Vitamin B12 import ATP-binding protein BtuD	pCC7120alpha	345945	348873	2928	NA	1812	1087	1362	1295	1872	1288	1454.03	-0.53	0.1	4.915e-06	0.0001753
ENSB:6bG10zBCwRJccYB			Chromosome	3981208	3982285	1077	NA	46449	86484	45951	107804	58490	97899	72657.3	0.73	0.14	5.073e-06	0.0001799
ENSB:U72GHGYZ1QtK21Y			Chromosome	4843777	4844062	285	NA	22518	11052	13989	13021	23638	12751	16143.1	-0.73	0.15	6.013e-06	0.000212
ENSB:1ZpIkZjHdmaUHCF	carC_1	All-trans-zeta-carotene desaturase	pCC7120alpha	272835	274335	1500	NA	5611	3537	4216	3589	5763	3607	4406.25	-0.59	0.12	6.828e-06	0.0002391
ENSB:LpdM5uzpfCEiB-5	uppS_1	Ditrans,polycis-undecaprenyl-diphosphate synthase ((2E,6E)-farnesyl-diphosphate specific)	Chromosome	3638045	3638795	750	NA	2351	1423	1688	1510	2317	1642	1823.98	-0.54	0.11	6.858e-06	0.0002391
ENSB:wlj_vZESbHIYZuC			pCC7120alpha	403791	405195	1404	NA	1393	822	1076	992	1459	1039	1131.18	-0.54	0.1	7.213e-06	0.0002501
ENSB:j4jmVySLWJ5w67E		IS200/IS605 family transposase ISNsp3	pCC7120alpha	72661	73729	1068	NA	678	1139	475	1175	752	1636	951.32	0.82	0.17	8.541e-06	0.0002944
ENSB:P_rzqp8bQP92D2z			pCC7120alpha	385753	386128	375	NA	1978	1159	1695	1486	1984	1389	1623.82	-0.57	0.11	9.103e-06	0.0003121
ENSB:Bvshy-oegsmZwGz			Chromosome	5352133	5353039	906	NA	521	284	424	322	617	373	425.11	-0.71	0.14	1.029e-05	0.0003507
ENSB:e-gncgX16SDUOSz	ndhA	NAD(P)H-quinone oxidoreductase subunit 1	Chromosome	239772	240891	1119	NA	39571	21108	24901	21396	38578	23548	28190.2	-0.67	0.13	1.051e-05	0.0003563
ENSB:BTnplLIK2APY02a			pCC7120alpha	223655	225425	1770	NA	262	133	295	170	398	171	241.83	-1.03	0.23	1.296e-05	0.0004371
ENSB:OXpK9zE1qs-ISc-			pCC7120alpha	237691	241324	3633	NA	1887	1097	1638	1444	1985	1348	1574.31	-0.58	0.12	1.471e-05	0.0004933
ENSB:JpHXksQ9qHPsCiX			Chromosome	5895758	5896199	441	NA	5207	14697	5660	12502	5481	11810	9148.81	0.99	0.22	1.61e-05	0.0005372
ENSB:4bsjZk9IbwYzI9g			pCC7120alpha	49436	51257	1821	NA	530	272	457	357	579	389	432.7	-0.67	0.14	1.769e-05	0.0005869
ENSB:daeKPiztb8djTfm	prk_1	Phosphoribulokinase	Chromosome	2832937	2833879	942	NA	2177	3248	1917	3684	2161	3549	2756.25	0.55	0.11	1.814e-05	0.0005987
ENSB:Q5MPpHiTaAnt52i	cmpB_1	Bicarbonate transport system permease protein CmpB	Chromosome	3510546	3511386	840	NA	218	74	111	54	164	70	115.94	-1.28	0.28	1.837e-05	0.0006031
ENSB:G4DBTAq1nATJ-wu			Chromosome	4239596	4239776	180	NA	10550	21179	8302	19286	8888	17429	14116.7	0.83	0.18	2.046e-05	0.0006681
ENSB:nFDNVlBW9Bk2de_			Chromosome	4769844	4770564	720	NA	11299	15656	8754	18688	12729	19482	14184	0.53	0.11	2.698e-05	0.0008767
ENSB:XeyNQUmBHTPjJii			pCC7120alpha	146307	147120	813	NA	25	0	16	0	23	0	11.01	-6.76	1.26	2.718e-05	0.0008786
ENSB:c5BS6OWc1Qv9dW7			pCC7120alpha	261291	262620	1329	NA	481	281	404	320	470	307	380.14	-0.63	0.13	2.861e-05	0.000915
ENSB:MbuBZO1e14cVENS		IS200/IS605 family transposase IS891	pCC7120alpha	242108	243317	1209	NA	68	213	67	255	105	240	153.96	1.36	0.22	2.2e-09	1.075e-07
ENSB:1q_rdFvYEFhKon-	tagA	N-acetylglucosaminyldiphosphoundecaprenol N-acetyl-beta-D-mannosaminyltransferase	Chromosome	2045636	2046389	753	NA	4694	10483	3003	12205	4564	10414	7375.35	1.29	0.15	1.29e-17	1.357e-15
ENSB:GAdJ_cTS0S52LQC			Chromosome	2720747	2721356	609	NA	888	1250	699	1316	768	1461	1048.85	0.57	0.12	3.129e-05	0.0009906
ENSB:-mT3WkCqRzIoJTr			Chromosome	6236641	6237991	1350	NA	1316	1849	1145	4929	1332	4551	2416.39	1.24	0.32	0.0002063	0.005845
ENSB:RQ1kJ0nUFZFFIWW			pCC7120epsilon	1428	3222	1794	NA	132	223	84	278	121	228	173.8	0.86	0.2	4.429e-05	0.001388
ENSB:frBpmB6P-KRcwfZ	btuD_1	Vitamin B12 import ATP-binding protein BtuD	pCC7120alpha	201778	203626	1848	NA	1912	1054	1674	1377	2409	1456	1652.68	-0.67	0.14	4.489e-05	0.0014
ENSB:SbWUuHnlYq2HQm-			Chromosome	2855599	2856487	888	NA	5060	3008	3647	2856	4947	3534	3851.84	-0.59	0.12	5.55e-05	0.001722
ENSB:6wEQXriRzn5CLbV			pCC7120alpha	305849	305984	135	NA	874	427	688	618	837	500	660.8	-0.67	0.15	6.371e-05	0.001957
ENSB:Z6itIyrpzwQs5Pz			pCC7120alpha	210880	211423	543	NA	32	9	38	2	51	10	24.56	-2.41	0.53	6.366e-05	0.001957
ENSB:73Y2TsTUDFsDXRY			pCC7120alpha	335693	336458	765	NA	1198	717	1054	913	1227	849	999.02	-0.56	0.12	6.74e-05	0.00206
ENSB:q4CYRmWe0Qa71qz			Chromosome	5305466	5306402	936	NA	833	1059	565	1227	783	1390	957.09	0.56	0.12	7.113e-05	0.002164
ENSB:tS3LP0m7QRI3Rev			pCC7120alpha	367161	367767	606	NA	462	213	291	192	380	249	299.09	-0.79	0.18	7.406e-05	0.002242
ENSB:ebfRM1t7Sh5nYGL			Chromosome	6257217	6258000	783	NA	1249	1604	1018	2471	1099	2484	1616.44	0.71	0.16	8.339e-05	0.002512
ENSB:MbsovsTlZFc-y5V			Chromosome	5992219	5992771	552	NA	717	950	583	1221	694	1140	870.68	0.53	0.12	0.0001036	0.003106
ENSB:IkZSz1mA8EfFfhP			Chromosome	834367	835045	678	NA	4805	2364	3072	2528	3605	2548	3165.22	-0.65	0.14	0.0001073	0.003202
ENSB:c5ZaPXd83cKZTE8	rcsC_14	Sensor histidine kinase RcsC	Chromosome	1252600	1253785	1185	NA	374	544	329	792	337	693	502.09	0.71	0.16	0.0001095	0.003252
ENSB:KYesc_K4dl7Qmeg			Chromosome	605365	605962	597	NA	686	400	497	443	655	474	526.61	-0.54	0.12	0.0001146	0.003387
ENSB:rsWZFp7TbIOxzGA	gcvP	Glycine dehydrogenase (decarboxylating)	Chromosome	5507176	5510128	2952	NA	22993	11386	13654	12374	19728	13696	15612.8	-0.62	0.14	0.0001221	0.00359
ENSB:Qw3C_5NrQ7vGGQg		HNH endonuclease-associated RNA and ORF (HEARO) RNA	pCC7120alpha	291842	291978	136	NA	84	32	56	32	85	28	53.42	-1.25	0.31	0.0001239	0.003627
ENSB:VPNJz8TaUfahdXt			Chromosome	3297635	3298886	1251	NA	54393	21198	49793	37979	56430	34163	42677	-0.81	0.19	0.0001268	0.003694
ENSB:D3Qm5IOjvV5LGGN	fur	Ferric uptake regulation protein	Chromosome	2020070	2020526	456	NA	2706	8507	2390	6820	3708	7030	5117.08	1.14	0.22	5.112e-07	2.046e-05
ENSB:GwKF5vHDIthCA2t			Chromosome	2086394	2086676	282	NA	1978	2391	1566	6432	1193	5167	3003.28	1.14	0.37	0.003757	0.08066
ENSB:0mRdXmBOjCxK6W0	pchA	Salicylate biosynthesis isochorismate synthase	Chromosome	31874	33290	1416	NA	615	1101	633	1181	701	1294	909.08	0.64	0.14	0.0001398	0.004017
ENSB:msCyyUUKvtGqajT		Apocarotenoid-15,15'-oxygenase	Chromosome	5137188	5138682	1494	NA	3375	1578	1894	1612	2765	1778	2165.75	-0.69	0.16	0.0001577	0.004509
ENSB:7Yp3mNsCx-1VYQY	rpoC	DNA-directed RNA polymerase subunit beta'	Chromosome	1870587	1872465	1878	NA	70753	37674	42775	38639	67089	42546	49851.3	-0.62	0.14	0.000194	0.00552
ENSB:K3KrcKmFg-i_Njm			Chromosome	5147139	5147631	492	NA	3307	7905	3523	8168	3624	10079	5979.95	1.11	0.16	1.208e-11	7.65e-10
ENSB:_argc0i2zf3D9sw			Chromosome	557577	560325	2748	NA	2464	3086	1877	3485	2505	3763	2822.1	0.42	0.09	0.0002114	0.005958
ENSB:ry_9mzqj77GM-hi			Chromosome	390486	391359	873	NA	57	15	121	20	53	17	50.7	-2.11	0.49	0.0002122	0.005958
ENSB:ODch7GfiECLIX1X		tRNA	Chromosome	860749	860814	65	NA	6600	12523	6413	12365	6760	11880	9336.73	0.66	0.15	0.0002195	0.006136
ENSB:cqoRFSk6wmWAbIC			pCC7120alpha	27520	30919	3399	NA	1450	802	953	894	1590	834	1087.7	-0.66	0.15	0.000228	0.006344
ENSB:Xpgr9VZpLUyv9J6			pCC7120alpha	199216	199621	405	NA	83	42	128	48	190	50	92.54	-1.48	0.37	0.0002446	0.006776
ENSB:JCE2MradepNvSZv			Chromosome	5306427	5307663	1236	NA	746	984	574	1128	752	1373	908.96	0.54	0.12	0.0002593	0.00715
ENSB:YZqer7AeouGwj-a		Orange carotenoid-binding protein	Chromosome	5896855	5897371	516	NA	3133	812	1150	702	1591	776	1360.61	-1.27	0.33	0.0002687	0.007379
ENSB:NSVx9nSebpMkcKV	ecfA1	Energy-coupling factor transporter ATP-binding protein EcfA1	Chromosome	5439798	5440476	678	NA	15060	9888	12130	11977	16017	12551	12934.8	-0.41	0.09	0.0003144	0.008595
ENSB:PvkiyZTKIm5Osc_			Chromosome	2039265	2040261	996	NA	21556	13961	16283	16137	19900	17030	17474.6	-0.38	0.09	0.0003265	0.008887
ENSB:RqN6UrJKNa2yjlF	smc_1	Chromosome partition protein Smc	pCC7120alpha	308788	310237	1449	NA	773	397	596	506	658	522	577.43	-0.56	0.13	0.0003323	0.009004
ENSB:_S5DiH6TqRJMX8R	cpeS2	Putative phycocyanobilin lyase CpcS 2	Chromosome	6312198	6312741	543	NA	3325	1369	2186	1789	2263	1603	2100.02	-0.71	0.17	0.0003342	0.009016
ENSB:CuOuEMZRnToFfvM			pCC7120alpha	334687	335419	732	NA	1104	614	746	611	1123	761	826.5	-0.61	0.14	0.0003418	0.009182
ENSB:RjBDTU5oG770QRu	cbiA	Cobyrinate a,c-diamide synthase	Chromosome	4750861	4752406	1545	NA	1516	933	1064	908	1607	1004	1174.12	-0.58	0.14	0.0003494	0.009344
ENSB:nhrjkD1L-czm570			pCC7120epsilon	14922	16962	2040	NA	1799	976	1417	1133	1455	991	1306.98	-0.62	0.15	0.0003578	0.009529
ENSB:NYWcYxDY75vKjGG			Chromosome	392788	393295	507	NA	153	51	319	66	127	42	135.68	-1.88	0.46	0.0003686	0.009774
ENSB:-bl1mauwL4hT-ug	rpoC2	DNA-directed RNA polymerase subunit beta'	Chromosome	1872565	1876633	4068	NA	122679	69489	77456	73000	124023	77540	90579.5	-0.58	0.14	0.0004202	0.01109
ENSB:wPwADX6azSgir_Q		tRNA	Chromosome	3531859	3531931	72	NA	68	127	56	138	70	152	99.82	0.82	0.21	0.0004361	0.01147
ENSB:y9O5m-wuL8yA0et			pCC7120alpha	388841	389249	408	NA	309	119	247	148	282	212	220.81	-0.8	0.21	0.000445	0.01165
ENSB:GUKN7Uz_2dckSme			Chromosome	1490269	1491241	972	NA	877	502	639	548	818	650	672.82	-0.51	0.12	0.0005056	0.01318
ENSB:wivgM-6XriIhHrs			pCC7120alpha	383160	383961	801	NA	1946	866	1061	889	1450	927	1190.46	-0.71	0.18	0.0005192	0.01348
ENSB:kJtmlGDMwXxfdPt		putative protein	pCC7120alpha	164198	164648	450	NA	4800	3178	4125	3533	5847	3913	4244.53	-0.53	0.12	0.0005241	0.01355
ENSB:7dF1QYadASfVV6G			Chromosome	3951173	3952112	939	NA	4576	6952	4279	7910	5312	8263	6135.82	0.5	0.12	0.0005311	0.01367
ENSB:9k5q7_IzWTNFYOt			pCC7120alpha	365457	366324	867	NA	2200	1256	1471	1318	2570	1403	1702.39	-0.65	0.16	0.0005539	0.0142
ENSB:AgYi8wsIP9ozt6k			Chromosome	1927861	1929334	1473	NA	2381	952	1314	934	1644	1204	1406.17	-0.76	0.19	0.0005712	0.01459
ENSB:-SLG6r8hfKKoSRy			pCC7120alpha	292007	292313	306	NA	929	548	783	729	970	645	770.54	-0.54	0.13	0.0005945	0.01512
ENSB:ehjmOL6O8beParf			pCC7120alpha	274676	274874	198	NA	595	291	395	377	531	379	427.57	-0.57	0.14	0.000704	0.01783
ENSB:UNCUoVr_ULRyfU5	rcsC_65	Sensor histidine kinase RcsC	Chromosome	6265967	6266915	948	NA	1499	1800	1172	2728	1400	2776	1854.11	0.6	0.15	0.0007094	0.01789
ENSB:60S-n4rdDoN2t3x	kmo_2	Kynurenine 3-monooxygenase	Chromosome	3687202	3688720	1518	NA	3553	2224	2507	2460	3430	2689	2806.79	-0.43	0.1	0.0007197	0.01802
ENSB:vZPv3p6DzYhpRbs			pCC7120alpha	165858	166332	474	NA	171	91	145	106	178	103	133.52	-0.72	0.18	0.0007201	0.01802
ENSB:yfnePVWwZDjhw5J			pCC7120alpha	8303	9284	981	NA	372	203	336	226	539	284	328.4	-0.78	0.21	0.0007234	0.01803
ENSB:fzEig_s8FwIlFdG			Chromosome	1181158	1181539	381	NA	4075	2469	2777	2685	4313	2842	3189.69	-0.52	0.12	0.0007414	0.0184
ENSB:2eQ4HiGbwrEul5v	tarA	N-acetylglucosaminyldiphosphoundecaprenol N-acetyl-beta-D-mannosaminyltransferase	Chromosome	5299952	5300726	774	NA	1046	1312	876	1858	1047	1937	1320.02	0.55	0.13	0.0007598	0.01878
ENSB:KjNYLFzK69kbd91			pCC7120delta	10683	10929	246	NA	79	33	74	36	78	40	57.72	-1.03	0.29	0.0008527	0.021
ENSB:31mgFaFKQZCKuKI	besA	L-propargylglycine--L-glutamate ligase	Chromosome	2830756	2832373	1617	NA	776	1113	676	1196	734	1255	947.64	0.5	0.12	0.0008645	0.0212
ENSB:1O0pp9feBnJSQxg			pCC7120alpha	229751	230537	786	NA	978	461	986	716	987	671	809	-0.7	0.18	0.0008687	0.02122
ENSB:Pxqf-tyQhz8TP1t			Chromosome	2719486	2720389	903	NA	1341	2428	1484	3064	1265	2808	2038.47	0.72	0.19	0.0008771	0.02134
ENSB:n6-rdjpazDc4os0	rpoB	DNA-directed RNA polymerase subunit beta	Chromosome	1867042	1870453	3411	NA	147159	74687	83767	78642	127420	82556	98859.4	-0.61	0.15	0.0009961	0.0241
ENSB:ooO08CQU8oELnuz			pCC7120alpha	290452	291736	1284	NA	405	188	296	260	386	280	302.55	-0.61	0.15	0.0009982	0.0241
ENSB:bdEgTYZziMPv170	ctpB	Carboxy-terminal processing protease CtpB	Chromosome	2089261	2090557	1296	NA	9463	15286	8258	17458	11062	15562	12686.4	0.54	0.13	0.001052	0.0253
ENSB:mAuDvHTDhyaLESz			pCC7120alpha	390976	391357	381	NA	462	279	595	335	593	329	441.36	-0.8	0.22	0.001094	0.0262
ENSB:RGwLLy0_46xTMlI	ispF	2-C-methyl-D-erythritol 2,4-cyclodiphosphate synthase	Chromosome	4684078	4684570	492	NA	1544	978	1213	1026	1611	1253	1272.46	-0.48	0.12	0.001103	0.02633
ENSB:pxfqCymil4Wc-f6			Chromosome	2981898	2982051	153	NA	368	1535	891	2545	576	1757	1256.74	1.11	0.45	0.02709	0.4471
ENSB:LbBgylhNWD7Zyqs			Chromosome	5298268	5299699	1431	NA	3193	3756	2522	4684	3097	5204	3681.98	0.43	0.11	0.001205	0.02853
ENSB:ZvbzOGVC3UcG_5e	hlyD_1	Hemolysin secretion protein D, chromosomal	pCC7120alpha	5797	7252	1455	NA	845	473	715	649	924	660	712.34	-0.53	0.13	0.001232	0.02903
ENSB:a2YZ1H2iWrl6H7K	lagD_2	Lactococcin-G-processing and transport ATP-binding protein LagD	pCC7120alpha	300776	302987	2211	NA	1958	993	1363	1232	1950	1482	1492.45	-0.55	0.14	0.001235	0.02903
ENSB:CKGLnIRrCBjH6YR	psaF	Photosystem I reaction center subunit III	Chromosome	111176	111671	495	NA	68355	91120	51498	93631	70568	105055	78955	0.43	0.1	0.0013	0.03044
ENSB:BByJwq-bp4TmnZT			Chromosome	2990779	2991463	684	NA	4771	9160	3237	8780	3095	6842	5909.44	0.86	0.25	0.001389	0.03238
ENSB:iKR1_VJDd2VjJXi	petJ_3	Cytochrome c6	Chromosome	5100143	5100554	411	NA	27358	50323	27019	56231	38464	68376	43790.8	0.65	0.17	0.001393	0.03238
ENSB:bXqdp1liHh6CXLH			Chromosome	6232256	6233063	807	NA	790	1012	612	1685	755	2268	1146.53	0.86	0.25	0.001435	0.03323
ENSB:PDqMkg0ITxjbVYK	gltA	Citrate synthase	Chromosome	238170	239307	1137	NA	9554	5855	6417	6416	9804	6637	7435.53	-0.49	0.12	0.001546	0.03566
ENSB:9izPTGaU5E13Y6E			pCC7120alpha	165181	165733	552	NA	209	115	199	127	194	123	163.66	-0.71	0.19	0.001561	0.03588
ENSB:v4gOLYTEAdVNZrz		putative oxidoreductase	Chromosome	1445995	1446943	948	NA	5556	3118	3608	3522	4897	3873	4086.67	-0.47	0.12	0.001692	0.03874
ENSB:eCXPb8TmV1bocEu		ydaO/yuaA leader	Chromosome	5415340	5415495	155	NA	1530	3355	1955	4713	1834	3667	2801.89	0.8	0.23	0.001767	0.04031
ENSB:WDX4gfALLjQ64PC		ISNCY family transposase ISAzs34	pCC7120alpha	313201	313945	744	NA	91	25	62	27	54	32	49.29	-1.21	0.36	0.00185	0.04204
ENSB:AKsQRCHLpRwFwMv			Chromosome	6264559	6265645	1086	NA	6406	8628	4768	9673	7129	10311	7693.69	0.46	0.11	0.001908	0.04321
ENSB:4ALULzKCyUEQ9tE			Chromosome	6292102	6292972	870	NA	4146	4850	3345	5851	4029	6168	4669.5	0.37	0.09	0.002054	0.04635
ENSB:cXwt0svgCRDfcTI			Chromosome	4358562	4360221	1659	NA	23335	12689	13564	12252	21530	12959	16046.5	-0.61	0.16	0.002301	0.05174
ENSB:kxZOFyk_nm-aEbB	dinB	DNA polymerase IV	pCC7120alpha	272159	272609	450	NA	455	271	346	303	425	321	354.48	-0.5	0.13	0.002356	0.05277
ENSB:lS73HAgwVcvxLuP			Chromosome	3061350	3061746	396	NA	83	171	101	298	102	294	169.92	1.09	0.27	0.000131	0.003798
ENSB:33Hk0IBNQkL3x69			Chromosome	4347105	4347366	261	NA	686	822	490	953	626	1091	764.54	0.47	0.12	0.002669	0.05936
ENSB:geZ-eJKAk6U59rq	rapA_1	RNA polymerase-associated protein RapA	pCC7120alpha	21362	24668	3306	NA	4485	1464	1873	1180	2699	1648	2222.23	-0.96	0.29	0.00269	0.05961
ENSB:qei6HDsQFBRvPrY	pknD_5	Serine/threonine-protein kinase PknD	Chromosome	641850	643134	1284	NA	3410	2074	2254	2223	3547	2188	2614.52	-0.53	0.14	0.002777	0.06133
ENSB:-cRKJIP0Tcood6F			pCC7120alpha	84270	85473	1203	NA	1657	1014	1278	1168	2012	1303	1404.65	-0.54	0.14	0.002825	0.06216
ENSB:y6Z6vaxrZ7radqV			pCC7120alpha	140772	141573	801	NA	7	0	16	0	15	0	6.83	-5.92	1.52	0.002903	0.06365
ENSB:LWyE58gH7sF94GS			pCC7120alpha	221719	222460	741	NA	53	21	49	25	65	25	40.31	-1.13	0.36	0.003006	0.06568
ENSB:MlUk6z8MHYQhHcM			pCC7120alpha	100269	100578	309	NA	1236	797	1023	1006	1358	925	1059.76	-0.46	0.12	0.003238	0.07049
ENSB:srd5Cn-sjSdGF9d			Chromosome	3648602	3649358	756	NA	455	814	403	759	561	992	653.5	0.6	0.16	0.003433	0.07448
ENSB:PcVw96dIIHKVRAW	speA_1	Biosynthetic arginine decarboxylase	Chromosome	4111551	4113567	2016	NA	31050	18704	20521	20104	26977	20337	22947.4	-0.46	0.12	0.003554	0.07684
ENSB:Uek1JaagWThTZ3t			Chromosome	4483430	4484243	813	NA	1304	692	875	717	1066	885	923.9	-0.53	0.14	0.003621	0.07802
ENSB:QawPeYE20ZZo17y			Chromosome	5689035	5689167	132	NA	140	466	243	506	176	583	346.95	1.09	0.32	0.001151	0.02736
ENSB:Fi6XAfNiNF1RWn0		IS200/IS605 family transposase ISDra2	pCC7120alpha	266190	267414	1224	NA	34641	20520	25101	23236	38543	27865	28251.9	-0.5	0.13	0.003786	0.081
ENSB:l8xDjcduskYSa07	mshA_30	D-inositol-3-phosphate glycosyltransferase	Chromosome	6247525	6248551	1026	NA	762	960	637	1454	759	1311	962.22	0.54	0.15	0.004105	0.08753
ENSB:Z4MR5C-pkgO2h-h			pCC7120alpha	370401	370791	390	NA	958	604	766	725	922	761	790.28	-0.41	0.11	0.004472	0.09503
ENSB:KvLz3kr4oG1KcGO			Chromosome	5948286	5948940	654	NA	20331	35202	19463	53598	26151	39130	31725.4	0.67	0.19	0.004549	0.09635
ENSB:Ebc_uDmgLh7hkOT			Chromosome	3674570	3675248	678	NA	3011	3990	2506	4405	2687	4395	3462.47	0.44	0.11	0.004598	0.09671
ENSB:ZdJEmOb_JdNg13j			pCC7120alpha	265164	265677	513	NA	798	420	550	476	817	605	609.61	-0.55	0.15	0.004586	0.09671
ENSB:BQFYMYob7dR2Y00			pCC7120alpha	276434	277319	885	NA	1064	540	720	695	954	765	787.64	-0.5	0.13	0.004677	0.09805
ENSB:9mdIg4AtYJWEWPa			Chromosome	3057626	3058088	462	NA	1362	2499	1568	3005	1232	2985	2083.21	0.7	0.2	0.004819	0.1007
ENSB:8vPod86j-yWJPGD	amyX	Pullulanase	Chromosome	1009736	1011395	1659	NA	2753	3809	1724	3701	1953	3996	2942.93	0.6	0.17	0.004975	0.1036
ENSB:P-Yyl0n7CNfjZCd	mobA	putative molybdenum cofactor guanylyltransferase	Chromosome	1117294	1117918	624	NA	1095	2099	826	2440	1077	2492	1633.32	1.08	0.1	1.856e-29	3.971e-27
ENSB:E3fpG5bf_XhIuHq			Chromosome	3614770	3615088	318	NA	1993	4026	2393	5482	2552	4418	3430.06	0.69	0.2	0.005151	0.1065
ENSB:LJz5Gc3zg2oSlSE			Chromosome	6258042	6258711	669	NA	347	438	287	723	354	706	464.46	0.63	0.18	0.005306	0.109
ENSB:zjOQlpzCpdx8mVs			Chromosome	866399	867884	1485	NA	416	506	311	665	324	654	471	0.55	0.15	0.00529	0.109
ENSB:8LVvseHdF9ZHcfa			Chromosome	6227192	6227777	585	NA	4830	6033	3921	7042	5102	7019	5589.41	0.36	0.09	0.00573	0.1173
ENSB:8TNJpPjhQ6nXUNb			Chromosome	1889013	1889493	480	NA	7544	8655	5278	9747	6698	10389	7937.1	0.38	0.1	0.005917	0.1208
ENSB:JlktlDLUqgPO-Me	iolG_2	Inositol 2-dehydrogenase/D-chiro-inositol 3-dehydrogenase	Chromosome	4993196	4994186	990	NA	7451	11233	5191	11478	8398	12048	9149.09	0.52	0.14	0.005936	0.1208
ENSB:1_fHL2E53mWUJQF			Chromosome	1018046	1018898	852	NA	2050	4864	2476	5529	2513	4232	3578.38	0.73	0.22	0.006106	0.1226
ENSB:9-uXvIho6qbEgWY			Chromosome	5954155	5954752	597	NA	561	343	475	354	509	288	427.21	-0.63	0.18	0.006088	0.1226
ENSB:JcCJarD9SCBmfjB			Chromosome	1347726	1350270	2544	NA	4194	2336	3664	3298	3877	2845	3389.96	-0.52	0.14	0.006101	0.1226
ENSB:g-obLz371r1-lTE			Chromosome	5415908	5416151	243	NA	685	1560	933	2218	842	1720	1308.02	0.79	0.25	0.006063	0.1226
ENSB:ONjK93_iyUe2QgA			Chromosome	4371938	4373393	1455	NA	543	664	444	892	457	899	639.1	0.52	0.14	0.006202	0.1241
ENSB:RzPjNsMxFeWOqLf			pCC7120alpha	293863	294118	255	NA	49	12	34	19	47	19	30.27	-1.23	0.42	0.006582	0.1313
ENSB:-8M6o49uCld4DXP			Chromosome	4498302	4499274	972	NA	2805	1814	1967	1887	3147	1863	2248.51	-0.52	0.14	0.006999	0.1383
ENSB:_xUIstJjiHLvi7X			Chromosome	473247	475278	2031	NA	5652	3282	3492	3360	5049	3296	4022.34	-0.52	0.14	0.006993	0.1383
ENSB:xnaEzLuD9-GkNv3			pCC7120alpha	255925	256207	282	NA	546	378	487	373	638	434	478.9	-0.52	0.15	0.006955	0.1383
ENSB:079rgfCOb49-8Ls			Chromosome	497832	499038	1206	NA	127	41	147	48	69	27	80.18	-1.42	0.48	0.007039	0.1387
ENSB:Wk3CMhvKUWa12fD			pCC7120alpha	106711	107713	1002	NA	554	255	337	264	473	360	373.18	-0.62	0.18	0.007267	0.1427
ENSB:maI7KHoQoBRH0XO			pCC7120alpha	89402	89984	582	NA	1602	1106	1508	1331	1855	1315	1460.45	-0.46	0.13	0.0075	0.1468
ENSB:Aj1y_UbLHPzvaoW			Chromosome	2904897	2905164	267	NA	267	372	217	465	236	406	322.65	0.54	0.15	0.007689	0.15
ENSB:d1MUlPpDCSu6GBc			Chromosome	343735	344464	729	NA	420	586	393	709	410	733	534.99	0.49	0.14	0.007758	0.1509
ENSB:1b_kvpzQ_PxD4jr			pCC7120alpha	34839	35106	267	NA	435	231	320	303	401	307	332.9	-0.5	0.14	0.008082	0.1567
ENSB:qlxklUSsZ7xeFC1			Chromosome	1808720	1808879	159	NA	303	138	176	147	255	176	198.87	-0.64	0.19	0.008104	0.1567
ENSB:Jc2J_1LWPLvjj40			Chromosome	3338049	3338370	321	NA	860	2238	1273	3162	834	2267	1750.04	0.94	0.32	0.008359	0.1611
ENSB:cV8jo_gEwUjAyJl			Chromosome	3664541	3665036	495	NA	692	905	615	1146	736	1158	863.2	0.44	0.12	0.008445	0.1622
ENSB:1caIk6m3nfHclsG	ndhI	NAD(P)H-quinone oxidoreductase subunit I	Chromosome	240979	241564	585	NA	16387	9313	9964	10167	14756	9729	11703.2	-0.5	0.14	0.008497	0.1627
ENSB:ssT2ltMcCJC9009			pCC7120alpha	257307	258237	930	NA	752	415	588	538	902	605	632.51	-0.54	0.15	0.008753	0.1671
ENSB:vql_iUHwj97F_4v			Chromosome	583661	586343	2682	NA	14744	8933	10406	11089	13798	11572	11720.6	-0.37	0.1	0.008813	0.1677
ENSB:Rn5DurClmFDanS2			pCC7120alpha	336562	338908	2346	NA	811	494	611	570	732	615	639.36	-0.42	0.11	0.008926	0.1689
ENSB:wOG_oiGk_FZGU6z			pCC7120alpha	203956	205198	1242	NA	2325	1281	2695	1790	2330	1361	2004.17	-0.7	0.22	0.008906	0.1689
ENSB:MJLVXEbbxs8uNa2			Chromosome	287824	288592	768	NA	7555	4613	4919	4797	8168	5136	5853.64	-0.51	0.14	0.009057	0.1708
ENSB:ZK1UPn86QwCNcBJ			pCC7120alpha	342062	344129	2067	NA	1285	846	1166	1070	1421	1066	1146.36	-0.44	0.12	0.009399	0.1767
ENSB:nXCi8fYaHBqC7CQ			Chromosome	3432363	3432843	480	NA	377	610	394	780	480	877	576.09	0.58	0.17	0.009732	0.1824
ENSB:CZxITj575mU1t8-	cmpA	Bicarbonate-binding protein CmpA	Chromosome	3509079	3510456	1377	NA	309	135	162	135	241	149	188.33	-0.69	0.21	0.01001	0.1871
ENSB:lqLDfXUo1YcWsmk			Chromosome	736854	737109	255	NA	276	797	329	744	264	687	511.21	1.08	0.25	2.853e-05	0.000915
ENSB:3OXQ3BFsJ-KvFnT	blh	Beta-lactamase hydrolase-like protein	Chromosome	4707857	4708559	702	NA	233	409	211	379	265	456	321.43	0.56	0.16	0.01072	0.1992
ENSB:q3h6yLKg-jYNbAc			Chromosome	5195931	5196354	423	NA	4190	4756	2872	7592	3776	6504	4838.88	0.55	0.16	0.01079	0.1998
ENSB:VjSU-_zlujac9dA		ISL3 family transposase ISAsp1	Chromosome	1890542	1891763	1221	NA	181	278	154	279	151	321	224.43	0.58	0.17	0.01114	0.2057
ENSB:Myoxz8JKJ96x-ga	nuoL_2	NADH-quinone oxidoreductase subunit L	Chromosome	4774334	4776425	2091	NA	64645	45781	51891	50792	74420	53851	56903	-0.4	0.11	0.01123	0.2067
ENSB:840WrMAWlj0BNnE			Chromosome	3798065	3798353	288	NA	108	246	155	314	133	325	210.33	0.77	0.26	0.01172	0.2152
ENSB:8CcezCldE2TBX2h			pCC7120alpha	115304	124556	9252	NA	1705	1075	1206	1260	1860	1241	1388.69	-0.45	0.13	0.01184	0.2168
ENSB:8ZAQLYkBmXbfLdG			pCC7120alpha	259759	261334	1575	NA	550	276	324	243	687	337	401.85	-0.75	0.25	0.01204	0.2191
ENSB:GRWBMGxse6s8lhv			pCC7120alpha	80565	80763	198	NA	2324	996	1693	1299	2172	1796	1711.53	-0.6	0.18	0.01204	0.2191
ENSB:PHVqaoo25lUejZg	ybiT	putative ABC transporter ATP-binding protein YbiT	Chromosome	5032097	5033792	1695	NA	24130	13254	14253	14438	23436	15719	17467.1	-0.51	0.15	0.01213	0.2201
ENSB:_z5XQ1MJFRPRFx8			pCC7120alpha	275756	276110	354	NA	717	409	477	469	738	521	553.5	-0.49	0.14	0.01233	0.2231
ENSB:G6qK9aPE2CXS-DY			pCC7120zeta	4129	4435	306	NA	531	279	302	274	472	290	357.68	-0.59	0.18	0.01381	0.2485
ENSB:Hvu0pQEJl40mgh-			pCC7120alpha	401379	402390	1011	NA	2745	1763	2168	2211	2563	2135	2265.66	-0.37	0.1	0.01382	0.2485
ENSB:oT6G7gZ8wPh05OA			Chromosome	556763	557552	789	NA	590	866	583	999	608	1077	778.11	0.48	0.14	0.01405	0.2519
ENSB:43SgTy4lM01MFcw			Chromosome	388195	388561	366	NA	390	527	350	661	417	663	494.4	0.45	0.13	0.01428	0.2554
ENSB:qTY9RvEEXlQ9Bkb			Chromosome	3268150	3268342	192	NA	538	1004	606	1214	667	1083	842.52	0.58	0.17	0.01433	0.2555
ENSB:luvWRXryRKCWVuW			Chromosome	843418	844954	1536	NA	229	317	224	664	177	541	349.08	0.85	0.3	0.01445	0.2569
ENSB:S7PpDh0CrJpylPc	rhaR_2	HTH-type transcriptional activator RhaR	Chromosome	2592075	2593098	1023	NA	744	420	530	497	847	580	601.33	-0.52	0.15	0.01467	0.2601
ENSB:1PfOf-QucNi9t_K			Chromosome	2413275	2413653	378	NA	7186	9465	6142	11133	6063	10683	8353.08	0.46	0.13	0.01476	0.261
ENSB:kEKT7bytmYdJ1Or			Chromosome	1689716	1690310	594	NA	107	210	145	426	126	417	231.34	1.07	0.33	0.002431	0.05425
ENSB:SEsMK_EcinaxI6T			Chromosome	4940631	4941369	738	NA	3788	5957	2679	6290	4725	6910	4962.76	0.54	0.16	0.01625	0.2857
ENSB:6Wa0tpN5nD5hJkh			pCC7120alpha	243337	243745	408	NA	10939	6791	9267	8737	10838	9440	9342.83	-0.39	0.11	0.01748	0.3064
ENSB:d8UGO5agKfn1-if			pCC7120alpha	85978	87091	1113	NA	2301	1541	2036	1897	2387	1987	2029.69	-0.38	0.11	0.01787	0.3124
ENSB:848-nA9UWc8k3P4			pCC7120alpha	206839	208546	1707	NA	531	250	374	351	440	353	383.14	-0.52	0.15	0.01827	0.3184
ENSB:IvFZAtubFuEfOUX			pCC7120gamma	51968	52463	495	NA	44	148	74	164	66	147	106	0.89	0.33	0.01867	0.3245
ENSB:9aUzCnh1Z7QA-fF			Chromosome	1705990	1707145	1155	NA	126	184	103	218	135	239	164.49	0.55	0.17	0.01906	0.3304
ENSB:_U1OElMX5Y3Hht-	bicA_2	Bicarbonate transporter BicA	Chromosome	1930269	1931973	1704	NA	1559	705	806	730	1122	771	947.16	-0.61	0.19	0.01954	0.3376
ENSB:uoa1Ylv89M-Rpx-			pCC7120beta	93879	94071	192	NA	7472	8935	5138	9396	6847	10448	7925.73	0.38	0.11	0.01959	0.3376
ENSB:5m0WR8Lf2x9jb48			Chromosome	5300886	5302026	1140	NA	556	794	448	822	611	1131	713.55	0.52	0.16	0.01991	0.3422
ENSB:AGRmJJZY1L6SrB0			pCC7120alpha	256518	257169	651	NA	242	130	178	141	265	183	189.85	-0.57	0.18	0.02195	0.3747
ENSB:f-7PZ8-UsyFO28d	trpB_1	Tryptophan synthase beta chain	Chromosome	480494	481724	1230	NA	106	43	63	39	79	46	63.06	-0.81	0.3	0.02188	0.3747
ENSB:tUqGr2c-Q-ERSxE			Chromosome	4959446	4960682	1236	NA	7742	5166	6297	5830	6862	5598	6277.3	-0.39	0.11	0.02198	0.3747
ENSB:px-Zjd_QbhkKczX			pCC7120gamma	59294	59561	267	NA	20	0	13	0	11	1	7.79	-4.8	1.84	0.0221	0.3757
ENSB:RKy4IbqpjDpcGkr			Chromosome	241664	242273	609	NA	14519	9005	9433	9733	13106	9862	10925.9	-0.41	0.12	0.02216	0.3758
ENSB:_i99oG5Bg_xbXvl			Chromosome	555634	556687	1053	NA	562	770	536	954	560	967	716.06	0.46	0.14	0.02227	0.3766
ENSB:n5_caEDuEPUTLiA			Chromosome	5651344	5651956	612	NA	680	1107	745	1547	796	1354	1023.94	0.56	0.17	0.02316	0.3905
ENSB:_Y0enuPatukprPx			Chromosome	3205739	3206906	1167	NA	167	101	133	64	168	91	122.36	-0.75	0.26	0.02334	0.3925
ENSB:Vy3ypf6EGPj7Fui			pCC7120alpha	274899	275139	240	NA	1160	585	1706	879	1180	695	1067.22	-0.82	0.3	0.02341	0.3926
ENSB:WH4N5P6zCXuW4ns	rluD	Ribosomal large subunit pseudouridine synthase D	Chromosome	614579	615518	939	NA	1264	1528	959	1809	1345	1977	1457.02	0.38	0.11	0.02363	0.3952
ENSB:zRrUhAc1ayaXQsm		Monocarboxylate 2-oxoacid-binding periplasmic protein	Chromosome	3668178	3669273	1095	NA	1420	887	1009	1016	1581	1112	1167.64	-0.44	0.13	0.02528	0.4217
ENSB:5-U6x1GT_yzJn_u			pCC7120alpha	190002	193578	3576	NA	1211	744	927	962	1135	874	976.16	-0.4	0.12	0.0255	0.4238
ENSB:zFCPDkHBpWJFMLL	mshA_32	D-inositol-3-phosphate glycosyltransferase	Chromosome	6251166	6252315	1149	NA	576	685	476	944	580	987	695.61	0.45	0.13	0.02554	0.4238
ENSB:IV4QCRT6luDx978			pCC7120alpha	90114	90438	324	NA	382	243	367	317	447	289	343.17	-0.51	0.16	0.02582	0.4272
ENSB:O1DJvDa30jvN8hW	chlL	Light-independent protochlorophyllide reductase iron-sulfur ATP-binding protein	Chromosome	6050792	6051659	867	NA	3795	9423	4286	10515	4399	10449	7024.49	1.06	0.17	4.228e-10	2.186e-08
ENSB:HBS1yu40XpPtln9			Chromosome	5513072	5513867	795	NA	4523	2221	2540	2458	4014	2964	3103.17	-0.52	0.16	0.02772	0.4563
ENSB:OTQVytZ2D_uUJh0			Chromosome	5650664	5651294	630	NA	1000	1686	1133	2325	1134	1990	1525.29	0.57	0.18	0.0279	0.458
ENSB:105-Ei3RoyoZblp			pCC7120alpha	276120	276321	201	NA	796	453	500	528	826	524	602.46	-0.49	0.15	0.02989	0.4893
ENSB:qfSBVQxKsrKgbZc			Chromosome	545433	545679	246	NA	688	807	515	1033	565	1412	816.92	0.57	0.19	0.03074	0.502
ENSB:-i_WWoMcZ0y0TiK			Chromosome	3909121	3909592	471	NA	3279	4032	2671	4663	2992	4492	3650.02	0.36	0.11	0.03104	0.5055
ENSB:neDgWenWy_7uC3F	eda	Putative KHG/KDPG aldolase	Chromosome	5683593	5684226	633	NA	678	470	618	547	745	567	606.81	-0.42	0.13	0.0313	0.5084
ENSB:F4-_dpiV2LwmYJI			Chromosome	4050502	4051174	672	NA	107	61	113	70	124	75	92.99	-0.67	0.23	0.03142	0.509
ENSB:OKEuPH35EX8UltK			Chromosome	6011908	6012712	804	NA	762	1048	568	1113	860	1263	920.74	0.43	0.13	0.03237	0.523
ENSB:5-edznCfFPsaBsy	thrS_1	Threonine--tRNA ligase	Chromosome	385670	387518	1848	NA	12332	13538	8387	15612	10643	17061	12729.4	0.37	0.11	0.03291	0.5293
ENSB:_4M7Y0_Dnp-UWLv			pCC7120delta	45988	47791	1803	NA	365	223	266	249	482	236	303.71	-0.59	0.2	0.03292	0.5293
ENSB:yayxvfuuARO-xUK	rimM	Ribosome maturation factor RimM	Chromosome	3421972	3422713	741	NA	1770	1146	1442	1428	2225	1439	1574.29	-0.46	0.14	0.03381	0.5421
ENSB:gO1ifMdmAskMK5R			pCC7120gamma	90305	92660	2355	NA	494	294	338	309	504	370	384.16	-0.47	0.15	0.03727	0.596
ENSB:ndQCLotQhs3l9iu			Chromosome	3942836	3942956	120	NA	96	142	84	170	90	182	125.27	0.57	0.19	0.03771	0.6015
ENSB:F9rWxacJMlEbKVQ			Chromosome	5344797	5345352	555	NA	389	602	395	787	507	863	580.21	0.52	0.17	0.03994	0.6355
ENSB:m47jVKHIXB2uOt-	uppP	Undecaprenyl-diphosphatase	Chromosome	1430868	1431831	963	NA	5903	4400	4724	4390	6334	4736	5092.12	-0.38	0.11	0.04018	0.6376
ENSB:yki8Olcq1gIIKIw		Folate-biopterin transporter	Chromosome	5138816	5140238	1422	NA	7300	3948	4078	3832	7009	4587	5105.2	-0.53	0.17	0.04036	0.6388
ENSB:JyXrdP6YYgBtqr1			Chromosome	471957	472284	327	NA	684	8789	3139	13430	1832	9537	6076.27	1.06	0.91	0.6743	6.893
ENSB:ocGCn_JfqkazqNC			Chromosome	5303119	5304136	1017	NA	457	521	311	640	406	792	510.04	0.48	0.15	0.04283	0.6728
ENSB:x-9uEAUsi7PcdFC			Chromosome	2223387	2224197	810	NA	8282	12524	6663	13237	9772	12807	10417.5	0.43	0.13	0.04275	0.6728
ENSB:6nDwOY72d6W46yc			pCC7120alpha	167675	168890	1215	NA	3952	2755	3262	3255	4556	3476	3540.4	-0.37	0.11	0.04456	0.6982
ENSB:sVg6mGeq0pDYLbu			Chromosome	702282	703479	1197	NA	1410	869	1424	1014	1493	1259	1254.66	-0.49	0.16	0.04506	0.7042
ENSB:pykVNMnC75uFdxU			pCC7120alpha	68238	68550	312	NA	1278	572	685	738	1031	717	832.41	-0.53	0.18	0.04749	0.7403
ENSB:2sskDwuvKeqnePZ			pCC7120alpha	13032	13800	768	NA	786	513	585	593	848	632	658.35	-0.4	0.12	0.04833	0.7516
ENSB:tppJxxRKj-F8q5Q			pCC7120alpha	310361	311207	846	NA	95	49	71	57	119	56	74.76	-0.69	0.26	0.04888	0.7583
ENSB:T23jtySZ-0bDYjP			pCC7120alpha	24730	25825	1095	NA	6677	2474	2703	2077	4488	2894	3533.71	-0.72	0.28	0.04933	0.7633
ENSB:TRlP0QsB0FIL1f7			Chromosome	2412481	2412910	429	NA	377	705	428	703	433	797	568.65	0.54	0.18	0.05009	0.7731
ENSB:yC1y3OR9UjOLS1i	aadB	2''-aminoglycoside nucleotidyltransferase	pCC7120alpha	54348	54960	612	NA	380	231	319	310	402	275	320.44	-0.46	0.15	0.05474	0.8428
ENSB:kOd6vbrP_XKElDh		Putative anti-sigma factor antagonist	Chromosome	5180356	5180695	339	NA	789	1074	825	1988	626	1774	1153.72	0.68	0.26	0.06054	0.9299
ENSB:V3s6sXkh03xEGaV			Chromosome	2928825	2929035	210	NA	495	301	378	325	474	401	395.87	-0.43	0.14	0.06165	0.9446
ENSB:SJSNAklpLN8Maiz			pCC7120alpha	254828	255332	504	NA	232	117	296	124	217	177	198.75	-0.73	0.29	0.06285	0.9605
ENSB:2a9yKMWyqN0d_Jp	yfiZ	putative siderophore transport system permease protein YfiZ	Chromosome	3091300	3092332	1032	NA	1807	935	1305	950	3017	1423	1567.93	-0.73	0.29	0.06361	0.9698
ENSB:G2wTEQtgY2oCzMb	cph1_2	Phytochrome-like protein cph1	Chromosome	3821606	3823904	2298	NA	1250	1529	1101	2026	1275	1943	1500.91	0.38	0.12	0.06536	0.994
ENSB:iIH0YMkW2ot68yW			pCC7120alpha	375432	375534	102	NA	300	159	219	192	317	238	237.04	-0.5	0.17	0.06683	1.014
ENSB:ZB5mJm1axEUy3gM	azoR	FMN-dependent NADH-azoreductase	Chromosome	2524078	2524702	624	NA	5479	8238	3317	7289	5178	7903	6141.51	0.5	0.17	0.06905	1.045
ENSB:ZGk0UfAIgwMLudH	smc_7	Chromosome partition protein Smc	Chromosome	5857009	5859082	2073	NA	714	901	636	1187	737	1122	871.46	0.39	0.13	0.06984	1.054
ENSB:Wf7JNwfTl6TyM3A			pCC7120alpha	405422	406121	699	NA	357	197	273	276	349	250	283.8	-0.46	0.15	0.07055	1.063
ENSB:xpCiw5mcCmM1tzN		5'-nucleotidase	Chromosome	3267480	3268128	648	NA	1666	2355	1665	2864	1787	2858	2176.04	0.42	0.13	0.07109	1.068
ENSB:szgE8XKwX6UD5gy	apcD_1	Phycobiliprotein beta chain	Chromosome	2806613	2807123	510	NA	25177	32307	18917	34701	27971	40513	29470.8	0.37	0.12	0.07219	1.082
ENSB:1-RtXZOeXxpZeZZ	era	GTPase Era	Chromosome	1055782	1056757	975	NA	3971	4890	3238	5878	4401	5909	4653.39	0.33	0.1	0.07246	1.083
ENSB:krX3jY3ixInL3Ky	rayT_2	REP-associated tyrosine transposase	Chromosome	5645250	5645793	543	NA	199	96	194	144	176	122	157.21	-0.6	0.22	0.07276	1.085
ENSB:e8Upvc9pWeriJWM			pCC7120alpha	312380	313187	807	NA	294	158	358	257	417	241	291.02	-0.63	0.24	0.07357	1.095
ENSB:4A4SJdH3IcrCRct			Chromosome	3941772	3942774	1002	NA	896	1291	958	1679	921	1850	1248.27	0.5	0.17	0.07526	1.115
ENSB:gT1pmGVXo8wA7q_			Chromosome	5224824	5225271	447	NA	179	271	194	377	168	366	255.49	0.57	0.2	0.0753	1.115
ENSB:MpL2swu1-r7OtPc	hel	Lipoprotein E	pCC7120alpha	359296	359806	510	NA	155	89	134	100	147	105	122.69	-0.54	0.19	0.07549	1.115
ENSB:_TknxEksk8MrjWW	mshA_22	D-inositol-3-phosphate glycosyltransferase	Chromosome	5304171	5305425	1254	NA	931	1090	502	1345	866	1528	1017.32	0.52	0.18	0.0758	1.117
ENSB:ZEB_6eAEh6doKXC			Chromosome	4155564	4155948	384	NA	543	688	397	767	506	730	597.66	0.39	0.12	0.07939	1.164
ENSB:_IlbNUSvGfNtAgR	clpC_2	Negative regulator of genetic competence ClpC/MecB	Chromosome	3642391	3644863	2472	NA	76294	53714	63100	62234	101037	58937	69302.9	-0.46	0.15	0.07937	1.164
ENSB:tZWqWihvgR6jd5A	gstB	Glutathione S-transferase GstB	pCC7120alpha	384955	385594	639	NA	215	136	214	131	243	181	188.55	-0.55	0.2	0.07952	1.164
ENSB:8MeJpbrDzHO8_2L	cmpC_2	Bicarbonate transport ATP-binding protein CmpC	Chromosome	3511417	3513463	2046	NA	1356	668	654	641	1146	604	842.77	-0.6	0.22	0.07999	1.168
ENSB:gq2jtWh8IFuBrlt	yheI	putative multidrug resistance ABC transporter ATP-binding/permease protein YheI	Chromosome	5619759	5621511	1752	NA	8150	5928	6422	5892	8148	6884	6911.52	-0.34	0.11	0.08092	1.179
ENSB:K5UlUvqKb_Pjg55			Chromosome	4882767	4883103	336	NA	5737	9594	6747	11900	5548	11957	8489.74	0.55	0.2	0.08111	1.179
ENSB:xjfBQRnMOKhbEv-			Chromosome	5987537	5987726	189	NA	578	790	547	880	563	1036	723.7	0.43	0.14	0.0832	1.206
ENSB:URjIIPYUMEMEQsg	menA_1	1,4-dihydroxy-2-naphthoate octaprenyltransferase	Chromosome	33571	34477	906	NA	1766	3311	2138	3966	2252	3722	2830.58	0.52	0.18	0.08508	1.231
ENSB:EPumHj40_TvQ5pG	epsO_2	Putative pyruvyl transferase EpsO	Chromosome	3943013	3944132	1119	NA	1608	2466	1816	3312	1907	3659	2423.61	0.51	0.18	0.08538	1.232
ENSB:ZFhoyYyGTlCezIO	COQ5_4	2-methoxy-6-polyprenyl-1,4-benzoquinol methylase, mitochondrial	Chromosome	2492053	2492971	918	NA	2750	3988	2435	4913	3142	4143	3520.96	0.42	0.14	0.08751	1.26
ENSB:IuIvtXzFPtWkkr6	luxA	Alkanal monooxygenase alpha chain	Chromosome	3206932	3208003	1071	NA	508	295	340	358	542	371	400.84	-0.45	0.15	0.08895	1.278
ENSB:papUC65iXjqLzzc	mshA_31	D-inositol-3-phosphate glycosyltransferase	Chromosome	6249904	6251158	1254	NA	944	1137	855	1680	853	1640	1165.71	0.47	0.16	0.08975	1.286
ENSB:V-4ujpF0yd7gtXD	chlN	Light-independent protochlorophyllide reductase subunit N	Chromosome	6048451	6049855	1404	NA	3408	5216	3576	5856	3390	6104	4551.13	0.46	0.15	0.09087	1.299
ENSB:PL_bCThNlXoW-eY			Chromosome	1445294	1445873	579	NA	13227	7647	9798	7954	9985	9316	9691.24	-0.43	0.14	0.09283	1.322
ENSB:x32sVEm8BAmpGI1			Chromosome	388541	388727	186	NA	82	114	57	137	69	135	97.13	0.57	0.21	0.09287	1.322
ENSB:ZxOA5rcQb2bRonI	divK	Polar-differentiation response regulator DivK	Chromosome	3911268	3911670	402	NA	341	500	187	467	311	500	377.42	0.53	0.19	0.09621	1.366
ENSB:221q--gftjtAGHV			Chromosome	85948	86167	219	NA	380	549	382	745	449	711	528.43	0.46	0.16	0.09721	1.374
ENSB:iOdEIeAG83q5JuU			Chromosome	6052250	6052547	297	NA	281	389	241	410	258	440	332.95	0.43	0.14	0.09708	1.374
ENSB:do3eDiKzFHaCnsQ			pCC7120alpha	14721	15603	882	NA	2516	1416	2151	1734	2286	2152	2048.14	-0.43	0.14	0.09759	1.376
ENSB:8Jg7PgE0j2ooVsM	nucA_1	Nuclease	pCC7120alpha	277567	278434	867	NA	615	252	446	329	394	370	403.25	-0.56	0.21	0.0983	1.377
ENSB:BQLuHbUf8vgaIwH	bcrA	Bacitracin transport ATP-binding protein BcrA	Chromosome	1131534	1132485	951	NA	647	441	697	531	869	596	634.86	-0.5	0.17	0.09817	1.377
ENSB:W8YGij5SigZmUD1			Chromosome	3463674	3465633	1959	NA	333	48	100	59	81	62	113.51	-1.17	0.6	0.09822	1.377
ENSB:hgGA2G1eqnUapts	murAA	UDP-N-acetylglucosamine 1-carboxyvinyltransferase 1	Chromosome	183299	184643	1344	NA	19298	13806	16267	15389	19376	17656	16975.2	-0.31	0.1	0.1096	1.532
ENSB:pyC4b3h-kKbJnCo			Chromosome	4659148	4659859	711	NA	462	543	385	741	463	745	547.74	0.4	0.13	0.11	1.533
ENSB:tmb1nb8xacbrjQv			Chromosome	3798690	3800058	1368	NA	944	1539	1031	1907	894	1670	1319.01	0.52	0.19	0.1112	1.547
ENSB:9NrM9srVfDPZmhd			pCC7120alpha	75715	80056	4341	NA	578	381	427	402	680	459	487.25	-0.44	0.15	0.112	1.555
ENSB:0fOzz-cBsHVrkBc			Chromosome	3577943	3578630	687	NA	2866	1691	2049	1952	2224	1893	2117.27	-0.4	0.13	0.1139	1.578
ENSB:PgvAHVhCsh-in5I	lpxG_1	UDP-2,3-diacylglucosamine pyrophosphatase LpxG	Chromosome	268689	269517	828	NA	2252	3227	1543	3131	1614	2900	2418.51	0.5	0.18	0.1156	1.598
ENSB:MjTx75YOfYOwOEP			Chromosome	2693857	2696203	2346	NA	280	416	306	586	289	558	400.32	0.51	0.19	0.1161	1.601
ENSB:5EqXy4uSfQNqimp	purT	Formate-dependent phosphoribosylglycinamide formyltransferase	Chromosome	1540089	1541265	1176	NA	2514	3625	2547	4545	2401	4174	3269.09	0.45	0.16	0.1169	1.608
ENSB:dgLa2e7hofM-9Ss			Chromosome	22722	22944	222	NA	16	56	18	61	19	37	34.09	0.96	0.48	0.1181	1.621
ENSB:jzFycm6RXCQSKDk			Chromosome	6050004	6050763	759	NA	2562	3522	2432	4021	2534	3973	3146.55	0.38	0.13	0.1193	1.634
ENSB:EVd9sIrxFd0VwKa			Chromosome	931002	931437	435	NA	19376	23882	14171	23337	17867	28949	20985.6	0.36	0.12	0.1197	1.636
ENSB:I6bZlbxpTc2W1ZS	ubiB_4	protein kinase UbiB	Chromosome	5916385	5918386	2001	NA	8073	4485	4740	4685	6636	5312	5636.28	-0.43	0.15	0.1211	1.648
ENSB:yqIwGjFVorZqVEc		IS5 family transposase ISAva7	pCC7120alpha	164	548	384	NA	385	219	354	275	434	348	336.85	-0.48	0.17	0.1209	1.648
ENSB:SlG0TFEO0RrQi5j			Chromosome	5966307	5966580	273	NA	184	293	175	296	196	329	242.98	0.46	0.16	0.1228	1.666
ENSB:cLqlfDmBKOBWkDl			Chromosome	5618847	5619546	699	NA	18961	12621	13531	13733	17898	15940	15404.2	-0.32	0.1	0.123	1.666
ENSB:nU0OiQJDYVj1AjZ			Chromosome	4403616	4404183	567	NA	3215	1915	2018	2212	2846	2212	2394.62	-0.38	0.13	0.1246	1.684
ENSB:f6nqBh9wCAOUs3j	murI	Glutamate racemase	Chromosome	99383	100262	879	NA	5485	6218	3400	6753	4650	7480	5570.24	0.39	0.13	0.1256	1.694
ENSB:_MRjtTQo1Akkr01			pCC7120alpha	26266	26473	207	NA	113	65	105	70	120	83	93.55	-0.56	0.22	0.126	1.696
ENSB:IKv5ZZhwG_raahq	tagU_1	Polyisoprenyl-teichoic acid--peptidoglycan teichoic acid transferase TagU	Chromosome	200894	202406	1512	NA	23222	16021	19999	18137	25494	21912	20802.6	-0.35	0.12	0.13	1.746
ENSB:pZR5kNQMkVcMJGc			Chromosome	586448	587126	678	NA	1574	1086	1233	1283	1495	1305	1328.76	-0.3	0.09	0.1329	1.781
ENSB:s6mDhh7TybFoSt7			Chromosome	2040371	2041541	1170	NA	3761	2673	2855	3105	4013	3179	3256.98	-0.31	0.1	0.1336	1.787
ENSB:hkgmLKuXcrYnVzU	ftsH2_1	ATP-dependent zinc metalloprotease FtsH 2	Chromosome	4393463	4395350	1887	NA	70179	35364	35566	36716	61669	41060	46479.6	-0.5	0.18	0.1345	1.795
ENSB:5YxCfMuDIZKa6q6			Chromosome	5308664	5309987	1323	NA	1333	1552	962	1703	1280	2150	1471.51	0.38	0.13	0.1369	1.823
ENSB:WS9hSWyC4TZwZSB			pCC7120alpha	66660	67335	675	NA	302	181	273	224	373	270	271.04	-0.48	0.17	0.1384	1.839
ENSB:-EMRoGroMJiYf2s	gsiD_2	Glutathione transport system permease protein GsiD	Chromosome	5976126	5977017	891	NA	6473	4655	5028	5365	6126	5416	5506.54	-0.27	0.08	0.1395	1.846
ENSB:HEgJEMs_k5u2BBs			pCC7120delta	38273	38768	495	NA	293	150	303	205	253	209	238.79	-0.55	0.21	0.1395	1.846
ENSB:KajoExlt3aM2RC0			Chromosome	5407502	5407700	198	NA	1801	803	1203	835	1245	1216	1186	-0.53	0.2	0.1413	1.865
ENSB:VKRIhq9l8TpMDwA			Chromosome	6238467	6238755	288	NA	279	299	243	709	203	715	394.51	0.73	0.33	0.142	1.87
ENSB:SVKDdfrlzxO3NLq			Chromosome	3982488	3983322	834	NA	877	1209	749	1336	1010	1362	1077.93	0.36	0.12	0.1447	1.902
ENSB:sM2so1W0VgFTDH7	amiC	Aliphatic amidase expression-regulating protein	Chromosome	2333776	2335093	1317	NA	4763	6106	4017	6155	4553	7429	5445.99	0.35	0.12	0.1459	1.914
ENSB:hdSdpFevMY6fMk7	infC_2	Translation initiation factor IF-3	Chromosome	5528318	5528852	534	NA	14262	17741	12727	22222	14122	20623	16777	0.34	0.11	0.1522	1.989
ENSB:oJ-gLx5TV54VF1N			Chromosome	2990411	2990672	261	NA	808	1556	842	1345	701	1445	1110.81	0.54	0.21	0.1521	1.989
ENSB:DmM4xdYy28yslyq	aroE	Shikimate dehydrogenase (NADP(+))	Chromosome	2465227	2466097	870	NA	1921	1248	1275	1335	1898	1456	1517.35	-0.37	0.12	0.1547	2.016
ENSB:e3aX394mWhcJPyc	xerC_3	Tyrosine recombinase XerC	pCC7120beta	7708	8791	1083	NA	446	237	337	295	375	340	338.6	-0.43	0.15	0.1603	2.085
ENSB:nH1OSx-7jib1wV9	murC	UDP-N-acetylmuramate--L-alanine ligase	Chromosome	6036698	6038183	1485	NA	22955	26313	15261	27898	21051	31585	23818.6	0.34	0.11	0.1635	2.122
ENSB:wOQ59IVTCexcsju			pCC7120alpha	391353	391626	273	NA	694	402	710	616	788	560	632.67	-0.48	0.17	0.1661	2.152
ENSB:6QXQNpmC_F2iYpm			Chromosome	4376789	4377161	372	NA	332	509	256	472	371	552	409.87	0.43	0.15	0.1705	2.2
ENSB:Z1HqO5mVhTrdQGA	psaE	Photosystem I reaction center subunit IV	Chromosome	5172341	5172554	213	NA	41297	58864	39896	65340	48263	70436	53462.7	0.36	0.12	0.1703	2.2
ENSB:qUGZ8t0urIKWNDr			Chromosome	5440490	5440763	273	NA	6517	4648	5255	5641	6624	5864	5748.15	-0.27	0.09	0.1806	2.325
ENSB:8PlS9g6eYkaDiUk	mshA_33	D-inositol-3-phosphate glycosyltransferase	Chromosome	6252416	6253586	1170	NA	594	789	519	1033	733	1095	780.22	0.41	0.15	0.1813	2.33
ENSB:UlrC7eT_Afan7Km			Chromosome	2101450	2101801	351	NA	6635	7684	5520	8751	6393	9182	7288.68	0.28	0.09	0.1819	2.332
ENSB:No2UiYtwjfvdK39	noc_1	Nucleoid occlusion protein	pCC7120alpha	70700	71819	1119	NA	2976	1698	2584	2150	2662	2537	2441.95	-0.41	0.14	0.1825	2.335
ENSB:M7Jr-Z3KSe9erll			Chromosome	5648263	5648935	672	NA	1132	1582	905	1823	1367	2917	1578.6	0.54	0.21	0.1839	2.343
ENSB:luSE2JMbRw11AKz	aacA4	Aminoglycoside N(6')-acetyltransferase type 1	pCC7120alpha	12277	12790	513	NA	253	163	211	174	365	207	229.1	-0.53	0.21	0.1836	2.343
ENSB:68SYll72pKTfHZ7	sasA_44	Adaptive-response sensory-kinase SasA	Chromosome	6044625	6046182	1557	NA	1564	1933	1276	2194	1706	2298	1806.79	0.31	0.1	0.1852	2.355
ENSB:V_IPT1TeMssytDQ			Chromosome	6248547	6249912	1365	NA	821	1025	801	1545	772	1530	1065.03	0.47	0.17	0.1899	2.409
ENSB:jLySTcPNRI23ydg	xerC_1	Tyrosine recombinase XerC	pCC7120alpha	65164	66193	1029	NA	1060	636	933	874	1078	921	918.22	-0.38	0.13	0.1903	2.41
ENSB:mImLLc506N0WBm0			Chromosome	5927544	5928084	540	NA	744	768	571	1407	610	1391	892.07	0.53	0.21	0.1914	2.419
ENSB:0Bucw5LK61z26Qo	phnI	Alpha-D-ribose 1-methylphosphonate 5-triphosphate synthase subunit PhnI	Chromosome	2665885	2667202	1317	NA	244	108	194	165	182	133	172.34	-0.54	0.22	0.1946	2.455
ENSB:GXIXUSOaifKtdG9	fpuB	Petrobactin import system permease protein FpuB	Chromosome	452144	454085	1941	NA	572	325	372	249	803	412	454.72	-0.63	0.28	0.1965	2.473
ENSB:GE1S68bldSfErf4			Chromosome	2411601	2412141	540	NA	429	510	341	579	401	668	481.31	0.36	0.12	0.1981	2.483
ENSB:zds2R2SLAqe2Riv	murE	UDP-N-acetylmuramoyl-L-alanyl-D-glutamate--2,6-diaminopimelate ligase	Chromosome	1983933	1985424	1491	NA	11823	8333	9580	10289	11436	9857	10218.9	-0.29	0.09	0.198	2.483
ENSB:8JZgVz6z5hhv7DV			Chromosome	5429438	5430020	582	NA	3726	2408	2449	2406	3461	2801	2868.47	-0.37	0.13	0.1988	2.487
ENSB:Xu2GeJkylW6l6b5			Chromosome	545659	545950	291	NA	341	396	267	481	267	594	384.13	0.46	0.17	0.2078	2.595
ENSB:JHUQSUQJ4h8IkRs	chlB	Light-independent protochlorophyllide reductase subunit B	Chromosome	4147163	4148690	1527	NA	15498	36061	22254	44035	21869	36864	29176.7	0.57	0.24	0.2086	2.599
ENSB:OXxWcZIrmv8CTHm			Chromosome	4972866	4974561	1695	NA	1450	1916	1408	2506	1514	2354	1837.45	0.38	0.14	0.2097	2.608
ENSB:BpUV94RKqTkMP8j	recD2_1	ATP-dependent RecD-like DNA helicase	pCC7120alpha	55236	57483	2247	NA	1363	692	782	787	1113	916	937.29	-0.43	0.16	0.2119	2.624
ENSB:WcMS2mx36YRhREt	rcsC_35	Sensor histidine kinase RcsC	Chromosome	2911980	2916864	4884	NA	1485	2239	1504	2598	1446	2370	1925.41	0.43	0.16	0.2117	2.624
ENSB:nR3PPG9dUM9-1s5			pCC7120alpha	235647	236310	663	NA	1353	769	1354	1106	1381	1164	1195.41	-0.45	0.17	0.2123	2.624
ENSB:gTpVYsVSUrQF2Kw			Chromosome	3025532	3026144	612	NA	49	68	46	102	38	128	70	0.67	0.31	0.2134	2.632
ENSB:byAm-2Aj9Tz1r7E	hemB_1	Delta-aminolevulinic acid dehydratase	Chromosome	5250504	5251485	981	NA	9507	13593	6572	12773	9456	12887	10673.3	0.4	0.14	0.2173	2.675
ENSB:fTetZkK2LsJ90r_			Chromosome	232628	233348	720	NA	5248	3420	3721	4191	5092	4355	4319.67	-0.3	0.1	0.2195	2.697
ENSB:fiIetyZtp571t0a			Chromosome	607495	607714	219	NA	4710	1684	2057	1837	2796	2262	2541.92	-0.58	0.24	0.229	2.806
ENSB:gVWJ1cTMZ5cyRSD		IS4 family transposase ISAsp3	pCC7120alpha	98590	99703	1113	NA	782	413	452	471	688	530	552.97	-0.43	0.16	0.2293	2.806
ENSB:MHH21VZ1XwX61yy	ilvB_1	Acetolactate synthase isozyme 1 large subunit	Chromosome	501571	503452	1881	NA	442	205	320	262	286	235	293.78	-0.52	0.21	0.2308	2.819
ENSB:MEnTms6fpewrYTv	opuBA	Choline transport ATP-binding protein OpuBA	Chromosome	1134562	1135318	756	NA	909	1072	690	1181	763	1226	962.61	0.35	0.12	0.2315	2.822
ENSB:GE8oaBUVRhDlxEL			Chromosome	5431629	5432976	1347	NA	3342	2454	2571	2691	3211	2795	2842.43	-0.28	0.09	0.2337	2.844
ENSB:LPIe78YJRWdkj-T			pCC7120alpha	174022	174667	645	NA	1833	1279	1358	1464	1727	1451	1517	-0.3	0.1	0.2375	2.883
ENSB:AqbePXzNxugN4DM			Chromosome	1329941	1330511	570	NA	521	337	410	370	457	397	416.51	-0.37	0.13	0.2418	2.93
ENSB:M83XrPwdmSLA5nD		IS200/IS605 family transposase ISSoc3	pCC7120alpha	363122	364382	1260	NA	3098	2067	3430	2421	2980	2408	2774.26	-0.46	0.18	0.2439	2.945
ENSB:yI7rndrDI9Up_uA	lexA	Transcription regulator LexA	Chromosome	5854308	5854914	606	NA	3915	2769	3004	3371	3961	3309	3380.6	-0.28	0.09	0.244	2.945
ENSB:Tr73PF1Qw7HKNzw	ubiB_1	protein kinase UbiB	Chromosome	203772	205416	1644	NA	2403	1722	1952	2015	2369	2140	2098.66	-0.28	0.09	0.2465	2.97
ENSB:gC_B_G-z5LoYVJw			Chromosome	686900	687272	372	NA	6459	3457	4157	3536	4673	4361	4440.75	-0.42	0.16	0.253	3.042
ENSB:zK85GqyimAxGb_h			pCC7120alpha	252216	254748	2532	NA	1018	632	997	795	1110	955	921.96	-0.42	0.15	0.2535	3.042
ENSB:73wIvexpN36C_tQ		D-hydantoinase	Chromosome	5981674	5983153	1479	NA	618	936	660	1216	681	1080	856.4	0.44	0.16	0.2545	3.048
ENSB:F7vmbdYgZaT_UqR			Chromosome	1223854	1224733	879	NA	3167	3745	2711	4728	2871	4447	3573.02	0.34	0.12	0.26	3.108
ENSB:zZFcv4lYncdAE6V			Chromosome	1684870	1685641	771	NA	761	950	656	1170	868	1310	938.15	0.36	0.13	0.2623	3.13
ENSB:O6j3VWUrsdg8Dy1	hemC	Porphobilinogen deaminase	Chromosome	2240624	2241596	972	NA	11265	19197	9690	18912	15585	21400	15780.4	0.44	0.17	0.2637	3.14
ENSB:fwDzKM318nbx41c	yxlF	putative ABC transporter ATP-binding protein YxlF	Chromosome	1906947	1907943	996	NA	4000	2612	2904	3365	4145	3072	3340.01	-0.33	0.12	0.2656	3.157
ENSB:KuAoRsQZ2848j5H	IMPDH	Inosine-5'-monophosphate dehydrogenase	Chromosome	4610036	4610495	459	NA	2428	3402	2083	4177	2801	3547	3037.25	0.38	0.14	0.2663	3.16
ENSB:bX5T4Yhblz1XDWu			Chromosome	4929938	4930982	1044	NA	1387	1734	1074	1721	1329	2003	1524.44	0.32	0.11	0.2768	3.278
ENSB:oT6CkS6ZueVaqE9			Chromosome	2190766	2190994	228	NA	311	200	252	215	288	241	252.07	-0.4	0.14	0.2779	3.285
ENSB:L21OkRJDZjhTuQ0			Chromosome	2867621	2867798	177	NA	339	444	217	394	242	582	362.91	0.51	0.21	0.2796	3.298
ENSB:Sx3mdfuPQv_h4Yx		UDP-glucose 4-epimerase	Chromosome	761009	761945	936	NA	7299	7646	5482	12798	6753	11473	8397.74	0.43	0.16	0.2809	3.307
ENSB:lCOOhN7kKdDb0nC	psaL	Photosystem I reaction center subunit XI	Chromosome	110200	110719	519	NA	75156	110521	52482	104310	79090	104193	86587.6	0.4	0.15	0.282	3.314
ENSB:32JJyQCWBQkxSm_	egtB_1	Hercynine oxygenase	Chromosome	1585751	1587539	1788	NA	1045	1407	1008	2073	1263	1885	1424.24	0.42	0.16	0.2838	3.329
ENSB:u0n3IE_3ivqYCfP			pCC7120alpha	66196	66664	468	NA	301	159	234	240	370	235	255.82	-0.47	0.19	0.2856	3.343
ENSB:zJeZITZa3DyJdJx			Chromosome	694476	694734	258	NA	831	475	580	470	1417	655	734.92	-0.61	0.29	0.2932	3.426
ENSB:gg2L2H5D66K4yr0			Chromosome	1218323	1219457	1134	NA	2199	1574	1604	1412	2237	1696	1789.21	-0.38	0.14	0.3018	3.521
ENSB:tHTLmxMpBwbXu7F			Chromosome	934675	935896	1221	NA	429	245	336	314	357	304	331.78	-0.4	0.15	0.3064	3.567
ENSB:-lXGaV7Ai2wo3ih	cobN_1	Aerobic cobaltochelatase subunit CobN	Chromosome	2014739	2018648	3909	NA	5397	3562	3578	3759	4814	3961	4169.82	-0.33	0.11	0.3078	3.57
ENSB:H1a8tSlZVZFI38p	rssB_2	Regulator of RpoS	Chromosome	506543	507374	831	NA	513	283	359	295	419	386	375.89	-0.42	0.16	0.3076	3.57
ENSB:U6e8lYcKH8XAryw	wcaJ	UDP-glucose:undecaprenyl-phosphate glucose-1-phosphate transferase	Chromosome	5625425	5626103	678	NA	4692	5060	3261	10020	2386	7529	5350.02	0.63	0.31	0.3101	3.59
ENSB:ZxnjxhlfDUASR4q			Chromosome	2834048	2834780	732	NA	561	716	539	1002	575	939	712.63	0.4	0.15	0.3151	3.641
ENSB:oZlznHWwXaApBwo	btuF_2	Vitamin B12-binding protein	Chromosome	4756240	4757164	924	NA	1984	2270	1523	2463	1803	3085	2157.13	0.34	0.12	0.3159	3.643
ENSB:FobdKoUo915u-6r			pCC7120alpha	387699	388056	357	NA	196	98	178	151	192	148	161.32	-0.48	0.19	0.3178	3.659
ENSB:o6BAyCK4l7ONblk			pCC7120alpha	391661	392522	861	NA	73	25	38	27	94	44	49.79	-0.74	0.41	0.3229	3.711
ENSB:4zHGSWhJ_bAawzZ			Chromosome	1143519	1143792	273	NA	70	112	76	131	54	213	106.86	0.65	0.32	0.3298	3.783
ENSB:TBa3P6FwHvq7L4j			Chromosome	3072373	3072823	450	NA	767	1222	942	2019	634	1648	1187.91	0.58	0.27	0.334	3.824
ENSB:NUZddezKuT3SszQ	rpsS	30S ribosomal protein S19	Chromosome	5049455	5049734	279	NA	49065	24480	25212	19862	41744	30232	31632.2	-0.52	0.22	0.3386	3.869
ENSB:0Lf1rOppUaMJRmv	idi	Isopentenyl-diphosphate Delta-isomerase	pCC7120alpha	382208	382829	621	NA	281	186	300	231	312	236	260.23	-0.44	0.18	0.3488	3.978
ENSB:IQZbBsCnAdGZYJt	hisS	Histidine--tRNA ligase	Chromosome	5984214	5985603	1389	NA	4375	5391	2862	5233	4059	6125	4607.03	0.36	0.13	0.3502	3.988
ENSB:KOUCiTNRq5Z3MXq			pCC7120alpha	35122	35419	297	NA	329	170	227	208	276	243	241.77	-0.42	0.16	0.3517	3.994
ENSB:QyKk73xr6O1XJ-p			Chromosome	3443321	3444350	1029	NA	19	43	18	50	26	56	34.5	0.69	0.37	0.3521	3.994
ENSB:5Apof-2a6QMFy6W	rcsC_49	Sensor histidine kinase RcsC	Chromosome	4550133	4551243	1110	NA	1543	1755	984	1924	1288	1956	1552.28	0.35	0.13	0.357	4.043
ENSB:WAvgH525CM2TPu0	yhdJ	DNA adenine methyltransferase YhdJ	Chromosome	5285816	5286704	888	NA	1759	2159	1315	2104	1409	2719	1885.81	0.39	0.15	0.3645	4.119
ENSB:X8y9qnU68uClZUF			Chromosome	4960897	4961437	540	NA	11036	8427	9571	9603	11209	9459	9907.13	-0.29	0.1	0.371	4.186
ENSB:1fLS8HZfhHjdpy1	relA	GTP pyrophosphokinase	Chromosome	1808844	1811100	2256	NA	6885	5109	5881	6042	7739	6414	6340.82	-0.29	0.1	0.3835	4.319
ENSB:5I65q1phZD6pjzY			Chromosome	2932938	2933943	1005	NA	21652	31090	13614	31461	25619	36621	26154.5	0.44	0.18	0.3873	4.346
ENSB:Jrx-qjE61oio2G3			Chromosome	1929375	1930239	864	NA	756	328	468	349	440	421	461.83	-0.51	0.22	0.3868	4.346
ENSB:Xi2nBNiXN4n6vlV			Chromosome	387674	388145	471	NA	831	906	630	1160	772	1128	892.24	0.31	0.11	0.3929	4.401
ENSB:9BVW1Qi7CLSaPdT			Chromosome	6258725	6259565	840	NA	302	399	325	680	336	706	448.58	0.5	0.22	0.3974	4.443
ENSB:iC0HqUl9uCIoNu1	ftsH_7	ATP-dependent zinc metalloprotease FtsH	Chromosome	3800070	3801417	1347	NA	1301	1558	1008	1757	1354	1775	1442.01	0.29	0.1	0.404	4.509
ENSB:BNKRSNUYsS3D_vS			pCC7120alpha	300018	300399	381	NA	1098	635	769	836	1042	893	874.78	-0.34	0.12	0.4177	4.653
ENSB:7R7qsp6p2sm3bR_			Chromosome	2322702	2324241	1539	NA	18358	11615	11564	12484	16211	13164	13852.1	-0.34	0.12	0.4201	4.668
ENSB:EkgZzOkkIBVEFW_			Chromosome	430289	430508	219	NA	19	4	9	5	23	3	10.54	-1.16	0.87	0.4206	4.668
ENSB:4WkapPWzrHLgPu3			pCC7120delta	13525	16036	2511	NA	6762	3974	4070	4659	5939	4549	4969.48	-0.36	0.13	0.4236	4.694
ENSB:5JaQNjG8HOBmMBI			Chromosome	937278	937977	699	NA	515	337	475	467	588	419	468.3	-0.39	0.15	0.431	4.765
ENSB:g1dT5bio5-n6aKU	psaJ	Photosystem I reaction center subunit IX	Chromosome	110989	111139	150	NA	32092	37214	26286	41549	26876	46779	34748.2	0.33	0.12	0.4316	4.765
ENSB:EMPfl87ogX2hetR	gvpA_3	Gas vesicle structural protein	Chromosome	2706451	2706667	216	NA	233	323	215	382	266	398	299.07	0.38	0.14	0.4354	4.799
ENSB:FULj__DH3ewS_Rx			Chromosome	2605758	2608416	2658	NA	3609	3918	2494	4588	3355	4598	3709.5	0.29	0.1	0.4393	4.829
ENSB:jTuFbzbMw1oZKeP	prsA_2	Foldase protein PrsA	Chromosome	1894492	1895251	759	NA	4482	2930	3189	3444	3910	3585	3581.06	-0.28	0.1	0.4397	4.829
ENSB:SXIHvOp1yBRarBm	kefB_2	Glutathione-regulated potassium-efflux system protein KefB	Chromosome	2451587	2453909	2322	NA	4459	2889	2836	2924	4510	3357	3482.24	-0.37	0.14	0.4479	4.902
ENSB:_CNeFwaHytL2u2E	rtcA	RNA 3'-terminal phosphate cyclase	Chromosome	2270590	2271637	1047	NA	1150	751	806	905	1103	909	934.12	-0.31	0.11	0.4472	4.902
ENSB:JIetp2wK-1Gmrni			pCC7120alpha	293583	293823	240	NA	38	14	34	19	45	24	29.28	-0.7	0.4	0.4496	4.912
ENSB:cqHU-3jqqjy0CqF	rpsU1_2	30S ribosomal protein S21 A	Chromosome	969696	969873	177	NA	4441	2745	2995	2965	3507	2605	3218.56	-0.39	0.15	0.4513	4.913
ENSB:lbVDQiOGAE3A8eE	htpX_1	Protease HtpX	Chromosome	182240	183116	876	NA	8625	6253	8065	6879	8319	7514	7653.04	-0.33	0.12	0.4511	4.913
ENSB:DsFtWYw_mAX6aIz		putative zinc protease	Chromosome	2324257	2325844	1587	NA	18914	12519	12940	13818	16173	13423	14619.4	-0.31	0.11	0.4558	4.954
ENSB:q42qQy_fQv7s5TR	adk_1	Adenylate kinase	Chromosome	72594	73149	555	NA	1734	1187	1304	1360	1650	1513	1454.43	-0.28	0.1	0.4602	4.992
ENSB:nDpvFXi-wcUezRt	yacL	putative PIN and TRAM-domain containing protein YacL	Chromosome	5911891	5912968	1077	NA	6632	8457	5034	9095	7271	9244	7531.05	0.31	0.11	0.4757	5.151
ENSB:6cJopk8PITDWn_0	menF_3	Isochorismate synthase MenF	Chromosome	4151645	4153790	2145	NA	1799	1155	1203	1297	1608	1389	1403.72	-0.31	0.11	0.4842	5.225
ENSB:v7XlucnlPEPuSfa			Chromosome	2952940	2953438	498	NA	6754	11086	7965	16998	7878	12662	10432.2	0.48	0.21	0.4836	5.225
ENSB:GLfRzPMQggjb22q			Chromosome	2155110	2155830	720	NA	1367	834	855	957	1344	1013	1056.06	-0.36	0.14	0.4875	5.251
ENSB:ZbS-t-th32xHG27	add	Adenosine deaminase	Chromosome	5296755	5297799	1044	NA	2778	1472	1506	1540	2067	1568	1816.67	-0.42	0.17	0.4944	5.317
ENSB:tny7GcZ-2dbx39I			Chromosome	3646551	3646779	228	NA	45	67	33	77	41	89	57.43	0.55	0.26	0.4974	5.339
ENSB:ZLscmWMokDo3JTe			Chromosome	4625974	4627393	1419	NA	1279	1561	1213	2040	1240	2114	1555.74	0.36	0.14	0.5013	5.372
ENSB:RqXg98ndOL-uvas			Chromosome	4663686	4664877	1191	NA	2816	2077	2300	2475	2980	2553	2529.71	-0.27	0.09	0.5045	5.397
ENSB:eluGb77xsPp-Olf			pCC7120gamma	59568	59760	192	NA	9	0	13	1	9	1	5.86	-1.91	1.92	0.5089	5.428
ENSB:l53F5gArx5C_kvW			Chromosome	4738225	4739554	1329	NA	5723	6370	4528	7494	5457	9537	6413.79	0.34	0.13	0.5092	5.428
ENSB:gO-S5n46P3kAwmY			Chromosome	4975086	4976673	1587	NA	2603	3050	2174	3477	2722	4104	2982.91	0.3	0.11	0.5108	5.437
ENSB:8h2TaU3Ks69VoQL	phnJ	Alpha-D-ribose 1-methylphosphonate 5-phosphate C-P lyase	Chromosome	2662529	2663396	867	NA	114	53	98	74	87	42	79.36	-0.6	0.31	0.5133	5.446
ENSB:DVStRJ11e0QLPsi	cbiET	Cobalamin biosynthesis bifunctional protein CbiET	Chromosome	4676298	4676994	696	NA	1581	1105	1243	1364	1827	1343	1407.39	-0.33	0.12	0.5134	5.446
ENSB:8kDSVdveSrvqzAv			Chromosome	5060991	5061318	327	NA	337	422	287	491	361	552	402.85	0.34	0.13	0.5263	5.573
ENSB:maOTNBava2sYdL6	aroB_1	3-dehydroquinate synthase	Chromosome	489981	491166	1185	NA	169	81	134	108	169	139	133.32	-0.47	0.2	0.5288	5.59
ENSB:-zhzeTncWy8hkgS	norV_2	Anaerobic nitric oxide reductase flavorubredoxin	Chromosome	4642401	4642737	336	NA	13609	7171	6587	6838	13829	8079	9283.95	-0.49	0.22	0.5302	5.595
ENSB:ZpbGknNqieqIgX1			Chromosome	3534928	3535120	192	NA	943	421	578	468	677	657	622.29	-0.45	0.19	0.545	5.742
ENSB:y3ybJktmHSqCv1s			pCC7120alpha	271771	272173	402	NA	369	220	369	276	384	338	328.07	-0.42	0.17	0.5556	5.843
ENSB:ODRTj0a0UA3hpyA	ackA	Acetate kinase	Chromosome	3060032	3061250	1218	NA	1574	1045	1306	1411	1593	1273	1367.31	-0.32	0.12	0.5641	5.922
ENSB:heseeVsaBzgsufw	sasA_43	Adaptive-response sensory-kinase SasA	Chromosome	5850343	5851999	1656	NA	611	843	581	894	543	990	737.45	0.38	0.15	0.565	5.922
ENSB:Haxuawiib5RMOQG			Chromosome	4859717	4859936	219	NA	15892	10416	10740	12204	14127	11519	12452.5	-0.3	0.11	0.5677	5.94
ENSB:WqLaTDrZVd3Vdxg			pCC7120alpha	15662	16238	576	NA	557	264	561	431	582	493	484.01	-0.47	0.21	0.5748	6.005
ENSB:VcJ_R9itoKBRtNe			Chromosome	4447102	4447483	381	NA	1919	3607	1444	3031	1138	2382	2243.44	0.56	0.28	0.5849	6.1
ENSB:cMQ-3zMCHjPP5se			pCC7120alpha	281135	281408	273	NA	733	457	785	647	790	631	679.52	-0.41	0.17	0.5902	6.144
ENSB:xlRvniuhhOq8dlW			Chromosome	89187	90009	822	NA	3007	2142	2133	2367	3097	2427	2521.53	-0.3	0.11	0.5961	6.195
ENSB:FD15ZzGJhtcMB8S			pCC7120alpha	102083	104168	2085	NA	2383	1729	2056	1739	3792	2113	2303.32	-0.47	0.21	0.6046	6.274
ENSB:LxxtdUFKL2I8nG1	iscR	HTH-type transcriptional regulator IscR	Chromosome	2488769	2489213	444	NA	1759	1200	1182	1206	1666	1344	1389.87	-0.32	0.12	0.6092	6.311
ENSB:eOUJ-MLqWBYgG3_			pCC7120alpha	99885	100191	306	NA	402	277	363	357	475	339	369.64	-0.37	0.15	0.6213	6.425
ENSB:PN5RYqx82eEhKxY	nudF_1	ADP-ribose pyrophosphatase	Chromosome	3595938	3596487	549	NA	5581	6172	4230	7892	5824	7620	6133.77	0.28	0.1	0.6355	6.561
ENSB:VPYKLOh5YOb7qAc	nasF	Uroporphyrinogen-III C-methyltransferase	Chromosome	611772	612555	783	NA	2143	1124	1187	1308	1652	1291	1444.31	-0.39	0.16	0.643	6.627
ENSB:AswpA7fv5-AGpKU			Chromosome	2172168	2173023	855	NA	1125	1636	1223	2001	1291	2115	1548.97	0.38	0.15	0.6606	6.798
ENSB:KA_w1dlqMrAxvBs			Chromosome	5237863	5238394	531	NA	6295	4694	4725	4808	6337	5439	5375.3	-0.28	0.1	0.6701	6.884
ENSB:fwrUCuhcyhJTAFb			Chromosome	4401510	4402677	1167	NA	2285	1223	1655	1433	1512	1109	1549.81	-0.46	0.2	0.6731	6.892
ENSB:zUYini_NGRqFYNl	prsA_1	Foldase protein PrsA	Chromosome	1618606	1619389	783	NA	1917	2220	1566	2779	1547	2599	2081.66	0.35	0.14	0.6728	6.892
ENSB:y1KvBLlGOFD8hPN			Chromosome	23017	23257	240	NA	25	83	40	92	19	78	55.61	1.05	0.45	0.04159	0.6566
ENSB:71CPf1z6dtoeiqV			Chromosome	4995637	4996990	1353	NA	1901	1424	1627	1702	2062	1711	1737.96	-0.28	0.1	0.6799	6.939
ENSB:9K0RM6CPccnMZ4x	rep_2	ATP-dependent DNA helicase Rep	Chromosome	168633	171099	2466	NA	3048	2046	2279	2450	2849	2678	2550.19	-0.26	0.09	0.6945	7.076
ENSB:rTcrwoDquXhaZ25			pCC7120alpha	36497	37559	1062	NA	176	105	166	139	187	145	153.82	-0.42	0.18	0.6992	7.113
ENSB:I-Hs8tLUiE7ClG8	argB	Acetylglutamate kinase	Chromosome	1479484	1480378	894	NA	8883	5455	6787	6718	10914	8200	7790.22	-0.38	0.16	0.7148	7.259
ENSB:umvNhLKee1jQG3h			Chromosome	2373941	2374454	513	NA	678	327	293	301	754	375	450.42	-0.54	0.28	0.7191	7.291
ENSB:nFJvtsBAt1T9l0Y	lgt	Phosphatidylglycerol--prolipoprotein diacylglyceryl transferase	Chromosome	5603940	5604792	852	NA	2093	1508	1548	1575	2406	1785	1814.79	-0.33	0.13	0.7418	7.509
ENSB:VEoG6jO9w3B1FC8	nuoK	NADH-quinone oxidoreductase subunit K	Chromosome	242310	242616	306	NA	1693	1227	1246	1271	1615	1174	1373.86	-0.33	0.13	0.7438	7.517
ENSB:_4dOpsHbEYI-94A			Chromosome	2879349	2880714	1365	NA	9371	10468	6274	11056	8720	12919	9657.02	0.3	0.11	0.7518	7.585
ENSB:A4m19yQ7KVkW0ks			Chromosome	5485287	5485494	207	NA	3335	4201	3172	4907	2933	5686	3994.99	0.37	0.15	0.7625	7.681
ENSB:ZMQxbwAIyd9Q-fM			Chromosome	6402229	6403093	864	NA	1432	1776	1199	2231	1483	1931	1657.45	0.31	0.12	0.7725	7.757
ENSB:gcJ8vgdWFU6l3eu		Thermolabile hemolysin	Chromosome	4385663	4386722	1059	NA	1839	2440	1410	2488	1901	2440	2065.91	0.31	0.12	0.7715	7.757
ENSB:g8OSo9Yrz4Txd0w			Chromosome	5146425	5146929	504	NA	2107	2425	1760	2942	2156	2876	2353.02	0.26	0.09	0.7768	7.786
ENSB:rRzSkeMREF5atdW			pCC7120zeta	2956	4129	1173	NA	1167	701	680	561	979	721	801.5	-0.43	0.19	0.778	7.786
ENSB:nw0I0CZlyMPVE2o	nucA_3	Nuclease	pCC7120gamma	8178	8736	558	NA	346	247	349	293	370	283	317.34	-0.38	0.16	0.7804	7.797
ENSB:f6-asnd9fi4yohu			pCC7120alpha	205249	205714	465	NA	997	578	1334	829	951	747	926.61	-0.5	0.25	0.7877	7.858
ENSB:QLFPYTz3RzUATR0	spoVD	Stage V sporulation protein D	Chromosome	835214	837044	1830	NA	13495	9133	9822	11309	12370	10610	11097	-0.27	0.1	0.7931	7.899
ENSB:_DWLrQYXf6_gvsg			Chromosome	5781709	5782351	642	NA	1639	1180	1208	1340	1691	1385	1403.16	-0.28	0.1	0.7967	7.922
ENSB:Rah0wuU-pLcJX94			pCC7120alpha	349971	350712	741	NA	1064	674	894	731	1332	1034	953.67	-0.41	0.17	0.7981	7.923
ENSB:Eh_ExpB6wDvcX9h			Chromosome	6013463	6013697	234	NA	440	444	282	617	267	688	446.25	0.46	0.21	0.8007	7.927
ENSB:N_Qz01lH4QhV4xO	dtd3	D-aminoacyl-tRNA deacylase	Chromosome	1865535	1866321	786	NA	32571	20063	18964	19577	28336	21366	23405.1	-0.37	0.15	0.801	7.927
ENSB:xcJU-0uDKp4mF5Q			Chromosome	4347989	4348145	156	NA	35	65	26	54	35	82	48.51	0.56	0.31	0.8025	7.929
ENSB:2EwB_K2r22SB-wC	psaC	Photosystem I iron-sulfur center	Chromosome	4173932	4174178	246	NA	91533	131601	61554	131813	107533	138119	108650	0.38	0.16	0.8059	7.944
ENSB:IrGHEQfXt2T8p5G			Chromosome	5765756	5766278	522	NA	3708	4744	3488	5633	4247	6792	4703.84	0.34	0.13	0.8066	7.944
ENSB:aoB0y6lQy66ivx9	rplV	50S ribosomal protein L22	Chromosome	5049011	5049371	360	NA	55697	26585	23666	19276	46655	28959	33271.3	-0.52	0.27	0.818	8.044
ENSB:e6uDsGXlYlU8Lzl	mshA_20	D-inositol-3-phosphate glycosyltransferase	Chromosome	5015230	5016502	1272	NA	3578	3842	2360	4701	3569	5337	3824.67	0.33	0.13	0.8241	8.078
ENSB:qoSHLNotAuUok5I	pgl	6-phosphogluconolactonase	Chromosome	1883374	1884097	723	NA	3262	5507	3612	7974	5102	7218	5354.96	0.44	0.2	0.8237	8.078
ENSB:L0aWd-va_zQROrw			Chromosome	560679	561297	618	NA	2183	2846	2077	3073	2153	3722	2648.85	0.34	0.13	0.838	8.202
ENSB:nmQ7NmFq7xSeJGQ			Chromosome	725167	725857	690	NA	657	873	613	1025	729	1010	810.01	0.31	0.12	0.8513	8.319
ENSB:rldK5JFt5bOE-9i	apcA1_1	Allophycocyanin subunit alpha 1	Chromosome	19614	20100	486	NA	238111	389358	153982	337330	290760	396804	296191	0.43	0.19	0.8671	8.459
ENSB:3YKHg-hg-o_bOG8			Chromosome	5307698	5308625	927	NA	1035	1097	618	1340	942	1452	1059.3	0.35	0.14	0.8739	8.499
ENSB:6msW6xLRTUvtYOq			Chromosome	701460	701766	306	NA	1024	688	842	811	947	897	868.56	-0.29	0.11	0.8728	8.499
ENSB:1t3E0ntPGYeRhu2			Chromosome	4284081	4284684	603	NA	138	195	117	419	91	305	204.65	1.01	0.33	0.005114	0.1061
ENSB:r02szMHAh7BzYej			pCC7120alpha	187105	188281	1176	NA	1013	542	529	605	946	639	707.14	-0.41	0.18	0.8957	8.684
ENSB:yhthbIBcYM81yXk			Chromosome	5533420	5534368	948	NA	1320	1379	884	1626	1186	1796	1343.54	0.3	0.11	0.905	8.76
ENSB:-PMqiOgCXgW4ZyP	rcsC_55	Sensor histidine kinase RcsC	Chromosome	4946263	4947916	1653	NA	1107	776	933	946	1087	983	972.23	-0.28	0.1	0.9236	8.926
ENSB:vBXLpftQ020k2IN	thiC	Phosphomethylpyrimidine synthase	Chromosome	1147364	1148738	1374	NA	13996	10494	12297	12771	17197	12920	13275.1	-0.31	0.12	0.9508	9.175
ENSB:Yl-Q5he20GMIEqc			Chromosome	191964	193395	1431	NA	4707	3183	3099	3371	4286	3547	3687.94	-0.3	0.11	0.9537	9.189
ENSB:pqf6QSihRMkwYbj			Chromosome	1343544	1344126	582	NA	4622	3197	3395	3380	3941	3645	3696.97	-0.28	0.11	0.9647	9.28
ENSB:P1RHqR7cnQg3UHY	lpxG_2	UDP-2,3-diacylglucosamine pyrophosphatase LpxG	Chromosome	269878	270709	831	NA	942	498	601	553	643	592	638.46	-0.39	0.17	0.9696	9.313
ENSB:GbzFWhV0b_aKVMv	sasA_21	Adaptive-response sensory-kinase SasA	Chromosome	2692247	2693381	1134	NA	863	1038	655	1154	772	1081	918.05	0.3	0.12	0.99	9.494
ENSB:kiAxr7dTbdjgVo7	ysdC	Putative aminopeptidase YsdC	Chromosome	4384453	4385494	1041	NA	609	705	499	849	593	836	674.43	0.28	0.11	0.9929	9.508
ENSB:A4h5a4VC7DWWLK2	menH_2	2-succinyl-6-hydroxy-2,4-cyclohexadiene-1-carboxylate synthase	Chromosome	2464158	2465097	939	NA	2172	1368	1270	1298	1960	1412	1575.65	-0.37	0.16	1.015	9.707
ENSB:8s3iWgscAEJhzQJ	topA_2	DNA topoisomerase 1	Chromosome	3376721	3379367	2646	NA	24307	17756	18427	21372	25773	19947	21215.7	-0.27	0.1	1.02	9.735
ENSB:PNNkV5QRYfTfMb3			Chromosome	3050409	3050760	351	NA	4990	5157	3817	6576	4822	6778	5285.54	0.25	0.09	1.023	9.752
ENSB:taZrPDcA11EfiHZ	gdhA	Glutamate dehydrogenase	Chromosome	5104438	5105728	1290	NA	849	1304	892	1794	893	1316	1164.08	0.41	0.19	1.029	9.79
ENSB:N6bwVZPHtPe3s-A	ycf3_10	Photosystem I assembly protein Ycf3	Chromosome	3861545	3862067	522	NA	4349	5343	3355	6574	5131	6551	5138.38	0.31	0.12	1.031	9.792
ENSB:xfcKOSNg2gBHFWF	ftsH_6	ATP-dependent zinc metalloprotease FtsH	Chromosome	2696511	2698353	1842	NA	95	60	82	58	105	72	79.19	-0.46	0.22	1.032	9.792
ENSB:Zk_zsdAW5JVly-4			pCC7120alpha	340701	341853	1152	NA	1190	784	1040	873	1143	1104	1024.49	-0.33	0.13	1.036	9.817
ENSB:1ARaRpO1T5lgcAr			Chromosome	3310222	3310867	645	NA	838	968	707	1135	822	1185	932.79	0.27	0.1	1.044	9.876
ENSB:pMY7Dw-rT774nko		Epimerase family protein	Chromosome	2873557	2874478	921	NA	8599	4341	4330	4775	7283	5520	5760.72	-0.4	0.18	1.068	10.09
ENSB:0uur9qOyfQ3W8XT			Chromosome	5311214	5313419	2205	NA	8068	9583	4059	9791	7012	11345	8135.02	0.4	0.18	1.073	10.1
ENSB:57b9KUQhSJhmTIZ			Chromosome	5983231	5984119	888	NA	2577	3051	1506	2870	1870	3418	2509.45	0.38	0.17	1.074	10.1
ENSB:nvFiWEvj7Eldbw_	purL	Phosphoribosylformylglycinamidine synthase subunit PurL	Chromosome	4406021	4408370	2349	NA	5030	3093	2872	3011	4551	3329	3632.91	-0.37	0.16	1.071	10.1
ENSB:yG7Rl9KbytQE15i			pCC7120alpha	14490	14670	180	NA	190	103	158	146	162	117	146.95	-0.42	0.19	1.095	10.28
ENSB:4SdeY9r7OW3jJ6N	alr2	Alanine racemase 2	Chromosome	2953913	2955101	1188	NA	3257	2105	2167	2242	2926	2639	2546	-0.3	0.12	1.102	10.33
ENSB:wt4JQssHnSzfBN4	yrrK	Putative pre-16S rRNA nuclease	Chromosome	3752320	3752776	456	NA	2102	1252	1275	1329	1996	1623	1586.58	-0.35	0.15	1.106	10.35
ENSB:_R5062DD00fZw_t	yusV_1	putative siderophore transport system ATP-binding protein YusV	Chromosome	455041	455863	822	NA	1434	899	979	831	2403	1178	1281.03	-0.5	0.27	1.112	10.37
ENSB:oSUIGGGZV9SbQuN			Chromosome	1758765	1759014	249	NA	2178	2374	1497	2763	2043	2728	2233.87	0.27	0.1	1.112	10.37
ENSB:s1-qF3cXsLrvVS9	psbM	Photosystem II reaction center protein M	Chromosome	1019082	1019199	117	NA	1490	1768	950	2110	1502	1929	1598.62	0.33	0.14	1.113	10.37
ENSB:xtJZLYYrgvjKlpw			Chromosome	6006911	6008324	1413	NA	20955	13718	15008	14748	24564	18817	17884.1	-0.35	0.15	1.136	10.57
ENSB:C43Qd1PnZ-Hq5tZ	zwf2	Glucose-6-phosphate 1-dehydrogenase 2	Chromosome	4839045	4840575	1530	NA	2883	2186	2547	2676	3635	2398	2724.96	-0.34	0.14	1.14	10.59
ENSB:ZjfrPap_6rDqJvJ	rfbF	Glucose-1-phosphate cytidylyltransferase	Chromosome	3441146	3441920	774	NA	72	86	58	157	69	130	93.11	0.48	0.24	1.144	10.62
ENSB:KNGJMe142nk6MZ4		Glycogen synthase	Chromosome	6328422	6329490	1068	NA	4118	9005	6926	13187	5740	11713	8356.28	0.5	0.27	1.148	10.63
ENSB:Qe5w2BXDIJdwS2g		IS200/IS605 family transposase ISTel3	Chromosome	1792329	1793517	1188	NA	4687	5317	3767	7360	5095	6715	5410.95	0.3	0.12	1.155	10.68
ENSB:0EJaPfxs6qrwLDo			Chromosome	6220605	6221697	1092	NA	589	739	541	892	621	889	704.82	0.3	0.12	1.178	10.86
ENSB:fcv1DeZhDy4vggq		Pentapeptide repeat protein Rfr32	Chromosome	4028244	4028844	600	NA	2369	2533	1736	2939	2206	2988	2433.3	0.24	0.09	1.177	10.86
ENSB:NO2L8utlfuldBWy			Chromosome	2002634	2002889	255	NA	68	166	84	178	117	161	127.59	0.48	0.25	1.189	10.95
ENSB:ImJIw57nvko3Oy8	fusA_2	Elongation factor G	Chromosome	5253353	5255438	2085	NA	1817	3416	2891	6664	2270	4844	3593.79	0.52	0.3	1.196	11
ENSB:J952F-cXiEaNNlP	crhR	RNA helicase CrhR	Chromosome	1443659	1445201	1542	NA	66443	36482	33657	36396	53887	37976	43921	-0.4	0.18	1.201	11.03
ENSB:-fpfN03hx5ur2Yu			Chromosome	5842406	5842658	252	NA	222	101	180	170	187	150	168.81	-0.42	0.2	1.208	11.08
ENSB:QF1f70TwyUZgNI3		N-glycosidase	Chromosome	6001200	6001674	474	NA	206	283	179	308	196	298	242.81	0.35	0.15	1.21	11.08
ENSB:ZsnS4fGZRH7xwci			Chromosome	4128764	4130018	1254	NA	5785	3921	4178	4443	4940	4626	4641.61	-0.26	0.1	1.214	11.09
ENSB:QToTfcTzxzXh0Cl	ziaR_1	Transcriptional repressor SmtB	pCC7120beta	114006	114417	411	NA	2098	2704	1453	2459	1806	2737	2186.72	0.33	0.14	1.225	11.17
ENSB:sR0u4vlAmYiWC3-			Chromosome	5056403	5056862	459	NA	4880	5432	4081	6227	4697	6921	5317.83	0.25	0.09	1.225	11.17
ENSB:jtZ55EilIpnlwPD			Chromosome	3052432	3053092	660	NA	2836	3573	2578	4297	3009	4026	3356.74	0.28	0.11	1.229	11.19
ENSB:V-HD4ykAn_1A7Ph			pCC7120gamma	46280	47333	1053	NA	35	81	53	97	28	89	63.36	0.56	0.35	1.242	11.28
ENSB:7pK0pgss5HV_bNC		IS630 family transposase IS895	Chromosome	5531815	5532910	1095	NA	871	519	631	666	812	744	704.23	-0.3	0.12	1.248	11.32
ENSB:M971CcZmQIJbmeu			Chromosome	6046981	6048382	1401	NA	156	229	169	268	166	315	214.67	0.4	0.18	1.256	11.38
ENSB:YnFeQFMPGHDEC24			Chromosome	3663956	3664418	462	NA	570	731	491	870	624	812	675.92	0.3	0.12	1.26	11.4
ENSB:-ZEw__DvSORoNI-			Chromosome	78170	79187	1017	NA	502	595	445	912	532	786	619.16	0.36	0.15	1.271	11.47
ENSB:WOrO85oOJGKA5ST			Chromosome	3024719	3025205	486	NA	188	220	152	271	173	295	213.37	0.35	0.15	1.274	11.47
ENSB:ymOGWuM7KKO7UDa			Chromosome	1635097	1635676	579	NA	1768	2110	1131	2198	1383	2094	1759.14	0.34	0.15	1.272	11.47
ENSB:TyaujgD1fU6x7d5			Chromosome	3059084	3060044	960	NA	798	1291	955	1554	919	1537	1166.41	0.39	0.18	1.28	11.51
ENSB:rljltf3GnmaEJgV			Chromosome	5141634	5142366	732	NA	22101	27476	15095	27435	22893	30661	23947.6	0.3	0.12	1.304	11.71
ENSB:qMNGxbfZy4q9h9M		Membrane-associated protein	Chromosome	2559897	2560230	333	NA	8449	3095	3508	3749	5291	4335	4691.16	-0.46	0.24	1.314	11.78
ENSB:WaasoW-1ChGSqmv	mdtA_7	Multidrug resistance protein MdtA	Chromosome	6313280	6314696	1416	NA	1469	738	769	765	979	783	914.95	-0.41	0.19	1.32	11.82
ENSB:t95zYVGmWDP8sKY			pCC7120alpha	87137	87446	309	NA	1461	1022	1034	1160	1515	1228	1231.71	-0.28	0.11	1.324	11.84
ENSB:0t8rhzI9r0HSoB9	actP	Cation/acetate symporter ActP	Chromosome	2000948	2002625	1677	NA	1213	1819	1106	1780	1395	1854	1516.16	0.32	0.13	1.341	11.96
ENSB:8cX5OXQjK4PqR3j			pCC7120alpha	90686	90971	285	NA	330	228	250	215	286	221	256.4	-0.36	0.16	1.341	11.96
ENSB:Kb0FoeBpY8rggus		Pentapeptide repeat protein Rfr32	Chromosome	5512289	5512784	495	NA	4121	2791	2824	2780	4448	3508	3398.42	-0.33	0.14	1.349	12.01
ENSB:zBV0rrAGo4AUAWg			Chromosome	5791936	5794936	3000	NA	4722	3459	3447	3967	4806	3998	4053.07	-0.25	0.09	1.352	12.02
ENSB:WRc15yWz2BaABWY			Chromosome	3058186	3059098	912	NA	1187	1839	1429	2250	1128	2398	1690.37	0.42	0.2	1.363	12.1
ENSB:DKTNI_LhACwoMl_			pCC7120alpha	294120	294375	255	NA	49	22	48	33	47	27	38.24	-0.53	0.32	1.393	12.35
ENSB:Y45MEnSzA5neKEy			Chromosome	5996663	5997422	759	NA	668	727	480	897	648	884	707.27	0.28	0.11	1.404	12.43
ENSB:g4aZZ6oyIlPoSMy	rssB_3	Regulator of RpoS	Chromosome	524392	524887	495	NA	4418	4970	3366	5544	4545	5874	4732.12	0.23	0.09	1.407	12.44
ENSB:bSXzFEpakbLNXMQ			Chromosome	1076560	1079503	2943	NA	3011	2181	2538	2689	2913	2476	2638.58	-0.27	0.1	1.412	12.46
ENSB:lppxu1LhjwscJJO			Chromosome	6240734	6241658	924	NA	1150	1629	1390	2533	1356	2677	1760.88	0.42	0.21	1.434	12.64
ENSB:i7uON4ecbH7yMeI			Chromosome	3732296	3732965	669	NA	208	269	193	378	212	321	260.25	0.37	0.16	1.441	12.68
ENSB:KlyxfzDd-NmW5Dd			Chromosome	5221096	5222353	1257	NA	2759	2067	2216	2367	2636	2399	2406.39	-0.24	0.09	1.45	12.74
ENSB:OaO3fx8YsGnX2f6			pCC7120alpha	145280	145607	327	NA	5	0	2	0	8	0	2.51	-1.47	2.12	1.457	12.79
ENSB:n16WIIeHtkPHbDj	clcB	Voltage-gated ClC-type chloride channel ClcB	Chromosome	2486058	2487936	1878	NA	1931	1291	1239	1274	1914	1501	1519.08	-0.32	0.14	1.462	12.81
ENSB:RW_X1pHj8A0XTkt			Chromosome	889008	889896	888	NA	191	286	180	305	176	282	235.08	0.38	0.17	1.473	12.87
ENSB:yuM80e8yHz4Y29g			Chromosome	2181135	2181774	639	NA	997	1118	638	1129	804	1350	991.15	0.33	0.14	1.471	12.87
ENSB:bC5OEdaSitlUffG			Chromosome	5050726	5051041	315	NA	14459	7524	7177	6292	11657	8963	9295.49	-0.42	0.21	1.483	12.94
ENSB:S4whdHqn5S9vNWB			Chromosome	477035	477803	768	NA	37	12	29	14	23	15	22.07	-0.61	0.45	1.486	12.95
ENSB:sB8UDmMoYJdyMfz	sppA_1	Putative signal peptide peptidase SppA	Chromosome	4832347	4833169	822	NA	9451	10634	7324	11891	9812	12597	10172.5	0.23	0.08	1.493	12.99
ENSB:M2fP5j-2H5ZZ7VA	menJ	Menaquinone reductase	Chromosome	1423661	1424783	1122	NA	3546	2692	2791	2951	3962	3259	3192.76	-0.27	0.1	1.523	13.24
ENSB:rzGWBl6Sd1jgxX-			Chromosome	162351	163254	903	NA	380	791	609	1097	457	971	711.43	0.47	0.26	1.529	13.27
ENSB:6wDyEya_5VYqgFn	iucA	N(2)-citryl-N(6)-acetyl-N(6)-hydroxylysine synthase	Chromosome	461118	462939	1821	NA	133	77	103	102	263	101	129.32	-0.52	0.32	1.57	13.6
ENSB:VPIxHwy_2Wt1DSj	xerC_5	Tyrosine recombinase XerC	pCC7120epsilon	24867	25887	1020	NA	21	13	32	14	33	10	21.2	-0.63	0.5	1.583	13.7
ENSB:qjW6qDzEMUqDoAg			Chromosome	833699	833870	171	NA	165956	102593	96283	107341	158927	119199	124306	-0.34	0.15	1.592	13.76
ENSB:JilO5P4DD-DESQo		Putative cytochrome P450 138	Chromosome	5678381	5679743	1362	NA	1377	1017	1229	1026	1233	1099	1171.76	-0.32	0.13	1.597	13.78
ENSB:43dcPXHAZAfpiEd	hisH	Imidazole glycerol phosphate synthase subunit HisH	Chromosome	1622250	1622886	636	NA	2509	2943	1971	3248	2141	3149	2637.04	0.28	0.11	1.607	13.84
ENSB:WUgGmXU18ILrsli			Chromosome	14318	14714	396	NA	184	245	199	377	167	341	248.85	0.42	0.21	1.608	13.84
ENSB:QXdWxoW9U1KFY_F			Chromosome	1270558	1270684	126	NA	375	241	276	294	346	282	302.09	-0.31	0.13	1.63	13.99
ENSB:gh9wmMkTb8VOSTi			Chromosome	2224410	2225412	1002	NA	402	580	410	717	494	688	542.81	0.34	0.15	1.628	13.99
ENSB:nW8KSzLYBDzUNu9			Chromosome	993504	994251	747	NA	15721	8183	7514	7085	14523	10043	10430.4	-0.43	0.22	1.647	14.11
ENSB:JQZQFxudBYvFThs	srpB	Protein SrpB	Chromosome	4104125	4104581	456	NA	346	488	349	565	326	540	432.58	0.35	0.16	1.672	14.29
ENSB:erGo2QAJHmLT14C			Chromosome	2463195	2463909	714	NA	721	1009	830	1320	666	1509	997.24	0.41	0.2	1.671	14.29
ENSB:r0Kn5QZC3Iqp7jy	rimO	Ribosomal protein S12 methylthiotransferase RimO	Chromosome	1442267	1443590	1323	NA	36575	23483	22769	25637	33007	27697	28052.8	-0.29	0.12	1.681	14.35
ENSB:9G2tULQ0DvaYHOU			Chromosome	2280809	2281046	237	NA	4942	3382	4505	4557	5060	4439	4487.66	-0.29	0.12	1.69	14.41
ENSB:kLcNZRN7-pJLBxt		Nitrogen stress-induced RNA 1	Chromosome	4272893	4272955	62	NA	23	59	30	63	34	59	44.18	0.5	0.31	1.694	14.42
ENSB:fJ9mv0o0IatKK9F	icd	Isocitrate dehydrogenase [NADP]	Chromosome	2192332	2193754	1422	NA	24360	16835	16248	17754	21764	18682	19220.5	-0.27	0.11	1.708	14.52
ENSB:j2GRkZVqZthnR72	glnQ_1	Glutamine transport ATP-binding protein GlnQ	pCC7120gamma	101176	101965	789	NA	57	26	54	31	57	44	45.27	-0.49	0.29	1.712	14.53
ENSB:8DqMrVpIoz3uZe5			Chromosome	2886720	2887473	753	NA	357	248	308	230	820	333	381.86	-0.52	0.33	1.723	14.6
ENSB:f0LOAIxGoP9kjl6			Chromosome	6245819	6246422	603	NA	401	441	360	763	394	697	499.86	0.38	0.18	1.729	14.64
ENSB:D5WVss953_-yPFZ	dfa5_2	Putative diflavin flavoprotein A 5	Chromosome	4690924	4692637	1713	NA	8865	4644	4413	5057	7320	5425	5909.31	-0.38	0.18	1.733	14.65
ENSB:Yq3Xgb3TY0-PX-a			Chromosome	5612310	5612553	243	NA	815	1080	874	1473	934	1596	1113.79	0.36	0.16	1.737	14.66
ENSB:bHRYFKID14YWOHK	gumD	UDP-glucose:undecaprenyl-phosphate glucose-1-phosphate transferase	Chromosome	5743192	5743900	708	NA	716	681	539	1277	568	1170	806.27	0.41	0.2	1.739	14.66
ENSB:KkXthBK05CbeQWB	fpuA	Petrobactin-binding protein FpuA	Chromosome	454142	455045	903	NA	655	413	377	343	883	456	518.56	-0.45	0.25	1.742	14.66
ENSB:2dE6Gl2mRDlQGFM	pstS	Phosphate-binding protein PstS	Chromosome	1053741	1054785	1044	NA	2145	587	950	616	641	731	947.49	-0.54	0.37	1.782	14.98
ENSB:A6frpplTgnVAMrK	nhaP2_1	K(+)/H(+) antiporter NhaP2	Chromosome	271107	272997	1890	NA	7417	5449	5940	6604	7186	6722	6539.81	-0.22	0.08	1.788	15.01
ENSB:OVlCjW5eOVUkbtJ			pCC7120alpha	225430	225922	492	NA	54	24	65	35	61	46	48.25	-0.5	0.32	1.79	15.01
ENSB:1pLrOh4UOZgXmBZ			Chromosome	4368582	4370913	2331	NA	385	460	280	463	335	532	404.35	0.31	0.13	1.815	15.17
ENSB:TdYBAOhc5MLvryF			Chromosome	4090778	4091483	705	NA	1897	1210	1511	1472	1782	1752	1600.73	-0.28	0.12	1.813	15.17
ENSB:8nYGI51krEnBjo_		IS5 family transposase ISAva7	pCC7120alpha	407855	408059	204	NA	39	19	32	18	35	19	27.4	-0.53	0.36	1.818	15.18
ENSB:eQhVsFni4yDQakq			Chromosome	1611997	1613053	1056	NA	877	2038	1429	2472	1121	2130	1669.71	0.46	0.26	1.845	15.39
ENSB:FXnwWGqZjy9yOq4	mutS2	Endonuclease MutS2	Chromosome	51282	53679	2397	NA	13546	8527	8809	9510	10783	9590	10105.6	-0.29	0.12	1.854	15.44
ENSB:3PEQAjTCj4PTQhJ	dapH_2	2,3,4,5-tetrahydropyridine-2,6-dicarboxylate N-acetyltransferase	Chromosome	1515445	1516141	696	NA	2410	1577	2399	2108	2299	2065	2157.24	-0.33	0.15	1.861	15.48
ENSB:C45cW-wVZoNiB4Z			pCC7120alpha	236330	236948	618	NA	103	69	99	84	118	70	91.35	-0.42	0.21	1.863	15.48
ENSB:L8cvRR02z6gq6Cx			Chromosome	2842075	2842267	192	NA	2448	3460	2200	3399	2340	3388	2856.67	0.31	0.13	1.873	15.52
ENSB:jHlCoUcjMFIqnmM			pCC7120alpha	366538	367066	528	NA	86	48	70	57	91	64	69.56	-0.42	0.22	1.872	15.52
ENSB:hqYfkFJWgNaFtcg			Chromosome	4327698	4328292	594	NA	6711	7579	4903	7908	6587	9060	7040.22	0.25	0.1	1.885	15.59
ENSB:it_oP1VtfRNxxvo			Chromosome	3350636	3351230	594	NA	2158	1631	1990	1692	1986	1733	1879.25	-0.31	0.13	1.893	15.64
ENSB:ysnfxlEC9BtyYUw	rhaR_4	HTH-type transcriptional activator RhaR	Chromosome	2618246	2619245	999	NA	866	577	594	651	949	729	723.96	-0.31	0.13	1.899	15.67
ENSB:RI-m-4LMq_6V42Q	gsiA_1	Glutathione import ATP-binding protein GsiA	Chromosome	1813805	1815458	1653	NA	1972	1441	1770	1802	2153	1878	1836.3	-0.27	0.11	1.906	15.71
ENSB:XHx9dLyQjxlL2sl			pCC7120alpha	280758	281139	381	NA	456	317	548	384	468	386	433.1	-0.39	0.2	1.927	15.86
ENSB:CRKM7UjQwQ17Nzw	lipA2	Lipoyl synthase 2	Chromosome	1525388	1526291	903	NA	3677	2722	2719	3031	4107	3189	3229.89	-0.27	0.11	1.935	15.91
ENSB:8E2a-mEIshLw7yv	yqhD	Alcohol dehydrogenase YqhD	Chromosome	5461415	5462645	1230	NA	4760	3663	4046	4334	4960	4446	4365.17	-0.23	0.09	1.943	15.95
ENSB:XrUV2MBeP6AKxfV	cpcB	C-phycocyanin beta chain	Chromosome	620817	621339	522	NA	214072	426770	215049	401824	357044	495734	346738	0.4	0.2	1.952	16
ENSB:UhT780R6PpOKqwM	btuB_11	Vitamin B12 transporter BtuB	Chromosome	3116421	3118986	2565	NA	738	541	589	628	734	624	642.11	-0.26	0.1	1.975	16.17
[truncated: 341 more rows]

## Sheet: t_1_down
symbol	description		chr	start	end	length	sequence	Raw count_CS_2	Raw count_dPacR_5	Raw Count_CS_8	Raw count_dPacR_11	Raw count_CS_14	Raw count_dPacR_17	baseMean	log2FoldChange	lfcSE	pvalue	padj
[truncated: 1,099 more rows]

[truncated: 2 more sheets: t_12_up, t_12_down]
