# Supplementary material for: The role of the LysR‐type transcription factor PacR in regulating nitrogen metabolism in Anabaena sp. PCC7120
Source: Physiol Plant. 2025 May 5;177(3):e70248. doi: 10.1111/ppl.70248 (PMC12052932; doi:10.1111/ppl.70248)
Supplement: Supplementary file 3 — Appendix S2. RNA‐seq_DEanalysis_CSvsCS_dpacRvsdpacR [file PPL-177-e70248-s002.xlsx]

## Sheet: CS_0_1_up
symbol	description		chr	start	end	length	sequence	Raw count_CS_1	Raw count_CS_7	Raw count_CS_13	Raw count_CS_2	Raw count_CS_8	Raw count_CS_14	baseMean	log2FoldChange	lfcSE	pvalue	padj
ENSB:_6-zKKkAKUt0VHm			Chromosome	177700	179629	1929	NA	62158	52903	43743	1256	1223	976	28735.3	-5.66	0.2	7.245e-181	4.48e-177
ENSB:0o887KwE0qJZ5UU			Chromosome	5555509	5555830	321	NA	3815	3201	2606	119	93	91	1753.91	-5.15	0.18	8.689e-179	2.686e-175
ENSB:1VRZpbqT220_zl6			pCC7120beta	132196	132925	729	NA	469	377	463	31620	20717	44606	14964.4	5.93	0.23	1.295e-150	2.668e-147
ENSB:McJV6i3Bg6MAgoE			pCC7120beta	130275	131961	1686	NA	317	274	345	41728	26432	65413	20388	6.83	0.26	1.622e-148	2.508e-145
ENSB:8vPod86j-yWJPGD	amyX	Pullulanase	Chromosome	1009736	1011395	1659	NA	113841	101540	64139	2753	1724	1953	50428.5	-5.6	0.22	3.281e-145	4.058e-142
ENSB:PhkbowmU25Uwb8y	sasA_37	Adaptive-response sensory-kinase SasA	Chromosome	4553523	4555050	1527	NA	14612	15382	12219	1530	1337	1462	8211.55	-3.47	0.14	8.96e-131	9.233e-128
ENSB:wlkNWx5hNtzdBpQ	rssB_10	Regulator of RpoS	Chromosome	3902260	3903154	894	NA	7001	6500	5031	596	524	555	3555.46	-3.65	0.15	5.88e-127	5.194e-124
ENSB:jPxPobmgw5M7i8I			pCC7120beta	89411	89900	489	NA	96	116	99	4785	3658	6893	2400.86	5.35	0.23	1.428e-124	1.103e-121
ENSB:Pjo4r6jSQqj9ZKS		Orange carotenoid-binding protein	Chromosome	5698875	5699406	531	NA	10800	9919	7974	963	876	867	5525.65	-3.58	0.15	1.667e-119	1.145e-116
ENSB:F5-2IBdf8svYgn2			pCC7120beta	88585	89059	474	NA	101	95	76	6395	3750	8964	2939.16	5.83	0.26	2.884e-114	1.783e-111
ENSB:bvaFhPk4hqCTUJt	tkt_2	Transketolase	Chromosome	4877765	4879667	1902	NA	6575	6375	5136	369	361	295	3383.53	-4.3	0.19	1.637e-113	9.203e-111
ENSB:OQVc_mFUYAOpYkO			Chromosome	3061975	3062389	414	NA	7316	7023	4443	212	199	162	3419.89	-5.17	0.23	8.358e-113	4.306e-110
ENSB:B9ft0nqmo1Ll5to			Chromosome	4511887	4513216	1329	NA	5755	6338	4478	361	358	367	3126.39	-4.1	0.18	3.821e-112	1.817e-109
ENSB:4FFEc5JBEXURHRq			Chromosome	172657	175426	2769	NA	9422	10358	6552	459	428	420	4892.59	-4.49	0.2	8.603e-111	3.799e-108
ENSB:gmFYFETM2As33iW			Chromosome	666083	666311	228	NA	4111	3132	2392	81	99	75	1741.92	-5.35	0.24	3.01e-109	1.241e-106
ENSB:JS4KDghMe5gpKmV	liaR_5	Transcriptional regulatory protein LiaR	Chromosome	4555490	4556213	723	NA	47201	51134	38011	5280	4484	4420	26547.4	-3.44	0.17	1.05e-93	4.057e-91
ENSB:-7aij-DFYWN9MzL	czcA_2	Cobalt-zinc-cadmium resistance protein CzcA	pCC7120beta	127101	130227	3126	NA	1637	1385	1372	33283	24999	51438	17517.8	4.38	0.21	1.635e-93	5.946e-91
ENSB:sUh83P0428QG2qa	vraR	Response regulator protein VraR	Chromosome	4345632	4346043	411	NA	16725	16935	12275	2128	1838	2158	9128.84	-3.09	0.15	9.037e-92	3.104e-89
ENSB:nWLnA9HbcYJ0Ffg			Chromosome	4101167	4102076	909	NA	1363	1290	1185	162	140	127	752.15	-3.34	0.17	1.813e-91	5.9e-89
ENSB:uBT8VG-DmRPHb05		putative zinc-binding alcohol dehydrogenase	Chromosome	1033465	1034635	1170	NA	6543	5438	4475	325	339	247	3062.67	-4.31	0.22	3.889e-87	1.202e-84
ENSB:4YBGf5Qt-FuFUh-			pCC7120beta	121592	122792	1200	NA	435	417	400	8281	5540	11415	4063.85	4.07	0.21	3.463e-85	1.02e-82
ENSB:fp-adh7JpwXSY1Q			Chromosome	6180101	6180359	258	NA	3765	3569	2559	96	111	61	1800.12	-5.3	0.28	4.287e-84	1.205e-81
ENSB:6JkEpcH2me-AuYP	rcsC_64	Sensor histidine kinase RcsC	Chromosome	6212203	6216880	4677	NA	6342	6471	4515	824	658	820	3439.61	-3.1	0.16	4.238e-83	1.139e-80
ENSB:FQXea_d8mHA3AGe			Chromosome	4624071	4624965	894	NA	3077	2906	2250	544	432	522	1696.27	-2.65	0.14	4.636e-78	1.194e-75
ENSB:nmq9DYUKTkVUHcP			Chromosome	3864399	3864960	561	NA	11460	10365	6256	682	450	467	5211.71	-4.29	0.23	6.891e-77	1.704e-74
ENSB:31mgFaFKQZCKuKI	besA	L-propargylglycine--L-glutamate ligase	Chromosome	2830756	2832373	1617	NA	4730	3457	3882	776	676	734	2486.27	-2.65	0.14	2.695e-76	6.409e-74
ENSB:lAnWugFkoPK758N	treA	Periplasmic trehalase	Chromosome	171093	172581	1488	NA	5921	6032	3741	567	438	508	3020.83	-3.55	0.19	2.899e-75	6.64e-73
ENSB:DUFpmMHq1ThEsxc			Chromosome	4521878	4522637	759	NA	1682	1712	1535	255	244	232	995.84	-2.93	0.16	2.496e-74	5.512e-72
ENSB:qnAFH-zZi1_Cg7h	cphB_1	Cyanophycinase	Chromosome	664867	665734	867	NA	27630	18701	14208	1526	1351	1261	11293.2	-4.01	0.22	6.448e-74	1.375e-71
ENSB:OyKxrbfCWMSMWT9			Chromosome	1032662	1033388	726	NA	5233	4404	4082	126	180	92	2504.58	-5.18	0.29	5.171e-73	1.066e-70
ENSB:pHnTXTYjdM8OQdl			pCC7120alpha	270674	271133	459	NA	2392	3232	1932	138	147	124	1416.68	-4.35	0.25	4.259e-69	8.494e-67
ENSB:e0x33Cno2ZMWIFi			Chromosome	1301069	1301303	234	NA	3616	2563	2499	203	172	113	1613.35	-4.28	0.25	7.452e-68	1.44e-65
ENSB:49m5v0JcFmdYuMU	susA_1	Sucrose synthase	Chromosome	1233669	1236087	2418	NA	7241	6693	4741	426	435	303	3497.78	-4.13	0.24	1.119e-67	2.096e-65
ENSB:q_7CSrX0210JR4F			Chromosome	6042478	6042766	288	NA	11386	10263	8449	1412	1231	1029	5927.06	-3.2	0.19	1.104e-65	2.007e-63
ENSB:upU_6kCcHtj6TSr	sasA_1	Adaptive-response sensory-kinase SasA	pCC7120beta	76892	78293	1401	NA	317	325	248	4026	2478	4725	1867.21	3.4	0.2	2.112e-65	3.732e-63
ENSB:nddRDXMJzZjy-iZ			pCC7120alpha	152916	153261	345	NA	16335	19015	13708	3162	2258	2905	10053.2	-2.76	0.16	6.576e-65	1.129e-62
ENSB:GS9l2k7rpNtj1bF			Chromosome	546124	551614	5490	NA	17793	18405	11906	2551	1871	2305	9590.13	-3.02	0.18	8.098e-65	1.353e-62
ENSB:sG55woiIjhnhzY3			Chromosome	3864971	3865718	747	NA	11394	13280	6803	217	279	135	5695.86	-5.68	0.34	1.781e-63	2.898e-61
ENSB:8gcp6lmAt9mtImO	rcsC_15	Sensor histidine kinase RcsC	Chromosome	1313083	1318882	5799	NA	6598	5988	4766	1459	990	1394	3674.39	-2.37	0.14	3.292e-63	5.22e-61
ENSB:NVZsMss1loE9dNI			pCC7120beta	124657	126049	1392	NA	1200	904	903	8936	5944	10412	4396	2.84	0.17	1.393e-62	2.153e-60
ENSB:odBx2pz34ExJuUy	rcsC_12	Sensor histidine kinase RcsC	Chromosome	1139018	1142579	3561	NA	4829	4229	3673	1410	1122	1371	2868.18	-1.89	0.12	2.888e-61	4.355e-59
ENSB:UxKBgJvpZhLcAEu	rcsC_50	Sensor histidine kinase RcsC	Chromosome	4551272	4552604	1332	NA	5931	6602	4380	994	748	903	3423.68	-2.86	0.18	2.864e-60	4.217e-58
ENSB:DLddHvoNgwVCc7b			Chromosome	3936263	3936458	195	NA	8177	8297	5506	413	550	404	4124.72	-4.12	0.25	4.188e-60	6.022e-58
ENSB:XEbaTszi6JdSKj6	tcrA_1	Transcriptional regulatory protein TcrA	pCC7120beta	78289	78985	696	NA	416	326	337	3393	2583	4667	1820.92	3.06	0.19	1.704e-59	2.394e-57
ENSB:Wnaec_CK_H2isaj			Chromosome	5761879	5762599	720	NA	3005	2363	2335	721	474	576	1641.64	-2.31	0.15	1.244e-57	1.709e-55
ENSB:XfqgXYhlPRvSRDu			Chromosome	3661773	3662766	993	NA	2368	2244	1462	318	228	278	1204.1	-3.06	0.19	1.448e-57	1.946e-55
ENSB:S60h4N0fm_XLyqh			Chromosome	6344968	6346258	1290	NA	958	896	608	113	77	86	479.28	-3.33	0.21	2.219e-57	2.919e-55
ENSB:agzzotK7lZIQGsO	rpoD_1	RNA polymerase sigma factor RpoD	Chromosome	5097963	5099136	1173	NA	2888	2717	2299	891	680	843	1781.17	-1.9	0.12	2.846e-57	3.666e-55
ENSB:5cICfXkHVrlgRY4		putative zinc-binding alcohol dehydrogenase	Chromosome	1035419	1036589	1170	NA	4386	3899	2632	362	336	256	2082.92	-3.65	0.23	1.209e-55	1.526e-53
ENSB:FuGBOdjmZoNIUq1	bmrU	Putative lipid kinase BmrU	Chromosome	2238797	2239769	972	NA	4473	4048	3616	1558	1256	1547	2837.03	-1.67	0.11	1.575e-55	1.948e-53
ENSB:vp3KEatDD9DFxvj	gph_2	Phosphoglycolate phosphatase	Chromosome	1230573	1233639	3066	NA	3669	3052	2226	441	423	415	1783.09	-2.96	0.19	4.636e-55	5.61e-53
ENSB:wQizH64rRL3JSms	cusR	Transcriptional regulatory protein CusR	Chromosome	75964	76639	675	NA	3046	2904	2647	896	672	726	1890.04	-2.1	0.14	4.718e-55	5.61e-53
ENSB:8R55OaHU8jJR1cP			pCC7120beta	120739	121483	744	NA	640	598	525	4293	2735	4666	2099.22	2.49	0.16	4.895e-54	5.711e-52
ENSB:33xpfWixuqLzQFo	crtI	Phytoene desaturase (lycopene-forming)	Chromosome	4520072	4521770	1698	NA	5899	5380	5106	2316	1812	2167	3897.41	-1.57	0.1	9.358e-54	1.071e-51
ENSB:5mghgUKGGgKqG4X		putative protein	Chromosome	4876815	4877661	846	NA	8697	8057	5444	356	391	200	4086.83	-4.63	0.3	1.031e-53	1.159e-51
ENSB:tZ35SGMcZuI2U1V		1,4-dihydroxy-2-naphthoyl-CoA hydrolase	Chromosome	2963839	2964286	447	NA	1940	1957	1522	410	237	350	1118.29	-2.64	0.17	1.65e-53	1.822e-51
ENSB:6MY-oqq42fC7EhB			Chromosome	3739239	3739968	729	NA	4473	4064	3735	276	345	199	2319.06	-4.02	0.26	1.951e-53	2.116e-51
ENSB:ycvyfyoK0EYOS4V			Chromosome	210582	211164	582	NA	1109	1139	730	158	109	141	592.02	-3.05	0.2	4.66e-52	4.968e-50
ENSB:h5LqRquoM9mEgoy		Putative two-component membrane permease complex subunit SMU_747c	Chromosome	1771075	1772074	999	NA	2317	1939	1479	226	264	244	1131.49	-3.11	0.21	9.638e-52	1.01e-49
ENSB:xACNGqWoRd2Sg6v			Chromosome	3352268	3352808	540	NA	2193	2469	1365	218	189	240	1171.61	-3.39	0.23	1.616e-51	1.665e-49
ENSB:2JUjC4gEhIdUd6e	rcp1_4	Response regulator rcp1	Chromosome	4552854	4553286	432	NA	4865	5540	3336	617	546	527	2710.75	-3.19	0.21	1.717e-51	1.741e-49
ENSB:3hOUZps9h2sCAcR			pCC7120beta	101199	101733	534	NA	431	433	491	5967	3646	7789	2884.42	3.41	0.23	2.449e-51	2.442e-49
ENSB:qfHkNqWVExvxrGR			pCC7120beta	86901	87603	702	NA	60	38	52	632	547	920	349.42	3.56	0.24	1.846e-50	1.812e-48
ENSB:706ObFdFIPAEfXh			Chromosome	2548970	2549705	735	NA	1256	832	658	98	94	92	527.38	-3.41	0.23	3.688e-49	3.563e-47
ENSB:RlcU5mXv91OnHBG			Chromosome	1031407	1032502	1095	NA	22717	18037	14232	889	964	447	10097	-4.65	0.32	4.806e-49	4.572e-47
ENSB:EgqeSdELKIudQCN			Chromosome	252978	254037	1059	NA	1830	1544	1589	595	484	537	1135.65	-1.8	0.13	1.574e-48	1.474e-46
ENSB:TbyMGdl9qdQ_ugO	cysK_1	Cysteine synthase	pCC7120beta	79846	80941	1095	NA	86	80	65	1325	881	2128	698.12	3.94	0.27	2.491e-48	2.299e-46
ENSB:m9kHjxhFFE8vDQo			Chromosome	4956599	4957184	585	NA	1339	1148	844	139	151	124	655.35	-3.15	0.22	3.72e-48	3.382e-46
ENSB:FbZ2gc104rsoYZF			Chromosome	3923023	3923482	459	NA	3167	2529	1472	119	135	77	1314.09	-4.51	0.31	1.439e-47	1.29e-45
ENSB:eb3FdEJXfCw9heL			pCC7120beta	90161	90521	360	NA	176	163	125	1380	1022	1873	736.16	2.96	0.21	4.45e-47	3.919e-45
ENSB:kY3agN5NFD8h1vh			Chromosome	5554072	5554957	885	NA	5524	7294	5998	320	474	279	3557.22	-4.23	0.3	4.5e-47	3.919e-45
ENSB:90QzVXIOo0Okerh			Chromosome	1577188	1577344	156	NA	40459	23761	26603	5118	4874	5265	18410	-2.73	0.19	1.751e-46	1.504e-44
ENSB:QSxFHOT2Zbg0g4k	COQ5_1	2-methoxy-6-polyprenyl-1,4-benzoquinol methylase, mitochondrial	pCC7120beta	126327	127026	699	NA	965	698	612	6016	4816	8535	3371.04	2.86	0.21	1.011e-44	8.565e-43
ENSB:zGBsC3D8Gtj2ymD	pecF	Bilin biosynthesis protein PecF	Chromosome	619695	620217	522	NA	6338	3274	3624	296	392	419	2499.38	-3.69	0.27	1.054e-44	8.811e-43
ENSB:EYOY4XLgkxMnQT5	narB	Nitrate reductase	Chromosome	711706	713947	2241	NA	2129	1883	2394	26856	18747	16581	10791.8	3.04	0.22	2.278e-44	1.878e-42
ENSB:4zHGSWhJ_bAawzZ			Chromosome	1143519	1143792	273	NA	480	460	451	70	76	54	280.41	-2.96	0.22	8.596e-43	6.994e-41
ENSB:nyJqb7O1PlxobQj			Chromosome	1030962	1031364	402	NA	6464	6017	5628	124	244	76	3305.63	-5.33	0.4	5.736e-42	4.606e-40
ENSB:5LuHTqOR9jRnJOE	hisI	Histidine biosynthesis bifunctional protein HisIE	Chromosome	3935525	3936176	651	NA	10426	10014	7647	1916	1703	2605	5957.58	-2.36	0.18	1.248e-41	9.89e-40
ENSB:N-nwxJ-hB0vaLSu			Chromosome	3831312	3832098	786	NA	427	455	375	89	82	100	266.81	-2.4	0.18	1.495e-41	1.17e-39
ENSB:JyqoRTyqAF6N18J			Chromosome	5684513	5685095	582	NA	1579	1791	916	158	147	141	830.81	-3.41	0.26	1.619e-41	1.252e-39
ENSB:lAsDClIrcc5hy1L			Chromosome	265823	266480	657	NA	13064	10004	9560	955	1064	571	6202.79	-3.76	0.28	2.272e-41	1.734e-39
ENSB:w6twiyZsR2rSt_8			Chromosome	4331465	4331945	480	NA	10262	7484	6071	312	390	142	4341.03	-4.84	0.37	4.457e-41	3.361e-39
ENSB:yiQpCwcLZAO7aEz	cugP_3	UTP--glucose-1-phosphate uridylyltransferase	Chromosome	5377538	5378615	1077	NA	20953	18775	14129	5342	4500	5733	11969.1	-1.97	0.15	9.767e-41	7.276e-39
ENSB:cY3vLO-_3gShmzG			Chromosome	1300806	1301031	225	NA	1071	685	682	57	70	33	456.08	-4.01	0.31	6.108e-40	4.496e-38
ENSB:kivUH0j0pwAMcik			Chromosome	4078643	4078826	183	NA	216	151	213	10	9	9	107.94	-4.48	0.35	1.475e-39	1.073e-37
ENSB:tZWqWihvgR6jd5A	gstB	Glutathione S-transferase GstB	pCC7120alpha	384955	385594	639	NA	889	739	704	215	214	243	519.7	-1.97	0.15	3.279e-39	2.357e-37
ENSB:Bva01P78Mc-0KKI			Chromosome	5698281	5698656	375	NA	11276	9707	7618	511	774	359	5339.73	-4.18	0.33	1.415e-38	1.006e-36
ENSB:_SzI6PVmiURRG7-			Chromosome	1775020	1775632	612	NA	294	226	189	32	26	39	140.41	-3.03	0.24	3.269e-38	2.297e-36
ENSB:N-caA4rGVCdjwjc	hpnP_1	Hopanoid C-2 methylase	Chromosome	2522288	2523878	1590	NA	6390	6293	2951	630	504	580	3025.8	-3.33	0.26	1.062e-37	7.377e-36
ENSB:a3BFdmaOnaOEF2-			Chromosome	930303	930765	462	NA	13888	8956	7256	1056	977	605	5707.98	-3.61	0.29	3.536e-37	2.429e-35
ENSB:-G7vGGagdT9D_eA		Soluble epoxide hydrolase	Chromosome	5057173	5058037	864	NA	1895	1605	1462	744	536	665	1182.43	-1.54	0.12	3.77e-36	2.561e-34
ENSB:srd5Cn-sjSdGF9d			Chromosome	3648602	3649358	756	NA	1796	1552	1892	455	403	561	1158.15	-2.07	0.17	5.723e-36	3.846e-34
ENSB:HDEjuW9QI7cP0IJ			Chromosome	2900911	2901112	201	NA	281	298	198	42	33	40	156.1	-2.92	0.24	9.563e-36	6.358e-34
ENSB:Ph_it6CulQRdmUc	btuF_1	Vitamin B12-binding protein	Chromosome	635772	636699	927	NA	6349	5440	4806	2154	1926	2069	3907.92	-1.6	0.13	1.896e-35	1.247e-33
ENSB:PNjX-ZOq-mq_YBT			Chromosome	4330311	4331148	837	NA	10106	7785	6177	629	788	382	4543.61	-3.81	0.31	6.827e-35	4.443e-33
ENSB:oJ1v68XP0tKBMFZ			Chromosome	3860357	3860882	525	NA	6674	6967	5196	2279	1779	2314	4342.47	-1.75	0.15	7.037e-35	4.532e-33
ENSB:gYa6r4sYWjqVfm_			pCC7120beta	97765	98251	486	NA	43	28	61	975	644	1737	531.2	4.32	0.36	9.647e-35	6.149e-33
ENSB:mnFkGz6Mjf9mTsW	mtnD	Acireductone dioxygenase	Chromosome	3320054	3320603	549	NA	2862	2878	2650	12042	8370	13454	6687.46	1.76	0.15	1.411e-34	8.904e-33
ENSB:wlj_vZESbHIYZuC			pCC7120alpha	403791	405195	1404	NA	3303	3058	2657	1393	1076	1459	2212.5	-1.39	0.12	4.761e-34	2.973e-32
ENSB:4P_EwWN8WSSWyss	pecC	Phycobilisome 34.5 kDa linker polypeptide, phycoerythrocyanin-associated, rod	Chromosome	617606	618443	837	NA	150393	58029	52771	3664	5215	3499	47197.5	-4.41	0.37	1.288e-33	7.966e-32
ENSB:sgnudDVXLD_5oeX			Chromosome	1330696	1330930	234	NA	3698	3558	2630	279	299	130	1871.07	-3.89	0.33	1.806e-33	1.106e-31
ENSB:SJSNAklpLN8Maiz			pCC7120alpha	254828	255332	504	NA	2258	2926	1635	232	296	217	1335.91	-3.31	0.28	2.762e-33	1.674e-31
ENSB:0lKJ85quSg-P7sf			Chromosome	1030261	1030651	390	NA	3172	3165	2102	361	414	263	1664.29	-3.14	0.27	4.511e-33	2.708e-31
ENSB:Obw6dVKVUX2SfAk			Chromosome	1036600	1036942	342	NA	1069	964	604	57	81	35	494.45	-3.99	0.34	1.231e-32	7.318e-31
ENSB:IxXndYGISpZKyUG			Chromosome	355652	355829	177	NA	7671	5178	2866	686	493	575	3018.34	-3.29	0.28	1.683e-32	9.91e-31
ENSB:E-e7N5utioq9Sr7			Chromosome	3661405	3661633	228	NA	1066	960	511	138	80	110	497.69	-3.11	0.27	4.048e-32	2.361e-30
ENSB:LOjR1z8n_hKoICe			Chromosome	5157720	5157990	270	NA	2042	2152	794	145	124	112	939.03	-3.81	0.33	1.368e-31	7.905e-30
ENSB:0ql7kn7sOpkfS5g	cysK_2	Cysteine synthase	Chromosome	1371970	1373068	1098	NA	422	320	356	2158	1593	3073	1237.56	2.38	0.21	1.661e-31	9.51e-30
ENSB:EvdOuOCGdh3V_1m			pCC7120beta	111287	113000	1713	NA	491	461	469	3418	2453	5448	1975.88	2.72	0.24	2.184e-31	1.239e-29
ENSB:v9I8QCVhAdMgkBA			Chromosome	167599	167776	177	NA	23305	16901	11069	960	1343	561	9475.83	-4.18	0.37	3.504e-31	1.97e-29
ENSB:UwpDZ8mStGz9J8e			Chromosome	5459639	5460821	1182	NA	1152	1667	1384	263	268	263	882.48	-2.57	0.23	6.343e-31	3.533e-29
ENSB:4pINf1b17lBTHQl	dps_2	DNA protection during starvation protein	Chromosome	1376789	1377356	567	NA	7533	7125	5275	756	981	558	3910.02	-3.22	0.28	6.443e-31	3.557e-29
ENSB:mXXEH2-J0NQOxk4			Chromosome	4874845	4875391	546	NA	2311	2713	2197	156	223	85	1369.42	-4.02	0.35	7.83e-31	4.284e-29
ENSB:nlUB5rVnG726Pcg			Chromosome	5838198	5840664	2466	NA	6532	5508	3462	979	929	804	3161.67	-2.65	0.23	9.887e-31	5.362e-29
ENSB:CR-kKk-myzjFvOW			Chromosome	5805417	5806404	987	NA	1132	1208	691	207	177	220	631.79	-2.49	0.22	1.366e-30	7.345e-29
ENSB:O1DJvDa30jvN8hW	chlL	Light-independent protochlorophyllide reductase iron-sulfur ATP-binding protein	Chromosome	6050792	6051659	867	NA	22604	18484	28829	3795	4286	4399	14537.4	-2.65	0.24	2.171e-30	1.157e-28
ENSB:C45cW-wVZoNiB4Z			pCC7120alpha	236330	236948	618	NA	395	372	315	103	99	118	242.58	-1.93	0.17	2.209e-30	1.166e-28
ENSB:QYJWuTLDBT-djw8	rcsC_26	Sensor histidine kinase RcsC	Chromosome	2165158	2169022	3864	NA	9376	7971	6776	3773	2635	3284	5777.63	-1.5	0.13	2.225e-30	1.166e-28
ENSB:ue1DI0Y3yD26OCy	sbpA	Sulfate-binding protein	Chromosome	364334	365480	1146	NA	2399	2614	2795	30500	15194	42959	14731.2	3.19	0.28	3.962e-30	2.058e-28
ENSB:1eCrvUmi0vs4twf			pCC7120delta	3566	4835	1269	NA	1273	1290	1328	487	314	490	895.31	-1.79	0.16	4.395e-30	2.264e-28
ENSB:2HMqwaZMpjzac5o			Chromosome	5534473	5534860	387	NA	330	295	231	38	55	50	174.7	-2.72	0.24	6.87e-30	3.51e-28
ENSB:z1rhRb7h4Awawja	clsA	Major cardiolipin synthase ClsA	Chromosome	5059331	5060774	1443	NA	2627	2039	1496	601	439	606	1341.26	-2.07	0.19	9.686e-30	4.909e-28
ENSB:DkyiMvYmj7wtDsq	pecA	Phycoerythrocyanin alpha chain	Chromosome	616971	617460	489	NA	232980	90434	83180	9170	10413	6970	74635.2	-3.97	0.36	1.525e-29	7.666e-28
ENSB:DlJg8tfpJb3Pc02	pecB	Phycoerythrocyanin subunit beta	Chromosome	616377	616896	519	NA	327173	142723	124021	14327	16489	9919	109644	-3.9	0.35	1.706e-29	8.444e-28
ENSB:xDRUR3__3t4PYHr			Chromosome	912249	913305	1056	NA	2039	2107	1889	884	722	781	1450.27	-1.52	0.14	1.707e-29	8.444e-28
ENSB:R3OqhKHr4d5fS2x			Chromosome	166534	167335	801	NA	16648	10231	8400	1698	1538	1005	6861.55	-3.16	0.29	1.854e-29	9.098e-28
ENSB:AVeGh52lIEh7EhZ	ndhD1_1	NAD(P)H-quinone oxidoreductase chain 4 1	Chromosome	398959	400573	1614	NA	3918	3745	4791	32416	17110	29372	14226.3	2.38	0.22	1.983e-29	9.653e-28
ENSB:4wrpZGpFuAqsJ3u	sigA2_2	RNA polymerase sigma factor SigA2	pCC7120beta	98541	99513	972	NA	12	15	22	330	227	603	184.47	4.2	0.38	2.222e-29	1.074e-27
ENSB:1-RtXZOeXxpZeZZ	era	GTPase Era	Chromosome	1055782	1056757	975	NA	10344	8646	7579	3971	3238	4401	6512.04	-1.37	0.13	1.17e-28	5.608e-27
ENSB:bMMcblr1rHcg47J	fbaB	Fructose-bisphosphate aldolase class 1	Chromosome	4510752	4511835	1083	NA	11139	9056	5913	2207	1567	1570	5433.74	-2.44	0.23	1.668e-28	7.933e-27
ENSB:yVCudENGVIjH5ii	pknD_21	Serine/threonine-protein kinase PknD	Chromosome	3773444	3775475	2031	NA	3752	3706	2964	1592	1175	1337	2492.11	-1.52	0.14	4.335e-28	2.046e-26
ENSB:GE8oaBUVRhDlxEL			Chromosome	5431629	5432976	1347	NA	8746	8905	6501	3342	2571	3211	5710.64	-1.58	0.15	5.841e-28	2.736e-26
ENSB:Wh3NvlJetXhmiFm			Chromosome	1760561	1761431	870	NA	600	468	366	138	114	142	314.53	-2.02	0.19	6.322e-28	2.939e-26
ENSB:zJrmVE-_6-BhUVN			Chromosome	4433586	4433964	378	NA	587	677	605	2706	2727	2735	1613.46	1.9	0.18	7.647e-28	3.529e-26
ENSB:sR0u4vlAmYiWC3-			Chromosome	5056403	5056862	459	NA	9882	8714	9135	4880	4081	4697	7072.31	-1.2	0.11	1.01e-27	4.627e-26
ENSB:kp30ZMZSXS9zbVb			Chromosome	931661	932069	408	NA	54236	37702	23888	5444	3672	2502	22125.8	-3.42	0.32	1.186e-27	5.391e-26
ENSB:xhi2l134ONITBCa			Chromosome	2755774	2756284	510	NA	263	222	186	50	46	34	139.55	-2.52	0.24	1.226e-27	5.533e-26
ENSB:LXl3MOXGsNY0EDr			Chromosome	542434	543202	768	NA	32352	21800	11678	2144	1725	998	12267	-3.82	0.36	1.467e-27	6.572e-26
ENSB:tB_qSiRvdoxZqVM		Zinc-type alcohol dehydrogenase-like protein	Chromosome	482643	483600	957	NA	593	534	351	136	89	121	314.79	-2.26	0.21	2.368e-27	1.053e-25
ENSB:zK85GqyimAxGb_h			pCC7120alpha	252216	254748	2532	NA	4125	4917	3125	1018	997	1110	2659.09	-2.12	0.2	2.685e-27	1.186e-25
ENSB:M0_xz5fQ3JwYy-j	gshAB	Glutathione biosynthesis bifunctional protein GshAB	Chromosome	666662	668573	1911	NA	14453	12614	8944	4511	3308	3980	8199.87	-1.77	0.17	1.653e-26	7.246e-25
ENSB:vjF6197j62EwTIx	lacF_3	Lactose transport system permease protein LacF	Chromosome	3036918	3037749	831	NA	714	628	532	283	208	267	450.06	-1.48	0.14	3.031e-26	1.32e-24
ENSB:vfj2tcHlFnL8ttk			Chromosome	5403076	5403610	534	NA	891	791	611	257	222	208	514.23	-1.89	0.18	3.071e-26	1.328e-24
ENSB:YabuHm6PPrUsypy			Chromosome	4102123	4102639	516	NA	735	814	601	211	199	180	476.36	-2.02	0.2	3.176e-26	1.364e-24
ENSB:1_fHL2E53mWUJQF			Chromosome	1018046	1018898	852	NA	10749	7556	7837	2050	2476	2513	5741.09	-2.03	0.2	2.094e-25	8.931e-24
ENSB:H1a8tSlZVZFI38p	rssB_2	Regulator of RpoS	Chromosome	506543	507374	831	NA	2289	3258	1605	513	359	419	1477.03	-2.64	0.26	3.282e-25	1.39e-23
ENSB:kiGqUOyjgZyb-3j	rssB_13	Regulator of RpoS	Chromosome	6351777	6353610	1833	NA	832	886	488	185	128	149	462.7	-2.42	0.24	3.602e-25	1.515e-23
ENSB:mWi7tkm6a_xoKz8	yhjQ_2	putative cysteine-rich protein YhjQ	Chromosome	3649894	3650257	363	NA	6856	5260	3187	817	911	1085	3130.54	-2.57	0.26	7.044e-25	2.943e-23
ENSB:eT18o49esep3pxl	pbpG_2	Penicillin-binding protein 2D	Chromosome	6354142	6356074	1932	NA	1412	1514	1202	625	405	533	977.55	-1.59	0.16	1.008e-24	4.183e-23
ENSB:xa9LO43ryTmxtaF	iolS_2	Aldo-keto reductase IolS	Chromosome	2790869	2791724	855	NA	2665	2604	2308	1330	1016	1410	1931.58	-1.2	0.12	1.053e-24	4.342e-23
ENSB:KXEMYyVzDOfo_Uf			Chromosome	1129407	1131039	1632	NA	2282	2149	1511	722	615	657	1364.89	-1.73	0.17	1.075e-24	4.404e-23
ENSB:2Dz7pL-9uSVcrjm			Chromosome	4098365	4098725	360	NA	4869	3974	3362	1451	1458	1473	2850.23	-1.63	0.17	4.736e-24	1.926e-22
ENSB:PGjlVjyalDydH8f			Chromosome	2183274	2184951	1677	NA	42768	27745	18040	3522	3468	1793	16898.5	-3.4	0.34	6.806e-24	2.751e-22
ENSB:5Apof-2a6QMFy6W	rcsC_49	Sensor histidine kinase RcsC	Chromosome	4550133	4551243	1110	NA	3623	3742	2810	1543	984	1288	2399.49	-1.6	0.16	7.245e-24	2.909e-22
ENSB:-Skx2hMko_CWcds		Orange carotenoid-binding protein	Chromosome	5896214	5896637	423	NA	1985	2775	1778	671	441	525	1424.56	-2.18	0.22	7.498e-24	2.991e-22
ENSB:iYtxcm2A8j2_OJQ			Chromosome	928923	930207	1284	NA	49816	27244	22822	2904	2971	1125	18591	-3.86	0.39	8.785e-24	3.482e-22
ENSB:jV5GaUHRCtcvgnW			Chromosome	3032484	3033171	687	NA	1367	1391	794	266	255	217	745.54	-2.4	0.25	1.006e-23	3.96e-22
ENSB:IvFZAtubFuEfOUX			pCC7120gamma	51968	52463	495	NA	339	324	294	44	74	66	200.15	-2.51	0.26	1.051e-23	4.113e-22
ENSB:4yQ4GXDRhYeUuPU			Chromosome	1370621	1371956	1335	NA	541	482	465	2175	1553	3001	1292.25	1.91	0.2	1.979e-23	7.696e-22
ENSB:2F7HbzcGDiCnUzu			Chromosome	5553677	5554076	399	NA	1536	1895	1526	270	327	184	1014.33	-2.78	0.29	2.823e-23	1.091e-21
ENSB:ELpQPWSjttsLw7D	adhA	putative alcohol dehydrogenase AdhA	Chromosome	1013426	1014413	987	NA	904	741	574	219	228	234	499.52	-1.85	0.19	3.961e-23	1.521e-21
ENSB:MgMFMpa4RvSuASJ			Chromosome	3682366	3685489	3123	NA	101269	48996	30607	7977	4362	4073	33854	-3.54	0.37	5.826e-23	2.224e-21
ENSB:9_uVQJPEWe0wqUI	nhaP	K(+)/H(+) antiporter NhaP	Chromosome	5751638	5752928	1290	NA	288	331	280	54	68	41	187.19	-2.59	0.27	7.588e-23	2.878e-21
ENSB:caeeXQ9tEaoc86K		Immunogenic protein MPT70	Chromosome	5551374	5551794	420	NA	2226	2203	1521	691	651	695	1375.23	-1.7	0.18	1.661e-22	6.262e-21
ENSB:8tG2Sj5pdXddh-C	glgA_1	Glycogen synthase	Chromosome	30262	31741	1479	NA	1510	1349	1300	5262	3295	4176	2696.25	1.37	0.15	3.088e-22	1.157e-20
ENSB:vBpEpKnD_hKLRqJ	ftsH_5	ATP-dependent zinc metalloprotease FtsH	Chromosome	2234078	2235590	1512	NA	52295	39862	53146	10789	11543	7565	30718.7	-2.41	0.26	3.753e-22	1.398e-20
ENSB:UZWQ-xu2DSwuwz8	tcrA_2	Transcriptional regulatory protein TcrA	pCC7120beta	96996	97734	738	NA	156	127	119	940	591	1551	537.33	2.65	0.28	4.016e-22	1.487e-20
ENSB:K78B-7GIjieGJiQ			Chromosome	2183007	2183193	186	NA	3165	2711	1740	166	250	71	1425.16	-3.96	0.42	4.071e-22	1.498e-20
ENSB:V-4ujpF0yd7gtXD	chlN	Light-independent protochlorophyllide reductase subunit N	Chromosome	6048451	6049855	1404	NA	12690	9894	14278	3408	3576	3390	8236.99	-1.98	0.21	4.538e-22	1.66e-20
ENSB:PYSPpYf3HKOG_ar			Chromosome	509021	509249	228	NA	771	875	406	117	109	81	412.11	-2.86	0.3	5.545e-22	2.017e-20
ENSB:oTn-VK8mLjzeoCg	czcD	Cadmium, cobalt and zinc/H(+)-K(+) antiporter	pCC7120beta	100203	101118	915	NA	629	531	505	3503	1939	4888	1855.68	2.35	0.25	9.289e-22	3.359e-20
ENSB:GXpKJGD1UwwtwF5	thadh	L-threo-3-hydroxyaspartate ammonia-lyase	Chromosome	280063	280837	774	NA	1149	971	869	489	428	516	753.68	-1.23	0.13	9.771e-22	3.512e-20
ENSB:TBdte2LW4ZDAnxF	surA_2	Chaperone SurA	Chromosome	2315604	2316381	777	NA	308	333	227	86	78	71	191.42	-2.03	0.22	2.814e-21	1.006e-19
ENSB:388WjI1rrlIVtnO			Chromosome	5469621	5470800	1179	NA	61997	50376	31194	6058	4799	11576	28717.7	-2.83	0.31	3.209e-21	1.14e-19
ENSB:8RXq1yXVo3WNwKE			Chromosome	6362213	6363017	804	NA	981	1052	771	270	293	243	627.24	-1.94	0.21	4.13e-21	1.451e-19
ENSB:iHR3pnyq2OdrRRU			Chromosome	3737879	3738152	273	NA	48686	40350	31139	3020	4560	1358	22743.7	-3.75	0.41	4.108e-21	1.451e-19
ENSB:D1kYqdp2eTibUS_	sasA_4	Adaptive-response sensory-kinase SasA	Chromosome	504481	506413	1932	NA	4077	6983	2803	804	602	545	2785.56	-2.97	0.32	4.287e-21	1.498e-19
ENSB:BQ1lQDNYmCVioO7			Chromosome	1335733	1336255	522	NA	17192	12913	10943	1243	1820	628	7860.5	-3.5	0.38	4.615e-21	1.603e-19
ENSB:JXH2a5Z1pd6SgvY	cysT	Sulfate transport system permease protein CysT	Chromosome	363246	364116	870	NA	2388	2098	2417	20974	8557	25923	9532.7	2.69	0.3	9.363e-21	3.234e-19
ENSB:oyrqTGb3lNPKrHq			Chromosome	2235679	2236027	348	NA	28922	23529	29644	6010	6473	3865	17286.1	-2.45	0.27	1.069e-20	3.672e-19
ENSB:IICJghNCRCobGiJ	tcrA_3	Transcriptional regulatory protein TcrA	Chromosome	1373560	1374265	705	NA	346	286	217	1245	904	1668	733.63	1.91	0.21	1.755e-20	5.996e-19
ENSB:KaK6pHW7Us39RFW			Chromosome	2989587	2990223	636	NA	120312	75378	42952	14230	7650	6391	45986.2	-3.18	0.35	1.903e-20	6.466e-19
ENSB:ZpbGknNqieqIgX1			Chromosome	3534928	3535120	192	NA	169	166	192	943	578	677	432.32	1.79	0.2	2.934e-20	9.912e-19
ENSB:pxfqCymil4Wc-f6			Chromosome	2981898	2982051	153	NA	5091	4918	5728	368	891	576	3124.08	-3.17	0.35	3.936e-20	1.323e-18
ENSB:0qcJFYMdvLC4d68	czcA_1	Cobalt-zinc-cadmium resistance protein CzcA	pCC7120beta	108101	111278	3177	NA	2202	1942	2022	7376	5276	9636	4507.12	1.59	0.18	4.298e-20	1.436e-18
ENSB:6Rg3CX1qOm82JmA			Chromosome	6310387	6312055	1668	NA	2376	2196	1828	1158	843	1213	1633.4	-1.17	0.13	4.323e-20	1.437e-18
ENSB:eBcTXlIdC3GI2lu	remA	Extracellular matrix regulatory protein A	Chromosome	108918	109185	267	NA	2268	1967	1669	1029	832	874	1473.98	-1.27	0.15	5.866e-20	1.94e-18
ENSB:X-J3KuRdef9vkfq		Glycogen synthase	Chromosome	1171951	1173031	1080	NA	2909	2508	1817	771	798	723	1641.2	-1.79	0.2	6.193e-20	2.037e-18
ENSB:6q7oJHue2oEkVoV			Chromosome	3543694	3544513	819	NA	3261	2805	2120	1289	1024	1243	2001.14	-1.36	0.16	7.768e-20	2.541e-18
ENSB:_e3jRgkMfGy6ABy			Chromosome	4019931	4021131	1200	NA	2282	1808	1746	829	825	964	1444.92	-1.31	0.15	8.597e-20	2.798e-18
ENSB:INdQQqnJ0UfXy8o		Isatin hydrolase	Chromosome	4556504	4557185	681	NA	907	766	798	487	360	453	641.28	-1.1	0.13	1.001e-19	3.24e-18
ENSB:kOd6vbrP_XKElDh		Putative anti-sigma factor antagonist	Chromosome	5180356	5180695	339	NA	2639	2346	2113	789	825	626	1617.43	-1.79	0.21	1.816e-19	5.847e-18
ENSB:-ITgos3XlLNSnyj			Chromosome	1774485	1774971	486	NA	233	299	189	73	50	51	155.86	-2.21	0.26	3.042e-19	9.745e-18
ENSB:Yv8zMs-ONKsyxzf	larMN	putative fused nickel transport protein LarMN	Chromosome	4764863	4765784	921	NA	6305	7829	6113	638	1296	1262	4141.79	-2.77	0.32	3.514e-19	1.12e-17
ENSB:DZWs_zwDrCDa41l			Chromosome	75170	75758	588	NA	953	992	704	334	320	320	624.04	-1.59	0.19	3.679e-19	1.167e-17
ENSB:UqSSjTfvN5-CLF5			Chromosome	1006778	1006982	204	NA	2905	2040	1351	516	499	413	1329.93	-2.25	0.26	4.92e-19	1.552e-17
ENSB:K1azn_9c6y2brF4			Chromosome	4874554	4874758	204	NA	2262	2238	1740	484	587	370	1341.17	-2.22	0.26	5.618e-19	1.763e-17
ENSB:7PL3womxLq4ZUxG			Chromosome	3832114	3832492	378	NA	211	213	246	82	58	79	154.13	-1.78	0.21	6.159e-19	1.923e-17
ENSB:taZrPDcA11EfiHZ	gdhA	Glutamate dehydrogenase	Chromosome	5104438	5105728	1290	NA	3423	2057	2473	849	892	893	1819.96	-1.72	0.2	1.417e-18	4.402e-17
ENSB:g8zHa3ts4J_PsGZ	ycf3_2	Photosystem I assembly protein Ycf3	Chromosome	1265502	1266525	1023	NA	2442	1937	3146	13359	8696	11983	6575.47	1.89	0.23	1.561e-18	4.825e-17
ENSB:McNpDJuE3T0aW82	dps_1	DNA protection during starvation protein	Chromosome	543390	543930	540	NA	27840	19323	9596	2390	1752	765	10686.2	-3.57	0.42	1.713e-18	5.27e-17
ENSB:qfSBVQxKsrKgbZc			Chromosome	545433	545679	246	NA	1429	1164	1065	688	515	565	923.47	-1.21	0.15	1.753e-18	5.366e-17
ENSB:tfxS8VE629T1iXO	pbsA1_1	Heme oxygenase 1	Chromosome	2267475	2268192	717	NA	65571	45383	47321	22297	21579	25215	38803.2	-1.34	0.16	2.563e-18	7.806e-17
ENSB:CKGLnIRrCBjH6YR	psaF	Photosystem I reaction center subunit III	Chromosome	111176	111671	495	NA	125334	98729	102225	68355	51498	70568	87391.6	-0.95	0.12	2.689e-18	8.149e-17
ENSB:ZFhoyYyGTlCezIO	COQ5_4	2-methoxy-6-polyprenyl-1,4-benzoquinol methylase, mitochondrial	Chromosome	2492053	2492971	918	NA	5883	4905	4560	2750	2435	3142	4019.55	-1.05	0.13	2.996e-18	9.036e-17
ENSB:7obM36RZQTH7cF_			Chromosome	2754776	2755778	1002	NA	256	270	198	94	68	66	164.43	-1.82	0.22	3.186e-18	9.563e-17
ENSB:jzFycm6RXCQSKDk			Chromosome	6050004	6050763	759	NA	7098	5772	8207	2562	2432	2534	4957.52	-1.64	0.2	3.251e-18	9.665e-17
ENSB:tmb1nb8xacbrjQv			Chromosome	3798690	3800058	1368	NA	2992	2319	2704	944	1031	894	1881.08	-1.62	0.19	3.251e-18	9.665e-17
ENSB:5nA_96tGLkjCk_B			Chromosome	837143	838325	1182	NA	3880	4223	2635	815	1009	734	2316.98	-2.18	0.26	4.062e-18	1.202e-16
ENSB:-ZHFwFnzn-YSCUb		IS1634 family transposase ISMhu4	pCC7120beta	118670	120437	1767	NA	1474	1296	1194	4116	2748	4597	2458.12	1.27	0.15	4.094e-18	1.205e-16
ENSB:zds2R2SLAqe2Riv	murE	UDP-N-acetylmuramoyl-L-alanyl-D-glutamate--2,6-diaminopimelate ligase	Chromosome	1983933	1985424	1491	NA	5641	4845	4966	11823	9580	11436	7840.98	0.85	0.11	6.098e-18	1.787e-16
ENSB:J-rxHcdWzRu30Nx			Chromosome	1173375	1173921	546	NA	633	508	333	92	122	83	307.33	-2.4	0.29	6.207e-18	1.81e-16
ENSB:N2Ap-dTa1dY2Dz-			Chromosome	4874050	4874281	231	NA	1709	1684	1167	550	507	421	1042.16	-1.76	0.21	8.184e-18	2.376e-16
ENSB:iNNDfoS-5PS3Axx	cheR	Chemotaxis protein methyltransferase	Chromosome	2210932	2211763	831	NA	2735	2802	1529	672	650	709	1568.87	-1.93	0.24	8.261e-18	2.387e-16
ENSB:148zbwbyTDFxwp3	cysW	Sulfate transport system permease protein CysW	Chromosome	362384	363260	876	NA	2138	1840	2205	17626	6808	21747	8004.43	2.57	0.31	9.656e-18	2.777e-16
ENSB:fBj79L05LeEF-_B	pstC_2	Phosphate transport system permease protein PstC	Chromosome	5468495	5469446	951	NA	18721	13352	10850	2856	2224	5019	9110.57	-2.24	0.27	1.032e-17	2.954e-16
ENSB:c2npU7i6KvxRouz			Chromosome	838446	839139	693	NA	276	340	174	36	55	41	161.72	-2.68	0.32	1.039e-17	2.962e-16
ENSB:AArntKeimXUddxY			pCC7120gamma	48576	51633	3057	NA	179	182	111	39	36	42	101.97	-2.15	0.26	1.072e-17	3.041e-16
ENSB:p6pr_WrbahuTnHK	ndhD1_5	NAD(P)H-quinone oxidoreductase chain 4 1	Chromosome	6022345	6024031	1686	NA	2983	2755	3181	12335	7017	12451	6436.33	1.55	0.19	1.538e-17	4.341e-16
ENSB:IOR31qphkiqEa8h	betI_2	HTH-type transcriptional regulator BetI	Chromosome	4399519	4400122	603	NA	362	330	341	1280	1133	997	717.73	1.48	0.18	1.651e-17	4.641e-16
ENSB:cq-9gJdOwSkctZL		Orange carotenoid-binding protein	Chromosome	1319527	1320019	492	NA	2539	2167	1069	433	422	397	1211.71	-2.31	0.28	1.84e-17	5.147e-16
ENSB:4f2maPCPQ6mYB6c			Chromosome	2284031	2284604	573	NA	1245	814	823	193	270	174	611.23	-2.26	0.28	2.276e-17	6.34e-16
ENSB:Q4NVKBWHiGd80PX	pstA_2	Phosphate transport system permease protein PstA	Chromosome	5467594	5468476	882	NA	16623	12852	10637	3296	2688	5486	8851.28	-1.96	0.24	2.518e-17	6.981e-16
ENSB:E0kIIOdP9ZPWoBB	cysA	Sulfate/thiosulfate import ATP-binding protein CysA	Chromosome	129589	130606	1017	NA	5980	5572	5606	19063	11970	20902	10988.1	1.33	0.16	2.889e-17	7.974e-16
ENSB:93Z0TTd0WInPUek			Chromosome	741820	742042	222	NA	3058	2975	2118	1073	985	852	1904.55	-1.62	0.2	2.974e-17	8.173e-16
ENSB:D5NEiBpyq0eVRVZ	pspA	Phosphoserine phosphatase 1	Chromosome	1295919	1296558	639	NA	2452	2231	1982	1470	1011	1311	1770.88	-0.99	0.13	4.781e-17	1.308e-15
ENSB:Y6SPgtyRmFl578W			Chromosome	1435950	1436187	237	NA	6497	6233	3421	1547	696	700	3305.03	-2.6	0.32	4.872e-17	1.327e-15
ENSB:H3biWpCEF-XZynd			Chromosome	969046	969265	219	NA	1532	1465	1114	686	535	534	1003.8	-1.38	0.17	5.407e-17	1.466e-15
ENSB:mxgZDmbr80VtMp7	btuD_14	Vitamin B12 import ATP-binding protein BtuD	Chromosome	3428063	3431198	3135	NA	371	293	342	1045	1024	1556	739.98	1.59	0.2	6.653e-17	1.796e-15
ENSB:J3xaeXpsnA5BojA			Chromosome	1748689	1749139	450	NA	129	140	115	23	36	29	82.71	-2.25	0.28	7.412e-17	1.993e-15
ENSB:WcMS2mx36YRhREt	rcsC_35	Sensor histidine kinase RcsC	Chromosome	2911980	2916864	4884	NA	5666	3436	3606	1485	1504	1446	2936.93	-1.64	0.21	8.039e-17	2.152e-15
ENSB:Sg_tiZS1ADbwan1			Chromosome	661197	662190	993	NA	5248	3972	2632	1500	1120	1279	2689.63	-1.74	0.22	8.411e-17	2.242e-15
ENSB:nVFy5KWIU7hlVSA	liaR_4	Transcriptional regulatory protein LiaR	Chromosome	1056903	1057581	678	NA	2077	1841	1446	912	680	1001	1351.14	-1.22	0.15	8.822e-17	2.341e-15
ENSB:K3KrcKmFg-i_Njm			Chromosome	5147139	5147631	492	NA	8837	7636	9443	3307	3523	3624	6281.69	-1.46	0.18	9.536e-17	2.52e-15
ENSB:MTjUTtohoYU4P4S			Chromosome	4508524	4508842	318	NA	522	523	318	135	141	131	305.69	-1.87	0.24	1.268e-16	3.335e-15
ENSB:U922Vxs0yXTsERC	pstC_1	Phosphate transport system permease protein PstC	Chromosome	1052680	1053703	1023	NA	1882	1462	424	166	112	146	721.23	-3.22	0.4	1.359e-16	3.56e-15
ENSB:E3fpG5bf_XhIuHq			Chromosome	3614770	3615088	318	NA	9705	6275	5801	1993	2393	2552	4929.46	-1.76	0.22	1.371e-16	3.576e-15
ENSB:65Iby0yPJQq9w7q			Chromosome	5741319	5742594	1275	NA	3701	3649	3583	17220	8635	13101	7879.89	1.55	0.2	1.465e-16	3.793e-15
ENSB:sI-E2VvxyjJCu74			Chromosome	358281	358614	333	NA	289	385	348	1364	1556	1397	864.12	1.83	0.23	1.466e-16	3.793e-15
ENSB:NKNNiUtne7l20Na			pCC7120beta	80958	82302	1344	NA	658	646	612	2368	1648	3331	1462.03	1.65	0.21	1.552e-16	3.997e-15
ENSB:G_L2CgBiQGHQ3mm	rcsC_46	Sensor histidine kinase RcsC	Chromosome	4149011	4151609	2598	NA	8034	8666	6171	3937	2890	3165	5624.17	-1.36	0.17	1.572e-16	4.033e-15
ENSB:9agEV78l86gFA_V	psbA2_4	Photosystem II protein D1 2	Chromosome	5489830	5490913	1083	NA	1077	954	1457	13007	4156	9983	4684.1	2.61	0.33	1.863e-16	4.76e-15
ENSB:fwrUCuhcyhJTAFb			Chromosome	4401510	4402677	1167	NA	552	478	541	2285	1655	1512	1126.92	1.54	0.2	2.156e-16	5.486e-15
ENSB:bAQopXmSicPiISC			Chromosome	4765776	4766439	663	NA	2717	3063	2524	451	748	815	1805.46	-2.16	0.28	2.265e-16	5.738e-15
ENSB:K4vPegM-d06VqT3			Chromosome	6346309	6347116	807	NA	467	465	299	156	131	164	288.39	-1.59	0.2	2.28e-16	5.755e-15
ENSB:B_h5SO5UroIzUc6	hcaB_1	3-phenylpropionate-dihydrodiol/cinnamic acid-dihydrodiol dehydrogenase	Chromosome	507833	508844	1011	NA	1452	1640	943	507	353	519	929.47	-1.71	0.22	2.314e-16	5.817e-15
ENSB:g-obLz371r1-lTE			Chromosome	5415908	5416151	243	NA	4341	2927	2294	685	933	842	2071.87	-2.05	0.26	2.36e-16	5.908e-15
ENSB:E6dbrogBZLojdn2			pCC7120gamma	9577	9982	405	NA	98	86	70	23	17	19	54.25	-2.24	0.29	2.972e-16	7.411e-15
ENSB:Q-sN_ZAjGQOyUyU			Chromosome	3424719	3427134	2415	NA	2034	2038	2236	6957	4618	6030	3837.57	1.22	0.16	3.539e-16	8.789e-15
ENSB:tJBRwDafGRNyp6Q	hcaB_3	3-phenylpropionate-dihydrodiol/cinnamic acid-dihydrodiol dehydrogenase	Chromosome	3603934	3604816	882	NA	2585	2652	1590	866	712	664	1560.99	-1.74	0.22	3.564e-16	8.814e-15
ENSB:89jEoIGA4h04OtT	asnS	Asparagine--tRNA ligase	Chromosome	4412795	4414187	1392	NA	2686	2565	2447	5778	4492	5723	3845.33	0.81	0.11	5.863e-16	1.444e-14
ENSB:66NvDU7sCU9qnHo		Cyanobacteria heterocyst sRNA	Chromosome	4547181	4547237	56	NA	78	74	53	8	13	8	41.08	-2.92	0.38	7.301e-16	1.791e-14
ENSB:WTenkeVVva212B7			Chromosome	4320899	4321250	351	NA	4158	3599	2221	473	734	345	2013.4	-2.73	0.35	7.351e-16	1.797e-14
ENSB:97qLKmvwASeLVD-	xpkA_1	Xylulose-5-phosphate phosphoketolase	Chromosome	1746055	1748482	2427	NA	387	345	334	204	157	191	275.47	-1.12	0.15	8.636e-16	2.102e-14
ENSB:REGhuqVeMMsYiO6	ecfA2_2	Energy-coupling factor transporter ATP-binding protein EcfA2	Chromosome	4766677	4767442	765	NA	2770	3124	2691	1579	1224	1675	2229.08	-1.12	0.15	8.744e-16	2.12e-14
ENSB:TgR1DTnW2duejh4			pCC7120delta	3105	3570	465	NA	129	145	117	41	32	50	88.89	-1.82	0.24	9.188e-16	2.219e-14
ENSB:wDXfyXwRxYwA0C7	cnrA	Nickel and cobalt resistance protein CnrA	pCC7120beta	107653	108070	417	NA	351	332	432	1311	996	1587	798.4	1.52	0.2	1.151e-15	2.768e-14
ENSB:R1NodVr9pGoJ22K	kaiB_2	Circadian clock protein KaiB	Chromosome	4022294	4023059	765	NA	1430	1421	1148	794	614	817	1056.29	-1.01	0.14	1.614e-15	3.869e-14
ENSB:lmlPKbZUMvciTI5	salL	Adenosyl-chloride synthase	Chromosome	1576276	1577077	801	NA	687	650	783	2371	1719	2011	1322.74	1.26	0.17	1.623e-15	3.873e-14
ENSB:pTx2dZ1UnQD73C9			Chromosome	5555143	5555326	183	NA	59529	38984	19604	1514	2101	732	21302.7	-4.57	0.6	1.882e-15	4.476e-14
ENSB:Qqw3jVMvRe4I6Ed	walR_4	Transcriptional regulatory protein WalR	Chromosome	4578405	4579122	717	NA	3658	3070	2229	1172	1026	1486	2154.07	-1.43	0.19	2.012e-15	4.765e-14
ENSB:3v9fm4T3GMu90AX	fabG_2	3-oxoacyl-[acyl-carrier-protein] reductase FabG	Chromosome	2250051	2250735	684	NA	598	585	612	291	189	325	444.6	-1.34	0.18	2.13e-15	5.027e-14
ENSB:R3s0nAnSlGwcfOj	pcxA_1	Proton extrusion protein PcxA	pCC7120beta	99509	99848	339	NA	4	3	5	93	57	225	58.32	4.44	0.58	2.382e-15	5.6e-14
ENSB:o4pUqY3TR78iF92		IS110 family transposase ISMae40	Chromosome	266825	267788	963	NA	90	50	92	12	9	12	46.49	-2.93	0.38	2.396e-15	5.611e-14
ENSB:D3Qm5IOjvV5LGGN	fur	Ferric uptake regulation protein	Chromosome	2020070	2020526	456	NA	7798	5915	5753	2706	2390	3708	4811.94	-1.3	0.17	2.587e-15	6.036e-14
ENSB:eHOXxhA6yJQdubh			pCC7120beta	165001	166186	1185	NA	3696	3697	3324	1910	1739	1663	2745.25	-1.16	0.16	2.732e-15	6.351e-14
ENSB:XkE0ftmXQkJXzqZ			Chromosome	2809069	2809273	204	NA	28421	23085	33218	4656	6617	2928	17502.6	-2.65	0.35	2.995e-15	6.936e-14
ENSB:lCOOhN7kKdDb0nC	psaL	Photosystem I reaction center subunit XI	Chromosome	110200	110719	519	NA	161873	120428	114033	75156	52482	79090	101963	-1.1	0.15	3.163e-15	7.298e-14
ENSB:BeVP9LH_rcmoSXd			Chromosome	4400163	4401468	1305	NA	907	769	799	3492	2206	2257	1667.67	1.42	0.19	3.237e-15	7.441e-14
ENSB:7hB6iifmEiXytxQ			pCC7120alpha	68571	69510	939	NA	862	931	968	3133	2132	2585	1705.08	1.24	0.17	3.28e-15	7.511e-14
ENSB:3WrmqUgOyzlGSkT			Chromosome	3374838	3375858	1020	NA	934	878	734	408	405	409	644.61	-1.2	0.16	3.712e-15	8.469e-14
ENSB:V1D0skKAkHJgWSZ	nrtA_1	Nitrate/nitrite binding protein NrtA	Chromosome	706422	707745	1323	NA	252	436	979	23611	17568	17660	9428.43	4.58	0.61	4.357e-15	9.905e-14
ENSB:eCXPb8TmV1bocEu		ydaO/yuaA leader	Chromosome	5415340	5415495	155	NA	7161	4659	4415	1530	1955	1834	3704.16	-1.71	0.23	1.032e-14	2.338e-13
ENSB:Wf7JNwfTl6TyM3A			pCC7120alpha	405422	406121	699	NA	633	614	515	357	273	349	465.3	-1.01	0.14	1.049e-14	2.367e-13
ENSB:wVrqWZ6sk-VZ8pH	rffG	dTDP-glucose 4,6-dehydratase 2	Chromosome	39856	40927	1071	NA	1145	1010	1239	3315	2369	3262	1984.35	1.13	0.16	1.132e-14	2.544e-13
ENSB:zg39zQ7o4ybtlhn			Chromosome	5472738	5473347	609	NA	52961	63989	62024	29869	18116	19521	42604.6	-1.57	0.22	1.289e-14	2.889e-13
ENSB:QZBFZRurZXLurvC	pecE	Bilin biosynthesis protein PecE	Chromosome	618518	619280	762	NA	23162	10711	11578	196	782	552	8199.12	-4.65	0.63	1.505e-14	3.36e-13
ENSB:kaFj1hcNPx3tIz0	araQ_2	L-arabinose transport system permease protein AraQ	Chromosome	5743900	5744698	798	NA	1462	1739	1966	8637	5470	5819	4002.35	1.66	0.23	1.53e-14	3.403e-13
ENSB:VcJ_R9itoKBRtNe			Chromosome	4447102	4447483	381	NA	8776	4437	4516	1919	1444	1138	3807.34	-2.07	0.29	1.811e-14	4.014e-13
ENSB:f3_uMxPouW6GE40			Chromosome	5835840	5837592	1752	NA	1244	966	753	506	381	427	727.09	-1.32	0.18	1.825e-14	4.029e-13
ENSB:s3lvLZBtUO3hYUt		Orange carotenoid-binding protein	Chromosome	3811414	3812374	960	NA	4565	4750	4889	46453	13842	29321	15935.3	2.31	0.32	1.841e-14	4.05e-13
ENSB:RuWE5-UGH0isKTK	pstB	Phosphate import ATP-binding protein PstB	Chromosome	5466731	5467538	807	NA	15725	13488	10316	5076	3749	6925	9415.94	-1.48	0.21	1.896e-14	4.157e-13
ENSB:MU8zUtslkF_pKKa			Chromosome	4312940	4313126	186	NA	1888	1743	1674	1213	1004	1216	1478.9	-0.79	0.11	2.226e-14	4.863e-13
ENSB:hXUYz2BE1H5tJKY	glpE_2	Thiosulfate sulfurtransferase GlpE	Chromosome	1770508	1771003	495	NA	2641	2313	1808	1151	1031	1008	1697.85	-1.22	0.17	2.237e-14	4.871e-13
ENSB:sVg6mGeq0pDYLbu			Chromosome	702282	703479	1197	NA	639	510	448	1410	1424	1493	959.55	1.21	0.17	2.267e-14	4.918e-13
ENSB:MyqYkwmeGlXPkkL			Chromosome	292266	294747	2481	NA	4928	4279	1752	849	767	761	2294.01	-2.29	0.32	2.74e-14	5.923e-13
ENSB:xDv45xWAKzMAWIz			Chromosome	38534	38981	447	NA	2086	1940	1545	5250	3961	4391	3096.08	1.04	0.15	3.099e-14	6.676e-13
ENSB:Ybxm76T_qp3IdEK			Chromosome	2284668	2284782	114	NA	1988	1250	1197	293	442	262	942.02	-2.21	0.31	3.238e-14	6.953e-13
ENSB:bMEz6MTWF3g_Rvz			pCC7120beta	106803	107490	687	NA	158	151	167	495	391	654	321.7	1.42	0.2	3.271e-14	6.999e-13
ENSB:l6BKRGI6Wx7CDCh	btuD_8	Vitamin B12 import ATP-binding protein BtuD	Chromosome	2310608	2313644	3036	NA	1313	1100	761	518	318	441	756.75	-1.46	0.2	3.303e-14	7.042e-13
ENSB:_rhc5f9zUtkJIRK			pCC7120alpha	236962	237502	540	NA	829	877	722	287	331	392	591.85	-1.41	0.2	3.365e-14	7.149e-13
ENSB:EBFFUkW1Lrrnsof			Chromosome	2100791	2101340	549	NA	2928	2016	2109	1032	1049	977	1729.22	-1.33	0.19	3.409e-14	7.218e-13
ENSB:Lm-gXn_mfyKPhfR			pCC7120alpha	249748	252217	2469	NA	1877	2423	1627	807	756	882	1441.8	-1.42	0.2	4.193e-14	8.849e-13
ENSB:jVZuddjLvyNdSgz			Chromosome	3801613	3802120	507	NA	8346	6794	5607	2209	2820	2504	4868.31	-1.57	0.22	4.392e-14	9.236e-13
ENSB:N4RTrQH4wUf3U0t			Chromosome	28347	30057	1710	NA	1320	956	1014	564	517	499	830.88	-1.2	0.17	4.525e-14	9.484e-13
ENSB:00FUZ5ZcD2lyt-H			Chromosome	1432201	1432981	780	NA	1332	907	981	4485	3358	2925	2244.97	1.49	0.21	5.134e-14	1.072e-12
ENSB:ZqCguKyHC3gFw7k		Calcium-transporting ATPase 1	Chromosome	3919374	3922362	2988	NA	1137	867	765	443	428	436	694.63	-1.22	0.17	6.188e-14	1.288e-12
ENSB:0E9w5hIl7nlBs48			Chromosome	741453	741699	246	NA	694	695	511	277	257	213	455.38	-1.47	0.21	7.403e-14	1.531e-12
ENSB:Swh3RbueAjIQzpI			Chromosome	6277366	6277546	180	NA	4400	3831	5019	55819	15730	25546	16899	2.52	0.36	7.398e-14	1.531e-12
ENSB:tToKTCbWYEoeyre			Chromosome	5719116	5719518	402	NA	1450	1223	1062	3515	2497	2876	2035.44	1	0.15	8.616e-14	1.776e-12
ENSB:qTY9RvEEXlQ9Bkb			Chromosome	3268150	3268342	192	NA	1779	1289	1197	538	606	667	1038.52	-1.36	0.19	8.855e-14	1.819e-12
ENSB:igVki8Ogitjh4Xl			Chromosome	6280436	6281099	663	NA	1352	1250	708	449	335	382	765.28	-1.63	0.23	9.39e-14	1.923e-12
ENSB:nFDNVlBW9Bk2de_			Chromosome	4769844	4770564	720	NA	20420	18501	15809	11299	8754	12729	14788.3	-0.9	0.13	9.68e-14	1.975e-12
ENSB:i39M3UQGHVvJlLu			Chromosome	2476470	2477376	906	NA	865	874	889	513	284	429	658.06	-1.28	0.18	1.1e-13	2.238e-12
ENSB:e44ECOSAHPRWrlu	sir_1	Sulfite reductase [ferredoxin]	Chromosome	704678	706289	1611	NA	395	651	1642	37808	30851	29996	15845.2	4.59	0.65	1.118e-13	2.267e-12
ENSB:7v-sc3mUDbuJK5G	nrtB_1	Nitrate import permease protein NrtB	Chromosome	707801	708641	840	NA	188	294	725	16934	14197	11418	6874.8	4.55	0.64	1.308e-13	2.636e-12
ENSB:ES2e4fHF2XnMZj-	susA_2	Sucrose synthase	Chromosome	5954797	5957218	2421	NA	11800	9404	6186	4099	2954	3026	6390.38	-1.57	0.23	1.309e-13	2.636e-12
ENSB:XbcFtZRRqNvYz_z			Chromosome	39156	39294	138	NA	5546	5105	3818	15906	11432	12182	8681.89	1.2	0.17	1.394e-13	2.798e-12
ENSB:Ys8OE0aTWeoXMXH	cmpC_1	Bicarbonate transport ATP-binding protein CmpC	Chromosome	708711	710685	1974	NA	433	586	1535	37058	25093	24205	13826.5	4.49	0.64	1.576e-13	3.153e-12
ENSB:xXtXkxX9NYOAiei			Chromosome	4875529	4876465	936	NA	30557	20418	11397	3616	3135	1166	12158.2	-3	0.43	1.723e-13	3.436e-12
ENSB:FqTc9MsDUKbRuF2	psbA2_2	Photosystem II protein D1 2	Chromosome	4499997	4501080	1083	NA	5779	5841	8506	51672	19192	46529	21229.5	2.19	0.32	2.116e-13	4.199e-12
ENSB:fHOEjG_p7XveysE			Chromosome	4270828	4271146	318	NA	4359	3260	3461	2030	1767	2417	2930.14	-0.99	0.15	2.119e-13	4.199e-12
ENSB:msCyyUUKvtGqajT		Apocarotenoid-15,15'-oxygenase	Chromosome	5137188	5138682	1494	NA	1003	962	960	3375	1894	2765	1749.39	1.18	0.17	2.735e-13	5.403e-12
ENSB:Bh_maP79u-D6_XT			pCC7120alpha	388275	388680	405	NA	317	419	306	62	100	48	221.03	-2.38	0.35	2.917e-13	5.744e-12
ENSB:I44dBifMIugf-pu		Immunogenic protein MPT70	Chromosome	5833875	5834277	402	NA	28437	30607	12760	4968	6197	4665	15202.8	-2.25	0.33	3.576e-13	7.02e-12
ENSB:Yr8SJv3QH6BU2qu	bioF	8-amino-7-oxononanoate synthase	Chromosome	437730	438891	1161	NA	1823	1670	1854	4365	3255	4171	2775.96	0.88	0.13	3.688e-13	7.215e-12
ENSB:7ABMb6PstvdKaWG			Chromosome	5530332	5530635	303	NA	10417	11815	8262	1475	2359	798	6200.06	-2.74	0.4	3.791e-13	7.394e-12
ENSB:2Ze7UQueP1_RkB3			Chromosome	4018459	4019914	1455	NA	2065	1654	1609	459	700	597	1226.54	-1.69	0.25	4.079e-13	7.931e-12
ENSB:p1d_E34OOwZB048			Chromosome	5879758	5882071	2313	NA	4183	3465	2994	1221	1553	1531	2567.63	-1.42	0.21	4.255e-13	8.248e-12
ENSB:Oj-EecT2q63ylv9	sasA_12	Adaptive-response sensory-kinase SasA	Chromosome	1374251	1375598	1347	NA	472	463	332	1097	990	1265	744.94	1.15	0.17	4.588e-13	8.866e-12
ENSB:wYIPo5aOxCDd1v_	treZ	Malto-oligosyltrehalose trehalohydrolase	Chromosome	175503	177324	1821	NA	16084	19140	12527	640	1188	338	8884.33	-4.28	0.62	5.241e-13	1.009e-11
ENSB:2_RON70RdLIvlHa			Chromosome	4025222	4025597	375	NA	29586	27060	30534	8105	11473	8178	20046	-1.74	0.26	5.269e-13	1.012e-11
ENSB:ecl3syjO83IetOR	kdpE	KDP operon transcriptional regulatory protein KdpE	Chromosome	5166996	5167767	771	NA	1155	1140	1062	2863	3507	4535	2302.83	1.44	0.21	6.719e-13	1.286e-11
ENSB:XyGcUmn1KpobIgH			Chromosome	4244855	4245089	234	NA	7228	5264	3812	1998	1949	1521	3731.67	-1.67	0.25	7.263e-13	1.386e-11
ENSB:h7C38BktDZgorbu	cpcG2	Phycobilisome rod-core linker polypeptide CpcG2	Chromosome	625765	626509	744	NA	36840	24373	24411	9451	9426	14811	20341.8	-1.47	0.22	7.348e-13	1.398e-11
ENSB:zEGAiVibsEMP21e		Isoaspartyl peptidase/L-asparaginase	Chromosome	4729985	4730942	957	NA	2226	2017	2429	6732	4463	7427	4043.33	1.2	0.18	7.471e-13	1.417e-11
ENSB:4rQzuA0mGNhLr2p			pCC7120alpha	154129	155356	1227	NA	178	153	135	73	53	78	114.21	-1.34	0.2	7.797e-13	1.474e-11
ENSB:5x-SCeEXGBhd16Y	sigA2_3	RNA polymerase sigma factor SigA2	pCC7120beta	105713	106712	999	NA	120	103	114	347	246	414	214.36	1.3	0.2	7.942e-13	1.497e-11
ENSB:_y7izV4LDPU9N5t			Chromosome	512706	513138	432	NA	619	617	383	167	178	112	359.72	-1.91	0.29	8.307e-13	1.561e-11
ENSB:Z1HqO5mVhTrdQGA	psaE	Photosystem I reaction center subunit IV	Chromosome	5172341	5172554	213	NA	86482	72294	65585	41297	39896	48263	60017.9	-0.93	0.15	9.387e-13	1.759e-11
ENSB:djsY3nTH6TETPII			Chromosome	4098789	4099008	219	NA	674	691	482	202	227	146	420	-1.77	0.27	1.02e-12	1.904e-11
ENSB:VQoAubG-HDzoMHm	lysDH	Lysine 6-dehydrogenase	Chromosome	1337442	1338597	1155	NA	4061	3265	2930	2201	1840	2298	2801.71	-0.84	0.13	1.037e-12	1.931e-11
ENSB:7KPzjVqv44DBQRj			Chromosome	1761604	1762177	573	NA	140	95	53	21	16	15	58.45	-2.55	0.38	1.077e-12	1.999e-11
ENSB:8leelXHwpQdmrmU	trpA_1	Tryptophan synthase alpha chain	Chromosome	481777	482590	813	NA	252	250	183	120	77	87	165.63	-1.41	0.21	1.139e-12	2.108e-11
ENSB:P4L1epJvY_D22Xr			Chromosome	3569180	3570413	1233	NA	1730	1352	1558	4982	2883	4773	2753.13	1.16	0.18	1.145e-12	2.113e-11
ENSB:pGtk5mjE3p9XSdV	ddl	D-alanine--D-alanine ligase	Chromosome	1144904	1146008	1104	NA	4366	4203	4720	12811	8469	11289	7385.84	1.02	0.16	1.329e-12	2.445e-11
ENSB:6bG10zBCwRJccYB			Chromosome	3981208	3982285	1077	NA	100800	83317	85200	46449	45951	58490	71434.3	-0.98	0.15	1.518e-12	2.785e-11
ENSB:Y45MEnSzA5neKEy			Chromosome	5996663	5997422	759	NA	1503	1275	911	668	480	648	929.29	-1.18	0.18	1.695e-12	3.1e-11
ENSB:WGvPMBCl6Hl3Gwg	sigA2_4	RNA polymerase sigma factor SigA2	Chromosome	2021082	2022333	1251	NA	1730	1675	1361	3789	3292	3563	2504.35	0.91	0.14	1.743e-12	3.178e-11
ENSB:KvLz3kr4oG1KcGO			Chromosome	5948286	5948940	654	NA	51636	41147	35326	20331	19463	26151	32936.4	-1.1	0.17	1.817e-12	3.305e-11
ENSB:Zp6K898H31MbLGW			Chromosome	580726	581005	279	NA	399	402	429	1048	873	1001	673.91	0.98	0.16	1.848e-12	3.351e-11
ENSB:-fgw8RTf0sIoylS			Chromosome	362047	362314	267	NA	1353	1292	1126	5356	2919	7872	3106.02	1.77	0.27	2.357e-12	4.252e-11
ENSB:MjTx75YOfYOwOEP			Chromosome	2693857	2696203	2346	NA	674	555	610	280	306	289	465.61	-1.2	0.19	2.359e-12	4.252e-11
ENSB:c5ZaPXd83cKZTE8	rcsC_14	Sensor histidine kinase RcsC	Chromosome	1252600	1253785	1185	NA	982	639	632	374	329	337	559.92	-1.24	0.19	2.556e-12	4.594e-11
ENSB:9bee_owICJ_squn	chaB	Putative cation transport regulator ChaB	Chromosome	4931476	4931722	246	NA	3464	2102	1517	655	598	337	1490.88	-2.21	0.34	2.825e-12	5.062e-11
ENSB:ggJiXCbVnOjy4GT			Chromosome	5641381	5645068	3687	NA	1360	1280	1194	3732	2280	3066	2075.36	0.97	0.15	2.853e-12	5.099e-11
ENSB:_S5DiH6TqRJMX8R	cpeS2	Putative phycocyanobilin lyase CpcS 2	Chromosome	6312198	6312741	543	NA	914	995	771	3325	2186	2263	1678.41	1.26	0.2	2.93e-12	5.22e-11
ENSB:PcVw96dIIHKVRAW	speA_1	Biosynthetic arginine decarboxylase	Chromosome	4111551	4113567	2016	NA	8994	9878	10651	31050	20521	26977	17378.8	1.13	0.18	2.966e-12	5.269e-11
ENSB:ClJ0BnJ90h2_nay			Chromosome	6411384	6411840	456	NA	424	468	504	1292	1273	1330	859.63	1.22	0.19	3.437e-12	6.088e-11
ENSB:bXqdp1liHh6CXLH			Chromosome	6232256	6233063	807	NA	263	304	291	790	612	755	487.52	1.06	0.17	3.555e-12	6.28e-11
ENSB:Nj4wwWKFOBimAAD	sasA_2	Adaptive-response sensory-kinase SasA	pCC7120beta	95618	97019	1401	NA	895	838	718	2394	1639	3139	1530.46	1.26	0.2	3.689e-12	6.499e-11
ENSB:Byut0LlNHsEQVLj	hesA1	Protein HesA, heterocyst	Chromosome	1692615	1693419	804	NA	42	26	54	185	137	214	104.19	1.83	0.28	3.728e-12	6.549e-11
ENSB:LsSBI8pLDq5mG3c	cpcG4_1	Phycobilisome rod-core linker polypeptide CpcG4	Chromosome	626547	627261	714	NA	44443	30733	31842	10929	12159	18575	25419.4	-1.48	0.23	3.876e-12	6.789e-11
ENSB:8ND8YS_zffp1TlP	cpcG1	Phycobilisome rod-core linker polypeptide CpcG1	Chromosome	624878	625718	840	NA	43716	28307	33416	10582	11399	18001	24884.6	-1.52	0.24	4.122e-12	7.199e-11
ENSB:-mT3WkCqRzIoJTr			Chromosome	6236641	6237991	1350	NA	565	604	517	1316	1145	1332	890.47	0.91	0.15	4.188e-12	7.292e-11
ENSB:n4ZST_CnPTdIZI0	copA_1	Copper-exporting P-type ATPase	pCC7120beta	84477	86652	2175	NA	328	243	272	688	620	884	488.8	1.12	0.18	4.199e-12	7.292e-11
ENSB:j6oZNQ0m78waasa	lacF_1	Lactose transport system permease protein LacF	Chromosome	859611	860538	927	NA	666	718	706	1849	1296	1880	1146.68	0.99	0.16	4.262e-12	7.382e-11
ENSB:MoEGJXRqrVXVhOe	psaD	Photosystem I reaction center subunit II	Chromosome	377621	378041	420	NA	149075	123833	120232	99317	76005	102219	112763	-0.67	0.1	4.853e-12	8.381e-11
ENSB:ABnM590_Va7FtsQ	hpf	Ribosome hibernation promotion factor	Chromosome	3853344	3853986	642	NA	19301	14878	15133	1170	3914	2606	10021.5	-2.68	0.41	5.143e-12	8.858e-11
ENSB:OPZ0k6ruSqRVFvO	apcE	Phycobiliprotein ApcE	Chromosome	15777	19176	3399	NA	374429	229830	254253	131900	97086	162050	211643	-1.28	0.2	5.179e-12	8.895e-11
ENSB:nSImdxN5_NXxblZ			Chromosome	2097005	2097995	990	NA	37628	24536	27503	15286	13762	17798	23144	-1.07	0.17	5.53e-12	9.471e-11
ENSB:JHUQSUQJ4h8IkRs	chlB	Light-independent protochlorophyllide reductase subunit B	Chromosome	4147163	4148690	1527	NA	70136	49224	47076	15498	22254	21869	38875.1	-1.57	0.25	5.587e-12	9.542e-11
ENSB:lYYZDqObyQgqf9F	kojP	Kojibiose phosphorylase	Chromosome	5959868	5962148	2280	NA	3556	2862	3387	12687	7234	8569	6117.37	1.25	0.2	6.037e-12	1.028e-10
ENSB:D1ES1zXhdCo5yLV			Chromosome	5351887	5351992	105	NA	8411	3999	4972	647	1509	901	3550.53	-2.51	0.39	6.625e-12	1.125e-10
ENSB:IWxOS93yRto6-rG	mnmE_2	tRNA modification GTPase MnmE	Chromosome	4576442	4577993	1551	NA	1720	1312	1290	828	728	973	1158.71	-0.92	0.15	7.472e-12	1.266e-10
ENSB:f-7PZ8-UsyFO28d	trpB_1	Tryptophan synthase beta chain	Chromosome	480494	481724	1230	NA	269	257	157	106	63	79	159.01	-1.59	0.25	7.903e-12	1.335e-10
ENSB:AHD9fBlnTiC_be2			Chromosome	5058485	5059322	837	NA	291	249	169	89	90	73	165.04	-1.59	0.25	8.109e-12	1.366e-10
ENSB:t6w2DVyb3lBVH0P	pyk_1	Pyruvate kinase	Chromosome	3063810	3065241	1431	NA	1774	1895	1355	4109	3608	4633	2808.65	1.04	0.17	9.487e-12	1.594e-10
ENSB:KuAoRsQZ2848j5H	IMPDH	Inosine-5'-monophosphate dehydrogenase	Chromosome	4610036	4610495	459	NA	4741	3576	3679	2428	2083	2801	3261.85	-0.86	0.14	9.528e-12	1.596e-10
ENSB:kzXhKQGzGwT37In			Chromosome	167935	168349	414	NA	37090	28538	20574	1467	2509	644	15969.9	-4.03	0.62	1.053e-11	1.76e-10
ENSB:Xu2GeJkylW6l6b5			Chromosome	545659	545950	291	NA	906	594	527	341	267	267	493.12	-1.33	0.21	1.084e-11	1.807e-10
ENSB:n5_caEDuEPUTLiA			Chromosome	5651344	5651956	612	NA	1849	1363	1307	680	745	796	1148.73	-1.14	0.19	1.307e-11	2.172e-10
ENSB:ehhxpTyTv9NmrDa			Chromosome	4499522	4499702	180	NA	4142	3547	4395	18151	8594	13215	8229.72	1.41	0.23	1.356e-11	2.248e-10
ENSB:ImJIw57nvko3Oy8	fusA_2	Elongation factor G	Chromosome	5253353	5255438	2085	NA	7582	7157	11344	1817	2891	2270	5828.8	-1.98	0.32	1.511e-11	2.498e-10
ENSB:D0IHySG_jfZls7H	mshA_4	D-inositol-3-phosphate glycosyltransferase	Chromosome	1063223	1064513	1290	NA	15262	14774	1953	290	326	265	5712.25	-4.81	0.76	1.573e-11	2.593e-10
ENSB:qN9Ff-2rbfVX22v	srmB	ATP-dependent RNA helicase SrmB	pCC7120gamma	80212	82258	2046	NA	1855	1842	1305	983	781	828	1291.81	-1.08	0.18	1.609e-11	2.646e-10
ENSB:LhIRIF85ohQ9zoX			Chromosome	1029796	1030024	228	NA	543	453	423	277	246	234	370.54	-1.04	0.17	1.613e-11	2.646e-10
ENSB:9fMqnFQYgTPRIfj		Sulfide-quinone reductase	Chromosome	5401742	5403044	1302	NA	962	1087	784	521	454	513	737.22	-1.07	0.18	1.854e-11	3.033e-10
ENSB:ufbQBnQa8IUQcKI	psbA2_1	Photosystem II protein D1 2	Chromosome	4315436	4316519	1083	NA	742	944	1203	6711	2573	8236	3140.2	2.21	0.36	1.918e-11	3.128e-10
ENSB:TRlP0QsB0FIL1f7			Chromosome	2412481	2412910	429	NA	1174	745	994	377	428	433	712.08	-1.34	0.22	1.959e-11	3.188e-10
ENSB:TUC-WiE9GI2SY_0			Chromosome	663618	664023	405	NA	2162	1748	1803	1314	1127	1238	1589.03	-0.78	0.13	2.145e-11	3.48e-10
ENSB:SRHe1o3QjsOLvTd			Chromosome	5997653	5997998	345	NA	602	607	392	234	229	208	389.55	-1.37	0.22	2.152e-11	3.484e-10
ENSB:5AVXMdf6eoAdaua			Chromosome	3807489	3807858	369	NA	3378	2909	2371	1453	1485	1361	2211.62	-1.13	0.19	2.269e-11	3.663e-10
ENSB:jxNDAehfgeupBnL	psaA_2	Photosystem I P700 chlorophyll a apoprotein A1	Chromosome	6151417	6153676	2259	NA	1490381	1049036	1122421	730785	531332	822147	969516	-0.96	0.16	2.502e-11	4.029e-10
ENSB:Jc2J_1LWPLvjj40			Chromosome	3338049	3338370	321	NA	3856	2540	3301	860	1273	834	2199.7	-1.77	0.29	2.833e-11	4.55e-10
ENSB:0sw272YOKM8hGZc	cpcG4_2	Phycobilisome rod-core linker polypeptide CpcG4	Chromosome	627370	628132	762	NA	81103	55125	59017	30029	21194	39640	48472.2	-1.25	0.21	2.854e-11	4.572e-10
ENSB:AYLnvBBAQS4RAbn			Chromosome	4731006	4731168	162	NA	877	883	1000	2263	1835	2408	1501	0.96	0.16	3.22e-11	5.144e-10
ENSB:5na1fgjFz_XBbh4			Chromosome	23448	23844	396	NA	11814	6067	7793	2299	3184	2618	5811.92	-1.72	0.28	3.279e-11	5.225e-10
ENSB:yTcxXCUOJqgsc1E		Photosystem II reaction center protein Ycf12	Chromosome	6126609	6126732	123	NA	46223	38207	35903	28555	23746	25335	33460.4	-0.77	0.13	3.319e-11	5.275e-10
ENSB:x-9uEAUsi7PcdFC			Chromosome	2223387	2224197	810	NA	16133	11941	13480	8282	6663	9772	11201.3	-0.9	0.15	3.728e-11	5.91e-10
ENSB:1fnz8epce8Odaqi			Chromosome	2525289	2525670	381	NA	1890	1481	1491	1042	944	1058	1337.97	-0.81	0.14	3.977e-11	6.289e-10
ENSB:m47jVKHIXB2uOt-	uppP	Undecaprenyl-diphosphatase	Chromosome	1430868	1431831	963	NA	2297	2486	2569	5903	4724	6334	3939.15	0.93	0.16	4.251e-11	6.705e-10
ENSB:fBuqNVxpEZSloLB	cpcE	Phycocyanobilin lyase subunit alpha	Chromosome	623305	624136	831	NA	294813	199961	210698	64994	76568	121570	165748	-1.53	0.25	4.729e-11	7.44e-10
ENSB:7CI1scimtUR6uzQ			Chromosome	662554	663622	1068	NA	2876	2580	1462	1039	827	981	1662.12	-1.39	0.23	5.008e-11	7.859e-10
ENSB:6VxY5jSyvLUiyJW	argC_2	N-acetyl-gamma-glutamyl-phosphate reductase	Chromosome	4261775	4262834	1059	NA	1921	2062	1977	4481	4481	5231	3280.48	0.98	0.17	5.116e-11	8.001e-10
ENSB:PMs3MZ-8QG_kSZ2	rcsC_39	Sensor histidine kinase RcsC	Chromosome	3518350	3521746	3396	NA	8237	6687	7934	3719	3766	4790	5993.08	-1.03	0.18	5.124e-11	8.001e-10
ENSB:66VTnyaVrsXQ1Hc			Chromosome	2460572	2461121	549	NA	680	598	480	314	283	245	443.98	-1.18	0.2	5.271e-11	8.209e-10
ENSB:daeKPiztb8djTfm	prk_1	Phosphoribulokinase	Chromosome	2832937	2833879	942	NA	4846	3080	3755	2177	1917	2161	3043.72	-1.03	0.18	7.765e-11	1.206e-09
ENSB:AKXsKGwvK420FPl	dehH1	Haloacetate dehalogenase H-1	Chromosome	40950	41826	876	NA	416	418	495	1164	899	1213	744.13	1.01	0.18	8.514e-11	1.319e-09
ENSB:h693NJFueAddaQe			pCC7120beta	83530	84184	654	NA	39	36	29	112	119	131	75.09	1.52	0.26	9.045e-11	1.398e-09
ENSB:ES2t6mcWCBWE2aD	cpcC	Phycobilisome 32.1 kDa linker polypeptide, phycocyanin-associated, rod	Chromosome	622057	622918	861	NA	286030	211766	216597	61170	83496	118469	167883	-1.54	0.26	1.01e-10	1.558e-09
ENSB:XrUV2MBeP6AKxfV	cpcB	C-phycocyanin beta chain	Chromosome	620817	621339	522	NA	688391	546093	515985	214072	215049	357044	432232	-1.28	0.22	1.042e-10	1.603e-09
ENSB:yn5UL09J48zwxcs			Chromosome	3676832	3677180	348	NA	3740	2384	2233	1617	1088	1202	2075.8	-1.22	0.21	1.194e-10	1.832e-09
ENSB:fiIetyZtp571t0a			Chromosome	607495	607714	219	NA	796	751	964	4710	2057	2796	1902.31	1.59	0.27	1.289e-10	1.973e-09
ENSB:YD5wpg9hsgLEiVJ	cmpD_1	Bicarbonate transport ATP-binding protein CmpD	Chromosome	710764	711598	834	NA	156	198	652	16718	10224	9228	5767.12	4.45	0.74	1.426e-10	2.177e-09
ENSB:lqLDfXUo1YcWsmk			Chromosome	736854	737109	255	NA	1828	704	832	276	329	264	723.21	-1.98	0.34	1.452e-10	2.212e-09
ENSB:tYyz5j31YdKAfAh			Chromosome	46642	46852	210	NA	16363	12942	12830	8413	8183	8110	11354.1	-0.89	0.16	1.479e-10	2.247e-09
ENSB:OKJZ36tBjdFH8b9			pCC7120alpha	198602	199139	537	NA	2087	1695	1779	1312	1053	1424	1575.61	-0.71	0.12	1.573e-10	2.383e-09
ENSB:dxZ7_KVu0dGNoQX			Chromosome	3568925	3569180	255	NA	746	514	493	1793	1074	1652	1000.17	1.08	0.19	1.69e-10	2.554e-09
ENSB:enbyOrSJDg1JxX7	bspRIM_2	Modification methylase BspRI	Chromosome	5733910	5735155	1245	NA	1722	1611	1843	4002	3202	3856	2639.61	0.82	0.15	1.877e-10	2.83e-09
ENSB:PSUvQZFP5ngyrOG			Chromosome	4872278	4872959	681	NA	2454	1743	1731	1294	1007	1334	1611.06	-0.84	0.15	2.026e-10	3.047e-09
ENSB:GUWbarFQ347t2BQ	pknD_32	Serine/threonine-protein kinase PknD	Chromosome	5730917	5732846	1929	NA	4916	4192	3896	9663	7018	8359	6179.26	0.69	0.12	2.11e-10	3.166e-09
ENSB:dGkSKh_ai6nk_bf	psbH	Photosystem II reaction center protein H	Chromosome	971510	971699	189	NA	76907	66142	61978	38928	33165	50844	55448.9	-0.88	0.16	2.396e-10	3.587e-09
ENSB:OA4nNLZiZYef62v			Chromosome	2874585	2875791	1206	NA	3367	3907	3424	9764	6339	9131	5786.95	0.94	0.17	2.521e-10	3.765e-09
ENSB:yki8Olcq1gIIKIw		Folate-biopterin transporter	Chromosome	5138816	5140238	1422	NA	2490	2476	2332	7300	4078	7009	4102.7	1.03	0.18	2.552e-10	3.802e-09
ENSB:g1dT5bio5-n6aKU	psaJ	Photosystem I reaction center subunit IX	Chromosome	110989	111139	150	NA	51324	48008	39662	32092	26286	26876	38000.1	-0.84	0.15	2.728e-10	4.054e-09
ENSB:0NMTLJrflY4ORb6			Chromosome	129039	129330	291	NA	1505	1669	1208	900	738	892	1174.09	-0.93	0.17	2.868e-10	4.253e-09
ENSB:0VOu17ifwdJ9kZ1			Chromosome	5656391	5656583	192	NA	16699	15164	16300	44253	28567	34519	25122	0.87	0.16	3.051e-10	4.513e-09
ENSB:kF-LXUVYWg1jAas	carA	Carbamoyl-phosphate synthase small chain	Chromosome	1360454	1361621	1167	NA	7444	9191	8987	21743	19244	23301	14590.9	1.04	0.19	3.188e-10	4.705e-09
ENSB:woB6eQf5IPpN6l8	mshA_16	D-inositol 3-phosphate glycosyltransferase	Chromosome	4078977	4080255	1278	NA	13624	10669	9431	7475	6408	6960	9218.4	-0.82	0.15	3.585e-10	5.277e-09
ENSB:yqvGgWvQlXgmzJq			Chromosome	3727904	3728909	1005	NA	1960	1985	1525	1193	617	831	1377.7	-1.2	0.21	3.759e-10	5.521e-09
ENSB:rldK5JFt5bOE-9i	apcA1_1	Allophycocyanin subunit alpha 1	Chromosome	19614	20100	486	NA	601817	423991	385345	238111	153982	290760	353487	-1.18	0.21	3.964e-10	5.808e-09
ENSB:221q--gftjtAGHV			Chromosome	85948	86167	219	NA	723	662	712	380	382	449	563.95	-0.92	0.17	4.128e-10	6.034e-09
ENSB:KNGJMe142nk6MZ4		Glycogen synthase	Chromosome	6328422	6329490	1068	NA	19724	17378	12838	4118	6926	5740	11534.1	-1.63	0.29	4.203e-10	6.129e-09
ENSB:hPntoJDsq4H3QAy			Chromosome	1174101	1174584	483	NA	2101	1519	785	458	468	379	976.42	-1.8	0.32	4.423e-10	6.435e-09
ENSB:eQhVsFni4yDQakq			Chromosome	1611997	1613053	1056	NA	3777	2960	2837	877	1429	1121	2247.82	-1.54	0.27	4.762e-10	6.912e-09
ENSB:Zh1munVziAY099d			Chromosome	608844	609015	171	NA	1171	769	839	5397	1968	3501	2126.49	1.63	0.29	4.792e-10	6.939e-09
ENSB:MjTHAO7ArsE4_v_			Chromosome	5537590	5537980	390	NA	456	452	209	107	125	109	251	-1.77	0.31	4.993e-10	7.212e-09
ENSB:IuIvtXzFPtWkkr6	luxA	Alkanal monooxygenase alpha chain	Chromosome	3206932	3208003	1071	NA	892	710	693	508	340	542	620.71	-0.87	0.16	5.062e-10	7.296e-09
ENSB:8JZgVz6z5hhv7DV			Chromosome	5429438	5430020	582	NA	1705	1469	1552	3726	2449	3461	2321.59	0.75	0.13	5.114e-10	7.354e-09
ENSB:wHqNZvn_JFeDxde			pCC7120beta	117149	117848	699	NA	251	259	240	582	477	552	383.96	0.83	0.15	5.28e-10	7.575e-09
ENSB:phFO-DRhJ6_kPd5	psaB1_1	Photosystem I P700 chlorophyll a apoprotein A2 1	Chromosome	6153798	6156024	2226	NA	1307938	939887	985112	694692	445608	732832	859878	-0.93	0.17	5.808e-10	8.313e-09
ENSB:m8bgcfsoS3086p8			Chromosome	2947775	2948003	228	NA	1387	2061	1656	6910	3826	5506	3399.12	1.34	0.24	5.847e-10	8.35e-09
ENSB:1GW6GDuPdj4BU9M	mdtA_2	Multidrug resistance protein MdtA	Chromosome	532805	534275	1470	NA	769	751	531	7798	1928	3022	2265.03	2.25	0.4	5.973e-10	8.51e-09
ENSB:xpCiw5mcCmM1tzN		5'-nucleotidase	Chromosome	3267480	3268128	648	NA	3403	2575	2635	1666	1665	1787	2329.4	-0.87	0.16	6.106e-10	8.679e-09
ENSB:NxrsWBcToSStMuA	cpcF	Phycocyanobilin lyase subunit beta	Chromosome	624238	624841	603	NA	21561	14752	14897	4207	5703	8606	11947.3	-1.55	0.28	6.237e-10	8.844e-09
ENSB:HBS1yu40XpPtln9			Chromosome	5513072	5513867	795	NA	1659	1596	1361	4523	2540	4014	2511.2	0.96	0.18	6.298e-10	8.911e-09
ENSB:7T4tbtIRXb4gS5h			Chromosome	3299274	3300264	990	NA	2512	2282	2501	6188	3941	6231	3806.83	0.87	0.16	6.76e-10	9.543e-09
ENSB:1I76ZaxZj4w6dxa			Chromosome	3750605	3750818	213	NA	29398	19918	17130	6453	9599	7610	15485	-1.54	0.28	8.096e-10	1.138e-08
ENSB:uNrgmx8ABckuUCL			Chromosome	3923727	3924066	339	NA	833	851	571	357	366	325	565.58	-1.21	0.22	8.099e-10	1.138e-08
ENSB:cLqlfDmBKOBWkDl			Chromosome	5618847	5619546	699	NA	8443	8296	8576	18961	13531	17898	12292.3	0.71	0.13	8.723e-10	1.223e-08
ENSB:zYtlfCprN9_MKkj	sasA_36	Adaptive-response sensory-kinase SasA	Chromosome	4451987	4458038	6051	NA	1202	1195	1154	2381	1997	2629	1718.93	0.71	0.13	8.823e-10	1.234e-08
ENSB:HPTdzTiPbMQAxtc	ppsA_2	Phosphoenolpyruvate synthase	Chromosome	3808409	3810341	1932	NA	2573	1472	1135	722	625	629	1213.79	-1.46	0.27	9.006e-10	1.257e-08
ENSB:8DOfBt0lBunCLIr			Chromosome	2828983	2829298	315	NA	5546	4886	4643	900	1899	1724	3410.56	-1.78	0.32	1.005e-09	1.399e-08
ENSB:CXKXLjwhzUnHODp			Chromosome	469419	469803	384	NA	2501	1990	1620	1382	1034	1305	1656.22	-0.84	0.16	1.059e-09	1.471e-08
ENSB:NcLye4FtqC-cQBS			pCC7120alpha	160245	160536	291	NA	2962	2617	2700	2009	1741	2131	2390.24	-0.65	0.12	1.084e-09	1.502e-08
ENSB:PsjTPy2rA5aVtyM			Chromosome	4990743	4992411	1668	NA	1669	1697	1574	3436	2762	3258	2348.15	0.67	0.12	1.313e-09	1.816e-08
ENSB:RAMTY9O9RMW1Gjf			Chromosome	714770	715232	462	NA	786	733	612	2266	2049	1558	1301.14	1.2	0.22	1.361e-09	1.878e-08
ENSB:rsWZFp7TbIOxzGA	gcvP	Glycine dehydrogenase (decarboxylating)	Chromosome	5507176	5510128	2952	NA	8139	7431	8516	22993	13654	19728	12934.5	0.92	0.18	1.394e-09	1.92e-08
ENSB:Oqn6RXGJC1ifpUN			Chromosome	1321116	1321497	381	NA	489	520	449	1135	1046	1057	766.08	0.88	0.17	1.476e-09	2.028e-08
ENSB:fJX1KduPV8l6Bg6			Chromosome	6001843	6002332	489	NA	522	556	507	259	285	246	408.36	-1.11	0.21	1.482e-09	2.031e-08
ENSB:9KExfWw2wL2cWi3		NAD-dependent malic enzyme	Chromosome	5494081	5495473	1392	NA	3933	3625	5083	16614	8578	14187	8259.6	1.3	0.24	1.502e-09	2.054e-08
ENSB:Tr73PF1Qw7HKNzw	ubiB_1	protein kinase UbiB	Chromosome	203772	205416	1644	NA	3656	3032	2757	2403	1952	2369	2719.42	-0.64	0.11	1.521e-09	2.071e-08
ENSB:v1ERn9jwR-jNSHD	anmK	Anhydro-N-acetylmuramic acid kinase	Chromosome	5410694	5411873	1179	NA	2427	2606	2337	5101	4304	5283	3595.3	0.72	0.13	1.518e-09	2.071e-08
ENSB:chkCZcCw_EL0Rp7	metZ	O-succinylhomoserine sulfhydrylase	Chromosome	1880533	1881763	1230	NA	557	623	866	3408	1594	2605	1523.48	1.54	0.28	1.572e-09	2.136e-08
ENSB:SGKMOe9Y6BziwTZ			Chromosome	95167	97051	1884	NA	6991	6654	7181	22272	12096	17506	11642.3	1	0.19	1.745e-09	2.366e-08
ENSB:QQ5_I3KKsx4kb8b	yqjG	Glutathionyl-hydroquinone reductase YqjG	Chromosome	4872970	4873978	1008	NA	1522	1206	983	806	635	816	1005.64	-0.84	0.16	1.924e-09	2.6e-08
ENSB:v7XlucnlPEPuSfa			Chromosome	2952940	2953438	498	NA	22986	15685	12711	6754	7965	7878	12603.8	-1.26	0.24	1.926e-09	2.6e-08
ENSB:T3W71G4Y7QvI4n6	sigA2_6	RNA polymerase sigma factor SigA2	Chromosome	4607479	4608436	957	NA	18010	20932	16492	7688	9058	10546	14198.1	-1.13	0.22	1.937e-09	2.61e-08
ENSB:qGVdiDQjIqSODZE			Chromosome	1209657	1209900	243	NA	375	496	268	158	151	152	275.39	-1.4	0.26	1.969e-09	2.647e-08
ENSB:GpNMtTxb7D55y0_			Chromosome	6363106	6365563	2457	NA	694	736	437	312	278	276	466.71	-1.21	0.23	2.425e-09	3.253e-08
ENSB:QmC4N0SeBYen7rx			pCC7120gamma	31445	32564	1119	NA	3889	2711	1724	567	1000	814	1841.12	-1.82	0.34	2.549e-09	3.411e-08
ENSB:6w3r2WI7bYDfYFS			Chromosome	4549718	4549895	177	NA	404	326	182	107	100	136	213.56	-1.49	0.28	2.65e-09	3.538e-08
ENSB:Z3aL43jCkgjvSJl			Chromosome	2560328	2561441	1113	NA	1065	645	853	10230	2432	3581	2874.74	2.27	0.42	2.708e-09	3.609e-08
ENSB:UFm9f0xFidNrCLW			pCC7120alpha	180073	180262	189	NA	17	8	17	182	46	104	56.86	2.56	0.48	2.966e-09	3.943e-08
ENSB:VZTyZJMjwIX--F5	cpcA	C-phycocyanin alpha chain	Chromosome	621428	621920	492	NA	577808	404187	459326	191008	162480	311891	357938	-1.24	0.24	2.98e-09	3.954e-08
ENSB:-ghqRIkyVoNe80o			Chromosome	5672992	5673955	963	NA	3794	2902	2695	2166	1864	2159	2625.95	-0.73	0.14	3.105e-09	4.111e-08
ENSB:7uEFAq7eYPdS5b_			Chromosome	5206502	5208941	2439	NA	1936	2099	1922	4725	3327	4194	2954.01	0.75	0.14	3.199e-09	4.226e-08
ENSB:0mRdXmBOjCxK6W0	pchA	Salicylate biosynthesis isochorismate synthase	Chromosome	31874	33290	1416	NA	1211	1001	973	615	633	701	871.18	-0.82	0.16	3.292e-09	4.34e-08
ENSB:E9Lsr_kAgUj6E71	menH_3	2-succinyl-6-hydroxy-2,4-cyclohexadiene-1-carboxylate synthase	Chromosome	3351332	3352154	822	NA	233	252	149	111	79	90	155.92	-1.29	0.25	3.368e-09	4.431e-08
ENSB:IzUi19ABAyN-03n			Chromosome	1012534	1013353	819	NA	890	713	612	525	374	498	607.74	-0.8	0.15	3.429e-09	4.501e-08
ENSB:N_cLycgFHAggtUe	cpcD	Phycobilisome 8.9 kDa linker polypeptide, phycocyanin-associated, rod	Chromosome	623049	623292	243	NA	57272	44500	40413	12685	18736	24419	33967.4	-1.42	0.27	3.526e-09	4.619e-08
ENSB:DcTMmUAeIwzgyyD	srpC	putative chromate transport protein	Chromosome	1299481	1300690	1209	NA	1775	1404	1559	1198	860	1191	1344.25	-0.7	0.13	3.673e-09	4.802e-08
ENSB:rMsxXwNlYYHuE7Y			Chromosome	4958086	4958560	474	NA	606	585	404	311	250	230	406.44	-1.12	0.22	3.8e-09	4.956e-08
ENSB:OTQVytZ2D_uUJh0			Chromosome	5650664	5651294	630	NA	2404	2034	1681	1000	1133	1134	1598.98	-1	0.2	3.979e-09	5.179e-08
ENSB:UkOZcxHA5ea4k7q	rutB_2	Peroxyureidoacrylate/ureidoacrylate amidohydrolase RutB	Chromosome	4525190	4525985	795	NA	1948	1165	1146	714	640	803	1084.45	-1.08	0.21	4.01e-09	5.208e-08
ENSB:_JoEoXU7LtqHR6t	lip3	Lipase 3	Chromosome	2049502	2050402	900	NA	2676	2244	1764	1523	1208	1482	1836.27	-0.79	0.15	4.181e-09	5.419e-08
ENSB:Hov3vliJswyCD2Q			Chromosome	2233584	2233935	351	NA	269978	143605	145817	51631	68040	33189	122730	-1.87	0.36	4.235e-09	5.47e-08
ENSB:jQySkkNZxp-iXEq			Chromosome	5180845	5183485	2640	NA	13974	11811	11909	8136	7539	9777	10665.6	-0.7	0.13	4.238e-09	5.47e-08
ENSB:EhkWFkePiOAGX4O			Chromosome	5410122	5410638	516	NA	799	795	755	1543	1321	1690	1125.27	0.69	0.13	4.399e-09	5.666e-08
ENSB:Xf0ZutJ-Sgz0OD5	psaK_1	Photosystem I reaction center subunit PsaK	Chromosome	5688572	5688833	261	NA	106600	90231	88981	30831	46609	45447	70377.9	-1.29	0.25	4.469e-09	5.745e-08
ENSB:RkxMbhgvWTONqSL	pyrD_2	Dihydroorotate dehydrogenase (quinone)	Chromosome	5122178	5123309	1131	NA	1934	1979	1902	5113	3077	4686	3008.72	0.84	0.17	4.54e-09	5.824e-08
ENSB:Crl65IHIdm8vSdw			Chromosome	1062148	1063168	1020	NA	11478	10012	1162	329	281	287	4070.39	-4.29	0.8	5.363e-09	6.865e-08
ENSB:OaCZIGbePFqIP3e			Chromosome	954132	954339	207	NA	286	244	327	1537	599	985	624.55	1.5	0.29	5.391e-09	6.887e-08
ENSB:nxnBI9rVropdcgQ			pCC7120alpha	284940	285657	717	NA	57	45	54	18	12	20	35.5	-1.73	0.33	5.52e-09	7.038e-08
ENSB:-PVjELIlbNe8Rbk			Chromosome	4099047	4099266	219	NA	2466	2308	1431	919	846	558	1464.67	-1.48	0.29	5.974e-09	7.6e-08
ENSB:7dF1QYadASfVV6G			Chromosome	3951173	3952112	939	NA	8447	6393	6868	4576	4279	5312	6060.9	-0.74	0.14	6.166e-09	7.829e-08
ENSB:nEKX0os834QmTSG	ptk_1	Tyrosine-protein kinase ptk	Chromosome	63554	65738	2184	NA	332	284	322	700	533	667	461.04	0.74	0.14	6.181e-09	7.831e-08
ENSB:afvds7ZofWh-Qpw	mutM	Formamidopyrimidine-DNA glycosylase	Chromosome	5172790	5173642	852	NA	47916	41351	41972	25529	24118	33480	36285.3	-0.79	0.16	6.286e-09	7.949e-08
ENSB:Kb0FoeBpY8rggus		Pentapeptide repeat protein Rfr32	Chromosome	5512289	5512784	495	NA	1771	1845	1737	4121	2824	4448	2704.06	0.79	0.16	6.45e-09	8.139e-08
ENSB:TpYrVry2P5t23KW			pCC7120alpha	375892	376804	912	NA	3956	3454	3848	2834	2336	2772	3243.72	-0.65	0.12	7.059e-09	8.889e-08
ENSB:rycbRF2qceuXQED	ppx	Exopolyphosphatase	Chromosome	4280737	4282390	1653	NA	7662	6110	5536	4121	3634	4899	5384.81	-0.74	0.14	7.607e-09	9.559e-08
ENSB:W1tB62u6OrRTx3H			Chromosome	1176605	1176848	243	NA	3506	3335	3383	6828	5724	8432	5064.66	0.75	0.15	8.138e-09	1.021e-07
ENSB:3GLNrmNPWtc7yUu			Chromosome	4501244	4501805	561	NA	272	287	257	774	495	599	433.23	0.89	0.18	8.157e-09	1.021e-07
ENSB:TjiivYaYcq7bAoJ			Chromosome	2037305	2037935	630	NA	412	447	560	3241	1455	1344	1177.76	1.72	0.34	8.173e-09	1.021e-07
ENSB:105-Ei3RoyoZblp			pCC7120alpha	276120	276321	201	NA	1338	1265	982	796	500	826	961.78	-0.89	0.18	8.263e-09	1.03e-07
ENSB:7dWS1vjA20AuVLn			Chromosome	2525672	2526278	606	NA	1718	1281	1380	868	870	943	1197.1	-0.82	0.16	8.462e-09	1.053e-07
ENSB:LpdM5uzpfCEiB-5	uppS_1	Ditrans,polycis-undecaprenyl-diphosphate synthase ((2E,6E)-farnesyl-diphosphate specific)	Chromosome	3638045	3638795	750	NA	1222	1102	1120	2351	1688	2317	1592.96	0.62	0.12	8.57e-09	1.064e-07
ENSB:iDg6Z-ikrwkt293		ydaO/yuaA leader	Chromosome	3677283	3677467	184	NA	16299	13620	13086	9270	9089	10335	12126	-0.71	0.14	8.813e-09	1.092e-07
ENSB:P7s28N7O0zl6xrF			Chromosome	4107684	4108860	1176	NA	1927	1614	1022	865	642	671	1142.76	-1.16	0.23	9.22e-09	1.14e-07
ENSB:99pibdxWwH3m1qh	cysR	Regulatory protein CysR	Chromosome	5389541	5390168	627	NA	1177	1134	367	222	247	235	580.73	-1.95	0.38	9.796e-09	1.209e-07
ENSB:AwViDFtAEQ2hG4F	rssB_1	Regulator of RpoS	pCC7120delta	12717	13152	435	NA	84	84	55	24	29	18	50.92	-1.7	0.34	9.895e-09	1.219e-07
ENSB:sGHZK_Dkeycm6-V	gph_3	Phosphoglycolate phosphatase	Chromosome	3931506	3932202	696	NA	1436	1391	1440	5383	2394	4522	2621.81	1.18	0.24	1.049e-08	1.29e-07
ENSB:YZqer7AeouGwj-a		Orange carotenoid-binding protein	Chromosome	5896855	5897371	516	NA	332	305	562	3133	1150	1591	1103.74	1.89	0.37	1.054e-08	1.293e-07
ENSB:Unk6YTjDBvK7ce1			Chromosome	46891	47278	387	NA	11802	8697	8248	7235	5167	6817	8052.56	-0.72	0.14	1.09e-08	1.334e-07
ENSB:kJtmlGDMwXxfdPt		putative protein	pCC7120alpha	164198	164648	450	NA	7516	7402	6940	4800	4125	5847	6189.84	-0.71	0.14	1.2e-08	1.467e-07
ENSB:joz28Fhu1xUgdAL		IS200/IS605 family transposase IS891	pCC7120gamma	6663	7872	1209	NA	469	350	156	89	103	85	214.2	-1.83	0.36	1.24e-08	1.512e-07
ENSB:PbMDqwXP9BtwdTI	phnD2_1	putative ABC transporter phosphonate/phosphite binding protein PhnD2	pCC7120gamma	100201	101140	939	NA	9583	7325	148	54	43	32	2954.96	-5.68	1.15	1.249e-08	1.517e-07
ENSB:QawPeYE20ZZo17y			Chromosome	5689035	5689167	132	NA	528	464	580	140	243	176	371.61	-1.54	0.31	1.249e-08	1.517e-07
ENSB:Xe_wlLdvHy0gD1t	crcB	Putative fluoride ion transporter CrcB	Chromosome	4036435	4036909	474	NA	461	381	444	1011	714	902	634.46	0.74	0.15	1.275e-08	1.545e-07
ENSB:R8C6y8EvmgxSna-			Chromosome	2048400	2049003	603	NA	945	917	897	1851	1393	1900	1285.97	0.63	0.12	1.358e-08	1.643e-07
ENSB:POSNBsmHvW0LfO2	qmcA_1	Protein QmcA	Chromosome	2969813	2970782	969	NA	1217	916	837	624	568	677	816.55	-0.78	0.16	1.435e-08	1.733e-07
ENSB:4RoDLKAC6Qs6I9W	amtB	Ammonia channel	Chromosome	1158425	1159982	1557	NA	17795	16808	20525	41199	37552	42914	28822.8	0.85	0.18	1.465e-08	1.762e-07
ENSB:WmkRKHHpxXGjhPx			Chromosome	1064917	1066459	1542	NA	2043	1916	1237	943	771	1093	1353.8	-1	0.21	1.462e-08	1.762e-07
ENSB:G2wTEQtgY2oCzMb	cph1_2	Phytochrome-like protein cph1	Chromosome	3821606	3823904	2298	NA	1880	1573	1717	1250	1101	1275	1486.02	-0.65	0.13	1.485e-08	1.782e-07
ENSB:ZYEM-EdOPk2Ucfw			Chromosome	2969201	2969639	438	NA	1165	922	731	505	513	541	742.32	-0.95	0.2	1.52e-08	1.821e-07
ENSB:0ApsT4yXt0x-_Cn			pCC7120alpha	374587	375343	756	NA	2245	2113	2375	1370	1323	1531	1864.84	-0.8	0.16	1.579e-08	1.888e-07
ENSB:Uek1JaagWThTZ3t			Chromosome	4483430	4484243	813	NA	361	333	490	1304	875	1066	712.96	1.13	0.23	1.611e-08	1.92e-07
ENSB:j2GRkZVqZthnR72	glnQ_1	Glutamine transport ATP-binding protein GlnQ	pCC7120gamma	101176	101965	789	NA	9645	6849	187	57	54	57	2891.02	-5.45	1.1	1.608e-08	1.92e-07
ENSB:-MJQmJEYDC2812G			Chromosome	4920233	4920377	144	NA	519	329	270	160	162	189	276.14	-1.2	0.25	1.735e-08	2.063e-07
ENSB:2N251_Q-huBa66f	macB_5	Macrolide export ATP-binding/permease protein MacB	Chromosome	4402760	4403510	750	NA	857	714	778	2036	1486	1519	1199.89	0.81	0.17	1.848e-08	2.193e-07
ENSB:PHVqaoo25lUejZg	ybiT	putative ABC transporter ATP-binding protein YbiT	Chromosome	5032097	5033792	1695	NA	9272	9149	9320	24130	14253	23436	14395.4	0.84	0.17	1.907e-08	2.259e-07
ENSB:lRQPUMqiwN8ejkw			Chromosome	262433	263510	1077	NA	6479	6780	5754	4495	3926	4818	5451.89	-0.66	0.13	1.939e-08	2.292e-07
ENSB:BXvhuv-mTldOJug	macB_2	Macrolide export ATP-binding/permease protein MacB	Chromosome	534271	535489	1218	NA	272	203	213	2444	496	1059	714.32	2.12	0.43	1.99e-08	2.348e-07
ENSB:d-2Z1pmcAi4dg_2		putative protein	Chromosome	6347195	6348545	1350	NA	454	356	242	201	147	173	265.99	-1.11	0.23	2.084e-08	2.455e-07
ENSB:1sD3j_OsikH2Ne4			Chromosome	1985456	1985744	288	NA	960	639	793	2011	1337	1996	1243.95	0.86	0.18	2.131e-08	2.505e-07
ENSB:_xUIstJjiHLvi7X			Chromosome	473247	475278	2031	NA	2389	2155	2324	5652	3492	5049	3400.62	0.75	0.15	2.181e-08	2.559e-07
ENSB:_mjRZPpImcSaEHg			Chromosome	5856833	5857013	180	NA	374	343	346	167	202	170	275.16	-1.07	0.22	2.22e-08	2.599e-07
ENSB:h7lTW-ARieEbHTB			Chromosome	3738322	3739015	693	NA	30466	29762	20705	2233	4370	1360	15693.5	-3.19	0.63	2.294e-08	2.681e-07
ENSB:C_3ntN3z5snnDlR	btuR	Corrinoid adenosyltransferase	Chromosome	71744	72281	537	NA	2212	2489	2723	6264	4481	6175	3939.53	0.87	0.18	2.305e-08	2.689e-07
ENSB:Hvu0pQEJl40mgh-			pCC7120alpha	401379	402390	1011	NA	4242	3153	3240	2745	2168	2563	3045.39	-0.65	0.13	2.356e-08	2.743e-07
ENSB:kEKT7bytmYdJ1Or			Chromosome	1689716	1690310	594	NA	261	413	314	107	145	126	238.23	-1.46	0.3	2.37e-08	2.754e-07
ENSB:hMYcdzRjGlyotLN			Chromosome	3423571	3424270	699	NA	92	65	50	597	303	178	202.55	2.03	0.42	2.4e-08	2.784e-07
ENSB:tkb3sPVRpTivTT4			Chromosome	698392	698881	489	NA	164248	138961	52407	39185	27552	14982	75059.1	-2.12	0.43	2.424e-08	2.807e-07
ENSB:H-bGMz1eq0uQ2h4			pCC7120beta	102808	103612	804	NA	332	355	306	832	653	668	511.88	0.83	0.17	2.513e-08	2.904e-07
ENSB:fL7j2JJvFItdpAG			Chromosome	1365705	1366008	303	NA	5660	5056	5782	15991	9516	11939	8694.31	0.87	0.18	2.579e-08	2.975e-07
ENSB:k6-jT7mvnyNDa0d	prmC_2	Release factor glutamine methyltransferase	Chromosome	595609	597223	1614	NA	1901	1683	1759	3639	2716	3274	2441.54	0.59	0.11	2.728e-08	3.141e-07
ENSB:gglJK5I3anoOGMS	apcB	Allophycocyanin subunit beta	Chromosome	20165	20654	489	NA	341745	203120	212574	114081	69290	153466	184613	-1.28	0.27	2.738e-08	3.146e-07
ENSB:OE6wtDNOfujPB71			Chromosome	1100087	1100522	435	NA	29474	27164	26082	24047	18146	23680	24927.3	-0.5	0.1	2.98e-08	3.418e-07
ENSB:BvUWNos8sWr58_p	flhA	S-(hydroxymethyl)glutathione dehydrogenase	Chromosome	3419283	3420393	1110	NA	1105	870	1042	2097	1677	2435	1495.18	0.75	0.16	3.079e-08	3.526e-07
ENSB:DJPU9dbd6Bu6cyA			Chromosome	4969301	4970987	1686	NA	1886	1844	1935	4138	2971	3768	2691.32	0.66	0.13	3.232e-08	3.693e-07
ENSB:951GY0vSorN3JPK	mrnC	Mini-ribonuclease 3	Chromosome	1364016	1364502	486	NA	7970	7266	7837	18440	11642	16334	11240.5	0.71	0.15	3.387e-08	3.864e-07
ENSB:zs3KMXZgWAWjzOw	cmpD_3	Bicarbonate transport ATP-binding protein CmpD	Chromosome	3675563	3676424	861	NA	3039	2214	1723	1478	1113	1154	1810.89	-0.99	0.21	3.396e-08	3.866e-07
ENSB:zfl1-YwtvLoN4G7	araQ_1	L-arabinose transport system permease protein AraQ	Chromosome	279123	279954	831	NA	451	375	340	266	224	282	326.74	-0.72	0.15	3.406e-08	3.871e-07
ENSB:vRjvC1dE993ofWt			Chromosome	5936787	5937987	1200	NA	336	301	259	689	500	594	434.67	0.71	0.15	3.636e-08	4.125e-07
ENSB:Uf1mewUZ5S3LE32			Chromosome	2410217	2410511	294	NA	2479	2398	5290	14292	11686	15960	8327.82	1.66	0.35	3.809e-08	4.313e-07
ENSB:bWuAbAqALFamQ1h	purF	Amidophosphoribosyltransferase	Chromosome	4404282	4405782	1500	NA	4486	4494	8826	33606	15959	25122	14572.6	1.67	0.35	3.948e-08	4.463e-07
ENSB:bR0P-h0Ml4kPAvl			Chromosome	6126858	6127209	351	NA	686	841	807	2217	1449	1828	1264.68	0.91	0.2	3.977e-08	4.479e-07
ENSB:dC9sEh5N8YSt7qZ			Chromosome	4017398	4017902	504	NA	271	172	172	64	96	86	147.6	-1.37	0.29	3.975e-08	4.479e-07
ENSB:Yz3Fb7sSuelfNgp	purU	Formyltetrahydrofolate deformylase	Chromosome	1911263	1912118	855	NA	1368	1277	1452	3603	2290	2919	2087.53	0.8	0.17	4.164e-08	4.681e-07
ENSB:Jfn7y2RXGE3xbrX			Chromosome	6297877	6298909	1032	NA	2795	2966	2832	7044	4403	6777	4327	0.77	0.16	4.331e-08	4.856e-07
ENSB:pMY7Dw-rT774nko		Epimerase family protein	Chromosome	2873557	2874478	921	NA	2744	2837	2627	8599	4330	7283	4537.55	0.96	0.21	4.336e-08	4.856e-07
ENSB:GJOl4JQznusw-ln			Chromosome	5429196	5429370	174	NA	1092	1032	1041	2512	1568	2509	1572.71	0.75	0.16	4.453e-08	4.979e-07
ENSB:DABEdlw6YT8oqEg			Chromosome	47277	47736	459	NA	16897	11405	10510	8165	7151	7815	10449.7	-0.84	0.18	4.837e-08	5.399e-07
ENSB:im2e0uEoZ5qTTxx			pCC7120alpha	155694	156027	333	NA	651	503	520	407	299	429	472.2	-0.7	0.14	5.011e-08	5.582e-07
ENSB:tC48LGtbVmF9Ag_	rlmB	23S rRNA (guanosine-2'-O-)-methyltransferase RlmB	Chromosome	1364600	1365608	1008	NA	9769	10062	11746	32183	19057	24988	17355.3	0.94	0.21	5.154e-08	5.721e-07
ENSB:wwez-nGESP2lVsA			Chromosome	100835	101006	171	NA	3776	2756	1820	1565	1122	1072	2051.22	-1.22	0.26	5.148e-08	5.721e-07
ENSB:ZBx9F70NzXp17jJ			Chromosome	58471	59791	1320	NA	4155	4011	4015	8567	5968	7869	5626.41	0.6	0.12	5.232e-08	5.797e-07
ENSB:7MkxqLSqG2zLac7			Chromosome	2526946	2527552	606	NA	3525	2964	2860	2232	1907	2611	2707.62	-0.61	0.12	5.717e-08	6.323e-07
ENSB:Qe5w2BXDIJdwS2g		IS200/IS605 family transposase ISTel3	Chromosome	1792329	1793517	1188	NA	7961	5783	5833	4687	3767	5095	5563.34	-0.66	0.14	5.917e-08	6.533e-07
ENSB:rWR_oqYWCiigivQ			pCC7120beta	102138	102783	645	NA	701	716	733	1604	1149	1471	1036.33	0.68	0.14	6.013e-08	6.627e-07
ENSB:h-g4_CZmlFp1KFx	oxyE	6-methylpretetramide 4-monooxygenase	Chromosome	5695241	5696474	1233	NA	1719	1357	1241	632	819	720	1109.52	-1.05	0.23	6.138e-08	6.753e-07
ENSB:T8tAJuU4P1UsV_A	rsmH	Ribosomal RNA small subunit methyltransferase H	Chromosome	4059042	4059951	909	NA	1566	1547	1770	5065	2681	4344	2715.81	0.97	0.21	6.639e-08	7.291e-07
ENSB:p0Gg4ZwegcLSPNc			Chromosome	4901475	4902957	1482	NA	3746	2992	3114	20326	5598	13518	7627.19	1.6	0.35	6.86e-08	7.521e-07
ENSB:q3h6yLKg-jYNbAc			Chromosome	5195931	5196354	423	NA	2143	1911	1940	4190	2872	3776	2736.96	0.58	0.12	7.182e-08	7.86e-07
ENSB:Lkobb-tdK-ezSh9	nhaS2	Na(+)/H(+) antiporter NhaS2	Chromosome	2529120	2530674	1554	NA	653	698	486	368	338	382	496.64	-0.86	0.19	7.261e-08	7.932e-07
ENSB:FDoFmKYz_vbphEt	cugP_1	UTP--glucose-1-phosphate uridylyltransferase	Chromosome	2842853	2845382	2529	NA	15592	9487	8060	6571	4880	5746	8477.03	-1.02	0.23	7.907e-08	8.623e-07
ENSB:j1QfKcNxMZAhhUq			Chromosome	1805103	1805487	384	NA	2915	2488	2790	1700	1604	2106	2303.4	-0.72	0.15	8.189e-08	8.914e-07
ENSB:3Hqs9lv27sMYora		Putative universal stress protein	Chromosome	1318855	1319368	513	NA	1554	1173	950	806	673	721	991.67	-0.83	0.18	8.217e-08	8.929e-07
ENSB:Xsql3SXc9K1YMNc	pipB2_2	Secreted effector protein PipB2	Chromosome	4516267	4516981	714	NA	828	803	764	546	480	637	685.59	-0.66	0.14	8.371e-08	9.08e-07
ENSB:FxMwz5af0ose6Gr			Chromosome	6372478	6373705	1227	NA	1004	861	737	1834	1291	1758	1213.22	0.63	0.13	8.786e-08	9.514e-07
ENSB:VPNJz8TaUfahdXt			Chromosome	3297635	3298886	1251	NA	33490	23386	22740	54393	49793	56430	39074.6	0.74	0.16	9.085e-08	9.82e-07
ENSB:i7uON4ecbH7yMeI			Chromosome	3732296	3732965	669	NA	503	338	293	208	193	212	295.4	-0.97	0.22	9.361e-08	1.01e-06
ENSB:PmuYV0bqwlKOUDW	mntB_2	Manganese transport system ATP-binding protein MntB	Chromosome	4318672	4319470	798	NA	892	737	642	466	417	330	593.34	-0.98	0.22	9.412e-08	1.014e-06
ENSB:xdTQBDqdD5m1DMf	hdfR	HTH-type transcriptional regulator HdfR	Chromosome	4939576	4940470	894	NA	1169	940	914	774	444	705	830.71	-0.78	0.17	1.032e-07	1.109e-06
ENSB:mrrC5eu-P25IiiZ			Chromosome	2154039	2154381	342	NA	265	244	254	155	143	117	201.54	-0.97	0.22	1.048e-07	1.125e-06
ENSB:XisfbEZKuR6gkZW			Chromosome	1335258	1335699	441	NA	14595	12959	9465	1157	2261	702	7242.93	-3	0.64	1.09e-07	1.168e-06
ENSB:7WWyeIBMBZecCMs			Chromosome	5920608	5921871	1263	NA	1420	1399	1598	3711	2343	3637	2275.1	0.81	0.18	1.121e-07	1.199e-06
ENSB:txsyY6CJmI0pCJY	dfa5_3	Putative diflavin flavoprotein A 5	Chromosome	5328243	5329971	1728	NA	281	240	255	832	592	513	439.19	1.01	0.23	1.125e-07	1.201e-06
ENSB:F9rWxacJMlEbKVQ			Chromosome	5344797	5345352	555	NA	129	164	183	389	395	507	286.78	1.11	0.25	1.141e-07	1.216e-06
ENSB:TUQjjaW7u9JIxc5			Chromosome	4583318	4583810	492	NA	2756	2929	2737	6157	5409	5404	4153.99	0.73	0.16	1.167e-07	1.242e-06
ENSB:xogZgZD1F1RboLR	rqcH	Rqc2 RqcH	Chromosome	5238615	5240355	1740	NA	1496	1391	1482	3048	2143	2938	2031.83	0.61	0.13	1.172e-07	1.245e-06
ENSB:9CqHExKE1BpOuiC			Chromosome	1707506	1708085	579	NA	1714	1379	1063	716	774	833	1098.9	-0.91	0.21	1.195e-07	1.267e-06
ENSB:4k4lV3RFcfsV2hW	yqeN_2	putative protein YqeN	Chromosome	4153859	4154849	990	NA	2025	1895	1914	3913	2811	3620	2636.68	0.56	0.11	1.215e-07	1.287e-06
ENSB:X90lYFwXOhMVIe2			Chromosome	4938914	4939109	195	NA	16787	11915	6936	2853	3783	1137	7507.14	-2.12	0.47	1.263e-07	1.335e-06
ENSB:h7n6IgzqwhnaA75			Chromosome	1311474	1312242	768	NA	146	107	98	60	37	72	87.84	-1.15	0.26	1.287e-07	1.358e-06
ENSB:n1VV0G_YSs6OCgz	petC_3	Cytochrome b6-f complex iron-sulfur subunit	Chromosome	3384468	3386418	1950	NA	1271	1214	1864	4814	3064	4138	2628.69	1.11	0.25	1.297e-07	1.366e-06
ENSB:kl69i1urv6YFbeK			Chromosome	275104	276580	1476	NA	39826	36796	26556	22819	16085	25255	28150.7	-0.8	0.18	1.332e-07	1.4e-06
ENSB:5npAoF08D4uibnQ			Chromosome	2188124	2188706	582	NA	1994	1503	1352	1136	980	1037	1349.35	-0.73	0.16	1.372e-07	1.44e-06
ENSB:LjtXL07t7pnkwW0	rhlE_2	ATP-dependent RNA helicase RhlE	Chromosome	5624028	5625309	1281	NA	3513	3402	3733	8449	5373	8231	5283.22	0.73	0.16	1.567e-07	1.642e-06
ENSB:Q5MPpHiTaAnt52i	cmpB_1	Bicarbonate transport system permease protein CmpB	Chromosome	3510546	3511386	840	NA	51	56	61	218	111	164	105.26	1.19	0.27	1.593e-07	1.666e-06
ENSB:zw30L0nSPdcYq0G	livH_1	High-affinity branched-chain amino acid transport system permease protein LivH	Chromosome	1526846	1527713	867	NA	890	815	1080	2714	1601	2420	1529.35	0.93	0.22	1.7e-07	1.775e-06
ENSB:JQZQFxudBYvFThs	srpB	Protein SrpB	Chromosome	4104125	4104581	456	NA	765	530	511	346	349	326	479.52	-0.89	0.21	1.721e-07	1.794e-06
ENSB:D8Vz8bDAR48HdAa			pCC7120alpha	128474	135368	6894	NA	1175	1082	1119	600	698	685	915.47	-0.85	0.2	1.737e-07	1.808e-06
ENSB:w3BVcwpu7IAF8Q4			pCC7120alpha	376925	377714	789	NA	3650	3235	3233	1551	2028	1722	2645.39	-0.99	0.23	1.81e-07	1.881e-06
ENSB:ZMIz7R8E4iwQBME			Chromosome	4690044	4690785	741	NA	932	1024	1594	4541	2911	3452	2321.1	1.25	0.29	1.903e-07	1.971e-06
ENSB:scBxX2v-egQLPsn	cpdA_6	3',5'-cyclic adenosine monophosphate phosphodiesterase CpdA	Chromosome	6370768	6371569	801	NA	1039	1078	1148	2316	1808	2256	1572.15	0.67	0.15	1.903e-07	1.971e-06
ENSB:wOG_oiGk_FZGU6z			pCC7120alpha	203956	205198	1242	NA	5583	4013	3962	2325	2695	2330	3561.97	-0.94	0.22	2.001e-07	2.069e-06
ENSB:LXZTmJnb9Qioh55	cheB_2	Protein-glutamate methylesterase/protein-glutamine glutaminase	Chromosome	2210360	2210933	573	NA	2782	2223	1757	1595	1113	1624	1861.82	-0.76	0.17	2.051e-07	2.117e-06
ENSB:i-xlA1d5wxvMSSS			Chromosome	3795564	3795813	249	NA	4267	3618	2585	1544	1866	1321	2604.12	-1.18	0.27	2.058e-07	2.121e-06
ENSB:RR01Z8XRTFnjsgb	tolB_1	Tol-Pal system protein TolB	Chromosome	24367	28033	3666	NA	8635	4707	7691	3943	3311	3551	5417.49	-1.04	0.24	2.066e-07	2.126e-06
ENSB:bnzjUspGJRsizmU		putative protein	Chromosome	5652123	5653788	1665	NA	1600	1254	1405	928	886	1075	1208.25	-0.68	0.15	2.129e-07	2.187e-06
ENSB:2Q_nTAar2MVAgS7			Chromosome	471390	471582	192	NA	52	29	24	8	8	8	22.13	-2.12	0.48	2.182e-07	2.231e-06
ENSB:Bls-5MyYhg4YAnU			pCC7120beta	17379	17940	561	NA	335	570	567	1543	1164	2149	1010.23	1.34	0.31	2.178e-07	2.231e-06
ENSB:CvgecYK23HyBA9c			Chromosome	2341549	2342335	786	NA	792	585	587	519	341	428	546.5	-0.73	0.16	2.183e-07	2.231e-06
ENSB:qe44tNS8Ac3AyQ0			Chromosome	4674471	4675185	714	NA	380	421	546	1363	940	1122	771.27	1	0.24	2.242e-07	2.287e-06
ENSB:Ycrb7oXrIz1mce3	namA	NADPH dehydrogenase	Chromosome	952887	953955	1068	NA	870	761	841	2676	1254	2417	1401.49	1	0.24	2.367e-07	2.411e-06
ENSB:23TMl-SgllsMypU			Chromosome	868980	869364	384	NA	1121	1214	1192	2737	1948	2329	1715.01	0.69	0.15	2.535e-07	2.578e-06
ENSB:Fx1uNLVvX7aCqF8	spkA_3	Serine/threonine-protein kinase A	Chromosome	5408160	5409723	1563	NA	405	360	352	717	605	704	513.51	0.59	0.13	2.549e-07	2.588e-06
ENSB:FyuPPkLpwlCOsyq	uvrA	UvrABC system protein A	Chromosome	4484912	4487798	2886	NA	2287	2333	2627	6792	4264	5104	3785.78	0.83	0.19	2.665e-07	2.702e-06
ENSB:i3kbNEMdQasaVut	moaA_1	GTP 3',8-cyclase	Chromosome	852307	853120	813	NA	1656	1452	1527	738	937	899	1233.8	-0.92	0.22	2.686e-07	2.718e-06
ENSB:yVTfdzaBXIBCifV			pCC7120alpha	9428	9731	303	NA	25907	22055	9958	7550	7721	7125	13685.3	-1.39	0.32	2.7e-07	2.728e-06
ENSB:M9dhKs_7khZVVDE			Chromosome	4734457	4737580	3123	NA	2682	3194	4040	8713	7422	8992	5689.14	1	0.24	2.749e-07	2.764e-06
ENSB:enu0TJgscMvRM1I	oat2	Glutamate N-acetyltransferase 2	Chromosome	5071282	5072446	1164	NA	1353	1306	1373	2613	2051	2883	1885.36	0.62	0.13	2.747e-07	2.764e-06
ENSB:jTuFbzbMw1oZKeP	prsA_2	Foldase protein PrsA	Chromosome	1894492	1895251	759	NA	2102	2007	2122	4482	3189	3910	2901.44	0.61	0.13	2.745e-07	2.764e-06
ENSB:K4HEZ8p-caGQboE			Chromosome	842986	843433	447	NA	236	195	168	130	111	128	163.59	-0.8	0.19	3.011e-07	3.022e-06
ENSB:XngwiPmQgVCbupa			pCC7120alpha	388066	388267	201	NA	310	336	229	127	158	116	219.6	-1.17	0.28	3.116e-07	3.118e-06
ENSB:gg2L2H5D66K4yr0			Chromosome	1218323	1219457	1134	NA	1231	991	1103	2199	1604	2237	1522.22	0.59	0.13	3.116e-07	3.118e-06
ENSB:c5s_iigTIsK_8HI			Chromosome	4687482	4687689	207	NA	358	354	407	799	666	809	553.24	0.72	0.16	3.151e-07	3.147e-06
ENSB:ixgs3u_GoDyRc9B			Chromosome	5417113	5418457	1344	NA	2132	1254	1379	1079	770	850	1257.78	-0.9	0.21	3.174e-07	3.166e-06
ENSB:wO04rJy_w3irprX			Chromosome	5735127	5735454	327	NA	273	331	303	711	562	650	460.85	0.77	0.18	3.266e-07	3.252e-06
ENSB:w7b4WQ3vf5J19MI			Chromosome	5418558	5419827	1269	NA	1642	1007	1045	846	622	699	986.85	-0.85	0.2	3.293e-07	3.273e-06
ENSB:2eYLP2rPiVBVR92			Chromosome	5685099	5687439	2340	NA	3206	3302	2100	1842	1414	1932	2329.25	-0.83	0.2	3.304e-07	3.28e-06
ENSB:sk4o8xsDQOngtE1	def_1	Peptide deformylase	Chromosome	2400693	2401233	540	NA	706	663	623	450	439	438	563.17	-0.69	0.16	3.371e-07	3.34e-06
ENSB:oRbJCCoWj1-bCGY			Chromosome	684720	685728	1008	NA	940	844	913	2528	1688	1704	1396.79	0.82	0.19	3.48e-07	3.443e-06
ENSB:_rcg9lu178i7Qbi		Rubredoxin	Chromosome	5451712	5451877	165	NA	398	333	242	213	168	191	260.78	-0.85	0.2	3.525e-07	3.482e-06
ENSB:OmiQ289UQHqXO4T			Chromosome	1751356	1752214	858	NA	126	93	85	49	52	42	76.36	-1.14	0.27	3.692e-07	3.641e-06
ENSB:1bZLJu4fljB1f6a			Chromosome	213383	214310	927	NA	1423	1259	1195	1132	786	952	1133.4	-0.58	0.13	3.71e-07	3.647e-06
ENSB:G4DBTAq1nATJ-wu			Chromosome	4239596	4239776	180	NA	29284	13547	15919	10550	8302	8888	14597	-1.13	0.27	3.71e-07	3.647e-06
ENSB:MWD9tuJvWdpJJKq		putative protein	Chromosome	1462094	1462925	831	NA	708	657	675	1382	1005	1269	928.46	0.57	0.12	3.847e-07	3.775e-06
ENSB:lOJV9ydJxEDBxH0			Chromosome	1804612	1804981	369	NA	318	300	400	940	614	817	547.26	0.88	0.21	3.948e-07	3.868e-06
ENSB:6OTjzsPUDQrk1_S	rcsC_47	Sensor histidine kinase RcsC	Chromosome	4426636	4427818	1182	NA	2124	2303	2294	4681	3501	4963	3229.65	0.66	0.15	3.958e-07	3.872e-06
ENSB:1AlS9WKFHMmUUeM			Chromosome	430924	432430	1506	NA	2022	3355	3739	9646	7513	10861	5973.64	1.24	0.3	3.973e-07	3.88e-06
ENSB:PAsIVSUe3Byi-qy	rhaR_7	HTH-type transcriptional activator RhaR	Chromosome	2646870	2647866	996	NA	117	108	129	270	215	335	189.61	0.88	0.21	4.015e-07	3.913e-06
ENSB:cWxqw8qxl-BWhHP			Chromosome	1338680	1338854	174	NA	46	38	32	9	10	17	26.14	-1.71	0.4	4.019e-07	3.913e-06
ENSB:SAc_ftYY-1CShXh			Chromosome	2836672	2836843	171	NA	2507	2063	2333	11383	4009	6599	4540.46	1.28	0.31	4.035e-07	3.923e-06
ENSB:1Orr3ESq61YD-hS			Chromosome	220179	220659	480	NA	336	300	331	205	168	250	268.99	-0.75	0.18	4.149e-07	4.027e-06
ENSB:YHr7_ib9Q67yBvm	fcl	GDP-L-fucose synthase	Chromosome	5745454	5746399	945	NA	1818	1794	1936	3790	2953	3588	2592.3	0.61	0.13	4.161e-07	4.033e-06
ENSB:SCfYpdHvUYtpZDV			Chromosome	3026665	3027181	516	NA	307	294	240	200	114	194	227.16	-0.84	0.2	4.471e-07	4.326e-06
ENSB:S4whdHqn5S9vNWB			Chromosome	477035	477803	768	NA	118	95	49	37	29	23	59.91	-1.57	0.37	4.547e-07	4.393e-06
ENSB:wO12-LwNgXNlYGj	pncB2	Nicotinate phosphoribosyltransferase pncB2	Chromosome	2982518	2983898	1380	NA	356	267	321	823	593	611	482.02	0.79	0.19	4.595e-07	4.432e-06
ENSB:wR5ILawbXkadxbq	miaA	tRNA dimethylallyltransferase	Chromosome	6283742	6284630	888	NA	214	219	233	574	386	460	338.24	0.77	0.18	4.609e-07	4.438e-06
ENSB:GLNSzZ0McLbWLSE	rcsC_42	Sensor histidine kinase RcsC	Chromosome	3740833	3744706	3873	NA	7838	5929	5096	4167	3799	4543	5281.37	-0.69	0.16	4.694e-07	4.514e-06
ENSB:gPGji0rkA5Em3BU	cpoB_3	Cell division coordinator CpoB	Chromosome	1027722	1029540	1818	NA	9370	7997	7094	6383	5558	6626	7229.82	-0.54	0.12	4.722e-07	4.533e-06
ENSB:mqxBBGkRSuWqQ-E	msmX	Oligosaccharides import ATP-binding protein MsmX	Chromosome	5696662	5697979	1317	NA	3481	2913	2911	5931	4197	5753	4099.7	0.51	0.11	4.863e-07	4.654e-06
ENSB:zsq-UjJa8pvvewN	phoP_3	Alkaline phosphatase synthesis transcriptional regulatory protein PhoP	Chromosome	2916976	2917360	384	NA	407	274	218	148	153	156	229.75	-1.02	0.25	4.858e-07	4.654e-06
ENSB:nDpvFXi-wcUezRt	yacL	putative PIN and TRAM-domain containing protein YacL	Chromosome	5911891	5912968	1077	NA	12332	8422	8093	6632	5034	7271	8014.02	-0.72	0.17	4.899e-07	4.682e-06
ENSB:8k2M-u1Nx-06JHX			Chromosome	6329545	6329737	192	NA	4079	3707	2403	856	1650	1087	2383.83	-1.48	0.35	4.914e-07	4.689e-06
ENSB:J6rce86HGiodXmd			Chromosome	3908824	3909049	225	NA	890	734	715	598	524	578	680.55	-0.59	0.13	5.026e-07	4.788e-06
ENSB:WOrO85oOJGKA5ST			Chromosome	3024719	3025205	486	NA	412	241	265	188	152	173	241.45	-0.91	0.22	5.442e-07	5.168e-06
ENSB:e86dE296vgY_gsv			Chromosome	899703	900894	1191	NA	1948	1897	1793	3473	2640	3502	2490.45	0.51	0.11	5.441e-07	5.168e-06
ENSB:CY9nZGEHOXyFN8Z			Chromosome	3457335	3458310	975	NA	138	165	148	317	317	440	247.59	0.92	0.23	5.717e-07	5.422e-06
ENSB:mOwRxRoC4RunWas			Chromosome	1910569	1911169	600	NA	1156	1056	1050	2162	1665	1892	1467.83	0.55	0.12	5.732e-07	5.427e-06
ENSB:FQu7-jIUV6zvy1c			Chromosome	6348567	6349146	579	NA	264	281	139	101	101	99	168.27	-1.22	0.3	5.8e-07	5.484e-06
ENSB:6vllu7UyQ0500Gs	nhaP2_2	K(+)/H(+) antiporter NhaP2	Chromosome	6350462	6351701	1239	NA	1013	943	656	625	398	585	709.66	-0.8	0.19	5.913e-07	5.582e-06
ENSB:s4uH3peLM5n_OSs	pknD_22	Serine/threonine-protein kinase PknD	Chromosome	3834496	3836176	1680	NA	1029	811	775	731	503	650	754.34	-0.61	0.14	6e-07	5.655e-06
ENSB:Q7b0TwsS0ZZkeSY			Chromosome	2965276	2966068	792	NA	1961	1866	1740	1519	1292	1507	1664.16	-0.52	0.11	6.017e-07	5.662e-06
ENSB:yv92Ao5238ly3Er		Vitamin K epoxide reductase	Chromosome	1439625	1440609	984	NA	5059	5096	5143	10347	7500	9705	6986.61	0.57	0.13	6.063e-07	5.698e-06
ENSB:v4gOLYTEAdVNZrz		putative oxidoreductase	Chromosome	1445995	1446943	948	NA	2837	2586	2259	5556	3608	4897	3525.85	0.59	0.13	6.19e-07	5.808e-06
ENSB:Sx3mdfuPQv_h4Yx		UDP-glucose 4-epimerase	Chromosome	761009	761945	936	NA	3735	3819	3586	7299	5482	6753	5010.17	0.54	0.12	6.312e-07	5.913e-06
ENSB:CQJKdyOlP4XUqvf	tal_2	Transaldolase	Chromosome	4840717	4841863	1146	NA	8180	7481	5482	3432	4016	4524	5627.97	-0.88	0.22	6.329e-07	5.92e-06
ENSB:joMqWR0gBe1bhHZ	bioB	Biotin synthase	Chromosome	2303805	2304813	1008	NA	4564	4772	4669	9264	6908	9455	6457.54	0.59	0.13	6.339e-07	5.921e-06
ENSB:sZ5-_k8eRhCXRNp			Chromosome	4768658	4769534	876	NA	1647	1452	1292	1167	1002	1167	1299.26	-0.54	0.12	6.386e-07	5.956e-06
ENSB:szgE8XKwX6UD5gy	apcD_1	Phycobiliprotein beta chain	Chromosome	2806613	2807123	510	NA	40358	30915	29139	25177	18917	27971	28893.6	-0.61	0.14	6.501e-07	6.054e-06
ENSB:vql_iUHwj97F_4v			Chromosome	583661	586343	2682	NA	8692	6927	7066	14744	10406	13798	10029.7	0.52	0.11	6.812e-07	6.334e-06
ENSB:TVVBDnUIW0yp6cs			pCC7120gamma	31000	31453	453	NA	379	269	185	124	136	103	203.8	-1.21	0.3	7.077e-07	6.57e-06
ENSB:pykVNMnC75uFdxU			pCC7120alpha	68238	68550	312	NA	388	369	468	1278	685	1031	676.4	0.93	0.23	7.131e-07	6.611e-06
ENSB:ZTKF2RlMPMRBiS7	rcsC_6	Sensor histidine kinase RcsC	Chromosome	737167	738448	1281	NA	349	326	340	738	522	650	475.93	0.62	0.14	7.22e-07	6.683e-06
ENSB:AZ0oH-gdOqkDB4s			Chromosome	1838354	1839092	738	NA	212	208	200	464	310	479	302.8	0.7	0.17	7.84e-07	7.246e-06
ENSB:IkZSz1mA8EfFfhP			Chromosome	834367	835045	678	NA	1611	1589	1930	4805	3072	3605	2688.72	0.82	0.2	7.883e-07	7.275e-06
ENSB:EcnxlrI3dns6U81	cobQ	Cobyric acid synthase	Chromosome	2858450	2859914	1464	NA	2027	1780	1976	4148	2731	4027	2705.46	0.62	0.14	7.984e-07	7.357e-06
ENSB:FM_XGTL7YtJIATZ	gsiB	Glutathione-binding protein GsiB	Chromosome	144628	146287	1659	NA	8395	8065	10091	26719	14769	20965	14306.8	0.88	0.22	8.271e-07	7.61e-06
ENSB:hgGA2G1eqnUapts	murAA	UDP-N-acetylglucosamine 1-carboxyvinyltransferase 1	Chromosome	183299	184643	1344	NA	10324	9069	10608	19298	16267	19376	13888.4	0.6	0.13	8.346e-07	7.667e-06
ENSB:9aUzCnh1Z7QA-fF			Chromosome	1705990	1707145	1155	NA	243	176	300	126	103	135	185.41	-1.06	0.27	8.428e-07	7.731e-06
ENSB:RfwoQGd9_kTZDzr			Chromosome	5260247	5261729	1482	NA	5490	4226	4084	10027	6593	8837	6358.42	0.6	0.14	8.585e-07	7.861e-06
ENSB:yehwZvvQvMj299c			Chromosome	4582066	4582522	456	NA	21243	15729	7127	5144	4559	1879	9545.55	-1.86	0.46	8.595e-07	7.861e-06
ENSB:gC_B_G-z5LoYVJw			Chromosome	686900	687272	372	NA	2939	2464	2154	6459	4157	4673	3696.44	0.71	0.17	9.105e-07	8.316e-06
ENSB:zNBAWCEu7os086E			Chromosome	5501461	5504353	2892	NA	981	930	1402	3345	2168	2883	1886.96	0.98	0.25	9.43e-07	8.599e-06
ENSB:kzzmWjTjNSAfNXh			Chromosome	3527413	3527791	378	NA	1684	1676	1470	3004	2407	3572	2245.96	0.61	0.14	9.68e-07	8.815e-06
ENSB:HU9lduu_03hXh6v	sspA	Stringent starvation protein A	Chromosome	2099927	2100584	657	NA	2223	2491	2202	5510	4010	4311	3379.54	0.69	0.17	9.813e-07	8.923e-06
ENSB:aYTr2XCMLEXP8Cv	kdpD	Sensor protein KdpD	Chromosome	5086065	5087199	1134	NA	681	560	620	1179	969	1146	842.44	0.56	0.12	9.886e-07	8.976e-06
ENSB:c289exfpiqZ7lJF	apcC	Phycobilisome 7.8 kDa linker polypeptide, allophycocyanin-associated, core	Chromosome	20869	21076	207	NA	116215	70382	70247	57851	45761	52198	69394.3	-0.8	0.2	9.958e-07	9.014e-06
ENSB:vudD9qhMAS5-v-9			Chromosome	1418673	1418961	288	NA	1820	1640	1225	974	927	1141	1304.24	-0.72	0.17	9.955e-07	9.014e-06
ENSB:qwXtSTktEg5mjtC			Chromosome	1752232	1752571	339	NA	19	25	18	2	3	4	12.53	-2.7	0.65	1.006e-06	9.093e-06
ENSB:Xuzkngi93DVWH33			Chromosome	1596397	1596610	213	NA	643	676	695	1520	1054	1341	964.21	0.65	0.15	1.01e-06	9.115e-06
ENSB:B5rXo9jYJHnLzob			Chromosome	4579675	4581976	2301	NA	994	954	1033	2421	1713	1842	1457.93	0.7	0.17	1.015e-06	9.144e-06
ENSB:qG-12ayOacKzZd6	glsA2	Glutaminase 2	Chromosome	5687435	5688359	924	NA	2479	2000	1612	1336	1253	1439	1705.64	-0.69	0.16	1.025e-06	9.226e-06
ENSB:krj0kLrk1wUaD3P			Chromosome	2331386	2332505	1119	NA	452	423	445	850	679	841	602.74	0.57	0.13	1.049e-06	9.427e-06
ENSB:Vh03sJlpSRuGj3p	ruvA	Holliday junction ATP-dependent DNA helicase RuvA	Chromosome	438968	439610	642	NA	2651	2274	2489	6010	3474	5653	3631.72	0.7	0.17	1.064e-06	9.551e-06
ENSB:XBbqPC2uKsvuJrc	apt	Adenine phosphoribosyltransferase	Chromosome	5479175	5479694	519	NA	2738	2853	3090	6904	4369	7195	4380.42	0.75	0.18	1.074e-06	9.627e-06
ENSB:oX8iZyzvVN6oDOg			Chromosome	384997	385315	318	NA	9006	5381	5121	4426	3171	3681	5173.51	-0.86	0.22	1.077e-06	9.635e-06
ENSB:tkfuoAiSQIb6h4-			Chromosome	3348452	3348923	471	NA	3597	4013	4712	18522	6924	12931	7994.93	1.22	0.31	1.087e-06	9.714e-06
ENSB:n6-rdjpazDc4os0	rpoB	DNA-directed RNA polymerase subunit beta	Chromosome	1867042	1870453	3411	NA	49571	43538	59531	147159	83767	127420	82100.6	0.87	0.22	1.094e-06	9.758e-06
ENSB:AuuOBzcYkyDJ8ss			Chromosome	103457	104663	1206	NA	4666	5955	7375	14164	16620	18710	11013.5	1.1	0.28	1.109e-06	9.87e-06
ENSB:HJdH2dsBuJIW2Us	mtgA_3	Biosynthetic peptidoglycan transglycosylase	Chromosome	6077380	6079672	2292	NA	813	599	591	503	390	526	574.06	-0.62	0.14	1.109e-06	9.87e-06
ENSB:AXSQLi7nJH9fylz			Chromosome	4524734	4525190	456	NA	1193	691	586	390	407	423	623.96	-1.04	0.27	1.122e-06	9.964e-06
ENSB:tS3LP0m7QRI3Rev			pCC7120alpha	367161	367767	606	NA	159	160	188	462	291	380	265.01	0.82	0.21	1.148e-06	1.019e-05
ENSB:Bz9QVbiW8XP-W0F	lytC	N-acetylmuramoyl-L-alanine amidase LytC	Chromosome	5969828	5970512	684	NA	1135	1071	1082	2209	1520	2158	1492.01	0.56	0.13	1.153e-06	1.021e-05
ENSB:URjIIPYUMEMEQsg	menA_1	1,4-dihydroxy-2-naphthoate octaprenyltransferase	Chromosome	33571	34477	906	NA	4057	3104	3173	1766	2138	2252	2803.4	-0.81	0.2	1.167e-06	1.032e-05
ENSB:8jNKvDsO6O_AREC			Chromosome	4778641	4779379	738	NA	12537	12728	12236	25356	17504	24239	17024.4	0.56	0.13	1.175e-06	1.038e-05
ENSB:k-wY4WbcN-KyyjK			Chromosome	2740348	2741314	966	NA	5397	3697	3203	2905	2086	2857	3376.72	-0.74	0.18	1.211e-06	1.068e-05
ENSB:2EwB_K2r22SB-wC	psaC	Photosystem I iron-sulfur center	Chromosome	4173932	4174178	246	NA	184784	121679	121383	91533	61554	107533	115424	-0.81	0.2	1.248e-06	1.099e-05
ENSB:jPO2gPBwXuFrrgT	bcp_1	Putative peroxiredoxin bcp	Chromosome	2856988	2857426	438	NA	22950	23852	24025	88799	38980	57053	40719.6	1	0.26	1.259e-06	1.107e-05
ENSB:Hb3lr7GBB0AJLBa	pphC	Serine/threonine-protein phosphatase 3	Chromosome	3437541	3438324	783	NA	213	183	160	369	297	408	264.55	0.66	0.16	1.306e-06	1.147e-05
ENSB:d1MUlPpDCSu6GBc			Chromosome	343735	344464	729	NA	637	540	570	420	393	410	502.5	-0.63	0.15	1.319e-06	1.157e-05
ENSB:9c-0bDfIH1V2w3p			Chromosome	4021239	4021839	600	NA	2129	1779	1783	520	1026	749	1383.19	-1.29	0.33	1.351e-06	1.183e-05
ENSB:wmA-66DJ3qBWCpm	mshA_25	D-inositol-3-phosphate glycosyltransferase	Chromosome	5748907	5750053	1146	NA	3351	2484	2612	7427	4035	6454	4227.84	0.75	0.19	1.396e-06	1.221e-05
ENSB:yhthbIBcYM81yXk			Chromosome	5533420	5534368	948	NA	588	555	619	1320	884	1186	836.61	0.64	0.15	1.436e-06	1.254e-05
ENSB:J-sfre0J2gwx7A4	fabG_4	3-oxoacyl-[acyl-carrier-protein] reductase	Chromosome	3560913	3561351	438	NA	287	213	212	178	110	111	187.81	-0.91	0.24	1.446e-06	1.261e-05
ENSB:OdZJjO06zyNJVs1			Chromosome	5330039	5330537	498	NA	28	32	25	144	106	64	64.31	1.5	0.39	1.522e-06	1.325e-05
ENSB:KwOdKrBiV4mia24			Chromosome	2155913	2156765	852	NA	326	296	277	623	476	541	414.11	0.59	0.14	1.612e-06	1.401e-05
ENSB:6qesrnurnHWtfpi			pCC7120alpha	109772	110882	1110	NA	379	320	377	182	214	236	291.52	-0.84	0.22	1.618e-06	1.403e-05
ENSB:qDyC2tbYx4vzFyL			Chromosome	4016304	4017009	705	NA	313	303	257	144	176	187	235.33	-0.85	0.22	1.618e-06	1.403e-05
ENSB:gq2jtWh8IFuBrlt	yheI	putative multidrug resistance ABC transporter ATP-binding/permease protein YheI	Chromosome	5619759	5621511	1752	NA	4667	4153	4537	8150	6422	8148	5898.98	0.51	0.11	1.622e-06	1.404e-05
ENSB:-CMtdkwD0IQs6a8	lysS	Lysine--tRNA ligase	Chromosome	4899266	4900952	1686	NA	6609	6998	6995	14598	10032	15558	9855.52	0.65	0.16	1.63e-06	1.409e-05
ENSB:3fcE-AWWFceSq1h			Chromosome	4529802	4530354	552	NA	15277	8390	5039	2228	1102	515	5583.86	-2.75	0.69	1.656e-06	1.43e-05
ENSB:0pT67PnktiaKh_G		Putative cytochrome P450 135A1	Chromosome	4523157	4524546	1389	NA	6880	5355	4674	4328	3462	4543	4900.96	-0.58	0.14	1.659e-06	1.431e-05
ENSB:de7hvlgCBh8vY4f			Chromosome	5437188	5437512	324	NA	4991	3866	2734	2360	2157	2047	3070.33	-0.87	0.23	1.706e-06	1.469e-05
ENSB:4OvsJKdaUDzpxDn	dppB_1	Dipeptide transport system permease protein DppB	Chromosome	146422	147448	1026	NA	1374	1517	1943	5018	2853	4182	2713.27	0.94	0.25	1.74e-06	1.494e-05
ENSB:fI9pezg5NyTV2CE			Chromosome	2526319	2526940	621	NA	2050	1761	1820	1320	1307	1343	1625.25	-0.62	0.15	1.74e-06	1.494e-05
ENSB:wOQ59IVTCexcsju			pCC7120alpha	391353	391626	273	NA	1220	1086	920	694	710	788	916.03	-0.66	0.16	1.83e-06	1.57e-05
ENSB:Hbji_sFDK1Y5gfX			Chromosome	400810	401227	417	NA	155	148	127	334	234	287	208.42	0.68	0.17	1.87e-06	1.602e-05
ENSB:9XRQ98O25BfA1CA			pCC7120epsilon	38418	38751	333	NA	114	133	144	364	223	323	209.72	0.86	0.22	1.937e-06	1.657e-05
ENSB:iid2dORNOhMpI4I			Chromosome	2236870	2238424	1554	NA	3732	3567	3382	3214	2080	2741	3142.21	-0.56	0.13	1.954e-06	1.668e-05
ENSB:umvNhLKee1jQG3h			Chromosome	2373941	2374454	513	NA	172	161	218	678	293	754	358.26	1.22	0.32	1.956e-06	1.668e-05
ENSB:fpmVtNaFapqDMlg	tuaD	UDP-glucose 6-dehydrogenase TuaD	Chromosome	762101	763487	1386	NA	5912	5891	5167	14015	8767	10426	8134.5	0.66	0.16	2.044e-06	1.741e-05
ENSB:nrX2XvZ4MpqgNPG	der_1	GTPase Der	Chromosome	577592	578954	1362	NA	8357	7285	8676	19791	12247	16373	11775.7	0.67	0.17	2.078e-06	1.767e-05
ENSB:JpHXksQ9qHPsCiX			Chromosome	5895758	5896199	441	NA	20401	9534	8419	5207	5660	5481	9246.08	-1.21	0.32	2.141e-06	1.818e-05
ENSB:6faqSZp3aKI-p3U	sodA1	Superoxide dismutase [Mn] 1	Chromosome	74145	74958	813	NA	9860	7723	7264	6772	3733	5919	6912.59	-0.71	0.18	2.153e-06	1.826e-05
ENSB:UGwZIz79z01rnbg			Chromosome	4098039	4098297	258	NA	2111	2448	2359	5845	3454	5931	3563.99	0.78	0.2	2.197e-06	1.861e-05
ENSB:GRWBMGxse6s8lhv			pCC7120alpha	80565	80763	198	NA	422	634	912	2324	1693	2172	1313.11	1.24	0.33	2.207e-06	1.866e-05
ENSB:IjoJSH7tg5SBwSp	clcD_2	Carboxymethylenebutenolidase	Chromosome	1260772	1261519	747	NA	1527	1336	1325	1095	877	1251	1243.79	-0.53	0.12	2.229e-06	1.883e-05
ENSB:I-Qg1BFtT-r0_4e			Chromosome	771778	773689	1911	NA	1596	1112	1133	985	765	985	1102.66	-0.61	0.15	2.252e-06	1.899e-05
ENSB:bQac_90HLmLYsKG			pCC7120alpha	243756	245289	1533	NA	89317	71058	65437	56859	51051	50634	64818.5	-0.61	0.15	2.311e-06	1.947e-05
ENSB:GK3flGLaoBga0Sj	truB	tRNA pseudouridine synthase B	Chromosome	1803557	1804439	882	NA	330	365	429	1033	637	878	592.98	0.82	0.22	2.392e-06	2.012e-05
ENSB:zBV0rrAGo4AUAWg			Chromosome	5791936	5794936	3000	NA	2793	2322	2502	4722	3447	4806	3355.05	0.5	0.12	2.45e-06	2.058e-05
ENSB:-loK1BH03B7NXth			Chromosome	6008476	6009256	780	NA	2523	2246	2050	1976	1585	2016	2076.78	-0.46	0.1	2.628e-06	2.204e-05
ENSB:dF5Hk0L1-tuuurV		Beta-monoglucosyldiacylglycerol synthase	Chromosome	5886141	5887548	1407	NA	14359	13965	13611	29398	19311	32710	19940.7	0.64	0.16	2.632e-06	2.205e-05
ENSB:toi3e1IPK3VgfA-	gpsA	Glycerol-3-phosphate dehydrogenase [NAD(P)+]	Chromosome	2022848	2023772	924	NA	1388	1034	1084	3128	1733	2419	1734.4	0.72	0.19	2.696e-06	2.255e-05
ENSB:ITAkb-4CKPvZpP-			Chromosome	5959065	5959743	678	NA	612	621	579	2195	1188	1177	1023.92	0.96	0.26	2.738e-06	2.288e-05
ENSB:yJKfo7_EpcR1xJq	psbA2_5	Photosystem II protein D1 2	Chromosome	5796898	5797981	1083	NA	278320	188524	191239	93178	115267	150382	172480	-0.91	0.25	2.742e-06	2.288e-05
ENSB:BpUV94RKqTkMP8j	recD2_1	ATP-dependent RecD-like DNA helicase	pCC7120alpha	55236	57483	2247	NA	506	508	542	1363	782	1113	776.93	0.72	0.19	2.962e-06	2.468e-05
ENSB:73wIvexpN36C_tQ		D-hydantoinase	Chromosome	5981674	5983153	1479	NA	1268	906	902	618	660	681	851.9	-0.72	0.19	3.039e-06	2.526e-05
ENSB:9h4pDub4LhvleyS	yidA	Sugar phosphatase YidA	Chromosome	4767514	4768330	816	NA	3382	3285	2967	2687	1784	2754	2826.97	-0.57	0.13	3.039e-06	2.526e-05
ENSB:QF1f70TwyUZgNI3		N-glycosidase	Chromosome	6001200	6001674	474	NA	423	321	238	206	179	196	263.61	-0.81	0.22	3.094e-06	2.568e-05
ENSB:-xTAtEwW9_IjpjY	murT	Lipid II isoglutaminyl synthase (glutamine-hydrolyzing) subunit MurT	Chromosome	3311820	3313164	1344	NA	2508	2198	2361	4617	3246	5076	3246.38	0.58	0.14	3.113e-06	2.58e-05
ENSB:Nwo6GdmW8HS1nt5			Chromosome	2875994	2876534	540	NA	738	681	592	1268	1200	1227	935.09	0.6	0.15	3.117e-06	2.58e-05
ENSB:STpcob1Kje9jW0R	pfp_1	Pyrophosphate--fructose 6-phosphate 1-phosphotransferase	pCC7120alpha	367819	368899	1080	NA	574	400	535	354	282	361	423.11	-0.7	0.18	3.134e-06	2.59e-05
ENSB:Hw5Im-U9YbE-Hpv			Chromosome	4379750	4381364	1614	NA	555	479	494	359	297	437	441.15	-0.61	0.15	3.168e-06	2.615e-05
ENSB:yfnePVWwZDjhw5J			pCC7120alpha	8303	9284	981	NA	708	611	609	372	336	539	535.96	-0.73	0.19	3.256e-06	2.684e-05
ENSB:UFjmW0iBj2LvcP5		IS200/IS605 family transposase ISAsp18	pCC7120alpha	158771	159995	1224	NA	13206	11786	11664	7951	8118	9963	10595.2	-0.61	0.15	3.279e-06	2.7e-05
ENSB:m4s0rAAffSgr4y7	phnE_1	Phosphate-import permease protein PhnE	pCC7120gamma	99385	100195	810	NA	6076	4273	167	114	80	121	1854.79	-4.21	1.12	3.308e-06	2.72e-05
ENSB:byAm-2Aj9Tz1r7E	hemB_1	Delta-aminolevulinic acid dehydratase	Chromosome	5250504	5251485	981	NA	15182	10122	11257	9507	6572	9456	10400.4	-0.63	0.16	3.328e-06	2.733e-05
ENSB:PempCNeCCDujmbE			Chromosome	961286	961760	474	NA	216	160	193	426	304	381	272.61	0.66	0.17	3.465e-06	2.841e-05
ENSB:8kDSVdveSrvqzAv			Chromosome	5060991	5061318	327	NA	501	450	389	337	287	361	391.04	-0.57	0.14	3.481e-06	2.851e-05
ENSB:CP3j8LYipN-R_cw	arnT_3	Undecaprenyl phosphate-alpha-4-amino-4-deoxy-L-arabinose arabinosyl transferase	Chromosome	5208963	5210511	1548	NA	1741	1732	1776	3633	2450	3484	2408.79	0.57	0.14	3.512e-06	2.872e-05
ENSB:U3EFqRbjxwW_7HB	cmoA	Carboxy-S-adenosyl-L-methionine synthase	Chromosome	2408035	2408755	720	NA	623	614	572	1120	963	1078	814.43	0.54	0.13	3.556e-06	2.905e-05
ENSB:FULj__DH3ewS_Rx			Chromosome	2605758	2608416	2658	NA	5019	3635	4130	3609	2494	3355	3727.44	-0.57	0.14	3.578e-06	2.919e-05
ENSB:hvumjURSuncYN5d	frp	Fluorescence recovery protein	Chromosome	3810972	3811299	327	NA	198	156	215	1270	307	691	438.91	1.51	0.42	3.605e-06	2.937e-05
ENSB:Ws_PlWcGkYsASv_	hisF	Imidazole glycerol phosphate synthase subunit HisF	Chromosome	3534049	3534829	780	NA	707	730	881	1645	1355	1736	1149.79	0.7	0.18	3.612e-06	2.938e-05
ENSB:_NdHObcyMpW1Sv9	egtB_5	Hercynine oxygenase	Chromosome	4209922	4210762	840	NA	942	771	763	1482	1139	1535	1081.41	0.49	0.11	3.626e-06	2.946e-05
ENSB:3HrNEeBG75j9JII	leuS	Leucine--tRNA ligase	Chromosome	3956863	3959482	2619	NA	10921	10963	12153	25105	16648	23863	16175	0.63	0.16	3.668e-06	2.977e-05
ENSB:UhLe-nWaIAzUHGT			Chromosome	2398710	2399418	708	NA	382	431	738	2911	1677	1232	1181.07	1.46	0.4	3.69e-06	2.991e-05
ENSB:sDykEzB483PzL16	COQ5_11	2-methoxy-6-polyprenyl-1,4-benzoquinol methylase, mitochondrial	Chromosome	6254456	6255329	873	NA	1491	1385	1310	2629	2279	2373	1880.43	0.54	0.13	4.006e-06	3.242e-05
ENSB:iXNLwdlQgLYtZoN			Chromosome	1572817	1574170	1353	NA	1096	938	947	1903	1322	1900	1318.44	0.51	0.12	4.019e-06	3.249e-05
ENSB:LvOGErNMzdxIjr-			Chromosome	61835	62198	363	NA	272	248	297	670	465	528	403.14	0.7	0.18	4.103e-06	3.312e-05
ENSB:MplQShbrBUQitG1			Chromosome	3863809	3864037	228	NA	932	938	713	547	565	546	720.08	-0.71	0.19	4.171e-06	3.362e-05
ENSB:1BxieyHxhlYjtpc			Chromosome	4610579	4611242	663	NA	5072	4040	4175	3585	3106	3828	3995.5	-0.49	0.11	4.273e-06	3.44e-05
ENSB:XpvJ87o62vVinA_			Chromosome	1549456	1549693	237	NA	3639	2637	2190	2163	1568	1905	2364.58	-0.68	0.17	4.283e-06	3.444e-05
ENSB:n5m8os-aXqug969			Chromosome	1174705	1175104	399	NA	2491	2774	1977	1657	1449	1843	2059.44	-0.65	0.17	4.382e-06	3.519e-05
ENSB:9t4r6sACnzu7QwI		Gluconeogenesis factor	Chromosome	2768332	2769703	1371	NA	2143	2146	2125	4097	2974	4371	2906.77	0.55	0.13	4.405e-06	3.532e-05
ENSB:heEDlSI_yJovqu8			Chromosome	5866088	5868125	2037	NA	650	755	696	1545	1123	1366	999.81	0.63	0.16	4.443e-06	3.559e-05
ENSB:KeGzz-N2Bx4riZM		Polyphosphate:ADP phosphotransferase	Chromosome	2634315	2635233	918	NA	3845	2748	2762	2565	1830	2496	2718.16	-0.57	0.14	4.456e-06	3.565e-05
ENSB:j5TqgKVh--xUPTv			pCC7120alpha	160607	160973	366	NA	5476	3827	4487	3770	2720	3607	4005.8	-0.58	0.14	4.474e-06	3.574e-05
ENSB:DDgQHRryguboW39	trpE	Anthranilate synthase component 1	Chromosome	375958	377473	1515	NA	23372	16817	20747	13833	12362	16436	17456	-0.63	0.16	4.671e-06	3.727e-05
ENSB:GyoENx_ki4ZetZJ		IS110 family transposase ISMae40	Chromosome	4509473	4510436	963	NA	19	22	15	2	4	3	11.45	-2.5	0.69	4.691e-06	3.737e-05
ENSB:RXWKSGcBGBNcfYv	quiP	Acyl-homoserine lactone acylase QuiP	Chromosome	4731429	4733901	2472	NA	1684	1760	2156	4539	2979	5229	2954.96	0.81	0.22	4.846e-06	3.857e-05
ENSB:tEADFKwl7LXQOsH			Chromosome	336559	337333	774	NA	826	770	953	1898	1298	1953	1247.32	0.68	0.18	4.906e-06	3.899e-05
ENSB:U6e8lYcKH8XAryw	wcaJ	UDP-glucose:undecaprenyl-phosphate glucose-1-phosphate transferase	Chromosome	5625425	5626103	678	NA	1397	1486	955	4692	3261	2386	2291.03	1.07	0.3	4.957e-06	3.935e-05
ENSB:ciMOyAeAPDJjgiV	sasA_10	Adaptive-response sensory-kinase SasA	Chromosome	1273902	1275309	1407	NA	429	400	431	824	677	764	576.9	0.56	0.14	4.968e-06	3.938e-05
ENSB:5Hc8wP1J_3rscvO			Chromosome	5806695	5807079	384	NA	2774	2485	1859	1940	1120	1313	1933.71	-0.78	0.21	5e-06	3.958e-05
ENSB:XSpjQ2w2-AQ-bm-			Chromosome	2510023	2514988	4965	NA	1475	1545	1841	3789	2839	3296	2409.46	0.7	0.18	5.063e-06	4.003e-05
ENSB:NzVqyrU6koDk0YF	rplC	50S ribosomal protein L3	Chromosome	5051730	5052366	636	NA	13838	20770	31541	96520	46749	88218	47124.3	1.33	0.38	5.142e-06	4.06e-05
ENSB:kEU_zpcXwXnmhTy	rsmE	Ribosomal RNA small subunit methyltransferase E	Chromosome	1603422	1604130	708	NA	1670	1369	1508	3101	2103	3545	2149.06	0.63	0.16	5.152e-06	4.063e-05
ENSB:GYk4LkJ9-9h-5bB			Chromosome	3413291	3413780	489	NA	221	246	164	111	124	111	166.96	-0.9	0.25	5.213e-06	4.106e-05
ENSB:_WC1sGZWZXJJOb0			pCC7120beta	145250	146756	1506	NA	207	179	154	362	273	381	252.42	0.61	0.15	5.246e-06	4.127e-05
ENSB:GE1xCUYdw73ynRa	thyX	Flavin-dependent thymidylate synthase	Chromosome	607887	608610	723	NA	2984	3202	3236	7458	4467	7297	4624.12	0.68	0.18	5.271e-06	4.136e-05
ENSB:rNK2RvgyDJGNwHF			Chromosome	2018666	2019941	1275	NA	27978	21484	21643	21141	14871	19889	21233.4	-0.5	0.12	5.266e-06	4.136e-05
ENSB:trwkHDlDqsAM7F2	rssB_6	Regulator of RpoS	Chromosome	2691632	2692223	591	NA	1359	1121	1053	898	808	770	1014.83	-0.61	0.15	5.474e-06	4.29e-05
ENSB:xcdw_5v6_wJ8wy0			Chromosome	2685431	2686136	705	NA	614	579	629	1350	849	1335	866.6	0.63	0.16	5.514e-06	4.316e-05
ENSB:pxscaOlE2YlfWI9	cpdA_2	3',5'-cyclic adenosine monophosphate phosphodiesterase CpdA	Chromosome	2010676	2011588	912	NA	1372	1215	1109	2302	1637	2198	1602.57	0.47	0.11	5.561e-06	4.347e-05
ENSB:-l4bf6Vf-2ypmG8			Chromosome	3458378	3459266	888	NA	300	257	232	501	389	510	356.39	0.55	0.13	5.607e-06	4.377e-05
ENSB:-2owjxgJmAlm013			Chromosome	716600	717281	681	NA	1861	1668	1440	2880	2338	3008	2155.81	0.48	0.11	5.625e-06	4.382e-05
ENSB:XHx9dLyQjxlL2sl			pCC7120alpha	280758	281139	381	NA	1024	795	711	456	548	468	681.03	-0.81	0.23	5.627e-06	4.382e-05
ENSB:uQrB5NmlshRgQUV	yhhT_3	Putative transport protein YhhT	Chromosome	6349222	6350254	1032	NA	129	130	72	68	43	45	82.68	-1.11	0.32	5.634e-06	4.382e-05
ENSB:Xvrb-xjyqfNExqS	rplD	50S ribosomal protein L4	Chromosome	5051033	5051666	633	NA	6393	8799	14319	46844	19770	41361	21652.3	1.38	0.4	5.646e-06	4.386e-05
ENSB:oyR2TLBYilUaeDz	panC/cmk	Bifunctional pantoate ligase/cytidylate kinase	Chromosome	3573575	3575180	1605	NA	3257	3733	5742	16615	7818	14217	8161.25	1.15	0.33	5.665e-06	4.395e-05
ENSB:XkLFAmKaujQdJRR		putative zinc protease	Chromosome	3341314	3342559	1245	NA	3145	2878	3535	6577	5018	6396	4492.28	0.61	0.15	5.697e-06	4.414e-05
ENSB:U3vt55Vq0iJS-18	glpQ	Glycerophosphodiester phosphodiesterase, periplasmic	Chromosome	1222203	1223373	1170	NA	4579	3639	1367	1341	1068	1367	2258.65	-1.32	0.38	5.725e-06	4.426e-05
ENSB:WX091kphrIWy3vo			Chromosome	1483129	1484218	1089	NA	710	679	830	1564	1168	1626	1069.65	0.65	0.17	5.726e-06	4.426e-05
ENSB:WG6nERVV9zBOXQh			Chromosome	3898718	3899459	741	NA	2697	2292	1907	1893	1534	1781	2031.18	-0.54	0.13	5.777e-06	4.459e-05
ENSB:I6bZlbxpTc2W1ZS	ubiB_4	protein kinase UbiB	Chromosome	5916385	5918386	2001	NA	3779	3356	3257	8073	4740	6636	4827.8	0.6	0.15	5.803e-06	4.474e-05
ENSB:_z7zvIh3uVsbeK0			Chromosome	925213	928345	3132	NA	11621	6295	3502	3112	2710	2005	4944.57	-1.39	0.4	5.866e-06	4.516e-05
ENSB:iC0HqUl9uCIoNu1	ftsH_7	ATP-dependent zinc metalloprotease FtsH	Chromosome	3800070	3801417	1347	NA	1783	1465	1360	1301	1008	1354	1383.99	-0.48	0.12	6.105e-06	4.695e-05
ENSB:7kILftAvpswAQVm	proC	Pyrroline-5-carboxylate reductase	Chromosome	582737	583550	813	NA	1567	1483	1652	2975	2304	3065	2130.01	0.54	0.13	6.156e-06	4.728e-05
ENSB:cf_u5ksZc6t-MVp	psbZ	Photosystem II reaction center protein Z	Chromosome	4811377	4811566	189	NA	44215	39303	39819	31536	24987	37813	36536.9	-0.54	0.13	6.174e-06	4.736e-05
ENSB:2VZQMDSF_RCy4OK			pCC7120beta	88258	88471	213	NA	47	32	21	78	100	164	70.58	1.37	0.4	6.209e-06	4.757e-05
ENSB:c4P1hURynKPLkBK	vldH_1	Validoxylamine A 7'-phosphate phosphatase	Chromosome	846314	846992	678	NA	4035	4338	4270	12319	5926	11081	6707.49	0.83	0.23	6.272e-06	4.797e-05
ENSB:pn-YFI9U6DiOv8M	gatD	Lipid II isoglutaminyl synthase (glutamine-hydrolyzing) subunit GatD	Chromosome	3313208	3314030	822	NA	1869	1832	1899	3618	2606	3514	2502.1	0.52	0.13	6.277e-06	4.797e-05
ENSB:GbzFWhV0b_aKVMv	sasA_21	Adaptive-response sensory-kinase SasA	Chromosome	2692247	2693381	1134	NA	1243	934	900	863	655	772	899.79	-0.55	0.14	6.477e-06	4.944e-05
ENSB:VUQzOsVhQlzfrDM	petJ_1	Cytochrome c6	Chromosome	165870	166206	336	NA	913	799	613	639	382	522	648.68	-0.69	0.18	6.512e-06	4.965e-05
ENSB:Ncof267L8Tjia8z			Chromosome	6412668	6413061	393	NA	163	219	242	610	366	561	347.74	0.9	0.26	6.588e-06	5.01e-05
ENSB:O49ZCp4l4YIeE_6	tagU_2	Polyisoprenyl-teichoic acid--peptidoglycan teichoic acid transferase TagU	Chromosome	2976476	2977895	1419	NA	5214	4211	4530	9868	6483	8284	6273.22	0.54	0.13	6.581e-06	5.01e-05
ENSB:nk6_9cWtNv69OOE			Chromosome	250959	251685	726	NA	2172	2053	1686	1616	1342	1408	1731.22	-0.56	0.14	6.614e-06	5.024e-05
ENSB:T23jtySZ-0bDYjP			pCC7120alpha	24730	25825	1095	NA	800	1064	1842	6677	2703	4488	2770.88	1.41	0.41	6.719e-06	5.097e-05
ENSB:QjEICkQumggA09g	pmpR	Transcriptional regulatory protein PmpR	Chromosome	5128543	5129302	759	NA	1910	1991	1888	3567	2755	3602	2568.48	0.5	0.12	6.771e-06	5.13e-05
ENSB:Gd-qar0ONfxcQuq		putative protein	Chromosome	6342286	6343153	867	NA	735	690	314	273	262	180	419.1	-1.24	0.36	6.901e-06	5.223e-05
ENSB:OKy-mCeTaekkLc1			Chromosome	3525096	3527325	2229	NA	18557	17005	15987	33526	22398	35348	23168.8	0.54	0.13	6.941e-06	5.247e-05
ENSB:LjH2CF0C6R56bPJ			Chromosome	1605320	1605770	450	NA	60633	44370	43032	38902	27549	41718	42835.9	-0.58	0.15	6.978e-06	5.268e-05
ENSB:iCHXtqACOWu3ent			Chromosome	2876581	2877613	1032	NA	1455	1365	1376	2653	2179	2359	1866.68	0.51	0.12	7.045e-06	5.312e-05
ENSB:xwi_MirqjwLIoh8			Chromosome	2073263	2074667	1404	NA	1201	944	984	2029	1398	2049	1397.04	0.53	0.13	7.181e-06	5.408e-05
ENSB:7Yp3mNsCx-1VYQY	rpoC	DNA-directed RNA polymerase subunit beta'	Chromosome	1870587	1872465	1878	NA	23753	22688	31836	70753	42775	67089	41693.7	0.82	0.23	7.255e-06	5.444e-05
ENSB:QoZfI29h_aOexDu	psaI	Photosystem I reaction center subunit VIII	Chromosome	4644996	4645137	141	NA	57633	54892	53229	43526	40064	40737	49025.7	-0.54	0.13	7.245e-06	5.444e-05
ENSB:U30f4keilPBHNa6			Chromosome	941778	941979	201	NA	321	366	274	232	173	148	257.83	-0.85	0.24	7.246e-06	5.444e-05
ENSB:2zYmyQYAmlom14k	folE_1	GTP cyclohydrolase 1	Chromosome	5627338	5627989	651	NA	707	942	981	2431	1428	2632	1462.76	0.9	0.26	7.287e-06	5.461e-05
ENSB:T7gquwVXQ8ITaC2		Putative cytochrome P450 137	Chromosome	1708113	1709493	1380	NA	1498	1258	1009	811	833	833	1055.49	-0.67	0.18	7.363e-06	5.512e-05
ENSB:jtZ55EilIpnlwPD			Chromosome	3052432	3053092	660	NA	4230	3305	3380	2836	2578	3009	3250.21	-0.51	0.12	7.564e-06	5.655e-05
ENSB:8xoNC8aABa28CtW			Chromosome	5353093	5354017	924	NA	67	85	70	26	39	35	55.76	-1.15	0.34	7.611e-06	5.684e-05
ENSB:JVPyxf4Ft3FdRrN	sasA_9	Adaptive-response sensory-kinase SasA	Chromosome	1037491	1042879	5388	NA	1369	1155	854	866	654	798	956.16	-0.64	0.17	7.756e-06	5.782e-05
ENSB:RGwLLy0_46xTMlI	ispF	2-C-methyl-D-erythritol 2,4-cyclodiphosphate synthase	Chromosome	4684078	4684570	492	NA	779	788	845	1544	1213	1611	1106.96	0.56	0.14	7.762e-06	5.782e-05
ENSB:O8Pp16aw0t9YCwF	pcyA	Phycocyanobilin:ferredoxin oxidoreductase	Chromosome	4477201	4477939	738	NA	6709	5303	5426	3715	3994	4377	4992.54	-0.62	0.16	8.085e-06	6.008e-05
ENSB:krX3jY3ixInL3Ky	rayT_2	REP-associated tyrosine transposase	Chromosome	5645250	5645793	543	NA	72	91	82	199	194	176	133.26	0.86	0.25	8.081e-06	6.008e-05
ENSB:4zxUl9Y5EIOVgBG			Chromosome	4128038	4128725	687	NA	1017	985	1214	2796	1610	2512	1633.48	0.74	0.2	8.127e-06	6.032e-05
ENSB:XQnxTijXDHlQJEM			Chromosome	1011687	1012065	378	NA	1098	1143	1008	2048	1544	1943	1435.43	0.5	0.12	8.309e-06	6.16e-05
ENSB:sFiq48_uHKS5krq	amyS	Alpha-amylase	Chromosome	2632732	2634202	1470	NA	974	806	761	657	552	746	754.04	-0.52	0.13	8.428e-06	6.241e-05
ENSB:hUc9CqJDde3dEZj	tspO	Tryptophan-rich protein TspO	Chromosome	4957397	4957871	474	NA	858	776	654	608	524	552	669.1	-0.56	0.14	8.618e-06	6.374e-05
ENSB:840WrMAWlj0BNnE			Chromosome	3798065	3798353	288	NA	269	219	254	108	155	133	195.38	-0.92	0.27	8.644e-06	6.379e-05
ENSB:gyVO1p2tKTtqUw8	hetR	Heterocyst differentiation control protein	Chromosome	2821637	2822537	900	NA	7996	6804	8495	15090	11989	15479	10747.1	0.57	0.15	8.645e-06	6.379e-05
ENSB:Ncnu30z8CMCGoNG			Chromosome	2300019	2300793	774	NA	218	205	195	406	308	393	281.2	0.56	0.14	8.715e-06	6.422e-05
ENSB:f6-asnd9fi4yohu			pCC7120alpha	205249	205714	465	NA	2365	2129	1732	997	1334	951	1629.57	-0.92	0.27	8.772e-06	6.457e-05
ENSB:xlRvniuhhOq8dlW			Chromosome	89187	90009	822	NA	1470	1503	1555	3007	2133	3097	2077.43	0.56	0.14	8.785e-06	6.458e-05
ENSB:PAqzcmRu3aOk_ZV			Chromosome	3984034	3985021	987	NA	92	94	94	261	148	210	144.74	0.78	0.22	8.81e-06	6.469e-05
ENSB:yFoO_uUtfc8YniU	htpX_3	Protease HtpX	Chromosome	4903941	4904904	963	NA	1250	1152	1141	2667	1666	2137	1625.78	0.57	0.14	8.822e-06	6.471e-05
ENSB:IvReeGcBKB65KG9		Carnitine monooxygenase oxygenase subunit	Chromosome	2516277	2517777	1500	NA	1314	1264	1283	1153	695	882	1109.68	-0.62	0.16	8.853e-06	6.485e-05
ENSB:wI1Ogo1anGCvMO0			Chromosome	962043	962643	600	NA	400	353	350	680	512	699	488.09	0.51	0.12	8.962e-06	6.557e-05
ENSB:z_ClhLImvaa5TQ6			pCC7120alpha	286051	286435	384	NA	45	34	19	10	8	12	21.82	-1.64	0.49	9.125e-06	6.669e-05
ENSB:v6hDD7RKNe-naeV	tolQ_2	Tol-Pal system protein TolQ	Chromosome	5484476	5485118	642	NA	877	879	934	2002	1254	1925	1274.82	0.62	0.16	9.274e-06	6.77e-05
ENSB:vcT2JFhj2hB06S_	pknD_1	Serine/threonine-protein kinase PknD	Chromosome	365850	371277	5427	NA	443	422	365	761	598	739	543.64	0.5	0.12	9.294e-06	6.777e-05
ENSB:W5i5nStip7YgzgX	rcsC_62	Sensor histidine kinase RcsC	Chromosome	5921924	5925392	3468	NA	6256	5191	5154	11133	7217	10143	7324.9	0.5	0.12	9.483e-06	6.906e-05
ENSB:v27eJTS1Ww5x1sW	dcd	dCTP deaminase	Chromosome	71102	71672	570	NA	3655	4382	5331	12980	7391	11788	7319.52	0.86	0.25	9.502e-06	6.912e-05
ENSB:0keN-MTWBOcT_uw			Chromosome	4017913	4018345	432	NA	507	405	370	152	258	211	326.77	-1.02	0.3	9.54e-06	6.931e-05
ENSB:9m5E735WSI005Xd	plqA	4-hydroxybenzoate solanesyltransferase	Chromosome	4282782	4283655	873	NA	2374	1981	2063	5264	2830	5065	3142.76	0.69	0.19	9.553e-06	6.933e-05
ENSB:1HqGOvmmFhq9b9_			Chromosome	4867549	4868143	594	NA	833	814	725	593	558	554	689.91	-0.59	0.15	9.585e-06	6.948e-05
ENSB:nRhUgs8p4DSm1vE	hxlR	HTH-type transcriptional activator HxlR	Chromosome	2524932	2525265	333	NA	1024	1032	774	665	626	686	812.16	-0.62	0.16	9.7e-06	7.023e-05
ENSB:zmfHBj6KpCvGe8r			Chromosome	2299475	2299883	408	NA	606	530	570	1101	809	1005	754.53	0.5	0.12	1.01e-05	7.304e-05
ENSB:gzdeV8YyxFhhKQf			Chromosome	3233691	3233913	222	NA	406	296	267	217	204	212	270.21	-0.68	0.19	1.018e-05	7.356e-05
ENSB:dFQVOsUd0_OxP1A	rnhA	Ribonuclease H	Chromosome	147531	148440	909	NA	1964	1912	2484	5457	3339	4870	3235.75	0.74	0.21	1.033e-05	7.455e-05
ENSB:tZO0e3dUK3RUYyF			pCC7120alpha	349839	350061	222	NA	762	451	561	301	244	453	466.86	-0.88	0.26	1.049e-05	7.562e-05
ENSB:YscQvUVIgbTrZDM			Chromosome	5846927	5848133	1206	NA	5377	5156	5122	9753	6870	9950	6881.31	0.49	0.12	1.069e-05	7.673e-05
ENSB:a6cxZHF_q6VeRM3			Chromosome	3934577	3934775	198	NA	7407	7399	10788	21430	18022	19279	13750.7	0.83	0.24	1.067e-05	7.673e-05
ENSB:zstgCVmzgDtNSLv	kmo_3	Kynurenine 3-monooxygenase	Chromosome	5093080	5094637	1557	NA	773	760	816	1616	1156	1441	1070.63	0.55	0.14	1.067e-05	7.673e-05
ENSB:Lkb8tHTuNxfpLcF	valS	Valine--tRNA ligase	Chromosome	1562678	1565723	3045	NA	11687	10297	11884	20846	16095	22396	15205.5	0.52	0.13	1.083e-05	7.76e-05
ENSB:mAuDvHTDhyaLESz			pCC7120alpha	390976	391357	381	NA	1248	1002	734	462	595	593	787.42	-0.86	0.25	1.083e-05	7.76e-05
ENSB:s61wGCFuiNttrpR			pCC7120alpha	152232	152820	588	NA	1473	1641	1670	892	924	1244	1335.51	-0.73	0.2	1.087e-05	7.779e-05
ENSB:qAdul2pSBozkhQJ			Chromosome	2754278	2754776	498	NA	188	192	138	111	104	104	142.05	-0.76	0.22	1.101e-05	7.867e-05
ENSB:AgYi8wsIP9ozt6k			Chromosome	1927861	1929334	1473	NA	677	585	896	2381	1314	1644	1205.35	0.9	0.27	1.108e-05	7.911e-05
ENSB:MSJzUMwm7Pub1AN	bepA_1	Beta-barrel assembly-enhancing protease	Chromosome	2785836	2787273	1437	NA	2819	2077	1895	1838	1449	1730	1978.52	-0.55	0.14	1.113e-05	7.928e-05
ENSB:NVAlD5H3oT334No	cadA	putative cadmium-transporting ATPase	pCC7120beta	114463	117103	2640	NA	790	785	560	1835	1252	1303	1057.92	0.71	0.2	1.112e-05	7.928e-05
ENSB:ZxnjxhlfDUASR4q			Chromosome	2834048	2834780	732	NA	948	675	882	561	539	575	708.04	-0.66	0.18	1.136e-05	8.082e-05
ENSB:jANGfUBB89tjAEN			Chromosome	2847121	2848534	1413	NA	406	388	338	318	210	304	329.48	-0.58	0.15	1.148e-05	8.158e-05
ENSB:fIO8TTdhrFgb0gT	gmd_3	GDP-mannose 4,6-dehydratase	Chromosome	5746680	5747502	822	NA	3210	2891	3123	6857	4382	5530	4225.59	0.56	0.14	1.158e-05	8.221e-05
ENSB:m37U9OvxcZcYN48	gltC	HTH-type transcriptional regulator GltC	Chromosome	700279	701218	939	NA	846	728	612	1279	1150	1608	1012.65	0.59	0.16	1.161e-05	8.235e-05
ENSB:cGKVZtaGCoW7t0Z			Chromosome	4089833	4090772	939	NA	2292	2132	2144	4010	2952	3718	2821.29	0.45	0.11	1.165e-05	8.254e-05
ENSB:G07Il-aPZZP6u4n	folD_2	Bifunctional protein FolD protein	Chromosome	228734	229634	900	NA	11700	8955	9414	8703	6510	8934	9065.89	-0.47	0.12	1.174e-05	8.302e-05
ENSB:84VHltRYjmX-mT1			Chromosome	5420463	5421630	1167	NA	894	611	599	520	443	466	594.39	-0.64	0.17	1.181e-05	8.333e-05
ENSB:OwVBgqYKC5KI6ev			Chromosome	3232856	3233657	801	NA	2006	1678	1653	1498	1251	1615	1625.45	-0.45	0.11	1.18e-05	8.333e-05
ENSB:frBpmB6P-KRcwfZ	btuD_1	Vitamin B12 import ATP-binding protein BtuD	pCC7120alpha	201778	203626	1848	NA	2836	2644	2473	1912	1674	2409	2345.5	-0.54	0.14	1.189e-05	8.383e-05
ENSB:Vfn52kXo-z6aEgk	corA	Cobalt/magnesium transport protein CorA	Chromosome	4951625	4952768	1143	NA	724	651	681	1225	959	1222	893.53	0.47	0.12	1.244e-05	8.759e-05
ENSB:1YKUMbLNfLvvCrv			pCC7120alpha	156026	156284	258	NA	659	649	532	370	403	461	520.93	-0.66	0.18	1.253e-05	8.813e-05
ENSB:F5rC4qxkMvFfiwq	mshA_7	D-inositol-3-phosphate glycosyltransferase	Chromosome	2435913	2437014	1101	NA	224	226	231	461	368	423	316.02	0.58	0.15	1.256e-05	8.813e-05
ENSB:IwDKSF50lM9ply0	bfce	Cellobiose 2-epimerase	Chromosome	4461640	4462807	1167	NA	1527	1564	1748	3898	2306	3652	2373.59	0.67	0.19	1.255e-05	8.813e-05
ENSB:KixokUl34x8xqV8	hemF_1	Oxygen-dependent coproporphyrinogen-III oxidase	Chromosome	752318	753362	1044	NA	17522	11711	14137	11526	7832	11520	12438.9	-0.61	0.16	1.284e-05	8.998e-05
ENSB:IPg7G9SEYHoYA4i	pknD_20	Serine/threonine-protein kinase PknD	Chromosome	3356657	3357662	1005	NA	542	418	370	872	673	818	600.88	0.55	0.14	1.287e-05	9.006e-05
ENSB:LPIe78YJRWdkj-T			pCC7120alpha	174022	174667	645	NA	2331	1846	1868	1833	1358	1727	1833.74	-0.46	0.11	1.288e-05	9.006e-05
ENSB:IW14aOb1vsyg0Zb	ribD_2	Riboflavin biosynthesis protein RibD	Chromosome	4943339	4944023	684	NA	1295	1250	1097	2534	1607	2692	1693.21	0.59	0.16	1.303e-05	9.104e-05
ENSB:TuS0-VjQ5fIA0UT			Chromosome	684478	684637	159	NA	70	71	95	213	144	186	126.07	0.82	0.24	1.334e-05	9.309e-05
ENSB:inhlmhMwGDiFk6r			Chromosome	4513432	4514017	585	NA	832	738	698	1346	1159	1275	991.7	0.48	0.12	1.335e-05	9.309e-05
ENSB:5EqXy4uSfQNqimp	purT	Formate-dependent phosphoribosylglycinamide formyltransferase	Chromosome	1540089	1541265	1176	NA	3769	3344	3692	2514	2547	2401	3102.45	-0.62	0.17	1.347e-05	9.378e-05
ENSB:awN5dqdDa4vZ8Gk			Chromosome	3374342	3374642	300	NA	77132	79820	70680	60460	45419	68827	67563.8	-0.53	0.14	1.365e-05	9.492e-05
ENSB:T3G3_oNKF4grBJR			Chromosome	5669639	5669990	351	NA	1538	872	617	459	505	404	744.26	-1.09	0.34	1.371e-05	9.525e-05
ENSB:hEd0vQHw_nAiVHd	COQ3_3	Ubiquinone biosynthesis O-methyltransferase, mitochondrial	Chromosome	5370956	5373947	2991	NA	7367	7776	8714	16835	12313	15867	11229.3	0.6	0.16	1.378e-05	9.562e-05
ENSB:cV8jo_gEwUjAyJl			Chromosome	3664541	3665036	495	NA	1160	908	770	692	615	736	819.81	-0.58	0.15	1.39e-05	9.637e-05
ENSB:V3s6sXkh03xEGaV			Chromosome	2928825	2929035	210	NA	243	234	258	495	378	474	339.78	0.57	0.15	1.408e-05	9.742e-05
ENSB:q42qQy_fQv7s5TR	adk_1	Adenylate kinase	Chromosome	72594	73149	555	NA	957	893	943	1734	1304	1650	1223.26	0.48	0.12	1.409e-05	9.742e-05
ENSB:wqiH0tP2pRQhpeA	amiF	Formamidase	Chromosome	5995540	5996584	1044	NA	2105	1655	1414	1380	1092	1414	1516.88	-0.54	0.14	1.42e-05	9.807e-05
ENSB:4UfqzbUQUUzym03	soj_1	Sporulation initiation inhibitor protein Soj	pCC7120alpha	69902	70691	789	NA	581	492	567	1143	965	950	769.36	0.6	0.16	1.454e-05	0.0001004
ENSB:Ebc_uDmgLh7hkOT			Chromosome	3674570	3675248	678	NA	5531	4448	3040	3011	2506	2687	3572.56	-0.72	0.21	1.46e-05	0.0001007
ENSB:bC5OEdaSitlUffG			Chromosome	5050726	5051041	315	NA	1922	2920	4794	14459	7177	11657	6819.27	1.29	0.4	1.464e-05	0.0001007
ENSB:oyf46vXig1AeMXr			Chromosome	3422817	3423525	708	NA	720	676	766	1395	1041	1526	996.82	0.57	0.15	1.463e-05	0.0001007
ENSB:nZ3h2kQ7V_bUgwh	ttuD	Sulfur carrier protein TtuD	Chromosome	1044883	1045744	861	NA	567	462	468	362	242	431	424.56	-0.64	0.18	1.473e-05	0.0001012
ENSB:_8ugppLX6gDkCmB			Chromosome	3956308	3956776	468	NA	297	297	251	671	423	525	399.49	0.62	0.17	1.497e-05	0.0001027
ENSB:43dcPXHAZAfpiEd	hisH	Imidazole glycerol phosphate synthase subunit HisH	Chromosome	1622250	1622886	636	NA	3626	2574	2793	2509	1971	2141	2622.83	-0.56	0.14	1.51e-05	0.0001035
ENSB:B3THbjNoeBpx5pF			Chromosome	2222953	2223313	360	NA	1462	1062	796	729	650	685	906.52	-0.73	0.21	1.541e-05	0.0001055
ENSB:fT4R_kygts6DQoz			Chromosome	1477100	1477295	195	NA	3563	2814	1996	2112	1522	1660	2296.67	-0.72	0.21	1.623e-05	0.000111
ENSB:ClPG5DlWNd1VcD9			pCC7120beta	86668	86845	177	NA	1	3	3	17	19	25	10.79	2.49	0.77	1.63e-05	0.0001114
ENSB:4QBA_ljmuwY4k8H			Chromosome	3788538	3788751	213	NA	3439	2877	2632	2674	1848	2633	2689.61	-0.48	0.12	1.66e-05	0.0001133
ENSB:n4mrf8dOmPHdLKO			Chromosome	610599	610983	384	NA	1603	1121	1131	1028	826	855	1103.54	-0.6	0.16	1.68e-05	0.0001145
ENSB:u_r-aPgXcq8usLv			Chromosome	2399453	2400602	1149	NA	1761	1599	2731	7727	4914	4370	3730.79	1.05	0.33	1.692e-05	0.0001152
ENSB:JcCJarD9SCBmfjB			Chromosome	1347726	1350270	2544	NA	2620	2301	2006	4194	3664	3877	3058.32	0.5	0.13	1.718e-05	0.0001168
ENSB:GQgVQR8rBOzmELA			Chromosome	1756559	1758017	1458	NA	4914	4305	4106	3844	3344	3771	4077.41	-0.44	0.11	1.725e-05	0.0001172
ENSB:GLRJSAc999yjuVN			Chromosome	5152219	5152876	657	NA	345	303	371	242	219	234	290.9	-0.64	0.18	1.737e-05	0.0001179
ENSB:vy_WaO8F2Udshcn			Chromosome	1091454	1092084	630	NA	1230	1295	1330	4097	1801	3215	2069.28	0.83	0.25	1.759e-05	0.0001192
ENSB:ZQHBDl61Sve9mWB			Chromosome	1328901	1329879	978	NA	8438	7732	7764	14869	10692	13181	10250.3	0.44	0.11	1.795e-05	0.0001216
ENSB:qtSZA8VjWv0aRJ7		putative zinc protease	Chromosome	3342643	3343927	1284	NA	1514	1435	1770	3532	2568	2981	2250.49	0.62	0.17	1.887e-05	0.0001276
ENSB:iFRFmqpEctyTZfP			Chromosome	3416912	3417329	417	NA	11943	9956	7252	7306	6025	6801	8280.99	-0.62	0.17	1.895e-05	0.000128
ENSB:h1xT_oxRgk2M_Qr	gpmA_1	2,3-bisphosphoglycerate-dependent phosphoglycerate mutase	Chromosome	4033726	4035076	1350	NA	4208	3531	4662	10497	6000	9264	6153.04	0.69	0.2	1.915e-05	0.0001293
ENSB:OEFzLd8tfkCG56j			Chromosome	207549	209211	1662	NA	799	629	528	1233	1012	1215	882.28	0.55	0.14	1.925e-05	0.0001298
ENSB:K5UlUvqKb_Pjg55			Chromosome	4882767	4883103	336	NA	12221	8223	10087	5737	6747	5548	8275.24	-0.78	0.23	1.966e-05	0.0001324
ENSB:zk4qWoe4-o8g1al	kmo_1	Kynurenine 3-monooxygenase	Chromosome	131489	132710	1221	NA	78691	62045	58686	41181	43833	53771	57045.2	-0.61	0.17	1.968e-05	0.0001324
ENSB:uWsl3zJp9jKs5rn			Chromosome	5213219	5214524	1305	NA	3192	3177	3716	8169	4789	7555	4942.36	0.67	0.19	2.042e-05	0.0001373
ENSB:8MeJpbrDzHO8_2L	cmpC_2	Bicarbonate transport ATP-binding protein CmpC	Chromosome	3511417	3513463	2046	NA	550	404	476	1356	654	1146	732.83	0.76	0.23	2.047e-05	0.0001374
ENSB:BsBYDHM53j68GJT	psbD1_2	Photosystem II D2 protein	Chromosome	5441149	5442205	1056	NA	20574	14568	16220	40404	22842	41477	25041.4	0.68	0.19	2.056e-05	0.0001379
ENSB:PJq7u8hbxP3Y5WY	gatA	Glutamyl-tRNA(Gln) amidotransferase subunit A	Chromosome	1224826	1226287	1461	NA	6398	6297	7463	17527	9763	14626	10015.8	0.69	0.2	2.073e-05	0.0001388
ENSB:Tyf8yDJ8o66JMCP	lpxB_2	Lipid-A-disaccharide synthase	Chromosome	4823653	4824910	1257	NA	887	837	840	1617	1128	1592	1124.78	0.48	0.12	2.113e-05	0.0001414
ENSB:aoB0y6lQy66ivx9	rplV	50S ribosomal protein L22	Chromosome	5049011	5049371	360	NA	6296	9298	17418	55697	23666	46655	25057.4	1.38	0.45	2.205e-05	0.0001474
ENSB:1gNHaxPpw93fR5S	murJ	lipid II flippase MurJ	Chromosome	198618	200223	1605	NA	2257	1963	2259	4281	2933	4630	2973.46	0.56	0.15	2.229e-05	0.0001488
ENSB:vxfovz_uwHQHekW	arnT_4	Undecaprenyl phosphate-alpha-4-amino-4-deoxy-L-arabinose arabinosyl transferase	Chromosome	5597232	5598858	1626	NA	1180	1113	809	808	664	758	896.85	-0.58	0.16	2.233e-05	0.000149
ENSB:w3TbxqI9siKUa0Q	dxs	1-deoxy-D-xylulose-5-phosphate synthase	Chromosome	696195	698103	1908	NA	34765	26450	29450	24644	14915	25419	26048	-0.6	0.17	2.313e-05	0.0001541
ENSB:tFVV6DfHef90phw	ecfT	Energy-coupling factor transporter transmembrane protein EcfT	Chromosome	579199	580126	927	NA	3491	3377	3697	6523	4979	6718	4702.98	0.5	0.13	2.355e-05	0.0001567
ENSB:KPOcQ49i5IkFTHq	avtA	Valine--pyruvate aminotransferase	Chromosome	3420685	3421969	1284	NA	3693	2841	3315	5691	4873	6206	4352.41	0.5	0.13	2.397e-05	0.0001594
ENSB:GRI8MJ-C2PCPJlc			Chromosome	5965754	5966213	459	NA	728	621	459	381	394	376	500.72	-0.7	0.2	2.4e-05	0.0001594
ENSB:5z3n2nLCJ7pfEG6	nadD_1	Nicotinate-nucleotide adenylyltransferase	Chromosome	2983910	2984513	603	NA	304	290	298	724	516	510	430.65	0.64	0.18	2.476e-05	0.0001642
ENSB:1ZpIkZjHdmaUHCF	carC_1	All-trans-zeta-carotene desaturase	pCC7120alpha	272835	274335	1500	NA	8770	7212	5512	5611	4216	5763	6206.63	-0.57	0.16	2.511e-05	0.0001664
ENSB:J952F-cXiEaNNlP	crhR	RNA helicase CrhR	Chromosome	1443659	1445201	1542	NA	25478	18546	25701	66443	33657	53887	35858.7	0.76	0.23	2.545e-05	0.0001685
ENSB:C-u0lTuJLOX-KDj			Chromosome	5969504	5969783	279	NA	196	184	167	350	286	335	248.04	0.54	0.15	2.574e-05	0.0001701
ENSB:Uo9GcZi3nUktKac			Chromosome	1793646	1793877	231	NA	316	246	248	211	176	207	236.07	-0.56	0.15	2.575e-05	0.0001701
ENSB:UQqPHiaLQ1cLeHK			Chromosome	6253629	6254397	768	NA	882	915	942	1860	1499	1591	1259.88	0.56	0.15	2.589e-05	0.0001708
ENSB:vL_TmpBAE1ZKe6-			Chromosome	6149408	6150908	1500	NA	1830	1748	1858	1364	1285	1475	1615.64	-0.53	0.14	2.604e-05	0.0001717
ENSB:Zf3Jug2D-e6nYtQ	uppS_2	Ditrans,polycis-undecaprenyl-diphosphate synthase ((2E,6E)-farnesyl-diphosphate specific)	Chromosome	4139776	4140517	741	NA	298	308	343	675	540	587	450.08	0.61	0.17	2.715e-05	0.0001788
ENSB:U7wIvwkCzGoxzhM			Chromosome	5938003	5939161	1158	NA	182	205	190	396	289	402	270.8	0.59	0.16	2.721e-05	0.000179
ENSB:7Sa03g-hmpw6iks	ftsX	Cell division protein FtsX	Chromosome	2110787	2111690	903	NA	425	355	396	720	572	703	518.52	0.49	0.13	2.86e-05	0.0001879
ENSB:d5xOcEUwetGKvRr			Chromosome	3686002	3686206	204	NA	1903	1945	590	587	584	327	1017.32	-1.43	0.48	2.889e-05	0.0001896
ENSB:n5jeGSoVSnJrYhb	lgrD_2	Linear gramicidin synthase subunit D	Chromosome	3166969	3174823	7854	NA	1688	1729	1497	1021	1095	1324	1414.78	-0.61	0.17	2.897e-05	0.00019
ENSB:riUYUSHYSb5pMPU			Chromosome	4784823	4785063	240	NA	3375	2531	1272	1104	1204	915	1766.47	-1.08	0.36	2.918e-05	0.0001911
ENSB:X38w70oIkElxOCG	pbpG_3	Penicillin-binding protein 2D	Chromosome	6356692	6358624	1932	NA	1432	1092	860	885	661	825	963.86	-0.6	0.17	2.93e-05	0.0001917
ENSB:GwKF5vHDIthCA2t			Chromosome	2086394	2086676	282	NA	753	748	685	1978	1566	1193	1130.65	0.76	0.23	2.954e-05	0.0001931
ENSB:5OXePSWMfo8tcur			Chromosome	211896	213228	1332	NA	1405	1299	1222	993	964	931	1152.53	-0.55	0.15	2.963e-05	0.0001935
ENSB:0EIySE5XPSBCiA1	proS	Proline--tRNA ligase	Chromosome	6026348	6028163	1815	NA	5950	6513	7269	13700	9962	14192	9373.11	0.6	0.17	3.034e-05	0.0001976
ENSB:bURWmyKBm4Qc7CU	phnC	Phosphate-import ATP-binding protein PhnC	Chromosome	2673285	2674083	798	NA	839	544	16	7	18	11	245.5	-3.93	1.4	3.033e-05	0.0001976
ENSB:zX_Ld1TTIPm3PX7	ptxD	Phosphonate dehydrogenase	pCC7120gamma	98375	99374	999	NA	7414	5202	283	237	207	247	2324.4	-3.45	1.17	3.043e-05	0.000198
ENSB:rbGxAvBsZGAZvSt		ISL3 family transposase ISAsp1	pCC7120alpha	161192	162413	1221	NA	169	132	161	73	97	94	124.17	-0.82	0.26	3.075e-05	0.0001999
ENSB:Nu6xSLoHehJUF18			Chromosome	1604244	1605324	1080	NA	699	715	647	1182	1008	1280	905.91	0.48	0.13	3.078e-05	0.0001999
ENSB:9G-vz-YWOr8beyZ			Chromosome	102777	103251	474	NA	2892	2350	2265	2334	1607	1852	2228.38	-0.51	0.14	3.091e-05	0.0002005
ENSB:FT3JWK0UYqbuggX			Chromosome	1158004	1158094	90	NA	349	368	281	757	976	646	557.21	0.9	0.29	3.097e-05	0.0002007
ENSB:W6kBJWzJwbVzCQw			Chromosome	5416695	5417016	321	NA	610	450	413	235	324	258	390.67	-0.83	0.26	3.108e-05	0.0002012
ENSB:NUZddezKuT3SszQ	rpsS	30S ribosomal protein S19	Chromosome	5049455	5049734	279	NA	5348	10194	16223	49065	25212	41744	23465.5	1.32	0.44	3.134e-05	0.0002025
ENSB:rVMotQ7TJCphL-d	nrgA_1	Ammonium transporter	Chromosome	1156536	1158003	1467	NA	3573	3097	3617	5753	7195	8986	5271.06	0.74	0.23	3.135e-05	0.0002025
ENSB:MWMz13a1sWpg6l1	murD	UDP-N-acetylmuramoylalanine--D-glutamate ligase	Chromosome	4955214	4956603	1389	NA	9927	10299	10035	19938	13856	17939	13385.1	0.49	0.13	3.154e-05	0.0002036
ENSB:aZ1gyuHvGolZgCs	yadH	Inner membrane transport permease YadH	Chromosome	5055269	5056097	828	NA	1534	1386	1660	3559	2092	3334	2191.91	0.62	0.18	3.247e-05	0.0002094
ENSB:v1a8R5M4h_zC20c	glgB	1,4-alpha-glucan branching enzyme GlgB	Chromosome	829873	832168	2295	NA	20510	13966	14335	45453	22122	37312	24547.9	0.73	0.22	3.284e-05	0.0002115
ENSB:2UYlANWJqklgIeU	dnaE_2	DNA polymerase III subunit alpha	Chromosome	4321424	4324058	2634	NA	4318	4028	4307	9076	5871	7431	5703.45	0.52	0.14	3.297e-05	0.0002121
ENSB:Yxi4itvdxm8vyf5	fabZ	3-hydroxyacyl-[acyl-carrier-protein] dehydratase FabZ	Chromosome	2734819	2735335	516	NA	4139	4240	4896	12449	6117	11122	6885.13	0.76	0.23	3.3e-05	0.0002121
ENSB:rRgKg9_Qm95SK1z			Chromosome	979025	979190	165	NA	61	36	45	24	16	26	35.23	-1.08	0.36	3.341e-05	0.0002145
ENSB:uKV5CVU5w7OJUSl			Chromosome	5970524	5972318	1794	NA	6717	6229	5962	13015	7996	11982	8421.14	0.51	0.14	3.418e-05	0.0002192
ENSB:N55WDXMhNkOIuqP			Chromosome	2200897	2201713	816	NA	28099	24211	24551	22425	13487	22184	22572.2	-0.54	0.15	3.548e-05	0.0002274
ENSB:T0wE-4X6KgLcxkh			Chromosome	1491369	1492863	1494	NA	2260	2311	2324	1991	1391	2011	2064.3	-0.51	0.14	3.576e-05	0.0002289
ENSB:3rW0Wf8vCkBG3dq		Putative multidrug export ATP-binding/permease protein	Chromosome	742332	743973	1641	NA	1685	1659	1566	2989	2174	2789	2103.6	0.43	0.11	3.579e-05	0.0002289
ENSB:SNud-hWt1-pfVb3	menB	1,4-dihydroxy-2-naphthoyl-CoA synthase	Chromosome	2829447	2830281	834	NA	1968	2157	2552	6674	3288	5368	3530.74	0.78	0.25	3.6e-05	0.00023
ENSB:N1g0d2_Xnk8B03l			Chromosome	3929846	3930653	807	NA	955	951	1066	2332	1348	2420	1461.68	0.67	0.2	3.628e-05	0.0002308
ENSB:eWCyfatVDvG6wj6	speA_2	Arginine decarboxylase	Chromosome	5823471	5824938	1467	NA	474	431	456	861	609	867	602.47	0.5	0.13	3.623e-05	0.0002308
ENSB:enQi9zGzOfVGLyf		Putative low molecular weight protein-tyrosine-phosphatase	Chromosome	6040055	6040541	486	NA	1195	1229	1286	2776	1808	2251	1716.55	0.56	0.16	3.629e-05	0.0002308
ENSB:i4KF2j_npVLD4Uo			Chromosome	2961298	2962534	1236	NA	3101	2527	2407	2347	1786	2490	2448.69	-0.44	0.11	3.619e-05	0.0002308
ENSB:VVfpRknh6sEUab0			Chromosome	1427789	1429130	1341	NA	2365	2045	2081	1895	1602	1972	2005.21	-0.41	0.11	3.654e-05	0.0002322
ENSB:BYEBaAJ14Y4XqzJ	purH	Bifunctional purine biosynthesis protein PurH	Chromosome	3745059	3746580	1521	NA	2246	1963	2392	5047	2993	4840	3147.62	0.62	0.18	3.661e-05	0.0002324
ENSB:5pjpb_8gcEtrv7v			Chromosome	5561360	5561825	465	NA	5608	4349	4454	4067	3339	4397	4386.24	-0.44	0.11	3.673e-05	0.0002329
ENSB:Yq3Xgb3TY0-PX-a			Chromosome	5612310	5612553	243	NA	1203	1316	1391	815	874	934	1113.67	-0.65	0.19	3.731e-05	0.0002364
ENSB:huvSlFmj02lG28d			Chromosome	60167	61811	1644	NA	948	1007	893	2105	1655	1577	1339.53	0.6	0.17	3.791e-05	0.0002399
ENSB:0NrI-dJ_zkeUXKj			Chromosome	3783425	3783761	336	NA	2002	1654	1364	1239	1119	961	1409.73	-0.65	0.19	3.845e-05	0.0002431
ENSB:BFwR8GelpSt2SjX	aroQ	3-dehydroquinate dehydratase	Chromosome	3379825	3380269	444	NA	4510	3885	3544	3765	2757	3605	3685	-0.41	0.1	3.973e-05	0.0002509
ENSB:fIyP6fNSaG_i_bP			Chromosome	544301	544661	360	NA	121402	76733	28993	15677	17229	5862	45623.3	-2.21	0.77	4.076e-05	0.0002572
ENSB:maI7KHoQoBRH0XO			pCC7120alpha	89402	89984	582	NA	2365	2060	1883	1602	1508	1855	1894.34	-0.48	0.13	4.102e-05	0.0002586
ENSB:PL_bCThNlXoW-eY			Chromosome	1445294	1445873	579	NA	5529	5257	6307	13227	9798	9985	8184.78	0.62	0.18	4.11e-05	0.0002588
ENSB:qTvSgryrf1mmC0Y	ubiB_2	protein kinase UbiB	Chromosome	687328	689107	1779	NA	19224	15443	15161	47357	22384	34832	24728.8	0.7	0.21	4.121e-05	0.0002592
ENSB:4y9kJsyP-UhspNt	pstA_1	Phosphate transport system permease protein PstA	Chromosome	1051772	1052651	879	NA	1049	901	429	507	313	393	604.41	-0.96	0.32	4.133e-05	0.0002597
ENSB:CbQXuorbfA9gxAM			Chromosome	1419484	1419691	207	NA	619	535	267	227	248	160	350.75	-1.08	0.37	4.141e-05	0.0002599
ENSB:ltskG5dwCBPQXiP	ybhR	putative multidrug ABC transporter permease YbhR	Chromosome	1762465	1763593	1128	NA	95	86	43	36	35	25	54.6	-1.15	0.39	4.17e-05	0.0002615
ENSB:BrOBV_EjYsxA5--			Chromosome	1758209	1758527	318	NA	1120	940	923	859	724	756	894.95	-0.48	0.13	4.199e-05	0.000263
ENSB:LFP-oN9HWrP_rkN	lpxA	Acyl-[acyl-carrier-protein]--UDP-N-acetylglucosamine O-acyltransferase	Chromosome	2735583	2736402	819	NA	4742	4534	5600	13960	6880	12090	7666.12	0.74	0.23	4.247e-05	0.0002658
ENSB:yYeFUCIa9YicsXO	larB	Pyridinium-3,5-biscarboxylic acid mononucleotide synthase	Chromosome	4686520	4687309	789	NA	1452	1397	1574	2832	2057	3064	2015.06	0.54	0.15	4.32e-05	0.0002701
ENSB:DQNXkQbcFXmXNcD	tatA	Sec-independent protein translocase protein TatA	Chromosome	970795	971068	273	NA	6058	4857	4238	4548	3167	4205	4521.22	-0.49	0.13	4.342e-05	0.000271
ENSB:Z4MR5C-pkgO2h-h			pCC7120alpha	370401	370791	390	NA	1228	974	1036	958	766	922	986.11	-0.44	0.12	4.344e-05	0.000271
ENSB:82AKMziVRWouZx1	pip	Proline iminopeptidase	Chromosome	1508708	1509659	951	NA	900	861	951	1735	1476	1566	1228.96	0.53	0.15	4.443e-05	0.0002769
ENSB:FsFkfKx09ahwung			Chromosome	143703	144027	324	NA	1922	1455	1177	1195	934	910	1277.09	-0.64	0.19	4.448e-05	0.000277
ENSB:PUEeOBmsLKVLnxr			Chromosome	136622	137957	1335	NA	9390	7515	2101	2369	1993	2621	4390.79	-1.32	0.46	4.616e-05	0.0002871
ENSB:f9OLYufTXmG9YLk			pCC7120alpha	7320	8292	972	NA	684	498	550	434	277	494	491.62	-0.62	0.18	4.63e-05	0.0002877
ENSB:-GKyctiqfOCkUAn	egtB_4	Hercynine oxygenase	Chromosome	4208810	4209824	1014	NA	1008	857	770	1633	1147	1549	1134.33	0.45	0.12	4.661e-05	0.0002894
ENSB:C0mDF4-Oi0nCZ2I	glk	Glucokinase	Chromosome	3616206	3617235	1029	NA	1511	1309	1212	2346	1788	2759	1776.98	0.49	0.13	4.705e-05	0.0002918
ENSB:vSqOZAicfxZkXBk			Chromosome	4191315	4193646	2331	NA	318	333	354	626	511	716	466.4	0.57	0.16	4.751e-05	0.0002943
ENSB:rsDO8IFq-K5BEAA			Chromosome	3316784	3317528	744	NA	997	947	990	1773	1309	1897	1290.84	0.48	0.13	4.762e-05	0.0002948
ENSB:o6RPqudai5bySqj			Chromosome	4194671	4196114	1443	NA	415	401	429	876	586	759	564.54	0.53	0.15	4.839e-05	0.0002992
ENSB:6EqkrxcwMaFAhu3			pCC7120epsilon	30560	30803	243	NA	859	594	485	423	360	494	538.9	-0.66	0.2	5.01e-05	0.0003095
ENSB:iqIdqev7s-PF7v7	gcvT_2	Aminomethyltransferase	Chromosome	5510982	5512113	1131	NA	6442	6381	6049	11902	8113	13055	8438.49	0.51	0.14	5.261e-05	0.0003246
ENSB:Zligq-ZUUH58o0b			Chromosome	4220707	4221592	885	NA	2528	2341	1860	1534	1610	1539	1931.36	-0.59	0.17	5.296e-05	0.0003265
ENSB:59cMWfDOd47zjwl			Chromosome	1579923	1582785	2862	NA	1379	1336	1356	2759	1814	2403	1800.16	0.49	0.13	5.389e-05	0.0003319
ENSB:6NQDIPbZxVBqMQf	secDF	Protein translocase subunit SecDF	Chromosome	122150	123575	1425	NA	9653	8351	8785	18904	11483	16354	11935	0.51	0.14	5.456e-05	0.0003356
ENSB:Ay949QY5djKTU5Y	hemA	Glutamyl-tRNA reductase	Chromosome	1213220	1214507	1287	NA	17173	10884	11474	10168	7619	10659	11364.8	-0.57	0.16	5.529e-05	0.0003398
ENSB:r0Kn5QZC3Iqp7jy	rimO	Ribosomal protein S12 methylthiotransferase RimO	Chromosome	1442267	1443590	1323	NA	19811	15639	17441	36575	22769	33007	23563.6	0.51	0.14	5.658e-05	0.0003474
ENSB:bGISg0Z2p0t41nt	lptB_4	Lipopolysaccharide export system ATP-binding protein LptB	Chromosome	4895974	4896703	729	NA	610	525	565	1034	757	1003	733.98	0.45	0.12	5.803e-05	0.0003559
ENSB:MHH21VZ1XwX61yy	ilvB_1	Acetolactate synthase isozyme 1 large subunit	Chromosome	501571	503452	1881	NA	988	978	371	442	320	286	574.11	-1.08	0.38	5.863e-05	0.0003593
ENSB:TdlJgnuNtAOMyMK	hxuB_1	Heme/hemopexin transporter protein HuxB	Chromosome	1396559	1398017	1458	NA	729	481	528	412	385	429	498.76	-0.58	0.17	5.902e-05	0.0003613
ENSB:2dE6Gl2mRDlQGFM	pstS	Phosphate-binding protein PstS	Chromosome	1053741	1054785	1044	NA	15978	15010	2446	2145	950	641	6398.93	-2.7	0.99	6.013e-05	0.0003678
ENSB:447555Q-Z1BFr0t		1,4-dihydroxy-2-naphthoyl-CoA hydrolase	Chromosome	4910649	4911228	579	NA	617	639	692	1373	903	1314	900.22	0.56	0.16	6.06e-05	0.0003702
ENSB:2lHY23dD8fIIhtE			Chromosome	3792609	3792819	210	NA	615	450	433	376	281	434	433.02	-0.56	0.16	6.084e-05	0.0003713
ENSB:SgiGJuGxIc1ehBb		IS630 family transposase IS895	Chromosome	2473747	2474332	585	NA	78	71	93	159	172	193	125.4	0.74	0.24	6.123e-05	0.0003733
ENSB:0eU92oNFKkOM1T1			Chromosome	1407673	1407946	273	NA	280	241	247	188	181	188	223.98	-0.56	0.16	6.172e-05	0.0003757
ENSB:uczg7W8aWPXZSlL			Chromosome	3961190	3962063	873	NA	1006	1105	801	817	563	768	849.87	-0.56	0.16	6.174e-05	0.0003757
ENSB:OxVFSRAarc-PFhQ			pCC7120beta	84211	84442	231	NA	4	5	4	25	15	28	12.68	1.76	0.65	6.186e-05	0.0003761
ENSB:lpnghLrHCSFPSlf			Chromosome	714263	714671	408	NA	691	704	565	1381	1271	1096	936.64	0.62	0.19	6.195e-05	0.0003763
ENSB:ZGk0UfAIgwMLudH	smc_7	Chromosome partition protein Smc	Chromosome	5857009	5859082	2073	NA	1020	798	811	714	636	737	791.73	-0.47	0.13	6.233e-05	0.0003782
ENSB:laKU5NeXgeQon9W			pCC7120alpha	303619	303739	120	NA	622	596	540	371	423	410	503.1	-0.61	0.18	6.32e-05	0.0003828
ENSB:ohKWW-LYJCvqqM2			Chromosome	4014538	4016308	1770	NA	843	695	615	512	481	621	632.76	-0.53	0.15	6.32e-05	0.0003828
ENSB:VNfNiXZFIIoxAUP	yfcG_1	Disulfide-bond oxidoreductase YfcG	Chromosome	1320297	1320996	699	NA	2790	2429	1963	2158	1405	1540	2061.68	-0.59	0.17	6.423e-05	0.0003886
ENSB:A29ZnuuRTmYp2NR			Chromosome	4279462	4280533	1071	NA	5602	4823	5550	12597	6828	12496	7704.42	0.63	0.19	6.489e-05	0.0003922
ENSB:klpIxFVCtfktI2a			pCC7120alpha	43845	44220	375	NA	638	591	639	1077	907	1130	816.61	0.47	0.13	6.517e-05	0.0003935
ENSB:SW1ZxGjyzOc27NH			Chromosome	6284679	6285408	729	NA	3903	3290	3004	2375	2510	2619	2987.96	-0.54	0.15	6.687e-05	0.0004034
ENSB:96xjMZbVwVgpSqx	apaH_2	Bis(5'-nucleosyl)-tetraphosphatase, symmetrical	Chromosome	4503855	4506432	2577	NA	2919	1716	1881	6214	3050	5113	3330.56	0.75	0.25	6.708e-05	0.0004043
ENSB:wKiEwXLjG6lJjze	kdpA_1	Potassium-transporting ATPase potassium-binding subunit	Chromosome	3817359	3819099	1740	NA	869	678	967	537	543	425	687.58	-0.75	0.25	6.855e-05	0.0004127
ENSB:Kkg4vHp8uIeQ9yg			Chromosome	116588	117413	825	NA	11594	9717	8831	20749	14383	16181	13277.3	0.49	0.14	7.009e-05	0.0004215
ENSB:NlXk_u-XKe4JRq5			Chromosome	1440686	1441535	849	NA	4695	4072	4802	8904	6005	9157	6116.65	0.52	0.15	7.045e-05	0.0004233
ENSB:a9M1q35jM0JPtMj			Chromosome	1719763	1720099	336	NA	770	627	592	550	483	513	594.17	-0.49	0.14	7.077e-05	0.0004248
ENSB:A9hd5ChJ-H8IlOH			Chromosome	5700992	5701292	300	NA	8383	8842	11613	29651	14670	22477	15356.9	0.78	0.26	7.147e-05	0.0004286
ENSB:ZsnS4fGZRH7xwci			Chromosome	4128764	4130018	1254	NA	3253	3104	2898	5785	4178	4940	3953.45	0.43	0.12	7.162e-05	0.0004291
ENSB:Jrx-qjE61oio2G3			Chromosome	1929375	1930239	864	NA	218	208	283	756	468	440	384.42	0.81	0.28	7.187e-05	0.0004298
ENSB:OjMWRk-9VQFcR1T			Chromosome	5160252	5161476	1224	NA	559	464	543	1202	843	875	731.41	0.58	0.17	7.184e-05	0.0004298
ENSB:AwawwTqyY6z7Wpz	lptB_3	Lipopolysaccharide export system ATP-binding protein LptB	Chromosome	3044264	3045044	780	NA	657	539	657	1337	862	1152	845.65	0.54	0.16	7.279e-05	0.0004349
ENSB:8Aijs_DP1IYCmPH	rpsC	30S ribosomal protein S3	Chromosome	5048176	5048959	783	NA	11363	15984	28852	86031	35571	70208	39193.4	1.2	0.44	7.352e-05	0.0004388
ENSB:g3onJiYP8K1-r2j			Chromosome	3901869	3902187	318	NA	820	725	812	1592	1122	1333	1045.86	0.49	0.14	7.368e-05	0.0004393
ENSB:99jYhfxSEgVS2cJ		Farnesyl diphosphate synthase	Chromosome	229782	230712	930	NA	18249	14784	13193	14031	10681	13650	14126.1	-0.42	0.11	7.468e-05	0.0004448
ENSB:Uvbkz1hM4L17siC	tolB_6	Tol-Pal system protein TolB	Chromosome	1096089	1096650	561	NA	417	421	441	800	594	875	578.21	0.52	0.15	7.523e-05	0.0004477
ENSB:UrMoUjpmAsk70Ix			Chromosome	3554611	3555397	786	NA	2306	1792	1629	1405	1369	1522	1685.45	-0.52	0.15	7.543e-05	0.0004484
ENSB:0t8rhzI9r0HSoB9	actP	Cation/acetate symporter ActP	Chromosome	2000948	2002625	1677	NA	2314	1352	1995	1213	1106	1395	1582.05	-0.66	0.21	7.56e-05	0.000449
ENSB:J2P08ZH5LUjVrDZ	menG	Demethylmenaquinone methyltransferase	Chromosome	6267098	6267788	690	NA	2027	1997	2197	4040	2805	4368	2834.88	0.53	0.15	7.605e-05	0.0004513
ENSB:3RrhKB0fQXhuFFq	secF	Protein translocase subunit SecF	Chromosome	121176	122154	978	NA	3948	3567	3541	6922	4582	6552	4743.16	0.44	0.12	7.647e-05	0.0004533
ENSB:kxZOFyk_nm-aEbB	dinB	DNA polymerase IV	pCC7120alpha	272159	272609	450	NA	598	484	454	455	346	425	462.32	-0.47	0.13	7.705e-05	0.0004563
ENSB:f_sFAGLjYyVdsIf			Chromosome	5682995	5683508	513	NA	164	172	175	331	258	337	234.63	0.55	0.16	7.779e-05	0.0004603
ENSB:ufWXKq3GTog8nnA			Chromosome	1619597	1620659	1062	NA	3434	2896	2467	2129	2125	2346	2592.02	-0.52	0.15	7.913e-05	0.0004673
ENSB:wivgM-6XriIhHrs			pCC7120alpha	383160	383961	801	NA	603	589	812	1946	1061	1450	1041.84	0.74	0.25	7.91e-05	0.0004673
ENSB:LyWsvt10qjjl0-t			Chromosome	3438413	3440612	2199	NA	217	201	202	440	292	373	280.69	0.53	0.15	7.952e-05	0.0004691
ENSB:lEVJ2g4emF3Osmu	dnaJ_6	Chaperone protein DnaJ	Chromosome	5218614	5219238	624	NA	2689	2515	2665	4675	3534	4426	3358.95	0.42	0.11	7.981e-05	0.0004704
ENSB:i7fme_bz01OxIGQ			Chromosome	1912357	1912666	309	NA	1958	1651	641	667	649	410	1017.2	-1.16	0.43	8.054e-05	0.0004742
ENSB:uodfNy3ZELxEtOq			Chromosome	149870	150776	906	NA	11006	9205	13150	28793	15736	27249	16905.2	0.7	0.23	8.074e-05	0.000475
ENSB:2OomFcQ2OmHZRJX	glcK	Glucokinase	Chromosome	2370490	2371444	954	NA	561	527	511	1043	683	991	702.14	0.48	0.13	8.133e-05	0.000478
ENSB:ygvsCoUlZAbQtVS			Chromosome	3381495	3384018	2523	NA	2230	1861	2076	4267	3116	3314	2756.55	0.51	0.14	8.351e-05	0.0004904
ENSB:8YdcEX3ApPzAWc8			Chromosome	2371482	2373816	2334	NA	725	745	845	1462	1146	1740	1085	0.57	0.17	8.459e-05	0.0004959
ENSB:ZQPBkSPahJ_nTQM			Chromosome	751535	751904	369	NA	4207	3319	3373	3268	2603	3379	3367.36	-0.4	0.11	8.461e-05	0.0004959
ENSB:TsxmYxIi_f0O3sB	argG	Argininosuccinate synthase	Chromosome	5716794	5717997	1203	NA	3141	3405	4383	8878	5555	8706	5510.28	0.68	0.22	8.494e-05	0.0004974
ENSB:3cUK5GJeExu7c3y	vapC_2	tRNA(fMet)-specific endonuclease VapC	Chromosome	1759490	1759880	390	NA	1089	887	708	737	593	637	780.66	-0.54	0.16	8.571e-05	0.0005014
ENSB:kftUYFJQf1vHkdN			Chromosome	1338894	1339479	585	NA	998	965	691	645	608	592	760.05	-0.59	0.18	8.584e-05	0.0005017
ENSB:56vjjiFLNTzGCLG			Chromosome	2389169	2389577	408	NA	401	263	173	164	140	165	219.38	-0.81	0.28	8.693e-05	0.0005076
ENSB:X3pXAjuD-W7rZMm			Chromosome	2116427	2117180	753	NA	10365	9391	8714	8307	7082	9078	8863.66	-0.39	0.1	8.729e-05	0.0005091
ENSB:-ACf26DHnPbleex	purN	Phosphoribosylglycinamide formyltransferase	Chromosome	910382	911111	729	NA	381	360	431	774	559	860	546.98	0.57	0.17	8.791e-05	0.000512
ENSB:lAMNqISQoDzblaf	ftsZ	Cell division protein FtsZ	Chromosome	4655901	4657188	1287	NA	6356	5652	6753	11452	8793	11846	8309.75	0.49	0.14	8.795e-05	0.000512
ENSB:L8cvRR02z6gq6Cx			Chromosome	2842075	2842267	192	NA	4425	3451	2485	2448	2200	2340	2917.11	-0.62	0.19	8.93e-05	0.0005194
ENSB:1vmzVhE9aRv-niG			Chromosome	5102092	5102368	276	NA	1928	1859	1703	3159	2657	2937	2339.68	0.42	0.12	8.978e-05	0.0005217
ENSB:bANCT-0TsU8FMgW			Chromosome	4898220	4898913	693	NA	2418	2281	2116	4142	2930	3704	2876.65	0.41	0.11	9.072e-05	0.0005267
ENSB:V-HD4ykAn_1A7Ph			pCC7120gamma	46280	47333	1053	NA	81	79	93	35	53	28	64.15	-1.03	0.38	9.196e-05	0.0005334
ENSB:5KTi9uzQvpbVgTl	panD	Aspartate 1-decarboxylase	Chromosome	4311551	4311935	384	NA	2086	2072	2157	4297	2719	4321	2864.86	0.52	0.15	9.373e-05	0.0005432
ENSB:J6sgs_lwcZNeEtT			pCC7120epsilon	19264	19699	435	NA	296	287	381	703	553	635	466.44	0.62	0.19	9.487e-05	0.0005492
ENSB:yap-dAh6b9OosRI			Chromosome	5496269	5497853	1584	NA	381	365	413	748	538	776	524.79	0.52	0.15	9.541e-05	0.0005519
ENSB:6Wa0tpN5nD5hJkh			pCC7120alpha	243337	243745	408	NA	16326	11646	11588	10939	9267	10838	11824.8	-0.47	0.13	9.769e-05	0.000564
ENSB:k6d5rTNsU6KmRVk	rplB	50S ribosomal protein L2	Chromosome	5049856	5050720	864	NA	12969	18905	32529	92348	39389	80704	43807	1.14	0.43	9.764e-05	0.000564
ENSB:03-Z83_yJNtHL1P	glkA	Glucokinase	Chromosome	5974839	5975775	936	NA	1605	1430	1575	3078	1966	2950	2048.27	0.49	0.14	9.839e-05	0.0005675
ENSB:qlxklUSsZ7xeFC1			Chromosome	1808720	1808879	159	NA	155	110	95	303	176	255	175.72	0.66	0.22	0.0001005	0.0005791
ENSB:9YBLfHxhpvRQjj2			Chromosome	4942034	4943210	1176	NA	2015	1734	1793	3098	2377	3416	2357.55	0.42	0.12	0.0001009	0.0005805
ENSB:KajoExlt3aM2RC0			Chromosome	5407502	5407700	198	NA	772	816	573	1801	1203	1245	1041.02	0.63	0.2	0.0001009	0.0005805
ENSB:aBNbrhbhoInuPVo	nit1	Deaminated glutathione amidase	Chromosome	2393999	2394815	816	NA	2230	2173	2872	5177	3736	5268	3490.95	0.61	0.19	0.0001013	0.0005821
ENSB:BjhBLxS8AvHdh4i	prmC_1	Release factor glutamine methyltransferase	Chromosome	117427	118342	915	NA	9872	8722	8897	18998	12000	15444	12036.3	0.47	0.13	0.0001017	0.0005831
ENSB:Jj2GcXs5KbNxJcq	gph_1	Phosphoglycolate phosphatase	Chromosome	139351	140086	735	NA	552	465	648	1602	807	1223	851.29	0.71	0.24	0.0001016	0.0005831
ENSB:FwE4H87DQKFbJ1k	murK	N-acetylmuramic acid/N-acetylglucosamine kinase	Chromosome	5556255	5557218	963	NA	637	507	489	460	390	454	492.49	-0.46	0.13	0.0001052	0.0006029
ENSB:zy7k46oWfqJkpRi	kinB	Alginate biosynthesis sensor protein KinB	Chromosome	2508305	2510021	1716	NA	1047	1115	1108	2429	1699	1831	1507.48	0.55	0.16	0.0001053	0.0006029
ENSB:No2UiYtwjfvdK39	noc_1	Nucleoid occlusion protein	pCC7120alpha	70700	71819	1119	NA	1433	1471	1644	2976	2584	2662	2097.37	0.55	0.16	0.0001075	0.0006149
ENSB:q8zN88ZWP36tUoi			pCC7120delta	35888	36323	435	NA	345	289	222	198	179	226	245.17	-0.58	0.18	0.0001092	0.0006243
ENSB:S1Dd7r8oE6R2d7E			Chromosome	1794444	1795689	1245	NA	6889	6882	6838	5247	3233	6197	5924.61	-0.6	0.19	0.0001095	0.0006247
ENSB:TrekXAVxgQgATGz			pCC7120gamma	78550	78724	174	NA	688	617	536	421	411	542	540.96	-0.53	0.16	0.0001095	0.0006247
ENSB:Oc1V-X3m6qCq5eW	mshA_18	D-inositol-3-phosphate glycosyltransferase	Chromosome	4465827	4466997	1170	NA	123	134	121	90	68	99	107.28	-0.63	0.2	0.0001105	0.0006291
ENSB:ab0fhVsYEpHjH88	glnA	Glutamine synthetase	Chromosome	2807482	2808907	1425	NA	26092	37912	43718	78498	70314	102517	58381.4	0.79	0.28	0.0001104	0.0006291
ENSB:aC19Oc4zd09kB1F			Chromosome	206634	207423	789	NA	275	312	282	571	496	510	401.45	0.55	0.17	0.0001116	0.000635
ENSB:6_wFNCHdZ7tp8Zk			pCC7120alpha	398802	400728	1926	NA	3948	2837	279	278	200	229	1326.64	-2.68	1.1	0.0001126	0.00064
ENSB:-QAd3_9rZU5Ok3D	btuD_4	Vitamin B12 import ATP-binding protein BtuD	Chromosome	205638	206619	981	NA	1548	1569	1569	3172	2226	2601	2073.74	0.48	0.14	0.000113	0.000641
ENSB:sHsQL2GQW5e8eKZ	pknD_6	Serine/threonine-protein kinase PknD	Chromosome	815624	821015	5391	NA	512	460	419	900	676	746	607.21	0.47	0.13	0.000113	0.000641
ENSB:llaH-bewvNcXGHR	ppsA_3	Phosphoenolpyruvate synthase	Chromosome	3810279	3810870	591	NA	1135	782	564	603	440	543	680.8	-0.67	0.22	0.0001143	0.0006479
ENSB:3d8N1s5SmnVxo4W			pCC7120alpha	407540	407846	306	NA	313	269	234	206	192	205	239.05	-0.53	0.16	0.0001155	0.0006541
ENSB:CbcRkdqqM1ZEY0Q			Chromosome	1353845	1354940	1095	NA	529	504	383	983	948	798	680.09	0.62	0.2	0.0001159	0.0006556
ENSB:EMPfl87ogX2hetR	gvpA_3	Gas vesicle structural protein	Chromosome	2706451	2706667	216	NA	356	344	268	233	215	266	283.18	-0.54	0.16	0.0001204	0.00068
ENSB:hiE_D2PyKwV6tut			pCC7120epsilon	31317	32919	1602	NA	2299	1818	1797	1539	1490	1547	1765.92	-0.48	0.14	0.0001204	0.00068
ENSB:H9QIiCMa9yuQPRw			Chromosome	4069076	4070567	1491	NA	3304	2792	3200	6356	4029	5642	4117.8	0.49	0.14	0.0001212	0.0006837
ENSB:qKUunF_lgN1RwcS			Chromosome	658122	659316	1194	NA	1398	1329	1324	2793	1760	2350	1783.22	0.48	0.14	0.0001219	0.0006869
ENSB:AswpA7fv5-AGpKU			Chromosome	2172168	2173023	855	NA	1694	1611	1866	1125	1223	1291	1497.87	-0.58	0.18	0.000122	0.0006869
ENSB:FFNCWCCXvW_N8Jt	cysL	HTH-type transcriptional regulator CysL	pCC7120gamma	97400	98303	903	NA	555	410	100	153	94	118	240.8	-1.35	0.53	0.0001229	0.0006915
ENSB:wcW__rceaDtmR-R			Chromosome	2171315	2172101	786	NA	722	611	781	494	482	543	615.65	-0.57	0.17	0.0001243	0.0006989
ENSB:lp-aJ7ptwWPNWi8			Chromosome	3567118	3567487	369	NA	1907	1981	2005	4195	2698	3485	2650.8	0.51	0.15	0.0001245	0.0006992
ENSB:geZ-eJKAk6U59rq	rapA_1	RNA polymerase-associated protein RapA	pCC7120alpha	21362	24668	3306	NA	553	699	1416	4485	1873	2699	1859.83	1.17	0.45	0.0001263	0.0007085
ENSB:Dzd7uS6jUK7YVX-	dbpA_2	ATP-dependent RNA helicase DbpA	Chromosome	4025731	4027900	2169	NA	662	588	734	456	449	518	577.64	-0.57	0.18	0.0001271	0.0007122
ENSB:TSTjviR4BrLheAI			Chromosome	3930663	3931305	642	NA	1465	1407	1582	3010	2006	2747	1990.84	0.5	0.15	0.0001283	0.0007185
ENSB:9aki-shGOJlDK8a	kaiA	Circadian clock protein KaiA	Chromosome	3522617	3522926	309	NA	761	745	749	1255	1064	1360	973.16	0.44	0.12	0.0001295	0.0007242
ENSB:wcjrmT8KWPg8p10			Chromosome	749072	749438	366	NA	633	605	504	1100	856	945	759.86	0.47	0.13	0.0001296	0.0007242
ENSB:ZRXR-Q2O3xNK5gt		3 beta-hydroxysteroid dehydrogenase/Delta 5-->4-isomerase	Chromosome	6318075	6319080	1005	NA	967	808	994	2054	1257	1747	1270.11	0.54	0.16	0.0001327	0.000741
ENSB:NO2L8utlfuldBWy			Chromosome	2002634	2002889	255	NA	175	129	146	68	84	117	121.97	-0.74	0.26	0.0001337	0.000746
ENSB:wnhCMXJrvn5ag5i	pknD_30	Serine/threonine-protein kinase PknD	Chromosome	5567277	5568960	1683	NA	4356	3869	3474	6491	4879	6697	4865.86	0.38	0.11	0.0001342	0.0007484
ENSB:Trpbv6W9olK3stP			Chromosome	2602879	2603377	498	NA	318	259	195	193	162	182	219.94	-0.59	0.19	0.0001352	0.0007529
ENSB:6T2ZmQT5lUAiFa8	argH	Argininosuccinate lyase	Chromosome	4687821	4689207	1386	NA	3116	2575	2660	4676	3638	5537	3618.15	0.45	0.13	0.0001355	0.0007533
ENSB:n8CfWBJb3_y78T9			Chromosome	2253478	2254606	1128	NA	3525	2849	3594	1924	2357	2238	2810.68	-0.64	0.21	0.0001354	0.0007533
ENSB:TxpM5Bb-VJrjUej			Chromosome	104850	105627	777	NA	9232	10374	11815	19335	17347	25118	15212.7	0.61	0.2	0.0001361	0.0007561
ENSB:PJUdnXKLrk1pB2Z			Chromosome	5373930	5376075	2145	NA	5101	4741	5431	9459	6975	9102	6673.69	0.46	0.13	0.0001385	0.0007686
ENSB:hQJCEYX3ZzboA2u			Chromosome	2810949	2811183	234	NA	1017	1386	1289	4435	1894	2708	2035.42	0.82	0.3	0.0001406	0.0007797
ENSB:IJM70FcUx4IXRxF			Chromosome	243865	244669	804	NA	177	195	169	360	318	316	251.86	0.56	0.17	0.000141	0.0007811
ENSB:Rp5N0jS1AddBEgR			Chromosome	4833859	4834156	297	NA	3505	2212	2899	2473	972	1402	2262.94	-0.83	0.31	0.0001411	0.0007811
ENSB:SXbY8PxFG9WUKwQ	ecfA2_1	Energy-coupling factor transporter ATP-binding protein EcfA2	Chromosome	1806821	1807496	675	NA	1620	1552	1662	2954	2117	2897	2091.9	0.44	0.13	0.0001443	0.0007981
ENSB:W8JllDd7Q9mNG-H			Chromosome	3035896	3036403	507	NA	2356	1887	1658	1834	1247	1621	1769.88	-0.46	0.14	0.0001444	0.0007981
ENSB:oT6CkS6ZueVaqE9			Chromosome	2190766	2190994	228	NA	161	152	166	311	252	288	217.72	0.52	0.16	0.0001451	0.000801
ENSB:app-zFy_sMnh7rF			Chromosome	3657096	3657459	363	NA	806	651	464	404	429	368	528.39	-0.68	0.23	0.0001474	0.0008131
ENSB:cMQ-3zMCHjPP5se			pCC7120alpha	281135	281408	273	NA	1217	1174	883	733	785	790	944.17	-0.57	0.18	0.0001493	0.000823
ENSB:--nsd9Anz1htRI1			Chromosome	980	1670	690	NA	959	796	1534	3983	1849	2920	1922.21	0.9	0.34	0.0001502	0.0008271
ENSB:9LwFOXd7ZRNE4ya			Chromosome	4124958	4125477	519	NA	5876	5993	7196	14861	8553	15684	9376.15	0.64	0.21	0.0001508	0.0008294
ENSB:y0uYIVi4_QjTfRi			Chromosome	5421657	5425398	3741	NA	2398	1699	1642	1558	1342	1370	1680.75	-0.52	0.16	0.0001522	0.0008364
ENSB:GDa0yYed6PfSAjd			Chromosome	4468307	4469018	711	NA	372	354	379	715	510	646	486.22	0.47	0.14	0.0001526	0.0008369
ENSB:pk_3HC9bgOHkGB4			Chromosome	2677470	2677998	528	NA	1586	915	38	62	37	34	454.13	-3.11	1.41	0.0001525	0.0008369
ENSB:poyqCiYoFPLfLYz	rcsC_43	Sensor histidine kinase RcsC	Chromosome	3776052	3779787	3735	NA	3084	2376	1992	2019	1653	2096	2211.01	-0.49	0.14	0.0001536	0.0008417
ENSB:qfhmUEnPjCqh1pX		IS5 family transposase ISAcma45	pCC7120alpha	268527	270177	1650	NA	3536	2924	2845	3045	2208	2702	2883.17	-0.39	0.11	0.0001538	0.0008421
ENSB:-bl1mauwL4hT-ug	rpoC2	DNA-directed RNA polymerase subunit beta'	Chromosome	1872565	1876633	4068	NA	51122	47771	64160	122679	77456	124023	78881.6	0.61	0.2	0.0001551	0.0008485
ENSB:1PbIzaZ8PJ0eZpf	birA	Bifunctional ligase/repressor BirA	Chromosome	6271149	6271974	825	NA	1452	1433	1430	2565	1862	2835	1887.49	0.46	0.13	0.0001554	0.0008497
ENSB:apKusnJipPK5L40			Chromosome	5342122	5342410	288	NA	5188	4637	5115	4309	3610	4575	4606.59	-0.42	0.12	0.0001557	0.0008502
ENSB:G7E_s_4ehmjQjNw	MgdE	Monoglucosyldiacylglycerol epimerase	Chromosome	2285207	2286455	1248	NA	1228	1084	1182	2611	1498	2185	1585.87	0.52	0.16	0.0001581	0.000863
ENSB:p4gRDUmxQqNgv4Y			Chromosome	6166965	6167439	474	NA	1274	1236	1291	2360	1629	2404	1661.8	0.46	0.13	0.0001592	0.0008677
ENSB:4ALULzKCyUEQ9tE			Chromosome	6292102	6292972	870	NA	5165	4049	4700	4146	3345	4029	4265.11	-0.42	0.12	0.0001595	0.000869
ENSB:C5ag6b1VPnm7HdS	nadA	Quinolinate synthase A	Chromosome	5573696	5574671	975	NA	2770	2592	3243	5961	4066	5639	3952.26	0.53	0.16	0.0001606	0.0008728
ENSB:IUMz70kjsi8mead			Chromosome	4375639	4376749	1110	NA	1093	901	707	686	631	656	786.09	-0.54	0.16	0.0001605	0.0008728
ENSB:_Y0enuPatukprPx			Chromosome	3205739	3206906	1167	NA	227	223	178	167	133	168	184.25	-0.53	0.16	0.0001605	0.0008728
ENSB:KYesc_K4dl7Qmeg			Chromosome	605365	605962	597	NA	383	391	329	686	497	655	480.07	0.46	0.13	0.000161	0.0008739
ENSB:FMeIrdSsO4AzPqF			Chromosome	6365662	6366175	513	NA	183	185	118	112	99	102	135.07	-0.66	0.23	0.0001663	0.0009022
ENSB:XF8O06f9MiW5YYu			Chromosome	3300429	3302826	2397	NA	14978	13493	15557	26777	19414	27280	19186.2	0.45	0.13	0.0001673	0.0009065
ENSB:oGSZAG6BScG_H7H	rpsQ	30S ribosomal protein S17	Chromosome	5047114	5047360	246	NA	1600	2423	4100	11159	4938	9681	5378.86	1.07	0.43	0.0001677	0.0009081
ENSB:fcg0uFk2Bt0GNpS			Chromosome	133933	134995	1062	NA	3268	2881	2122	2093	1874	2235	2429.51	-0.51	0.16	0.000168	0.0009089
ENSB:hv2P__C-MicST-3	cya_2	Bifunctional hemolysin/adenylate cyclase	Chromosome	4415144	4416914	1770	NA	1355	1270	1246	2231	1632	2159	1619.39	0.38	0.11	0.0001682	0.0009089
ENSB:xFIH-G88232ccUv			Chromosome	120724	121138	414	NA	1674	1635	1650	3117	2140	2833	2131.85	0.43	0.12	0.0001704	0.0009203
ENSB:RwrbVSXHjDU8jMH		Phosphorylated carbohydrates phosphatase	Chromosome	324734	325403	669	NA	1852	1548	1835	3933	2329	3204	2384.6	0.53	0.16	0.0001706	0.0009206
ENSB:-D5fEE_r_Tt-ODY	aroK	Shikimate kinase	Chromosome	1478703	1479249	546	NA	2457	2338	2890	5726	3420	6111	3704.27	0.61	0.2	0.000175	0.0009433
ENSB:U3lChhzeTCMtmLb			pCC7120alpha	406237	406609	372	NA	2064	1337	448	602	425	531	907.3	-1.14	0.46	0.0001773	0.0009547
ENSB:4Jqi7zdzPB1hBH4			Chromosome	1061147	1061993	846	NA	5659	5683	903	937	547	661	2467.14	-2.07	0.9	0.0001777	0.0009559
ENSB:oy8a1pYNjs_13Yl	lptB_1	Lipopolysaccharide export system ATP-binding protein LptB	Chromosome	1217551	1218334	783	NA	1191	1042	1101	1996	1393	2106	1438.38	0.44	0.13	0.0001778	0.0009559
ENSB:0Wzl447_LuWP9an	petJ_2	Cytochrome c6	Chromosome	276723	277089	366	NA	1024	840	900	1873	1359	1452	1217.45	0.48	0.14	0.0001814	0.0009746
ENSB:TwoITixKqQYAgvI			Chromosome	6267979	6269215	1236	NA	4310	3400	3007	3112	2472	3201	3257.33	-0.43	0.12	0.0001823	0.0009786
ENSB:jcHn0oaFax4pdgy			Chromosome	105948	108288	2340	NA	4917	5864	6654	10913	10067	13577	8500.89	0.62	0.21	0.0001837	0.0009845
ENSB:s8LGwQ5tfAXBDn1			Chromosome	5662070	5662298	228	NA	7432	7930	6304	6217	5149	5126	6436.36	-0.5	0.15	0.0001837	0.0009845
ENSB:ZAHs1mE6bakhO_M			Chromosome	5722806	5723004	198	NA	1594	1214	963	1028	818	877	1088.83	-0.55	0.17	0.0001857	0.0009941
ENSB:OGUcAbO8hYFLAxx		Cyclic AMP receptor protein	Chromosome	2803091	2803775	684	NA	243	211	189	372	383	391	293.75	0.54	0.17	0.0001869	0.0009999
ENSB:1t82MPogXlYTQ4l			Chromosome	1016845	1017109	264	NA	439	329	295	225	250	190	293.34	-0.67	0.23	0.0001891	0.00101
ENSB:MnQ_oN5mXjB3oaZ			Chromosome	6130330	6130747	417	NA	2397	1774	1491	1300	1334	1228	1606.77	-0.59	0.19	0.0001891	0.00101
ENSB:Ha9mhSWRaQk9GhE	lpxB_1	Lipid-A-disaccharide synthase	Chromosome	2736580	2737735	1155	NA	1762	1494	1909	3992	2318	3447	2415.67	0.57	0.18	0.0001906	0.001016
ENSB:gfFX7WfqD1UHNes			Chromosome	5136414	5137164	750	NA	1403	1241	1238	2668	1578	2517	1724.59	0.49	0.15	0.0001907	0.001016
ENSB:k_-6CZXrS5MdGMA	trmD	tRNA (guanine-N(1)-)-methyltransferase	Chromosome	4683303	4684062	759	NA	2207	2115	2310	3913	2962	3993	2863.73	0.44	0.13	0.0001919	0.001022
ENSB:vaGiSXROM_BbUV5			Chromosome	3424393	3424615	222	NA	34	14	23	93	58	52	43.84	1.01	0.41	0.0001945	0.001035
ENSB:HFAE3r6yoGILzh8			Chromosome	4213298	4213886	588	NA	359	307	373	707	496	616	466.29	0.5	0.15	0.0001953	0.001038
ENSB:-i_WWoMcZ0y0TiK			Chromosome	3909121	3909592	471	NA	4284	3588	3077	3279	2671	2992	3330.9	-0.43	0.13	0.0001968	0.001045
ENSB:w1HMFxIV-MiluDX	panE	2-dehydropantoate 2-reductase	Chromosome	1565797	1566757	960	NA	656	690	686	1168	1174	1235	923.49	0.52	0.16	0.0001969	0.001045
ENSB:gfIKhNkIi5ay2J3	murF	UDP-N-acetylmuramoyl-tripeptide--D-alanyl-D-alanine ligase	Chromosome	36975	38331	1356	NA	3503	2649	2916	5239	3919	5226	3830.17	0.41	0.12	0.0001972	0.001045
ENSB:zbFLmOMsAaa6Jbk	btuD_6	Vitamin B12 import ATP-binding protein BtuD	Chromosome	1059867	1061148	1281	NA	6063	6155	1589	2161	1649	1916	3307.3	-1.11	0.46	0.0001973	0.001045
ENSB:lkq_lvVIQqXb9Ov	yqgN	putative protein YqgN	Chromosome	5744776	5745358	582	NA	320	256	274	540	395	480	369.8	0.46	0.14	0.0001987	0.001051
ENSB:rw_-1VuOkAOCiKY			Chromosome	1772086	1772329	243	NA	95	76	58	38	35	58	60.68	-0.78	0.29	0.0001987	0.001051
ENSB:w0sqWLcQzmzoU6T			Chromosome	1242515	1243301	786	NA	2691	2030	1612	1489	1433	1595	1822.81	-0.55	0.18	0.0001991	0.001052
ENSB:tny7GcZ-2dbx39I			Chromosome	3646551	3646779	228	NA	74	73	52	45	33	41	53.75	-0.74	0.27	0.0002007	0.00106
ENSB:E2JjhS08clerr-h	kaiB_1	Circadian clock protein KaiB	Chromosome	3523031	3523358	327	NA	1315	1242	1305	2227	1675	2427	1664.98	0.43	0.13	0.0002012	0.001061
ENSB:Z6bGqIwBGI7k8ca	livH_3	High-affinity branched-chain amino acid transport system permease protein LivH	Chromosome	3041754	3042705	951	NA	1430	1283	1495	2712	1970	2386	1844.5	0.46	0.14	0.000202	0.001065
ENSB:oKjpNYvBtgppcHF			Chromosome	532331	532436	105	NA	405	213	193	160	141	173	215.42	-0.74	0.27	0.0002024	0.001066
ENSB:rwbwohv5EvPKKiV	sasA_6	Adaptive-response sensory-kinase SasA	Chromosome	744779	746987	2208	NA	1330	1131	1048	1927	1515	1920	1452.75	0.37	0.11	0.0002043	0.001075
ENSB:IBny2rBvYNpijaE	apcD_2	Allophycocyanin subunit alpha-B	Chromosome	4409047	4409533	486	NA	48334	40340	43343	37168	20481	38558	38161.1	-0.57	0.18	0.0002053	0.001079
ENSB:MKkmQXEyNfdwIhk			Chromosome	2857582	2857987	405	NA	1463	1258	1321	3226	1697	2604	1867.18	0.55	0.18	0.0002063	0.001084
ENSB:jVNyEeZiciF3hWJ			Chromosome	3717601	3718552	951	NA	2117	2343	1377	5772	5430	3102	3298.93	0.87	0.34	0.0002093	0.001099
ENSB:-CV5FnTWC_tI1e0			Chromosome	426656	430133	3477	NA	3163	2296	2307	2246	1869	2127	2345.48	-0.44	0.13	0.000214	0.001122
ENSB:_5JK_zDLtDpQL8K	dppB_2	Dipeptide transport system permease protein DppB	Chromosome	5479835	5480873	1038	NA	4615	4463	4815	8727	5968	8517	6053.53	0.45	0.13	0.0002148	0.001126
ENSB:1YJZILBqCJ3zbT7	lspA	Lipoprotein signal peptidase	Chromosome	5472184	5472661	477	NA	2019	1935	1632	3581	2314	3384	2417.25	0.45	0.13	0.0002156	0.001128
ENSB:YXvgTeEENy2SF5i			Chromosome	6178198	6178546	348	NA	205	141	112	89	83	114	124.96	-0.68	0.24	0.0002157	0.001128
ENSB:bZafQ0yRXLCdnuu			Chromosome	2325994	2326312	318	NA	1350	1178	1247	689	892	954	1072.93	-0.61	0.21	0.0002163	0.00113
ENSB:qLa2oq6qAtJhdTE		Putative cytochrome P450 135A1	Chromosome	5587078	5588485	1407	NA	3953	1792	2465	2158	862	1254	2089.44	-0.89	0.35	0.0002174	0.001135
ENSB:0HTXk2DEeMnW-gZ	sir_2	Sulfite reductase [ferredoxin]	Chromosome	1601398	1603351	1953	NA	23349	19780	21130	42657	26628	50841	29752.6	0.55	0.18	0.0002217	0.001156
ENSB:Ry4aE-wzDX4uC0t	prlC	Oligopeptidase A	Chromosome	1014603	1016712	2109	NA	10737	8290	8588	8129	6280	8856	8494.18	-0.41	0.12	0.0002216	0.001156
ENSB:VRfBjypF6rxcj9U		Germacrene A synthase	Chromosome	5586088	5587057	969	NA	1841	844	1100	983	375	604	960.6	-0.9	0.35	0.0002223	0.001158
ENSB:DGvTvu9uza2A0SW			pCC7120epsilon	35186	35621	435	NA	155	140	126	65	99	79	113.74	-0.75	0.28	0.0002226	0.001158
ENSB:DvCcVUFDl1eVMLC			Chromosome	977077	978022	945	NA	1821	1413	1304	1333	1078	1331	1383.92	-0.42	0.12	0.0002233	0.001161
ENSB:TZqUO6daj0fFv6c	dctA	C4-dicarboxylate transport protein	Chromosome	391432	392746	1314	NA	64	68	58	127	234	142	115.25	0.96	0.39	0.0002256	0.001172
ENSB:FPrBSqKYbvczSTs			Chromosome	1716846	1718391	1545	NA	859	753	873	1807	1122	1463	1118.46	0.5	0.16	0.0002283	0.001185
ENSB:Trb-hxNv2ApG0bo			Chromosome	1509753	1510494	741	NA	315	261	279	563	375	506	374.25	0.47	0.14	0.0002304	0.001195
ENSB:bfXh2rXGtRr-jGo		Putative pterin-4-alpha-carbinolamine dehydratase	Chromosome	5442813	5443095	282	NA	6733	4364	3293	3353	2887	2738	3926.6	-0.67	0.24	0.000231	0.001197
ENSB:83u8Wtm1A3aOMms			Chromosome	3771734	3772964	1230	NA	5343	4989	4268	4742	2591	3328	4230.88	-0.55	0.18	0.0002318	0.0012
ENSB:ACLMQzmEKQ-TwIn			Chromosome	2672177	2673188	1011	NA	744	497	13	27	16	17	224.18	-3.02	1.52	0.0002317	0.0012
ENSB:ZY-7aUbj-mfMN0m			Chromosome	148502	149693	1191	NA	5541	4826	7097	14567	8069	15011	8860.82	0.68	0.24	0.0002321	0.0012
ENSB:MZlCKJE961uxld-			Chromosome	298526	305573	7047	NA	7009	4941	1663	2309	1532	2041	3270.06	-1.06	0.44	0.0002379	0.001229
ENSB:bdzTip4PqbtimRn			Chromosome	4411537	4411987	450	NA	5469	4845	3985	3741	3322	4407	4317.13	-0.45	0.14	0.0002417	0.001247
ENSB:_U1OElMX5Y3Hht-	bicA_2	Bicarbonate transporter BicA	Chromosome	1930269	1931973	1704	NA	479	396	651	1559	806	1122	806.38	0.74	0.28	0.000243	0.001253
ENSB:dwz06X2XnUyN1EY	yfiY_12	putative siderophore-binding lipoprotein YfiY	Chromosome	3124733	3125747	1014	NA	304	258	264	522	391	452	358.31	0.45	0.14	0.0002539	0.001308
ENSB:DAnBRNPHn8SRPXr			Chromosome	568563	568677	114	NA	525	493	547	449	371	417	472.38	-0.47	0.14	0.0002544	0.00131
ENSB:bqWqp9Zc4Pu--tJ	cbbY	Protein CbbY	pCC7120alpha	63088	63775	687	NA	425	373	343	276	232	359	336.73	-0.51	0.16	0.0002555	0.001314
ENSB:T0AQ3RpwZavIg14	gyrA_1	DNA gyrase subunit A	Chromosome	521748	524256	2508	NA	4275	3521	3559	6348	4710	6055	4660.96	0.35	0.1	0.0002561	0.001316
ENSB:-DQlLes13Cjvu3v	mprA_1	Response regulator MprA	Chromosome	1406795	1407482	687	NA	374	294	261	235	222	205	268.33	-0.55	0.18	0.0002571	0.001321
ENSB:55m9Cka7T6nvMaq			Chromosome	3565810	3566122	312	NA	21032	23139	32559	65037	41624	57172	39013.5	0.67	0.24	0.0002583	0.001324
ENSB:u_nbS5zt2kW2S3C			Chromosome	5761177	5761654	477	NA	872	846	921	1766	1148	1614	1167.54	0.47	0.15	0.0002581	0.001324
ENSB:SfFT0gn0aWeTSFA	pknD_24	Serine/threonine-protein kinase PknD	Chromosome	4506721	4508437	1716	NA	4651	4184	3749	7137	5324	6576	5180.01	0.36	0.1	0.0002598	0.001331
ENSB:EzaDGywV01rtmp2			Chromosome	1410151	1410964	813	NA	536	442	495	992	625	904	648.98	0.47	0.15	0.0002603	0.001331
ENSB:qsTP3qESFPzgJY8			pCC7120beta	186373	186613	240	NA	339	343	291	668	431	574	430.53	0.48	0.15	0.0002601	0.001331
ENSB:GFsQKAIHu8lLj6D			pCC7120alpha	107974	109735	1761	NA	742	753	741	337	526	475	613.16	-0.71	0.26	0.0002619	0.001338
ENSB:VrsLmRAvXAv2Di4			Chromosome	1685681	1685894	213	NA	1020	789	796	759	634	775	798.76	-0.41	0.12	0.0002627	0.001341
ENSB:PhYLrg4n6oPB0V7	psaX	Photosystem I 4.8 kDa protein	Chromosome	1526609	1526744	135	NA	27685	21888	22489	16187	15354	22718	21211.3	-0.51	0.16	0.0002656	0.001354
ENSB:Y9RBb8DKNaEbNPD	nplT	Neopullulanase	Chromosome	5549741	5551208	1467	NA	7334	5685	3301	3406	3018	3656	4432.9	-0.68	0.25	0.0002658	0.001354
ENSB:oqih1MJNUGQ8RrQ			Chromosome	4743919	4744333	414	NA	1434	1233	1021	1037	908	1004	1113.38	-0.45	0.14	0.0002659	0.001354
ENSB:-sgmrurjE2nynjl	livF_2	High-affinity branched-chain amino acid transport ATP-binding protein LivF	Chromosome	3045378	3046173	795	NA	680	645	701	1385	959	1117	896.74	0.47	0.15	0.0002663	0.001355
ENSB:IV4QCRT6luDx978			pCC7120alpha	90114	90438	324	NA	563	493	455	382	367	447	455.06	-0.46	0.14	0.0002722	0.001383
ENSB:rWYGwN8UWkGzo2q	ald_1	Alanine dehydrogenase	Chromosome	2837151	2838243	1092	NA	1510	1159	1094	2818	2052	1942	1724.09	0.54	0.18	0.0002722	0.001383
ENSB:VYepxw78IAFljhj			Chromosome	4146238	4146475	237	NA	991	749	814	754	579	779	779.97	-0.42	0.13	0.0002736	0.001389
ENSB:VKfXkmVomw8Pgro			Chromosome	1670822	1671062	240	NA	30	27	16	50	65	74	42.57	0.9	0.37	0.0002743	0.001391
ENSB:z62X4EVZE14zGj9	petB_1	Cytochrome b6	Chromosome	273000	273639	639	NA	4161	3157	2563	18156	4968	6785	6222.62	1.02	0.43	0.0002767	0.001402
ENSB:6fIXIkzNHO1FIye			Chromosome	3204483	3205665	1182	NA	171	158	140	129	102	117	137.49	-0.53	0.17	0.0002791	0.001413
ENSB:C1VvBkoNWCE5BbP			Chromosome	4324242	4324710	468	NA	681	573	646	477	473	517	568.4	-0.48	0.15	0.0002793	0.001413
ENSB:3T74MgZcNpfPUqD			Chromosome	2975801	2976197	396	NA	723	557	514	1265	947	942	807.28	0.52	0.16	0.0002848	0.001439
ENSB:W1rlkExT6erj-o1			Chromosome	5047372	5047597	225	NA	1268	1554	3092	8424	3323	7048	3907.82	1.04	0.44	0.0002848	0.001439
ENSB:sokX-wO477jEl5F	opuCC	Carnitine transport binding protein OpuCC	Chromosome	1136070	1136979	909	NA	411	401	463	856	746	714	590.17	0.54	0.18	0.0002874	0.00145
ENSB:xh4Pz5NlYhVaAI_			Chromosome	423174	426633	3459	NA	2961	2210	2412	2325	1798	2271	2335.98	-0.4	0.12	0.0002909	0.001467
ENSB:zf6kJRykU2UFl3O			Chromosome	1153733	1154045	312	NA	1097	806	702	607	603	694	757.44	-0.53	0.17	0.0002921	0.001472
ENSB:sRlgjfcqnWRnY8V	rhaS_1	HTH-type transcriptional activator RhaS	Chromosome	1969529	1970363	834	NA	325	307	221	146	199	179	234.46	-0.68	0.25	0.0002954	0.001487
ENSB:BBlhu-H4-2yN6mA	yfmC_1	Fe(3+)-citrate-binding protein YfmC	Chromosome	3097494	3098487	993	NA	192	198	152	348	247	373	245.2	0.52	0.17	0.0002992	0.001505
ENSB:L21OkRJDZjhTuQ0			Chromosome	2867621	2867798	177	NA	103	128	145	339	217	242	190.83	0.67	0.24	0.0003013	0.001515
ENSB:VQt9Al3imdLwUtC		putative ABC transporter-binding protein	Chromosome	4684651	4686439	1788	NA	4872	4913	5033	8495	6629	8456	6298.18	0.4	0.12	0.0003032	0.001522
ENSB:XbL1q4Ld7m_SJvz			Chromosome	5419841	5420486	645	NA	620	379	435	377	297	372	415.26	-0.54	0.17	0.0003031	0.001522
ENSB:AUDbBWuMuNlpxbm	moaA_2	GTP 3',8-cyclase	Chromosome	3749021	3750029	1008	NA	1723	1605	1588	2770	2061	2656	2033.01	0.36	0.11	0.0003039	0.001524
ENSB:2pgiKzT-4gQpCGy			Chromosome	100489	100687	198	NA	348	277	148	171	131	98	198.24	-0.85	0.35	0.0003157	0.001582
ENSB:A6xZujTaGj8Sbpy			Chromosome	6002370	6002976	606	NA	759	678	647	578	525	631	640.95	-0.41	0.12	0.0003179	0.001592
ENSB:aQP88BwACG8ivST			Chromosome	2343877	2344174	297	NA	488	411	345	786	612	675	541.99	0.46	0.14	0.0003204	0.001603
ENSB:FZQSY73u9E86KEX	rplE	50S ribosomal protein L5	Chromosome	5045700	5046249	549	NA	10055	12660	22567	59635	24612	49090	28356.1	0.96	0.41	0.000327	0.001634
ENSB:kzn1JEyuqpIdE1l	glmU	Bifunctional protein GlmU	Chromosome	4728512	4729868	1356	NA	4228	3755	4400	8147	5229	8173	5514.1	0.48	0.15	0.0003278	0.001637
ENSB:XwJpWic1TTs4Qa6			Chromosome	337401	338556	1155	NA	822	793	948	1727	1140	2034	1208.48	0.57	0.19	0.0003288	0.001641
ENSB:gaRuvO6zFOlKBho	ogt	Methylated-DNA--protein-cysteine methyltransferase	Chromosome	5962465	5963002	537	NA	625	551	455	491	375	392	484.87	-0.48	0.15	0.0003322	0.001656
ENSB:jfQStemntit1FvR			Chromosome	5975830	5976034	204	NA	375	267	277	582	446	518	402.12	0.47	0.15	0.0003333	0.00166
ENSB:wjcYPjJZ-WuwIIM	kdpC_2	Potassium-transporting ATPase KdpC subunit	Chromosome	5087416	5088016	600	NA	897	704	715	1312	1078	1238	974.32	0.4	0.12	0.0003338	0.001662
ENSB:47a9Jh_Q33Abx3F			pCC7120epsilon	19711	20689	978	NA	691	719	818	1569	1202	1257	1025.21	0.53	0.17	0.0003387	0.001685
ENSB:sQ9hNbrWlcXSR74	hepT	Heptaprenyl diphosphate synthase component 2	Chromosome	101710	102682	972	NA	2624	2568	2834	6480	3257	6513	3899.03	0.61	0.22	0.0003406	0.001693
ENSB:SndvpjcklH1K07l	moeA	Molybdopterin molybdenumtransferase	Chromosome	6131151	6132390	1239	NA	907	721	756	1367	1000	1390	1002.51	0.4	0.12	0.0003409	0.001693
ENSB:0t9R-9O2FikBcRS	phoP_6	Alkaline phosphatase synthesis transcriptional regulatory protein PhoP	Chromosome	6168563	6168938	375	NA	279	188	185	172	122	176	187.48	-0.55	0.18	0.0003419	0.001696
ENSB:qScyUG2DpKAnrXJ	pssM	Exopolysaccharide glucosyl ketal-pyruvate-transferase	Chromosome	3792888	3793803	915	NA	932	1011	1274	2454	1548	2353	1552.81	0.59	0.21	0.0003518	0.001745
ENSB:usR2xuWiPI62tua			Chromosome	593128	594049	921	NA	11579	9304	7082	7377	6264	7684	8250.68	-0.49	0.16	0.000354	0.001754
ENSB:O0h8z3UE7X_M-pE	hup	DNA-binding protein HU	Chromosome	4752953	4753238	285	NA	16983	15869	18096	14120	10942	16053	15462.8	-0.45	0.14	0.000358	0.001772
ENSB:ltrV5DdB2xJUQbg			Chromosome	793164	794568	1404	NA	1078	816	792	767	611	827	816.87	-0.42	0.13	0.0003586	0.001774
ENSB:OI7ZbpTbS43o_XN			Chromosome	3227559	3228540	981	NA	1777	1621	1621	1619	1149	1597	1567.68	-0.38	0.11	0.00036	0.001779
ENSB:TlAJE6FXdWGLjDa			Chromosome	2841442	2841850	408	NA	21822	16208	15300	16186	11497	16064	16176.5	-0.43	0.13	0.0003609	0.001782
ENSB:Qa0j8lTumP0rS2c			Chromosome	5128116	5128479	363	NA	1359	805	923	866	569	788	886.42	-0.55	0.19	0.0003663	0.001808
ENSB:q2e4swM1hogn6NY			Chromosome	3647269	3647638	369	NA	182	141	127	107	88	127	129.43	-0.55	0.19	0.0003672	0.00181
ENSB:cNiTrLOm9HTLUob			Chromosome	4920315	4920651	336	NA	139	89	86	65	66	66	86.23	-0.66	0.25	0.0003726	0.001836
ENSB:nvFiWEvj7Eldbw_	purL	Phosphoribosylformylglycinamidine synthase subunit PurL	Chromosome	4406021	4408370	2349	NA	2111	1934	2475	5030	2872	4551	3069.93	0.56	0.19	0.0003753	0.001848
ENSB:FgeeEtGCK_Vs-Zb	araQ_3	L-arabinose transport system permease protein AraQ	Chromosome	6302210	6303038	828	NA	1373	1377	1354	2531	1699	2642	1787.4	0.45	0.14	0.000377	0.001855
ENSB:v05aCDnW1Y2FlDs			Chromosome	2496753	2497236	483	NA	2169	1731	1629	1767	1327	1520	1695.64	-0.41	0.12	0.0003778	0.001857
ENSB:kr3tLSmz2-EwYCU			Chromosome	1481102	1481963	861	NA	4003	4087	4563	7730	5824	7828	5568.65	0.46	0.14	0.0003819	0.001876
ENSB:6XE3BYUDXyWNCeM			pCC7120alpha	270302	270767	465	NA	352	410	411	263	253	330	342.41	-0.55	0.19	0.0003855	0.001892
ENSB:hp_KP27BmJyVQRq	bla	Beta-lactamase OXA-10	Chromosome	2978043	2978895	852	NA	413	437	514	1152	621	941	659.11	0.6	0.21	0.000386	0.001893
ENSB:KIBnGf6_4fn_sde	recD2_2	ATP-dependent RecD-like DNA helicase	pCC7120gamma	33492	37992	4500	NA	1926	1368	1189	1231	972	1231	1322.48	-0.49	0.16	0.0003865	0.001893
ENSB:t1kRHq0qg16oJXL			Chromosome	4655434	4655827	393	NA	979	1023	1180	1949	1726	1935	1444.69	0.5	0.16	0.0003885	0.001902
ENSB:0KKagIYJIN8mnAH		Orange carotenoid-binding protein	Chromosome	3888468	3888927	459	NA	2045	1271	505	759	458	407	913.44	-1.03	0.46	0.0003889	0.001902
ENSB:TCHe6tFUv0nJ2gt	yjiA_1	P-loop guanosine triphosphatase YjiA	Chromosome	2105010	2105982	972	NA	7229	5366	5537	5711	4262	5415	5593.53	-0.39	0.12	0.0003898	0.001905
ENSB:5kOlIVbwkuR4tOB	pyk_2	Pyruvate kinase	Chromosome	4827143	4828913	1770	NA	6733	5910	8528	18379	9899	15124	10420.8	0.62	0.23	0.0003958	0.001933
ENSB:1arLrZbjmd6wJa_	mkl	putative ribonucleotide transport ATP-binding protein mkl	Chromosome	191108	191891	783	NA	2150	2043	2007	3524	2747	3212	2575.87	0.37	0.11	0.0003985	0.001945
ENSB:QU9ldrKp0Layxkp			Chromosome	469799	470048	249	NA	309	214	209	187	156	200	213.52	-0.52	0.17	0.0003995	0.001948
ENSB:s1c7oEmqvoWBW_Z	serS	Serine--tRNA ligase	Chromosome	4790979	4792260	1281	NA	3399	3734	4044	7380	5035	9253	5318.66	0.57	0.2	0.0004032	0.001964
ENSB:YnFeQFMPGHDEC24			Chromosome	3663956	3664418	462	NA	809	700	577	570	491	624	631.42	-0.44	0.14	0.0004067	0.00198
ENSB:K70MRJ0Q8USPCsc			Chromosome	4920598	4921231	633	NA	487	371	245	256	208	270	307.66	-0.61	0.22	0.0004156	0.002022
ENSB:194E42QMzWuTry0	psbV	Cytochrome c-550	Chromosome	278287	278779	492	NA	29972	25465	25236	22066	13957	25877	23806.4	-0.5	0.17	0.0004161	0.002023
ENSB:WI16A2Ryxv4a-aG	menH_1	2-succinyl-6-hydroxy-2,4-cyclohexadiene-1-carboxylate synthase	Chromosome	113060	113975	915	NA	10951	8901	8097	7367	6262	9062	8465.41	-0.44	0.14	0.0004174	0.002027
ENSB:B_uBjSPAZwh6D8D			Chromosome	5003297	5004620	1323	NA	907	761	855	2069	1067	1593	1170.45	0.55	0.19	0.0004192	0.002035
ENSB:r4RnZ7cwJGLt1DL	hypB	Hydrogenase maturation factor HypB	Chromosome	806343	807189	846	NA	2101	1847	1579	1459	1348	1705	1682.97	-0.43	0.13	0.0004229	0.002051
ENSB:iEGr2a4ACCBOxng			Chromosome	6067653	6068997	1344	NA	1671	1376	1695	3270	2080	2836	2103.67	0.48	0.15	0.0004234	0.002052
ENSB:Z4wooiz9jQUlePa			pCC7120alpha	354586	355531	945	NA	246	213	252	143	154	201	204.79	-0.57	0.2	0.000428	0.002072
ENSB:d20YsWS_z2G4niU			pCC7120alpha	80829	81300	471	NA	498	395	359	291	313	256	357.72	-0.57	0.2	0.000431	0.002085
ENSB:0185O1A5i4Ka22E	liaR_1	Transcriptional regulatory protein LiaR	pCC7120alpha	231825	232482	657	NA	4528	4399	3351	2078	3039	2238	3358.73	-0.68	0.26	0.0004404	0.002129
ENSB:xSaHeBLBGAMageX	pheS	Phenylalanine--tRNA ligase alpha subunit	Chromosome	5771824	5772817	993	NA	6103	5416	5473	9856	6805	10542	7202.67	0.4	0.12	0.000446	0.002154
ENSB:hliujutrTwp26lu	iscS_2	Cysteine desulfurase IscS	Chromosome	3736384	3737548	1164	NA	1885	1334	1304	1162	1091	1259	1347.38	-0.47	0.15	0.0004464	0.002154
ENSB:4WkapPWzrHLgPu3			pCC7120delta	13525	16036	2511	NA	2990	3104	3335	6762	4070	5939	4258.13	0.5	0.16	0.000447	0.002156
ENSB:vxbEMgtWbjwB3uw			Chromosome	2459901	2460165	264	NA	346	323	300	232	234	162	272.09	-0.63	0.23	0.0004483	0.00216
ENSB:ss7dmr7l5g3QkS2			Chromosome	3562969	3563263	294	NA	856	778	533	611	458	454	620.29	-0.56	0.2	0.0004487	0.002161
ENSB:H04nvD_oFWV_Mos			Chromosome	3856113	3857619	1506	NA	957	891	861	1517	1116	1547	1127.16	0.37	0.11	0.0004496	0.002163
ENSB:yayxvfuuARO-xUK	rimM	Ribosome maturation factor RimM	Chromosome	3421972	3422713	741	NA	948	803	1121	1770	1442	2225	1352.58	0.56	0.19	0.0004515	0.002171
ENSB:KrR39tbeJBWYpxu	copA_2	Copper-exporting P-type ATPase	Chromosome	4569300	4571748	2448	NA	7072	5763	5774	5789	4247	6137	5798.93	-0.37	0.11	0.0004558	0.00219
ENSB:ONjK93_iyUe2QgA			Chromosome	4371938	4373393	1455	NA	252	242	299	543	444	457	366.95	0.53	0.18	0.0004594	0.002204
ENSB:wleHZEL23U0Ut4E			Chromosome	3016815	3017430	615	NA	947	861	886	1550	1191	1416	1124.22	0.37	0.11	0.0004591	0.002204
ENSB:LKPHnHZ_dnqqVxs			Chromosome	1908824	1910528	1704	NA	5773	5049	4930	9637	6430	8409	6570.08	0.38	0.12	0.0004602	0.002206
ENSB:cI2NheeF6BOE5SU			Chromosome	4772656	4773373	717	NA	1459	1408	1402	2900	1712	2805	1894.83	0.48	0.15	0.0004624	0.002214
ENSB:mKmTKv84X10PohB			Chromosome	3112308	3112533	225	NA	224	184	211	155	104	188	178.78	-0.55	0.19	0.0004626	0.002214
ENSB:3_FJL9dTwVMngPh	psbU	Photosystem II 12 kDa extrinsic protein	Chromosome	1433291	1433741	450	NA	64236	62093	57857	60282	44042	60091	58219.6	-0.35	0.1	0.0004723	0.002258
ENSB:8PmdD1evI9viLYx			Chromosome	69987	70224	237	NA	59644	47739	36776	38107	33627	38765	42667.3	-0.48	0.16	0.0004735	0.002263
ENSB:MbsovsTlZFc-y5V			Chromosome	5992219	5992771	552	NA	921	790	675	717	583	694	732.75	-0.4	0.13	0.0004747	0.002266
ENSB:KA_w1dlqMrAxvBs			Chromosome	5237863	5238394	531	NA	4334	3231	3548	6295	4725	6337	4651.07	0.39	0.12	0.0004845	0.002312
ENSB:ODRTj0a0UA3hpyA	ackA	Acetate kinase	Chromosome	3060032	3061250	1218	NA	1096	978	889	1574	1306	1593	1220.51	0.35	0.11	0.0004858	0.002312
ENSB:d--PlvIBDuQHl8m			Chromosome	3277623	3278901	1278	NA	152	228	189	390	416	374	288.19	0.65	0.25	0.0004857	0.002312
ENSB:udrl410z7ElX5-X	aroF_1	Phospho-2-dehydro-3-deoxyheptonate aldolase	Chromosome	478300	479365	1065	NA	846	805	650	686	558	669	705.94	-0.41	0.13	0.0004858	0.002312
ENSB:dJ6MrYAa7B81AlN	mprA_2	Response regulator MprA	Chromosome	5663529	5664216	687	NA	2834	2582	2406	4260	3152	4263	3193.1	0.33	0.1	0.0004904	0.002333
ENSB:1ywqCFlAiledN8z			Chromosome	526681	527059	378	NA	664	641	533	450	456	525	550.78	-0.47	0.15	0.0004919	0.002338
ENSB:LTgcPCg89iuJBSm	tolB_7	Tol-Pal system protein TolB	Chromosome	1096695	1097217	522	NA	248	274	244	440	365	513	340.7	0.48	0.16	0.0004938	0.002345
ENSB:MJP6es_Oo4cnW-8	kaiC	Circadian clock protein kinase KaiC	Chromosome	3523432	3524992	1560	NA	4819	4870	5948	9974	7337	10922	7152.59	0.51	0.17	0.0004941	0.002345
ENSB:NvGRLIIgLWO-0dA			Chromosome	4519586	4519949	363	NA	1317	1161	889	898	825	805	992.2	-0.5	0.16	0.0004976	0.002359
ENSB:uc6tQetYY9Jt0YV			Chromosome	2794220	2794814	594	NA	1646	1539	1753	3122	2166	2861	2138.8	0.43	0.14	0.0005005	0.002371
ENSB:xAvFCely6Q7QN7z	btuD_10	Vitamin B12 import ATP-binding protein BtuD	Chromosome	2925531	2927337	1806	NA	730	580	834	1587	968	1561	1012.93	0.56	0.2	0.0005013	0.002373
ENSB:pSNbTJ2QV0KVYxy	lipM	Octanoyltransferase LipM	Chromosome	2343056	2343776	720	NA	4546	3224	3031	2961	2302	3287	3227.89	-0.46	0.15	0.000502	0.002375
ENSB:ovBj0K8LRkBMm8Z			Chromosome	1334632	1334815	183	NA	76655	47595	22481	10337	14643	3521	30168.7	-1.72	0.9	0.0005036	0.00238
ENSB:5rxO0ejyEIWwfpW			Chromosome	5571642	5572224	582	NA	514	440	459	1010	575	885	628.88	0.48	0.16	0.0005071	0.002395
ENSB:QLFPYTz3RzUATR0	spoVD	Stage V sporulation protein D	Chromosome	835214	837044	1830	NA	8828	7414	7620	13495	9822	12370	9756.17	0.34	0.1	0.0005096	0.002405
ENSB:nIp_DCHCHH6-iJU			Chromosome	1666288	1666531	243	NA	376	305	190	199	168	209	242.73	-0.61	0.23	0.0005153	0.00243
ENSB:Klj8zn66_ssKF-m	hemN	Oxygen-independent coproporphyrinogen III oxidase	Chromosome	3785365	3786748	1383	NA	681	533	454	477	385	464	500.71	-0.45	0.14	0.0005179	0.002441
ENSB:jBLxD61COrhv02p			Chromosome	3542510	3542921	411	NA	297	259	192	174	178	149	211.38	-0.59	0.22	0.0005191	0.002445
ENSB:YqcnmNWL9ZV502_			Chromosome	1539539	1540037	498	NA	1666	1713	1361	2916	2366	2492	2052.94	0.44	0.14	0.0005236	0.002464
ENSB:keq6zKb1auAs87q	dapB	4-hydroxy-tetrahydrodipicolinate reductase	Chromosome	3046251	3047088	837	NA	3081	2630	2925	5679	3481	5416	3770.17	0.45	0.15	0.000524	0.002464
ENSB:7lpJg1wS86gfXTD			Chromosome	5600058	5600559	501	NA	6429	4661	275	407	258	422	2121.91	-2.33	1.32	0.0005316	0.002498
ENSB:m52OBvsKZKbRukY	argS	Arginine--tRNA ligase	Chromosome	4488052	4489819	1767	NA	4214	4191	4415	8068	5311	8466	5640.85	0.46	0.15	0.0005324	0.002499
ENSB:Pxqf-tyQhz8TP1t			Chromosome	2719486	2720389	903	NA	2209	1763	1730	1341	1484	1265	1658.28	-0.53	0.18	0.0005345	0.002507
ENSB:VKiPcFccXgJUYlS			Chromosome	2999840	3001127	1287	NA	20276	17011	14641	14162	12975	15819	15891.8	-0.41	0.13	0.000535	0.002508
ENSB:y5AeRBAqVLca6gS	rpsA_1	30S ribosomal protein S1	Chromosome	140187	141219	1032	NA	32457	31683	44330	94844	52098	75214	53458.1	0.61	0.23	0.0005371	0.002516
ENSB:8MR69Y9k1PmiD6p			Chromosome	2366836	2367898	1062	NA	3754	3157	2901	2698	2586	2775	3002.06	-0.41	0.13	0.0005404	0.002529
ENSB:cbZ1hpijjLv2wJk			Chromosome	4065022	4066381	1359	NA	488	459	458	820	668	741	596.97	0.4	0.13	0.0005432	0.00254
ENSB:Yl-Q5he20GMIEqc			Chromosome	191964	193395	1431	NA	2821	2477	2447	4707	3099	4286	3236.95	0.38	0.12	0.0005456	0.00255
ENSB:PNNkV5QRYfTfMb3			Chromosome	3050409	3050760	351	NA	5883	4765	4627	4990	3817	4822	4820.67	-0.34	0.1	0.0005486	0.002562
ENSB:6W_SGX56aJSRNj7			Chromosome	5447754	5448627	873	NA	7026	7322	8333	22049	9264	17769	11481	0.65	0.25	0.0005525	0.002578
ENSB:hUw9vTh8LCilEEp	fbpA	Iron-utilization periplasmic protein	Chromosome	1638285	1639296	1011	NA	2131	1658	398	609	489	576	986.84	-1.07	0.51	0.0005528	0.002578
ENSB:VPYKLOh5YOb7qAc	nasF	Uroporphyrinogen-III C-methyltransferase	Chromosome	611772	612555	783	NA	984	776	957	2143	1187	1652	1246.15	0.52	0.18	0.0005551	0.002587
ENSB:tn4AcNDiwgtvzep			Chromosome	3280874	3281312	438	NA	253	336	291	588	420	637	410.93	0.54	0.19	0.0005682	0.002645
ENSB:I50wj4xi4h43dcj			Chromosome	3686250	3686454	204	NA	2546	2300	968	973	1031	435	1411.49	-1	0.47	0.0005744	0.002672
ENSB:H--kQETxGBzr94J			Chromosome	2252567	2253362	795	NA	1024	743	780	511	633	626	730.8	-0.56	0.2	0.0005766	0.002681
ENSB:81d0eWLzyNXKx5V			Chromosome	1480480	1481002	522	NA	2430	2608	2760	4726	3556	4749	3409.98	0.44	0.14	0.0005795	0.002692
ENSB:sMFz7IRACpx7Fl0			Chromosome	681167	682127	960	NA	1866	1608	1582	2668	2345	2643	2090.98	0.36	0.11	0.0005803	0.002694
ENSB:h9Inm0DXp_BrIMd	yafP_1	putative N-acetyltransferase YafP	Chromosome	3665173	3665668	495	NA	638	580	461	467	390	505	509.1	-0.43	0.14	0.000591	0.002741
ENSB:JyXrdP6YYgBtqr1			Chromosome	471957	472284	327	NA	11707	6551	7826	684	3139	1832	5537.59	-1.59	0.85	0.0006039	0.002799
ENSB:5kv0tCkV4Dl_32Q	galE_2	UDP-glucose 4-epimerase	Chromosome	5617551	5618550	999	NA	3327	3093	2797	5124	3740	5723	3883.26	0.39	0.12	0.0006057	0.002805
ENSB:3uypIiqCfjEIL7B			Chromosome	5480900	5481182	282	NA	378	424	423	792	577	720	542.35	0.46	0.15	0.0006082	0.002815
ENSB:hJlXCtOhWCj5ml7			Chromosome	3647979	3648342	363	NA	140	120	113	78	75	109	106.96	-0.56	0.2	0.000609	0.002816
ENSB:95HUYN8UyqhQLY-			pCC7120beta	183811	184921	1110	NA	136	118	79	53	47	94	88.61	-0.73	0.3	0.0006096	0.002817
ENSB:2x3priQ5QqTWqbq	yidC	Membrane protein insertase YidC	Chromosome	4123812	4124955	1143	NA	21374	19015	25635	49632	28418	51179	31520.3	0.57	0.21	0.0006104	0.002818
ENSB:ZS0oaVf4UWfHSbE			Chromosome	2895590	2896793	1203	NA	1348	1011	1010	951	822	1028	1032	-0.4	0.13	0.0006118	0.002821
ENSB:aXygNfWFJSAuiEs			Chromosome	161680	162349	669	NA	808	700	733	504	580	441	641.38	-0.57	0.21	0.0006114	0.002821
ENSB:P1q8f9l_gsd_0GN			Chromosome	1168548	1168911	363	NA	265	285	178	82	168	93	185.24	-0.88	0.4	0.0006143	0.00283
ENSB:W2xqQ0j3xFKhiiz		IS5 family transposase ISAcma43	pCC7120alpha	20195	20984	789	NA	132	93	123	91	68	84	99.57	-0.57	0.21	0.0006186	0.002848
ENSB:NHVcBrDibodwOq5		Iron-sulfur cluster carrier protein	Chromosome	1304510	1305893	1383	NA	694	814	755	571	559	569	672.22	-0.5	0.17	0.0006234	0.002868
ENSB:TvvP4wkBDB4F4b6			Chromosome	4746459	4747131	672	NA	3263	2373	2357	1925	1908	2377	2382.89	-0.46	0.15	0.0006252	0.002874
ENSB:7LDtoL46tMT0OxI			Chromosome	6130768	6131071	303	NA	772	500	553	467	439	422	530.69	-0.52	0.18	0.0006278	0.002882
ENSB:XpCzubV-VTGc2FH	sigA2_1	RNA polymerase sigma factor SigA2	pCC7120alpha	178823	179774	951	NA	2168	2667	3276	6764	4241	5464	3995.52	0.6	0.23	0.0006276	0.002882
ENSB:bWKEugAlTa1wAaw			Chromosome	4237055	4239269	2214	NA	2238	2166	2282	3736	2952	3706	2804.26	0.38	0.12	0.0006284	0.002883
ENSB:LcpxwVvBYFY-OLi	pds_3	15-cis-phytoene desaturase	Chromosome	2865887	2867327	1440	NA	5228	4473	4728	10086	5618	10018	6485.59	0.49	0.17	0.0006298	0.002886
ENSB:Thfcrc-7Biw767s			Chromosome	5905546	5905939	393	NA	790	622	625	629	499	610	631	-0.38	0.12	0.0006307	0.002888
ENSB:uIdR4pjoO8AtsNT			pCC7120alpha	339490	340705	1215	NA	622	503	474	485	396	451	490.68	-0.4	0.13	0.0006316	0.00289
ENSB:XrH9nAh2ULCrvqX			Chromosome	1656940	1657363	423	NA	17	22	23	43	54	60	35.84	0.83	0.37	0.000636	0.002908
ENSB:zkMovfmLTP7hdYD		DNA nickase	Chromosome	3865978	3867034	1056	NA	59668	28731	14643	11834	7168	2581	21155.9	-1.65	0.89	0.0006363	0.002908
ENSB:H3uKiJgAd4iLbwL			Chromosome	2409509	2410007	498	NA	656	675	623	1124	1071	1059	858.24	0.45	0.15	0.0006386	0.002916
ENSB:UZjeudhJyhAuBXi			Chromosome	2071068	2072004	936	NA	1636	1369	1252	1296	1089	1311	1329.63	-0.36	0.11	0.0006449	0.002941
ENSB:aMxLHYPbrCDzNoS	sigB_1	RNA polymerase sigma-B factor	Chromosome	306020	306806	786	NA	270	201	189	167	160	149	191.47	-0.53	0.19	0.0006447	0.002941
ENSB:Jq0Fe3jOWTHesG-		Phage shock protein A	Chromosome	2825563	2826271	708	NA	5161	3821	2989	3262	2583	3232	3515.91	-0.49	0.17	0.0006467	0.002947
ENSB:1alAJBfXSDO3tg6			Chromosome	4773751	4774138	387	NA	47966	40105	34806	40418	26718	36195	37686.9	-0.4	0.13	0.0006498	0.002959
ENSB:sptCCXOyO5zVGDb			Chromosome	1381850	1384457	2607	NA	1060	1043	959	1805	1366	1581	1282.11	0.38	0.12	0.000651	0.002962
ENSB:Nf1F25D-4B8r8RL		Acetyltransferase	pCC7120alpha	83222	83783	561	NA	145	175	230	374	316	452	275.9	0.63	0.24	0.0006524	0.002966
ENSB:DCJLnD1-vRm8aTd	ldh	Leucine dehydrogenase	Chromosome	500136	501198	1062	NA	227	267	76	83	95	58	138.07	-1.01	0.49	0.0006541	0.002972
ENSB:eVMDeJTQsopRsDo	psbO	Photosystem II manganese-stabilizing polypeptide	Chromosome	4651314	4652136	822	NA	97411	79308	78870	73405	43568	80632	75549.1	-0.49	0.17	0.0006584	0.002989
ENSB:-VAZOEEtYOFKSrF	bcp_3	Putative peroxiredoxin bcp	Chromosome	3852774	3853236	462	NA	2221	1868	2239	4928	2530	4535	2951.5	0.54	0.19	0.0006608	0.002997
ENSB:KXqg_4CyY5NIAtI	psaA_1	Manganese ABC transporter substrate-binding lipoprotein	Chromosome	2102232	2103213	981	NA	471	436	437	781	688	705	578.84	0.42	0.14	0.0006616	0.002999
ENSB:c6rB-RSkejJjLYQ	infA	Translation initiation factor IF-1	Chromosome	5040774	5040975	201	NA	3119	3140	4266	9692	4627	8228	5313.69	0.64	0.25	0.0006621	0.002999
ENSB:8JafV7SAcmstvUr	mreB	Cell shape-determining protein MreB	Chromosome	90104	91112	1008	NA	2571	2235	2373	4083	2973	4856	3108.03	0.44	0.14	0.0006645	0.003008
ENSB:WR6sv9EyM8FJ49E			Chromosome	3925340	3925622	282	NA	88	93	92	188	146	162	125.8	0.52	0.18	0.0006691	0.003026
ENSB:0gDmlV8UolXkQ9L	pknD_31	Serine/threonine-protein kinase PknD	Chromosome	5588501	5594204	5703	NA	1445	1573	1274	2396	2295	2430	1878.55	0.45	0.15	0.0006737	0.003041
ENSB:k5XLkAbvUy9xcLy	undec1A	Cysteine/Cysteine sulfinic acid decarboxylase	Chromosome	3762326	3763559	1233	NA	2566	1994	1775	1845	1579	1775	1930.35	-0.41	0.13	0.0006732	0.003041
ENSB:uIjLSleuX9sFvqb	comB	putative 2-phosphosulfolactate phosphatase	Chromosome	3069721	3070459	738	NA	4644	4841	5121	9608	6079	10528	6622.66	0.5	0.17	0.0006738	0.003041
ENSB:XMUkNSNcoiUO3ZV	rlpA	Endolytic peptidoglycan transglycosylase RlpA	Chromosome	3572276	3573392	1116	NA	37458	32480	37573	58781	48493	74205	47181.2	0.45	0.15	0.0006744	0.003041
ENSB:dPTBfH1JEnciX_w	cpoB_4	Cell division coordinator CpoB	Chromosome	1301996	1304192	2196	NA	4591	4246	4234	3910	3364	4266	4123	-0.35	0.11	0.0006755	0.003044
ENSB:BfOEt5ITML_5Wed		IS982 family transposase ISNsp1	Chromosome	4374489	4375383	894	NA	842	758	624	399	563	474	623.47	-0.61	0.23	0.0006803	0.003064
ENSB:Ch5h2aTP8IMs4pG	sepF	Cell division protein SepF	Chromosome	582042	582639	597	NA	40209	39095	41197	69579	56344	63370	50941.8	0.39	0.12	0.0006838	0.003077
ENSB:MbenmShVOkfbchV			Chromosome	3977626	3977971	345	NA	282	213	234	165	183	139	206.68	-0.59	0.22	0.0006849	0.003078
ENSB:cZSBaGVZvqboB8c	rplP	50S ribosomal protein L16	Chromosome	5047600	5048029	429	NA	4309	6143	12263	30357	12825	27841	14861.5	0.96	0.46	0.0006849	0.003078
ENSB:Jllb_onS5n8stas	tolQ_1	Tol-Pal system protein TolQ	Chromosome	747210	747930	720	NA	9903	8622	8219	16278	10410	16489	11366.9	0.41	0.13	0.0006907	0.003102
ENSB:yXh6kDSTlBRDvfX	infC_1	Translation initiation factor IF-3	Chromosome	2851801	2852236	435	NA	33337	26505	25836	26858	21561	21910	26155.2	-0.41	0.13	0.0006924	0.003107
ENSB:Ylt6IkQuNJwx1gG			Chromosome	2070003	2070282	279	NA	936	855	846	857	663	769	825.16	-0.37	0.12	0.0006972	0.003126
ENSB:sQw6po1u340hf7H			Chromosome	4748152	4750378	2226	NA	2591	1854	2000	4480	2639	3952	2835.23	0.47	0.16	0.0006977	0.003126
ENSB:x_wPLLXRcUI2X2C			Chromosome	5519937	5520414	477	NA	1752	1289	1143	1240	959	1163	1259.95	-0.44	0.14	0.0007076	0.003168
ENSB:lYTTwNnXAGgHoN4	pksJ	Polyketide synthase PksJ	Chromosome	1969134	1969392	258	NA	73	72	69	45	48	45	59.95	-0.63	0.25	0.0007119	0.003185
ENSB:UlrC7eT_Afan7Km			Chromosome	2101450	2101801	351	NA	3593	3841	3949	6635	5520	6393	4920.54	0.42	0.14	0.0007138	0.003191
ENSB:AhFJ5DNb-7Pdbx4			Chromosome	1797810	1798536	726	NA	1306	1085	974	1039	840	1025	1047.3	-0.37	0.12	0.0007156	0.003197
ENSB:yHbNg7mRuP7TWlW			Chromosome	4109112	4109937	825	NA	3618	3433	3725	5830	4859	6219	4546.46	0.39	0.12	0.0007173	0.003202
ENSB:uLrl0o5VJPlBLLq			Chromosome	5977643	5978048	405	NA	161	101	156	88	89	96	117.19	-0.62	0.24	0.0007187	0.003206
ENSB:CRiwFD4WMHj6pLl			Chromosome	2605144	2605627	483	NA	4425	4285	4582	8043	5574	7638	5649.04	0.4	0.13	0.0007199	0.003209
ENSB:ySEfvY8slSSvVRi			Chromosome	1759150	1759351	201	NA	461	378	354	369	263	360	364.67	-0.41	0.13	0.0007203	0.003209
ENSB:GfZBT5IzzJkfqY6			Chromosome	2232458	2233508	1050	NA	1525	1523	1263	2519	1769	2591	1825.29	0.4	0.13	0.0007212	0.003209
ENSB:SgdicqqpzjS9rHk	glnH	ABC transporter glutamine-binding protein GlnH	Chromosome	4136148	4136964	816	NA	3652	3356	3621	7284	4483	5958	4619.24	0.44	0.14	0.0007214	0.003209
ENSB:YHQkoL4jW_xcdlU			Chromosome	3934439	3934571	132	NA	318	296	402	573	677	747	495.91	0.6	0.23	0.000732	0.003254
ENSB:drAieUM8xGQyAp3			Chromosome	4068268	4069027	759	NA	1796	1520	1990	3887	2351	3299	2411.09	0.5	0.18	0.0007386	0.00328
ENSB:Vy3ypf6EGPj7Fui			pCC7120alpha	274899	275139	240	NA	3089	2917	1545	1160	1706	1180	1980.71	-0.76	0.33	0.0007413	0.00329
ENSB:v6rlPeCOIYOVvYi	trpA_2	Tryptophan synthase alpha chain	Chromosome	5729169	5729970	801	NA	3395	3346	3534	6801	4147	7577	4662.81	0.5	0.17	0.0007432	0.003296
ENSB:OhhLjSetTBPo6Fd			Chromosome	3043341	3044268	927	NA	1320	1060	1326	2589	1668	2098	1639.17	0.47	0.16	0.0007471	0.003311
ENSB:IeSbivXdnlajwaW	ndhD1_4	NAD(P)H-quinone oxidoreductase chain 4 1	Chromosome	5001569	5003072	1503	NA	977	876	1156	2631	1310	2053	1451.35	0.58	0.22	0.0007518	0.00333
ENSB:2lPcpSYonDihWRV	atoS	Signal transduction histidine-protein kinase AtoS	Chromosome	2541479	2542862	1383	NA	289	267	281	472	421	468	361.41	0.43	0.14	0.0007627	0.003375
ENSB:w274sbXhHLEZlLM	metK_1	S-adenosylmethionine synthase	Chromosome	3918153	3919338	1185	NA	377	376	305	250	272	244	309.17	-0.52	0.19	0.0007636	0.003377
ENSB:8gFUMTADAITdZUL	ydcV	Inner membrane ABC transporter permease protein YdcV	Chromosome	1584506	1585301	795	NA	911	592	673	626	465	621	649.31	-0.46	0.15	0.0007679	0.003394
ENSB:CFPiPhcm7VN4hvv	kefB_3	Glutathione-regulated potassium-efflux system protein KefB	Chromosome	4308469	4310515	2046	NA	2712	2468	2440	2430	1686	2514	2377.93	-0.37	0.12	0.0007691	0.003397
ENSB:M0teVs6rQF--Tbq	epsO_1	Putative pyruvyl transferase EpsO	Chromosome	3715433	3716564	1131	NA	3020	3303	1905	8185	6913	3998	4467.04	0.75	0.33	0.0007746	0.003419
ENSB:xY7QSX1QmTRsPq_	petL	Cytochrome b6-f complex subunit 6	Chromosome	2304864	2304960	96	NA	2408	1742	1799	1915	1149	1667	1778.95	-0.46	0.15	0.0007863	0.003468
ENSB:2SOyOx-ehUKe874			Chromosome	5614381	5615383	1002	NA	319	287	401	910	430	789	503.39	0.63	0.25	0.0007968	0.003511
ENSB:mFu_q5wccKsqt0Q	priA	Primosomal protein N'	Chromosome	5094622	5097163	2541	NA	2308	1717	1801	1382	1458	1680	1740.57	-0.46	0.16	0.0007999	0.003523
ENSB:7jkV7ZbW4HVsYDf		Cyclic AMP receptor protein	Chromosome	335848	336547	699	NA	2502	2462	2271	4043	2922	4208	3010.43	0.36	0.12	0.0008052	0.003543
ENSB:KMorRwcezXZg9M9			Chromosome	1639322	1640957	1635	NA	1539	1152	331	470	387	479	732.24	-0.94	0.46	0.0008066	0.003543
ENSB:hACLZt2CMApDV4o			Chromosome	6361389	6362025	636	NA	365	395	249	268	222	223	290.45	-0.55	0.2	0.0008067	0.003543
ENSB:yp00XICicNN7fJT	queA	S-adenosylmethionine:tRNA ribosyltransferase-isomerase	Chromosome	2159067	2160261	1194	NA	1206	1053	1087	2284	1403	1826	1442.63	0.43	0.14	0.0008068	0.003543
ENSB:G2N15wWNh7xi0x4			pCC7120alpha	234934	235261	327	NA	96	120	125	51	66	88	93.56	-0.69	0.29	0.0008074	0.003543
ENSB:P2Oqh-yZCgtVUwT	lagD_5	Lactococcin-G-processing and transport ATP-binding protein LagD	Chromosome	6140779	6142930	2151	NA	756	547	551	567	392	550	560.55	-0.43	0.14	0.0008132	0.003566
ENSB:MJLVXEbbxs8uNa2			Chromosome	287824	288592	768	NA	4392	3798	4154	7555	4919	8168	5360.11	0.44	0.15	0.0008161	0.003576
ENSB:S7hIPC9Ntnk2POm			Chromosome	6002972	6004058	1086	NA	1065	900	960	842	769	853	905.49	-0.39	0.13	0.0008179	0.003582
ENSB:PgvAHVhCsh-in5I	lpxG_1	UDP-2,3-diacylglucosamine pyrophosphatase LpxG	Chromosome	268689	269517	828	NA	4482	3060	1712	2252	1543	1614	2454.43	-0.7	0.3	0.000821	0.003593
ENSB:XdDunesxqJFndeg	ftsH_3	ATP-dependent zinc metalloprotease FtsH	pCC7120beta	21212	22850	1638	NA	45	36	31	99	52	92	56.75	0.66	0.28	0.0008252	0.003608
ENSB:K5Z_6CzxEfyeR8_			Chromosome	214816	215383	567	NA	113886	67906	30165	21970	21970	6402	44840.1	-1.46	0.82	0.0008441	0.003686
ENSB:V89T6a-i_JPeNyi			Chromosome	2286782	2287673	891	NA	3985	2953	1456	1777	1429	1702	2229.19	-0.7	0.3	0.0008436	0.003686
ENSB:D_d-luyQmoJLVyl	rsmG	Ribosomal RNA small subunit methyltransferase G	Chromosome	3851948	3852686	738	NA	1131	1106	1140	1892	1427	2040	1429.64	0.39	0.13	0.0008464	0.003693
ENSB:HLzi37D2WIDHWBA		Ferredoxin-1	Chromosome	907715	908030	315	NA	3467	3155	3545	7693	4237	6102	4572.03	0.49	0.17	0.0008487	0.003701
ENSB:ExuJMVuevb_wCX5	pmt	putative dolichyl-phosphate-mannose--protein mannosyltransferase	Chromosome	3812822	3814283	1461	NA	880	916	820	1488	1250	1381	1107.68	0.39	0.13	0.0008582	0.003739
ENSB:_lNzaS5Uv8KRTNU	arnC_1	Undecaprenyl-phosphate 4-deoxy-4-formamido-L-arabinose transferase	Chromosome	1057870	1058860	990	NA	4007	3851	1307	1509	1607	1449	2327.06	-0.83	0.39	0.0008594	0.003742
ENSB:71BD45sjcBLfABV	murB	UDP-N-acetylenolpyruvoylglucosamine reductase	Chromosome	6038303	6039299	996	NA	3870	3931	4714	8726	5417	8588	5724.94	0.5	0.18	0.0008626	0.003753
ENSB:lS73HAgwVcvxLuP			Chromosome	3061350	3061746	396	NA	176	153	109	83	101	102	122.56	-0.6	0.24	0.0008693	0.00378
ENSB:gBBubdbv77kVf15	chlM	Magnesium-protoporphyrin O-methyltransferase	Chromosome	3868024	3868711	687	NA	2455	2188	2175	3517	2816	3744	2772.68	0.32	0.1	0.0008721	0.00379
ENSB:maxdHCyuGR67Ijj			Chromosome	2454197	2454416	219	NA	1054	1188	1236	2279	1527	2250	1554.28	0.47	0.16	0.000875	0.003799
ENSB:nDl9FGLry09185D	btuD_9	Vitamin B12 import ATP-binding protein BtuD	Chromosome	2413760	2416619	2859	NA	823	790	826	1493	1027	1360	1033.44	0.39	0.13	0.0008894	0.003859
ENSB:L1KiWR_egPwXWCC			Chromosome	1312617	1312860	243	NA	17	24	13	5	6	8	12.62	-1.16	0.62	0.0008923	0.003869
ENSB:jOF_mylngWua0Ez	zitB	Zinc transporter ZitB	Chromosome	3465885	3466731	846	NA	4558	3624	255	424	283	292	1611.09	-2.02	1.26	0.0008956	0.003881
ENSB:xtJZLYYrgvjKlpw			Chromosome	6006911	6008324	1413	NA	5789	7518	12065	20955	15008	24564	13900	0.73	0.32	0.0009037	0.003913
ENSB:Qt7ddxVTlE8jFYz	msrB	Peptide methionine sulfoxide reductase MsrB	Chromosome	4704937	4705432	495	NA	5078	4499	4920	12177	5901	9092	6718.67	0.53	0.19	0.0009064	0.003922
ENSB:qTjFIEkYbdCf5MY	mraY	Phospho-N-acetylmuramoyl-pentapeptide-transferase	Chromosome	5169779	5170889	1110	NA	27513	25161	30530	49220	37023	51366	36119.2	0.43	0.14	0.000913	0.003948
ENSB:jCjmGpUFyf9M_yf	rhaR_8	HTH-type transcriptional activator RhaR	Chromosome	2684303	2685290	987	NA	557	712	1189	1777	1637	2701	1390.48	0.77	0.35	0.0009185	0.003967
ENSB:jQE3DHpd1M1nVPN		Pentapeptide repeat protein Rfr32	Chromosome	200311	200818	507	NA	737	703	621	1169	950	1059	860.58	0.37	0.12	0.0009189	0.003967
ENSB:j0zNsK_0Z8nI1oy	tlyA	16S/23S rRNA (cytidine-2'-O)-methyltransferase TlyA	Chromosome	1048367	1049186	819	NA	1208	1004	903	996	757	956	971.68	-0.36	0.12	0.0009244	0.003989
ENSB:vuV06zBXOs8fxhX	rhaR_12	HTH-type transcriptional activator RhaR	Chromosome	3098737	3099724	987	NA	391	411	548	922	721	883	634.26	0.53	0.2	0.0009267	0.003996
ENSB:LQbYi22_9Bim1C2	aspC_2	Aspartate aminotransferase	Chromosome	5782443	5783610	1167	NA	14375	11088	10198	10643	8569	11303	11037.2	-0.37	0.12	0.0009294	0.004004
ENSB:5e7tTAiL1Y8GQNt	xerC_4	Tyrosine recombinase XerC	pCC7120delta	34349	35369	1020	NA	42	30	32	25	13	17	26.85	-0.8	0.37	0.0009463	0.004075
ENSB:Dc9vsmTRpkBSocC			Chromosome	6175184	6175631	447	NA	2256	2386	1941	1822	1608	2061	2026.98	-0.4	0.13	0.0009481	0.004079
ENSB:tqczrs6SIeBqF9K			Chromosome	3636102	3636972	870	NA	3354	2797	2629	2959	2170	2705	2770.21	-0.33	0.11	0.0009486	0.004079
ENSB:QYRFYj83w5K-Tha			Chromosome	3924417	3925329	912	NA	1132	930	913	1992	1389	1488	1281.7	0.43	0.15	0.0009505	0.004084
ENSB:WLeFW8C7fNmVvPB			Chromosome	3932280	3932907	627	NA	38727	33125	27957	27224	25580	30091	30620.9	-0.4	0.13	0.0009515	0.004085
ENSB:vzPG5UB5GRIKpLh	menC	o-succinylbenzoate synthase	Chromosome	34485	35448	963	NA	1165	918	931	739	708	963	909.63	-0.44	0.15	0.0009525	0.004087
ENSB:VbJrUudozczf4DZ			Chromosome	3615379	3616027	648	NA	1127	886	961	1986	1178	2520	1391.8	0.55	0.21	0.0009771	0.00419
ENSB:CZxITj575mU1t8-	cmpA	Bicarbonate-binding protein CmpA	Chromosome	3509079	3510456	1377	NA	127	98	135	309	162	241	172.87	0.58	0.23	0.001004	0.004304
ENSB:9mdIg4AtYJWEWPa			Chromosome	3057626	3058088	462	NA	2119	1865	1891	1362	1568	1232	1706.64	-0.53	0.2	0.001006	0.004308
ENSB:4rbkhKu7xml5IES			pCC7120alpha	394968	395778	810	NA	1538	1363	1267	1127	1005	710	1189.18	-0.56	0.22	0.00101	0.00432
ENSB:Wj5KClUfeU3C-ud			pCC7120alpha	285653	286046	393	NA	31	26	37	19	9	19	23.98	-0.86	0.42	0.001014	0.004334
ENSB:1TM7zTFzsZjzTVL			Chromosome	1628204	1628708	504	NA	2095	1570	1412	1475	1261	1302	1527.4	-0.44	0.15	0.001019	0.004353
ENSB:oczvFg6MvEVbT_P			pCC7120alpha	181373	181721	348	NA	1062	791	796	788	671	727	809.9	-0.4	0.14	0.001024	0.004372
ENSB:rOovIVYX-Qtl7WA	nodD2	Nodulation protein D 2	Chromosome	404005	404923	918	NA	129	109	134	252	191	212	167.99	0.49	0.18	0.001025	0.004372
ENSB:fvYsAbtECbl-5y-			Chromosome	3336137	3337913	1776	NA	1102	1073	1068	1991	1433	1674	1367.44	0.38	0.13	0.001029	0.004388
ENSB:0E6htAmFooWsC_J	phnE_3	Phosphate-import permease protein PhnE	Chromosome	2838332	2839127	795	NA	1401	1296	1700	2697	2047	3163	2005.45	0.5	0.18	0.001031	0.004392
ENSB:MXBcV_SmeE3ZpjA			Chromosome	2029591	2035591	6000	NA	908	971	820	1342	1542	2027	1248.05	0.52	0.19	0.001032	0.004392
ENSB:qiKFKntwxwDP7CO	tolR_1	Tol-Pal system protein TolR	Chromosome	748096	748750	654	NA	4476	3381	3178	7205	4464	6482	4734.4	0.43	0.15	0.001032	0.004392
ENSB:HK-bTcURo80TUkp			Chromosome	6375222	6376452	1230	NA	165	162	140	288	200	313	206.11	0.46	0.16	0.00104	0.004422
ENSB:ZvbzOGVC3UcG_5e	hlyD_1	Hemolysin secretion protein D, chromosomal	pCC7120alpha	5797	7252	1455	NA	1073	945	842	845	715	924	893.4	-0.36	0.12	0.001044	0.004436
ENSB:UwIY678Cw_POHOD			Chromosome	2481631	2482924	1293	NA	1502	1145	1167	1228	902	1176	1187.14	-0.36	0.12	0.001047	0.004444
ENSB:g511eNRoYxDRWf9	yceM	Putative oxidoreductase YceM	Chromosome	6065181	6066258	1077	NA	15517	14216	15356	32671	17628	29320	20179	0.48	0.17	0.001054	0.004471
ENSB:c7LZC__9w4O5zv6			Chromosome	1267562	1268288	726	NA	95	80	84	177	182	141	124.98	0.58	0.23	0.001057	0.004483
ENSB:hgDoJVzVX8lePKi	phoD_2	Alkaline phosphatase D	Chromosome	2678617	2680210	1593	NA	2728	1851	135	266	128	134	890.74	-2	1.31	0.001059	0.00449
ENSB:fcR62pmOQ4Cudyg			Chromosome	4211333	4212392	1059	NA	361	338	386	595	560	649	475.24	0.44	0.15	0.001076	0.004557
ENSB:awvjbBT6U2tQHqE	pkwA_5	putative serine/threonine-protein kinase PkwA	Chromosome	4653156	4653567	411	NA	601	445	303	325	287	318	382.06	-0.55	0.21	0.001079	0.004565
ENSB:pdDUPkggGEJ47dF			Chromosome	1485294	1485774	480	NA	504	534	390	929	724	762	629.17	0.46	0.16	0.001081	0.004573
ENSB:W9NtzsTsdH-fSeK			Chromosome	5453772	5456133	2361	NA	3824	2910	2351	2767	1962	2457	2713.32	-0.45	0.16	0.001087	0.004592
ENSB:0giF9-L73Xx2zie		Cyano-1 RNA	Chromosome	3740142	3740216	74	NA	264	274	210	218	169	149	216.84	-0.53	0.2	0.001093	0.004609
ENSB:NDRg3-dljb3oiJ5			Chromosome	3603355	3603517	162	NA	17873	16334	11781	11341	11280	12675	13664.8	-0.47	0.16	0.001093	0.004609
ENSB:pHNi34Qo9fD8YFE	desV_2	dTDP-3-amino-3,4,6-trideoxy-alpha-D-glucose transaminase	Chromosome	3654807	3655956	1149	NA	2691	2209	2729	5347	3092	4968	3408.93	0.47	0.17	0.001092	0.004609
ENSB:GXIXUSOaifKtdG9	fpuB	Petrobactin import system permease protein FpuB	Chromosome	452144	454085	1941	NA	167	164	337	572	372	803	387.05	0.79	0.38	0.001101	0.004634
ENSB:XaVop63uxNfD6Iw	rpsH	30S ribosomal protein S8	Chromosome	5045278	5045680	402	NA	4928	6577	11161	25472	11586	22959	13203.6	0.79	0.38	0.0011	0.004634
ENSB:k6NHTWhnVW1Xm6O			Chromosome	1450654	1450795	141	NA	24	13	20	58	38	43	31.52	0.76	0.36	0.001101	0.004634
ENSB:fcv1DeZhDy4vggq		Pentapeptide repeat protein Rfr32	Chromosome	4028244	4028844	600	NA	2596	2481	2083	2369	1736	2206	2249.2	-0.35	0.11	0.001106	0.004653
ENSB:g8OSo9Yrz4Txd0w			Chromosome	5146425	5146929	504	NA	2555	2048	2202	2107	1760	2156	2145.39	-0.34	0.11	0.001115	0.004688
ENSB:HyS40l6XtKZ5ubt	pknD_13	Serine/threonine-protein kinase PknD	Chromosome	2717731	2719117	1386	NA	2097	1728	1576	1622	1423	1501	1667.31	-0.38	0.13	0.001117	0.00469
ENSB:bKNs-cmgHhvXwRd			Chromosome	3716607	3717552	945	NA	1304	1325	774	3147	2527	1680	1755.6	0.67	0.29	0.001117	0.00469
ENSB:t8wfDgwGt0_C-33	tagH	Teichoic acids export ATP-binding protein TagH	Chromosome	5370205	5370946	741	NA	3612	3718	3881	6462	5146	6115	4755.07	0.39	0.13	0.00112	0.004697
ENSB:pJ5Tz4HPQQak2bq			Chromosome	1903668	1905753	2085	NA	2233	1832	2011	3213	2636	3249	2492.1	0.34	0.11	0.001126	0.004719
ENSB:Sp_iyNDMKh5clLa			Chromosome	5114611	5115304	693	NA	1382	1178	1241	2189	1504	2275	1593.37	0.38	0.13	0.001135	0.004755
ENSB:6b0WAiSSWkEBiJU	rgtE	Dodecaprenyl-phosphate galacturonate synthase	Chromosome	4091497	4092511	1014	NA	1264	1038	1010	1923	1322	1815	1366.76	0.36	0.12	0.001139	0.004769
ENSB:g_B5zK6LOUtKSgI	lnrL_1	Linearmycin resistance ATP-binding protein LnrL	Chromosome	81758	82652	894	NA	173	148	128	333	260	227	207.47	0.53	0.2	0.001142	0.004779
ENSB:InATPPjjTs2NDYL	ugpC	sn-glycerol-3-phosphate import ATP-binding protein UgpC	Chromosome	2189615	2190716	1101	NA	2073	1969	1995	3857	2369	3673	2592.72	0.41	0.14	0.001144	0.004783
ENSB:52QDYCXE9Cojmp8			Chromosome	4830339	4830930	591	NA	609	534	602	1140	731	989	750.9	0.42	0.14	0.001158	0.004837
ENSB:byEuAUFcj5WexmJ	rcsC_2	Sensor histidine kinase RcsC	Chromosome	119268	120186	918	NA	1120	893	957	1915	1249	1580	1258.16	0.4	0.13	0.001159	0.004838
ENSB:UT2l64v6NuzjJbY	lptB_2	Lipopolysaccharide export system ATP-binding protein LptB	Chromosome	2330671	2331412	741	NA	274	243	267	450	424	428	343.51	0.44	0.16	0.001162	0.004849
ENSB:_yWKlvz6uteNrDy			Chromosome	2190993	2191212	219	NA	564	657	487	1027	773	1058	745.74	0.44	0.15	0.001166	0.004859
ENSB:rUB9kSrwFKu5xz_			Chromosome	1127790	1128672	882	NA	263	295	247	443	550	501	379.96	0.55	0.21	0.00117	0.004876
ENSB:S122kozhc8eu_wO	rcsC_29	Sensor histidine kinase RcsC	Chromosome	2294201	2297573	3372	NA	2400	1975	1689	1822	1549	1695	1863.12	-0.39	0.13	0.001172	0.00488
ENSB:gMYNelgnKtmA8-d			Chromosome	3379637	3379808	171	NA	12211	8632	8183	8418	6889	8633	8839.61	-0.4	0.14	0.001185	0.00493
ENSB:5h_BM6SNdwBFanV			Chromosome	4142582	4143263	681	NA	2357	2084	1874	2078	1643	1902	1995.03	-0.33	0.11	0.001187	0.004933
ENSB:nU0OiQJDYVj1AjZ			Chromosome	4403616	4404183	567	NA	1854	1617	1637	3215	2018	2846	2149	0.38	0.13	0.001187	0.004933
ENSB:_eEr0BCjqr_4KYv		IS4 family transposase ISAva1	Chromosome	2154377	2154887	510	NA	652	507	392	416	367	334	448.61	-0.51	0.19	0.001201	0.004987
ENSB:Ud_EQduckDIq8g6		Apocarotenoid-15,15'-oxygenase	Chromosome	5834399	5835818	1419	NA	1319	1155	990	1132	828	1058	1081.19	-0.36	0.12	0.001202	0.004987
ENSB:RXhtvWl_IrwC8Ge			Chromosome	3795928	3796585	657	NA	1508	1368	1081	1130	1002	1152	1213.47	-0.4	0.14	0.001216	0.005041
ENSB:BVoAaxD8oDv0rsF			Chromosome	3646955	3647273	318	NA	187	173	124	120	107	130	141.31	-0.5	0.19	0.001221	0.005058
ENSB:Z-qPweFg4vfREdk	gcvH	Glycine cleavage system H protein	Chromosome	5510400	5510793	393	NA	4310	4017	4215	7498	4975	7344	5281.66	0.38	0.13	0.001221	0.005058
ENSB:N_Qz01lH4QhV4xO	dtd3	D-aminoacyl-tRNA deacylase	Chromosome	1865535	1866321	786	NA	13187	13686	16582	32571	18964	28336	20023.2	0.51	0.19	0.001229	0.005086
ENSB:C7oJOm-QFiPOiKI			Chromosome	3696126	3699243	3117	NA	11154	9070	10243	20719	12533	16920	13121.8	0.42	0.15	0.001234	0.005102
ENSB:OnIK_VMs3NjmfYC			Chromosome	3432042	3432168	126	NA	27	41	49	75	105	104	66.14	0.75	0.36	0.001241	0.00513
ENSB:QutGyDKJB_CMOg9	rcsC_52	Sensor histidine kinase RcsC	Chromosome	4799617	4801402	1785	NA	3033	2373	2001	2110	1713	2293	2256.25	-0.41	0.14	0.001242	0.00513
ENSB:4E7TWS5fTsQlT_6			Chromosome	5369398	5370205	807	NA	2961	2193	2990	5459	3484	5255	3628.59	0.47	0.17	0.001244	0.00513
ENSB:IduFnbrf5VNCrpO	ispH	4-hydroxy-3-methylbut-2-enyl diphosphate reductase	Chromosome	1151300	1152509	1209	NA	9403	7942	6969	7382	5507	8108	7548.62	-0.37	0.12	0.001243	0.00513
ENSB:Xlo3P-VO37-8E8I			pCC7120gamma	32971	33499	528	NA	364	326	196	200	202	171	246.63	-0.6	0.25	0.001246	0.005137
ENSB:CuOuEMZRnToFfvM			pCC7120alpha	334687	335419	732	NA	588	629	592	1104	746	1123	780	0.42	0.14	0.001257	0.005179
ENSB:6k4D_mPXKWVhgs4			Chromosome	2392458	2393109	651	NA	1927	1692	1543	1752	1269	1608	1632.68	-0.33	0.11	0.001266	0.005213
ENSB:LtaH3d5aNROnxoD			Chromosome	2326326	2326608	282	NA	789	682	751	498	556	650	663.39	-0.47	0.17	0.001268	0.005217
ENSB:ZVommfWc2GPvXe0		Peptidoglycan-N-acetylglucosamine deacetylase	Chromosome	1991927	1992638	711	NA	732	611	592	1533	965	959	877.53	0.5	0.19	0.001271	0.005225
ENSB:jbgnpbQiT0EHW3t		NADH dehydrogenase-like protein	Chromosome	1815972	1817292	1320	NA	1188	1009	1017	1758	1299	1702	1306.34	0.32	0.11	0.001274	0.005233
ENSB:Bx7uWqUuZZJAGwF	tsaD	tRNA N6-adenosine threonylcarbamoyltransferase	Chromosome	111918	112995	1077	NA	2902	2306	2385	4516	2960	4540	3191	0.39	0.13	0.001281	0.005258
ENSB:Ub76S3ck0jSE3Hm			Chromosome	4005380	4009388	4008	NA	1183	1107	1022	827	894	890	1000.56	-0.44	0.16	0.001282	0.005258
ENSB:ocR9jchYuT2SuDO	desA_2	Delta(12)-fatty-acid desaturase	Chromosome	1878345	1879398	1053	NA	8207	9141	13475	23525	14937	28013	15713.2	0.63	0.27	0.001282	0.005258
ENSB:AbPzqJ-SRF2w-9F	mfppA	Mannosylfructose-phosphate phosphatase	Chromosome	439606	440356	750	NA	1941	1900	1893	3155	2344	3316	2382.78	0.36	0.12	0.001289	0.005283
ENSB:SfaZmKcCVP-ryxo			Chromosome	4589808	4591548	1740	NA	13168	10239	10221	9862	7427	11340	10375	-0.38	0.13	0.001294	0.005299
ENSB:Haxuawiib5RMOQG			Chromosome	4859717	4859936	219	NA	8944	8487	8814	15892	10740	14127	10963.3	0.37	0.12	0.001304	0.005334
ENSB:DT9ZODmaLMzFOb6			Chromosome	3436629	3437331	702	NA	253	309	223	436	516	510	370.44	0.54	0.21	0.001308	0.005349
ENSB:ZB5mJm1axEUy3gM	azoR	FMN-dependent NADH-azoreductase	Chromosome	2524078	2524702	624	NA	6648	7053	4668	5479	3317	5178	5403.83	-0.49	0.18	0.001311	0.005356
ENSB:cHqU5bQs7eDNGL0			Chromosome	2826514	2827834	1320	NA	2049	1510	1513	1557	1271	1499	1570.14	-0.37	0.13	0.001318	0.005382
ENSB:q5SDtl5skXyDX72	cysP	Sulfate permease CysP	Chromosome	3748019	3748979	960	NA	493	488	427	751	663	772	590.92	0.38	0.13	0.001321	0.00539
ENSB:skkjsdO0QjYHPA1			Chromosome	3589525	3590581	1056	NA	1038	961	920	1590	1179	1567	1189.25	0.32	0.11	0.001335	0.005446
ENSB:emeLAnaofwgmbHY	trmR	tRNA 5-hydroxyuridine methyltransferase	Chromosome	719660	720446	786	NA	416	344	228	243	221	237	283.64	-0.53	0.2	0.001338	0.005455
ENSB:vrWdvWlKG7Dv-1L			Chromosome	2888933	2889635	702	NA	970	885	771	1558	1069	1410	1088.49	0.36	0.12	0.001342	0.005465
ENSB:JFdRkGy-zA_wru7	fetB	putative iron export permease protein FetB	Chromosome	3653701	3654478	777	NA	231	214	250	445	310	410	303.86	0.44	0.15	0.001346	0.005479
ENSB:hxLsoy4wRQz1fjg			Chromosome	1666655	1666898	243	NA	45	42	38	28	18	29	33.76	-0.68	0.31	0.001347	0.00548
ENSB:b1yZojJk-S3Rw53			Chromosome	88560	89163	603	NA	759	749	948	1608	1106	1642	1110.32	0.48	0.18	0.001349	0.005484
ENSB:aDJrn1KGNO4sSc1			pCC7120alpha	156624	158514	1890	NA	1139	1021	703	789	676	669	839.65	-0.49	0.18	0.001357	0.005512
ENSB:Nz1c7l-zhgzoxlQ			Chromosome	5759189	5760494	1305	NA	2257	1822	1727	1668	1558	1584	1782.6	-0.39	0.14	0.00137	0.005562
ENSB:Bkk-c3b9u09enxH		IS200/IS605 family transposase ISTel2	Chromosome	2603382	2604570	1188	NA	620	549	529	553	429	486	530.08	-0.36	0.12	0.001373	0.00557
ENSB:AHQVhBkDN_6Z0sS	recJ	Single-stranded-DNA-specific exonuclease RecJ	Chromosome	6124423	6126574	2151	NA	2168	1898	1841	3081	2372	3372	2412.07	0.33	0.11	0.001376	0.005578
ENSB:eHszDMfBke0Q1fn	msrQ_2	Protein-methionine-sulfoxide reductase heme-binding subunit MsrQ	Chromosome	5615558	5616830	1272	NA	1383	1195	1434	2054	2054	2966	1814.25	0.49	0.18	0.001391	0.005636
ENSB:IYUoTj63KqQL8Ix			Chromosome	597391	597589	198	NA	127	149	143	304	193	256	190.88	0.49	0.18	0.001407	0.005695
ENSB:u8QXHU5NWHWBDr_			Chromosome	215439	215973	534	NA	104941	53055	21429	19100	17365	6350	37730.6	-1.36	0.85	0.001409	0.005701
ENSB:8a3H7UfxiFqi0HH	dnaK2_2	Chaperone protein dnaK2	Chromosome	3632822	3634889	2067	NA	11405	10878	11468	18467	13899	19743	14064.3	0.36	0.12	0.001415	0.005721
ENSB:50EFsOQPkTNFt9a			Chromosome	5565802	5566177	375	NA	364	370	400	728	481	692	495.09	0.43	0.15	0.001425	0.005757
ENSB:1lbXChrY0AFHaby			Chromosome	1058946	1059852	906	NA	6385	5344	2330	3247	2120	2953	3742.6	-0.67	0.31	0.001436	0.005799
ENSB:Jkcqqcr5rJlEBBJ			Chromosome	4222174	4226074	3900	NA	2455	1936	2150	1899	1550	2178	2033.85	-0.37	0.13	0.001439	0.00581
ENSB:3Zn8X5KTI-s2TTq			Chromosome	1700740	1702159	1419	NA	414	318	413	263	284	184	320.51	-0.6	0.26	0.001447	0.005834
ENSB:_i99oG5Bg_xbXvl			Chromosome	555634	556687	1053	NA	905	720	556	562	536	560	644.52	-0.47	0.17	0.00145	0.005843
ENSB:mNAk2WPkuX4Uf8Y			pCC7120beta	82813	83509	696	NA	66	53	54	95	111	129	83.21	0.57	0.23	0.001455	0.005862
ENSB:5atWP5_pVFSHRpq			Chromosome	730986	731373	387	NA	114	127	96	241	250	177	165.72	0.59	0.25	0.001457	0.005863
ENSB:d3L0zQk8FK1LMV0			Chromosome	2865388	2865844	456	NA	1729	1719	1733	2914	2128	2961	2159.44	0.36	0.12	0.001461	0.005878
ENSB:0-zGq8nMx58yCOh			Chromosome	3408896	3409337	441	NA	857	620	526	534	462	571	596.72	-0.45	0.16	0.001476	0.005934
ENSB:do3eDiKzFHaCnsQ			pCC7120alpha	14721	15603	882	NA	1150	1398	1436	2516	2151	2286	1799.36	0.47	0.18	0.001479	0.005939
ENSB:kKGyPSWxYK1Z8bD			Chromosome	5428543	5428951	408	NA	1302	957	1078	1768	1540	1869	1396.43	0.38	0.13	0.001479	0.005939
ENSB:-lXGaV7Ai2wo3ih	cobN_1	Aerobic cobaltochelatase subunit CobN	Chromosome	2014739	2018648	3909	NA	3421	2576	2805	5397	3578	4814	3683.12	0.38	0.13	0.001484	0.005956
ENSB:bavWx1PqPK_ywvN	map_2	Methionine aminopeptidase	Chromosome	4994191	4994962	771	NA	3814	3368	3725	6448	4346	6352	4580.37	0.37	0.13	0.001487	0.005962
ENSB:Oafa2urGyVHlnHi			Chromosome	6059507	6059882	375	NA	6795	6959	5289	3810	5038	3730	5395.07	-0.57	0.24	0.001508	0.006042
ENSB:_E5s4VVt2IM9I-n			Chromosome	4328477	4329119	642	NA	300	312	307	545	389	569	395.62	0.41	0.15	0.001513	0.00606
ENSB:m3GBx3pMq9soMco			Chromosome	3663269	3663788	519	NA	942	710	630	640	577	592	686.05	-0.43	0.15	0.001521	0.006086
ENSB:4Exc-bnXQZAhyMJ			Chromosome	3858985	3859762	777	NA	440	639	461	1244	743	964	729.2	0.54	0.22	0.00153	0.006117
ENSB:Mp-7u0z4289Py4I			pCC7120zeta	2358	2565	207	NA	1028	944	819	943	625	838	866.67	-0.37	0.13	0.00153	0.006117
ENSB:9W8d1_whwhh6d3q			Chromosome	5386600	5387203	603	NA	771	660	722	1170	894	1261	896.61	0.36	0.12	0.001538	0.006144
ENSB:INh6lbuHGS2xxLz			Chromosome	4164527	4165853	1326	NA	3131	2665	3066	6108	3443	5763	3916.09	0.45	0.17	0.00154	0.006146
ENSB:aZ3DLC16MQPUGGn			Chromosome	1759869	1760079	210	NA	1668	1250	1055	1224	853	1137	1196.96	-0.42	0.15	0.001566	0.006247
ENSB:Oxhdg1AxGmCQ8ET			Chromosome	2297884	2298067	183	NA	143	101	125	77	88	92	106.01	-0.54	0.22	0.001577	0.006287
ENSB:mKNu36O-HrSLhIF		IS200/IS605 family transposase IS891	Chromosome	6209606	6210848	1242	NA	5002	3651	4066	3936	2867	4103	3938.08	-0.37	0.13	0.00158	0.006296
ENSB:tAt7b2cLxW6L_me			Chromosome	2111792	2113184	1392	NA	4157	3833	4417	7933	5294	6857	5311.27	0.4	0.14	0.001582	0.0063
ENSB:aeo1Ur6TIPwXT6j			Chromosome	6069140	6069794	654	NA	3472	3115	2807	4953	3781	4857	3770.74	0.3	0.1	0.001584	0.006303
ENSB:QSfuvO297pufLd3	ydbD	putative manganese catalase	Chromosome	1169391	1170306	915	NA	669	511	493	494	425	482	514.47	-0.39	0.13	0.001591	0.006326
ENSB:Nx35po-dhNmYu6E	phoU	Phosphate-specific transport system accessory protein PhoU	Chromosome	5390906	5391575	669	NA	7896	6411	5784	6049	5003	6590	6294.35	-0.34	0.12	0.001601	0.006363
ENSB:YlelDjwMl6I2r3C		putative protein	Chromosome	5443460	5445188	1728	NA	200249	166890	181509	170152	118083	184670	170388	-0.38	0.13	0.001603	0.006367
ENSB:Yk7a_jpno5r98uV	thrB	Homoserine kinase	Chromosome	397205	398114	909	NA	2081	1954	2397	4192	2657	4958	2953.93	0.5	0.19	0.001621	0.006432
ENSB:l7Z7g52-xFA8Zjs			Chromosome	3587188	3589384	2196	NA	1235	1070	1022	2027	1524	1620	1393.67	0.38	0.13	0.00163	0.006465
ENSB:7AZuA3QC6wMfkW4			Chromosome	2830419	2830593	174	NA	1666	1130	655	717	619	831	939.06	-0.61	0.27	0.001635	0.00648
ENSB:OXxWcZIrmv8CTHm			Chromosome	4972866	4974561	1695	NA	1964	1559	1755	1450	1408	1514	1623.36	-0.4	0.14	0.001639	0.006492
ENSB:V9wd-hZ0OJ28HSY	sasA_46	Adaptive-response sensory-kinase SasA	Chromosome	6289563	6291819	2256	NA	4480	3636	3894	4175	2385	2887	3588.13	-0.46	0.17	0.001642	0.006499
ENSB:Bq4Bck5j5a_DU1q			Chromosome	225849	226401	552	NA	1738	1279	79	145	124	71	586.65	-1.82	1.33	0.001651	0.006533
ENSB:z9351XzHV3ifA0H	crnA	Creatinine amidohydrolase	Chromosome	1627228	1628017	789	NA	1683	1376	1742	2759	2178	2754	2047.68	0.4	0.14	0.001659	0.006559
ENSB:lHFb7DjuHYi8k8_	hrcA	Heat-inducible transcription repressor HrcA	Chromosome	4871167	4872265	1098	NA	6309	4270	3840	4136	3372	3788	4296.48	-0.44	0.16	0.001662	0.006568
ENSB:KhA04aiqhfFfJuo	psbY	Photosystem II protein Y	Chromosome	1195852	1195978	126	NA	26238	23186	20799	19021	19285	18642	21423.3	-0.41	0.15	0.001687	0.00666
ENSB:fJ9mv0o0IatKK9F	icd	Isocitrate dehydrogenase [NADP]	Chromosome	2192332	2193754	1422	NA	14579	12951	13477	24360	16248	21764	16906.1	0.34	0.12	0.001695	0.00669
ENSB:ctKfk2vYNJnE3MJ			Chromosome	3033651	3035013	1362	NA	148	140	105	101	91	100	115.3	-0.49	0.19	0.001707	0.006726
ENSB:zMcdn2msuoqJYYH	potB	Spermidine/putrescine transport system permease protein PotB	Chromosome	6014293	6015187	894	NA	681	560	622	1078	827	960	775.67	0.36	0.13	0.001706	0.006726
ENSB:w14t2C52UhjPdbp			Chromosome	1215866	1216457	591	NA	97	123	97	135	385	318	192.25	0.83	0.44	0.001709	0.006732
ENSB:PNjJwRrbvcRpgmB			Chromosome	2134244	2134511	267	NA	2420	2499	3268	7045	4729	4335	3969.95	0.56	0.23	0.001736	0.006831
ENSB:R7osRMw3EPpDx68	rplF	50S ribosomal protein L6	Chromosome	5044633	5045182	549	NA	10207	13430	25524	59434	24615	51619	29424.1	0.79	0.41	0.001742	0.00685
ENSB:RvLBJ5M83f1kR69			Chromosome	2495317	2495629	312	NA	11795	15612	15055	26392	20633	28198	19261.7	0.48	0.18	0.001748	0.006872
ENSB:26Xt87eotIV1Db4	arnC_11	Undecaprenyl-phosphate 4-deoxy-4-formamido-L-arabinose transferase	Chromosome	5310063	5311017	954	NA	141	140	163	306	251	238	203.57	0.5	0.19	0.001753	0.006881
ENSB:r4vK3V1ShNy2mh-	purB	Adenylosuccinate lyase	Chromosome	4102768	4104037	1269	NA	11893	10619	13565	28359	14175	26332	16910.1	0.52	0.21	0.001753	0.006881
ENSB:r6kue1O_5jy2_s6			Chromosome	2302928	2303669	741	NA	1550	1346	1227	2422	2095	2010	1751.52	0.4	0.14	0.001756	0.006888
ENSB:Usijr50ziYtKJjR			Chromosome	1068679	1068883	204	NA	2414	1378	1382	1412	1076	1316	1497.63	-0.49	0.19	0.001775	0.006961
ENSB:XOA0d3vleFD8KDV	desA_1	Delta(12)-fatty-acid desaturase	Chromosome	1876896	1877976	1080	NA	3010	3778	6874	12101	7239	15699	7810.02	0.74	0.37	0.001782	0.006981
ENSB:itf1vElG_1swIDJ			Chromosome	3119878	3120268	390	NA	121	133	150	247	222	246	184	0.48	0.19	0.001802	0.007057
ENSB:uniyO223AYE_qSG	ispE	4-diphosphocytidyl-2-C-methyl-D-erythritol kinase	Chromosome	3900912	3901866	954	NA	1073	920	1058	2105	1215	1830	1331.79	0.43	0.16	0.001804	0.00706
ENSB:qEVqKyUCNPzIYmn			Chromosome	5712055	5714242	2187	NA	16791	14264	2061	2612	1407	2953	6804.57	-1.44	0.98	0.001814	0.007095
ENSB:ry_9mzqj77GM-hi			Chromosome	390486	391359	873	NA	20	36	21	57	121	53	51.71	0.93	0.52	0.001828	0.007146
ENSB:oSUIGGGZV9SbQuN			Chromosome	1758765	1759014	249	NA	2339	1984	2045	2178	1497	2043	2014.4	-0.33	0.11	0.001831	0.007151
ENSB:G6x2vLpN_aTYZet			Chromosome	4009488	4009953	465	NA	147	148	103	88	97	92	114.31	-0.54	0.22	0.001846	0.007205
ENSB:hTAlh3Nh1pDTk3C			Chromosome	5064030	5064318	288	NA	256	211	148	178	119	155	178.18	-0.5	0.2	0.001851	0.00722
ENSB:GKyUA5zCqw9uudJ			Chromosome	590725	592066	1341	NA	4528	3735	3900	7144	4670	7619	5138.86	0.39	0.14	0.001854	0.007229
ENSB:CbrkvoBdCwfaFHK	sfsA	Sugar fermentation stimulation protein A	Chromosome	3733321	3734047	726	NA	1205	972	1451	3032	1606	2363	1718.33	0.54	0.22	0.001866	0.007264
ENSB:v6oEtWVF86dVfQY			Chromosome	3461548	3462973	1425	NA	292	296	301	532	401	485	378.42	0.39	0.14	0.001865	0.007264
ENSB:mVqXaOjOYAp4CR6			Chromosome	1671258	1671462	204	NA	8	9	5	18	28	25	15.19	0.96	0.56	0.001873	0.007287
ENSB:sSDGlD4IiRIwi6C	scmP_2	N-acetylcysteine deacetylase	Chromosome	5887753	5888971	1218	NA	1936	1676	1521	1713	1319	1631	1633.87	-0.31	0.11	0.001885	0.00733
ENSB:sTVKcDzpZo5GmPj			Chromosome	2047353	2048124	771	NA	5830	5705	6072	10557	7120	10147	7426	0.38	0.13	0.001891	0.007349
ENSB:2NOvQxf3yTDPpEW	ddpX	D-alanyl-D-alanine dipeptidase	Chromosome	4958568	4959273	705	NA	1092	912	872	1550	1144	1646	1179.2	0.34	0.12	0.001892	0.00735
ENSB:Uk7PWXCGSTRWuV4			Chromosome	6293315	6294059	744	NA	12705	10477	9825	10326	8720	8553	10166.8	-0.39	0.14	0.001897	0.007365
ENSB:GaKxxWciN1ecEgz			Chromosome	2801431	2802625	1194	NA	848	783	1097	1537	1467	2019	1269.59	0.51	0.2	0.001904	0.007386
ENSB:f2tsqHhkRXlL3sf			Chromosome	2999611	2999797	186	NA	571	516	536	871	697	873	667.48	0.34	0.12	0.001908	0.007395
ENSB:8LVvseHdF9ZHcfa			Chromosome	6227192	6227777	585	NA	5463	4831	5529	4830	3921	5102	4973.16	-0.35	0.12	0.001913	0.007412
ENSB:fzEig_s8FwIlFdG			Chromosome	1181158	1181539	381	NA	2004	2129	2388	4075	2777	4313	2883.81	0.44	0.16	0.001921	0.007437
ENSB:DNuJA6MvZosExL0		Sulfurtransferase	Chromosome	4870391	4870751	360	NA	2392	1976	2271	1939	1381	2228	2036.2	-0.4	0.15	0.001925	0.007447
ENSB:fsp9o-zjljGodrL			Chromosome	2106312	2106804	492	NA	123	106	108	70	88	62	95.1	-0.58	0.25	0.001929	0.007458
ENSB:NYWcYxDY75vKjGG			Chromosome	392788	393295	507	NA	62	98	55	153	319	127	136.89	0.87	0.48	0.001937	0.007484
ENSB:ERA9tbjzKLaX1Yv			Chromosome	5611748	5612000	252	NA	809	1300	1813	451	796	782	1039.04	-0.77	0.4	0.001945	0.00751
ENSB:Qe_cd1HGgKNUunH			Chromosome	6206588	6207287	699	NA	416	363	335	316	278	352	344.97	-0.38	0.13	0.001956	0.00755
ENSB:gyUcELQ56bnrZ7d			pCC7120beta	16707	17280	573	NA	117	149	140	242	200	300	187.46	0.5	0.2	0.001966	0.007583
ENSB:fKtoOwr-rMu5h6v	rplX	50S ribosomal protein L24	Chromosome	5046354	5046708	354	NA	4799	6455	12265	29125	11671	24428	14119.8	0.79	0.41	0.001968	0.007588
ENSB:y9O5m-wuL8yA0et			pCC7120alpha	388841	389249	408	NA	353	318	312	309	247	282	305.29	-0.38	0.13	0.001978	0.007619
ENSB:xoqfdIK5gcYI2pe			Chromosome	3763634	3763847	213	NA	6116	4272	3263	3675	2977	3605	3991.15	-0.47	0.18	0.001986	0.007644
ENSB:mXRB9-ZAmjTsRNF		putative oxidoreductase/MSMEI_1564	Chromosome	55118	56282	1164	NA	15976	14983	24900	44487	25907	47491	28035.7	0.59	0.26	0.001991	0.007661
ENSB:Ib70vZf1tei-98Z			Chromosome	341994	343242	1248	NA	3011	2878	3275	6138	3677	5667	4008.63	0.43	0.16	0.002006	0.007714
ENSB:dUZzYH9mctso2I8			pCC7120gamma	73848	75048	1200	NA	1130	893	859	957	708	855	901.1	-0.35	0.12	0.002021	0.007768
ENSB:loeak8_IhZahNCV	rbgA	Ribosome biogenesis GTPase A	Chromosome	868011	868893	882	NA	2509	2250	2631	4613	3013	4327	3156.4	0.4	0.14	0.002031	0.007799
ENSB:NMsquO96hxVXdRH			Chromosome	1989474	1989705	231	NA	2787	1906	2803	2359	539	948	1910.76	-0.8	0.43	0.00204	0.007831
ENSB:GkTkEeUIVKmjf2i			Chromosome	433505	434210	705	NA	4002	3275	929	965	898	511	1805.91	-1.16	0.75	0.002071	0.007945
ENSB:fTetZkK2LsJ90r_			Chromosome	232628	233348	720	NA	2578	2932	2998	5248	3721	5092	3693.16	0.41	0.15	0.002075	0.007955
ENSB:1FQChCoUFN4xoCC	steT	Serine/threonine exchanger SteT	Chromosome	1779325	1780693	1368	NA	147	107	84	81	72	85	96.58	-0.53	0.22	0.00208	0.007967
ENSB:RrN00QSntN9o4zu	rbn_2	Ribonuclease BN	Chromosome	5774262	5775159	897	NA	4453	3669	4073	6383	5044	6676	4970.81	0.32	0.11	0.002103	0.00805
ENSB:asb1Mpjq1sdtfTH			Chromosome	4747365	4748061	696	NA	1069	939	1003	1734	1328	1506	1244.96	0.35	0.12	0.002108	0.008067
ENSB:a2q901RGalaoLdM			pCC7120beta	155672	156443	771	NA	175	146	150	256	224	281	201.88	0.41	0.15	0.002113	0.008078
ENSB:-UVQAxvXfYX0V1Z	upp	Uracil phosphoribosyltransferase	Chromosome	2469352	2470003	651	NA	4405	4179	4972	8963	5423	9425	6062.71	0.46	0.18	0.002114	0.008078
ENSB:Nc5G5gbH8DH93V8	yciF	Protein YciF	Chromosome	715817	716369	552	NA	39974	39042	11044	17986	13635	6583	21793.3	-0.89	0.51	0.002117	0.008086
ENSB:NckqaLBy10h1nGY	typA	GTP-binding protein TypA/BipA	Chromosome	4984480	4986271	1791	NA	30899	25831	24605	63218	29301	59287	37398.1	0.51	0.21	0.002124	0.008107
ENSB:alMF9s2_dV0nuGb			Chromosome	3529350	3530127	777	NA	3017	1989	1775	2070	1453	1627	1990.61	-0.47	0.18	0.00213	0.008124
ENSB:bD6wVnQdT6VtX6Y			Chromosome	2521462	2522056	594	NA	830	645	614	668	515	629	650.87	-0.35	0.13	0.002157	0.008211
ENSB:oEZ-HHjh_ymbYtE			Chromosome	5623137	5623788	651	NA	602	535	506	841	716	893	672.36	0.33	0.12	0.002155	0.008211
ENSB:wP7hDvaYtcY9a-q			Chromosome	1552355	1554590	2235	NA	11070	8884	8476	8014	7355	9280	8876.87	-0.35	0.12	0.002156	0.008211
ENSB:fSdP9fIl-usnTdn	ydaD	General stress protein 39	Chromosome	6179002	6179860	858	NA	25607	16237	4616	5230	3609	1719	9686.16	-1.32	0.91	0.002158	0.008212
ENSB:RBiYZ1dxdG6_lVC			Chromosome	1270717	1271485	768	NA	996	834	730	1467	1035	1400	1054.9	0.35	0.12	0.002175	0.008272
ENSB:GAdJ_cTS0S52LQC			Chromosome	2720747	2721356	609	NA	1193	794	919	888	699	768	880.54	-0.41	0.15	0.002183	0.008296
ENSB:C70x0yR0-PdF411			Chromosome	5926074	5926719	645	NA	1977	1752	1695	3049	2376	2628	2214.93	0.33	0.11	0.002189	0.008312
ENSB:WRdi-JFhukshyK1			Chromosome	5579603	5579804	201	NA	4351	3342	2814	2580	2506	3235	3151.71	-0.43	0.16	0.002196	0.008334
ENSB:mmn44LlX9qQB0BN			pCC7120gamma	43047	44025	978	NA	148	82	105	85	63	85	95.09	-0.54	0.23	0.002202	0.008354
ENSB:z6Xn67A05HMsKgK	purA	Adenylosuccinate synthetase	Chromosome	5699560	5700904	1344	NA	27804	27798	35429	80664	38676	58741	43439.5	0.54	0.23	0.002211	0.008382
ENSB:-4tZSXn0cYKnzcI	ycf3_3	Photosystem I assembly protein Ycf3	Chromosome	1726384	1727734	1350	NA	617	508	451	441	412	353	468.87	-0.45	0.17	0.002218	0.008403
ENSB:OsHckRxv7Qz17Dt			Chromosome	3994490	3994589	99	NA	1630	1595	1366	801	1236	971	1298.98	-0.56	0.25	0.002221	0.00841
ENSB:XQmYkGpkOH17M7G			Chromosome	4615482	4616214	732	NA	2796	2438	2118	3897	3105	3766	2973.3	0.31	0.11	0.002229	0.008433
ENSB:QKYXdD12T32Rp5H	cmpR_3	HTH-type transcriptional activator CmpR	Chromosome	5957520	5958462	942	NA	25	32	27	82	65	46	45.29	0.68	0.34	0.002233	0.008446
ENSB:CNlG9yMspfYs3EQ	rfbC	dTDP-4-dehydrorhamnose 3,5-epimerase	Chromosome	3446345	3446915	570	NA	73	57	72	119	105	144	93.01	0.5	0.2	0.002237	0.008455
ENSB:hF67inEgcUIRFFu			Chromosome	1378590	1381233	2643	NA	2289	1878	1770	3315	2500	2953	2410.69	0.32	0.11	0.002241	0.008463
ENSB:C43Qd1PnZ-Hq5tZ	zwf2	Glucose-6-phosphate 1-dehydrogenase 2	Chromosome	4839045	4840575	1530	NA	4338	3731	3002	2883	2547	3635	3365.49	-0.41	0.15	0.002243	0.008466
ENSB:puZKfxMGAGjm8Bh	yhjQ_3	putative cysteine-rich protein YhjQ	Chromosome	6368743	6369112	369	NA	3825	2519	1017	1454	1274	798	1834.62	-0.79	0.43	0.002254	0.008502
ENSB:B9IdJ8MmOXlcUrs	smc_3	Chromosome partition protein Smc	Chromosome	1325216	1328843	3627	NA	3817	3311	3863	6025	4770	5978	4559.54	0.35	0.12	0.002274	0.008574
ENSB:lCNIci_3jjB0tBa			Chromosome	4866471	4867515	1044	NA	1056	959	1032	881	825	847	943.51	-0.39	0.14	0.002287	0.008614
ENSB:rUvzdmQKDal0cZc	cpdA_4	3',5'-cyclic adenosine monophosphate phosphodiesterase CpdA	Chromosome	3473423	3474539	1116	NA	3205	1987	2078	2041	1696	2000	2172.69	-0.43	0.16	0.002288	0.008614
ENSB:HsdNpOHL4TPwtf1			Chromosome	5210535	5211723	1188	NA	648	646	740	1217	1069	1085	890.6	0.43	0.16	0.002291	0.008622
ENSB:92IGgYGFQMWUfsx			pCC7120alpha	16908	17511	603	NA	1048	1001	1019	1993	1209	1745	1305.81	0.39	0.14	0.002297	0.00864
ENSB:JudN6wrI6QVu32u	mscS_2	Small-conductance mechanosensitive channel	Chromosome	4459878	4460739	861	NA	126	143	71	58	74	72	92.51	-0.63	0.3	0.002316	0.008706
ENSB:nH1OSx-7jib1wV9	murC	UDP-N-acetylmuramate--L-alanine ligase	Chromosome	6036698	6038183	1485	NA	11898	12866	12434	22955	15261	21051	15771.8	0.38	0.14	0.002322	0.008721
ENSB:Nhx1H_4qe0awqxW	rssB_4	Regulator of RpoS	Chromosome	1271560	1272697	1137	NA	743	658	543	1091	891	1000	807.99	0.36	0.13	0.002346	0.008808
ENSB:cj9nwIbyx4FH2GS			Chromosome	4981057	4981351	294	NA	933	877	684	720	641	733	769.04	-0.38	0.14	0.002349	0.008815
ENSB:5faG7c4BZgvOYEh			Chromosome	1719362	1719776	414	NA	1011	740	765	701	656	738	772.75	-0.39	0.14	0.002356	0.008832
ENSB:DVStRJ11e0QLPsi	cbiET	Cobalamin biosynthesis bifunctional protein CbiET	Chromosome	4676298	4676994	696	NA	1139	985	933	1581	1243	1827	1260.53	0.35	0.12	0.002362	0.008849
ENSB:WuTTRBc3wxDmp6Y			Chromosome	295057	298141	3084	NA	15728	12007	1781	2910	1519	1875	6070.28	-1.35	0.97	0.002368	0.00887
ENSB:y1KvBLlGOFD8hPN			Chromosome	23017	23257	240	NA	53	72	44	25	40	19	43.86	-0.77	0.41	0.002375	0.00889
ENSB:pn5UNkiPcr6V_4A	rnr_2	Ribonuclease R	Chromosome	5336085	5338146	2061	NA	13355	12848	15804	30637	17248	26752	18930.6	0.47	0.18	0.002379	0.0089
ENSB:nmegCZ5RVy1Ba3q	rhaR_17	HTH-type transcriptional activator RhaR	Chromosome	3840823	3841735	912	NA	3868	3383	3003	3449	2403	3368	3241.15	-0.33	0.11	0.002384	0.008914
ENSB:LWPURUe48xIIfzN			pCC7120gamma	28435	28633	198	NA	248	184	195	188	143	180	190.29	-0.41	0.15	0.002391	0.008932
ENSB:fsLimim6kkU9vyw			Chromosome	4831006	4831777	771	NA	138	126	141	262	170	259	178.31	0.44	0.17	0.002393	0.008934
ENSB:dSTOr-h0caxQ7VT			Chromosome	3617280	3617898	618	NA	799	656	715	1120	926	1242	895.05	0.34	0.12	0.002402	0.008962
ENSB:0Z_3JT1mwRw_T6B	crtNb	4,4'-diapolycopene oxygenase	Chromosome	2470592	2472113	1521	NA	854	829	924	1518	1075	1686	1123.78	0.41	0.15	0.002424	0.00904
ENSB:qMNGxbfZy4q9h9M		Membrane-associated protein	Chromosome	2559897	2560230	333	NA	3121	2500	3027	8449	3508	5291	4154.32	0.55	0.24	0.002426	0.009042
ENSB:_tWq5tlDnDuSU4c	sasA_33	Adaptive-response sensory-kinase SasA	Chromosome	4304334	4305708	1374	NA	1100	935	793	3331	1322	1501	1435.24	0.62	0.29	0.002431	0.009055
ENSB:zCn4_-Yd9eDLZF3	ilvC	Ketol-acid reductoisomerase (NADP(+))	Chromosome	2789747	2790743	996	NA	12611	13908	17588	36509	18612	31241	21079.8	0.53	0.23	0.002441	0.009088
ENSB:dd_Ejl4qMz5TVdO	dfa3_3	Putative diflavin flavoprotein A 3	Chromosome	5330671	5332402	1731	NA	679	525	415	1676	936	759	805.53	0.6	0.28	0.002463	0.009161
ENSB:yAB5AobIy6phvNz			Chromosome	6132510	6134676	2166	NA	2707	2590	2338	4265	2947	4284	3127.33	0.33	0.12	0.002471	0.009189
ENSB:OlQSWKx1kiAwqZr			Chromosome	2539383	2539608	225	NA	62	62	57	110	93	121	82.49	0.49	0.2	0.002484	0.009232
ENSB:C4vqLJkHv4-z1sk			Chromosome	5845562	5846906	1344	NA	1373	1489	1331	2200	1910	2352	1752.9	0.36	0.13	0.002492	0.009252
ENSB:Z0K3fW1MjgObCur			pCC7120alpha	41498	42389	891	NA	835	767	874	686	621	775	766.7	-0.39	0.14	0.002496	0.009265
ENSB:N74yQThfczk3d--			Chromosome	644032	644221	189	NA	1939	1325	1295	1087	1195	1121	1341.1	-0.47	0.18	0.002507	0.009297
ENSB:VlAKfOSdvhjfGQZ			Chromosome	3751025	3752270	1245	NA	15593	15042	14220	15195	8875	13939	13816.2	-0.39	0.15	0.002515	0.009318
ENSB:fR1QI7D6oEs5TSS			Chromosome	3075024	3075594	570	NA	89	66	85	210	134	125	115.27	0.55	0.24	0.002515	0.009318
ENSB:6whMgYMbl93-Q1C			Chromosome	2966184	2966415	231	NA	268	201	207	193	167	190	205.49	-0.41	0.15	0.00253	0.009369
ENSB:aqe6jmWVoYmt-Lo			Chromosome	5211893	5213093	1200	NA	878	806	797	1266	1078	1309	1009.33	0.32	0.11	0.002547	0.009425
ENSB:NGwQ-bRo0FwAOTD			Chromosome	1623580	1624945	1365	NA	2868	1897	2309	5160	2807	4430	3143.88	0.46	0.18	0.002576	0.009527
ENSB:VkKJ9A1yJMh6C8F			Chromosome	2175578	2176607	1029	NA	2841	2407	2218	2600	1799	2303	2359.69	-0.32	0.12	0.00258	0.00953
ENSB:tHTLmxMpBwbXu7F			Chromosome	934675	935896	1221	NA	262	238	199	429	336	357	298.38	0.4	0.15	0.00258	0.00953
ENSB:q7ssXjSzgPRqupe			Chromosome	1236801	1237254	453	NA	5180	4236	3090	3600	2928	3487	3762.49	-0.42	0.16	0.002603	0.009607
ENSB:kC4VOTBC87iUY8y	rip3_2	Putative zinc metalloprotease Rip3	Chromosome	4703284	4704481	1197	NA	5780	4411	4296	4779	3674	4413	4560.39	-0.33	0.12	0.002604	0.009608
ENSB:wZ9zvVSVXwjgMxd	tycC	Tyrocidine synthase 3	Chromosome	3174925	3182305	7380	NA	459	443	419	748	554	694	544.04	0.34	0.12	0.00262	0.009658
ENSB:7qpOhp2Sfs5fTWV			Chromosome	1805667	1805775	108	NA	1077	918	568	404	648	381	683.2	-0.66	0.33	0.002632	0.009695
ENSB:ZK1UPn86QwCNcBJ			pCC7120alpha	342062	344129	2067	NA	1786	1394	1316	1285	1166	1421	1399.21	-0.36	0.13	0.002633	0.009695
ENSB:8zNp360nOTrvvHk	btuB_1	Vitamin B12 transporter BtuB	Chromosome	1289636	1292267	2631	NA	640	679	973	1428	1218	1708	1087.1	0.52	0.22	0.002674	0.009839
ENSB:WqLaTDrZVd3Vdxg			pCC7120alpha	15662	16238	576	NA	276	359	330	557	561	582	439.66	0.47	0.19	0.002675	0.009839
ENSB:DMffvbTOoFBeMyL		Putative antitoxin VapB45	Chromosome	6177416	6178118	702	NA	3477	2581	2487	2901	1917	2388	2623.25	-0.38	0.14	0.00269	0.009888
ENSB:wtPc0xouPrjr0on			Chromosome	2069593	2069911	318	NA	717	680	669	608	547	653	650.14	-0.35	0.13	0.002698	0.009912
ENSB:tM3-xY8FzieiwqJ		Ycf53-like protein	Chromosome	2191286	2192003	717	NA	2571	2268	2573	4726	2838	4853	3218.99	0.42	0.16	0.002715	0.00997
ENSB:0ZWNnJuMhaIFdyJ			Chromosome	6369243	6369714	471	NA	65	44	28	21	25	29	35.75	-0.69	0.36	0.002727	0.01001
ENSB:jjTcM9hYqPLLo_4			Chromosome	6356086	6356257	171	NA	59	37	44	37	21	29	38.1	-0.62	0.3	0.002729	0.01001
ENSB:T18KwY39h0ahwit	mshA_1	D-inositol-3-phosphate glycosyltransferase	Chromosome	163381	164575	1194	NA	305	276	262	267	212	232	260.62	-0.38	0.14	0.002734	0.01001
ENSB:a3IamiG1mdzdwM-			Chromosome	2586679	2587543	864	NA	73	81	96	157	123	183	116.34	0.5	0.21	0.002733	0.01001
ENSB:56D4-KZdQF6Fxhv	prmA_2	Ribosomal protein L11 methyltransferase	Chromosome	2261254	2262175	921	NA	2933	2660	3320	6158	3627	5558	3942.44	0.44	0.17	0.002737	0.01002
ENSB:GxpIBFXxbC28rWi		D-fructose 1,6-bisphosphatase class 2/sedoheptulose 1,7-bisphosphatase	Chromosome	1211964	1213002	1038	NA	57362	43309	56070	39440	29777	52738	46671.7	-0.46	0.18	0.002745	0.01004
ENSB:NA9jMNcVNEP8ocT			Chromosome	4588927	4589719	792	NA	5799	4704	4491	4680	3834	5082	4766.26	-0.31	0.11	0.002744	0.01004
ENSB:1ZQxkzm9mD5_SCg	dnaJ_3	Chaperone protein DnaJ	Chromosome	3635082	3636084	1002	NA	1987	1980	2330	3952	2656	3851	2736.23	0.41	0.16	0.002761	0.01009
ENSB:yur_ASmSpkP8cF8	yedY1_2	Putative protein-methionine-sulfoxide reductase subunit YedZ1	Chromosome	4429410	4430001	591	NA	1884	2138	2154	3644	2687	3670	2650.47	0.39	0.15	0.002795	0.01021
ENSB:gxLYXHFnjqtU29P			Chromosome	3278897	3280871	1974	NA	369	329	458	760	556	689	517.22	0.45	0.18	0.002797	0.01021
ENSB:hqqwj5SVRhlrmkQ	egtB_2	Hercynine oxygenase	Chromosome	3306949	3308215	1266	NA	895	928	1133	1802	1309	2042	1323.12	0.45	0.18	0.002807	0.01024
ENSB:-atfmFNMRof2R6Z		Photosystem II lipoprotein Psb27	Chromosome	1493177	1493573	396	NA	29824	23154	24221	25907	15510	24101	23737.9	-0.39	0.14	0.002816	0.01026
ENSB:4zW2CoAlMRcDtwO			Chromosome	6105587	6108341	2754	NA	617	459	436	475	369	427	464.71	-0.38	0.14	0.002813	0.01026
ENSB:DgGccJsG6N2-6WC			Chromosome	1409378	1410155	777	NA	239	195	255	434	303	414	300.35	0.42	0.16	0.002816	0.01026
ENSB:dGB2jpgbVlpOSoX	serC	Phosphoserine aminotransferase	Chromosome	2007710	2008889	1179	NA	7757	7910	9512	16553	10510	16511	11194.1	0.44	0.17	0.002824	0.01028
ENSB:AnOQsIqpfFswFiE			Chromosome	5456585	5456714	129	NA	34	16	17	9	12	7	16.2	-0.87	0.53	0.002831	0.0103
ENSB:ZiP4GI3HZ59gZtL			Chromosome	1886174	1887320	1146	NA	4603	3929	3738	6019	5127	6888	4972.91	0.31	0.11	0.002835	0.0103
ENSB:JPddrNCI1X9qyy4	rhaR_13	HTH-type transcriptional activator RhaR	Chromosome	3104316	3105309	993	NA	49	114	118	215	189	271	155.72	0.68	0.35	0.002839	0.01031
ENSB:bq19FEeZcmcLCBk			Chromosome	5358544	5361274	2730	NA	415	421	444	847	556	690	551.51	0.4	0.15	0.002838	0.01031
ENSB:0Z4tAg7DEyJ7A1T		Immunogenic protein MPT70	Chromosome	1566917	1567319	402	NA	3111	3064	3352	6230	3881	5388	4083.77	0.4	0.15	0.002849	0.01034
ENSB:3cgCV6H-bhWKEim			pCC7120gamma	21771	22395	624	NA	749	677	555	607	517	553	612.99	-0.37	0.14	0.002873	0.01042
ENSB:8DqMrVpIoz3uZe5			Chromosome	2886720	2887473	753	NA	106	113	275	357	308	820	316.04	0.82	0.48	0.002878	0.01043
ENSB:dlxu8gjf1oi2QRj			Chromosome	1811386	1811746	360	NA	193	179	177	290	276	314	235.12	0.4	0.15	0.002894	0.01048
ENSB:qei6HDsQFBRvPrY	pknD_5	Serine/threonine-protein kinase PknD	Chromosome	641850	643134	1284	NA	2281	1767	1834	3410	2254	3547	2455.78	0.37	0.14	0.002939	0.01064
ENSB:Bvshy-oegsmZwGz			Chromosome	5352133	5353039	906	NA	641	590	869	521	424	617	619.38	-0.49	0.21	0.00296	0.01071
ENSB:2rBW-vViDqvlH0k			Chromosome	3885157	3885316	159	NA	11439	11627	7926	7224	7755	8747	9219.41	-0.45	0.18	0.002971	0.01074
ENSB:78KsrtO2V-HCSaA			pCC7120beta	123223	124606	1383	NA	4480	3376	3023	3220	2051	3528	3269.63	-0.42	0.16	0.00299	0.0108
ENSB:LSu_SJZWdPPP-RV	phnL	Alpha-D-ribose 1-methylphosphonate 5-triphosphate synthase subunit PhnL	Chromosome	2660693	2661419	726	NA	943	709	88	134	106	110	354.96	-1.32	1.01	0.003	0.01083
ENSB:WLGTCXutTrwV0DI			Chromosome	2477673	2478150	477	NA	415	362	324	559	524	615	460	0.37	0.14	0.003002	0.01083
ENSB:s9sbD-62Y9-fUVC			Chromosome	1780721	1781381	660	NA	676	551	464	497	390	542	520.15	-0.38	0.14	0.003007	0.01085
ENSB:FL0Cu9tFPBvmLLZ			Chromosome	3121458	3122055	597	NA	319	259	344	699	411	520	414.92	0.46	0.19	0.00305	0.011
ENSB:U5aUQqaWp2BD_k7		transfer-messenger RNA	Chromosome	2858	3247	389	NA	6793005	5320250	5523591	5497130	3793922	6035240	5.48546e+06	-0.36	0.13	0.003075	0.01108
ENSB:Y1UKu0dRJf3YgH2	mtnP	S-methyl-5'-thioadenosine phosphorylase	Chromosome	4880646	4881519	873	NA	1330	1383	1552	2786	1697	3001	1907.19	0.45	0.18	0.0031	0.01116
ENSB:rzGWBl6Sd1jgxX-			Chromosome	162351	163254	903	NA	856	697	674	380	609	457	627.29	-0.55	0.25	0.003115	0.01121
ENSB:3YVrrxrsfmbDibU	sacA	UDP-N-acetylglucosamine 2-epimerase	Chromosome	2997222	2998335	1113	NA	2496	2123	1790	3480	2571	3682	2635.06	0.34	0.13	0.003118	0.01122
ENSB:1DhdG0bZkjY5Ppi			Chromosome	5431042	5431450	408	NA	5717	5674	4043	4141	4044	4055	4658.7	-0.42	0.16	0.003121	0.01122
ENSB:0EJaPfxs6qrwLDo			Chromosome	6220605	6221697	1092	NA	706	655	640	589	541	621	629.79	-0.34	0.13	0.003127	0.01123
ENSB:MmSddiZc4vlF0d4	glmS	Glutamine--fructose-6-phosphate aminotransferase [isomerizing]	Chromosome	4174472	4176374	1902	NA	7462	6018	5711	5554	5146	6156	6030.22	-0.33	0.12	0.003131	0.01124
ENSB:h7TqJ-qIX7uMPW7	efp	Elongation factor P	Chromosome	6030874	6031432	558	NA	10504	12162	13406	22769	15387	25676	16265.7	0.46	0.19	0.00314	0.01127
ENSB:aw4wOfAuLeaAweY			Chromosome	2723404	2725036	1632	NA	712	560	552	600	456	548	572.05	-0.34	0.12	0.003147	0.01129
ENSB:MpJmiKoJemO_kMT			Chromosome	5481382	5482312	930	NA	442	515	578	940	759	921	682.39	0.44	0.17	0.003168	0.01136
ENSB:9vKjfQGgDpRoJ1P			Chromosome	1535918	1536767	849	NA	2736	2414	1925	4438	3403	3448	3007.8	0.4	0.15	0.003183	0.0114
ENSB:Fak0gELp3olkcc6			Chromosome	1536821	1537232	411	NA	2203	1890	1648	4244	2397	2998	2495.91	0.43	0.17	0.003182	0.0114
ENSB:BcjoXsmNCDbDAtq	potD	Spermidine/putrescine-binding periplasmic protein	Chromosome	6015240	6016323	1083	NA	962	887	848	1392	1179	1365	1092.09	0.31	0.11	0.003193	0.01143
ENSB:4HrGeuVoVGbUOP2			Chromosome	2202018	2202681	663	NA	859	658	1078	1918	1091	2134	1247.27	0.54	0.24	0.003219	0.01151
ENSB:3BYjF2jB3EYl5rZ	dpnM_1	Modification methylase DpnIIA	Chromosome	67153	67987	834	NA	1098	1014	1098	1950	1485	1579	1351.56	0.37	0.14	0.003221	0.01151
ENSB:LxxtdUFKL2I8nG1	iscR	HTH-type transcriptional regulator IscR	Chromosome	2488769	2489213	444	NA	1054	946	1013	1759	1182	1666	1245.81	0.34	0.13	0.003272	0.01169
ENSB:olte3ueh4F9rCp3	caiE	Carnitine operon protein CaiE	Chromosome	1195023	1195632	609	NA	1180	1027	1100	1898	1272	1986	1380.28	0.36	0.13	0.00329	0.01174
ENSB:zkhqG6cwJvtoE89	COQ5_7	2-methoxy-6-polyprenyl-1,4-benzoquinol methylase, mitochondrial	Chromosome	3747035	3748004	969	NA	3122	2778	2902	5433	3315	5173	3699.22	0.37	0.14	0.003296	0.01176
ENSB:eQeRmdqvLzzg4U9			Chromosome	5367668	5367863	195	NA	4841	4815	5986	10573	6265	11856	7178.49	0.48	0.2	0.003305	0.01179
ENSB:QyExKbZ_EMw6lzz	psaB1_2	Photosystem I P700 chlorophyll a apoprotein A2 1	Chromosome	6339585	6341814	2229	NA	14884	11287	4332	6042	5763	3178	7695.51	-0.74	0.42	0.003308	0.01179
ENSB:coAy5QIasxN0R2y	aroB_2	3-dehydroquinate synthase	Chromosome	2305859	2306951	1092	NA	2875	2738	2865	5041	3261	5075	3564.68	0.37	0.14	0.003315	0.01181
ENSB:XuT4jfMY-Be50Yh			pCC7120alpha	178563	178770	207	NA	289	363	386	756	619	543	486.52	0.5	0.22	0.003319	0.01182
ENSB:hSKaFku8RQ41XGV	ruvB_1	Holliday junction ATP-dependent DNA helicase RuvB	Chromosome	3532794	3533895	1101	NA	6101	4467	4422	4672	3236	4935	4627.37	-0.37	0.14	0.003337	0.01187
ENSB:JTtKK5JFONdV50e			Chromosome	6043030	6044458	1428	NA	2995	2816	3829	5446	4663	6936	4364.58	0.46	0.19	0.003344	0.01188
ENSB:ULlbfzuKNW2xJMU			pCC7120delta	39303	40155	852	NA	503	471	462	798	597	745	586.89	0.32	0.12	0.003346	0.01188
ENSB:oTJvulm7AZ9nQBj			Chromosome	6036443	6036599	156	NA	310	395	306	541	616	627	461.47	0.48	0.2	0.003346	0.01188
ENSB:QG1jE8wjNbxJUkx			Chromosome	120148	120619	471	NA	2258	2123	1848	3274	2553	3154	2498.43	0.29	0.1	0.003356	0.01191
ENSB:yLO0MHAfBh6R8s3		Putative two-component membrane permease complex subunit SMU_747c	Chromosome	4067126	4068179	1053	NA	3682	3154	4207	7166	4718	6629	4821.75	0.42	0.16	0.003363	0.01193
ENSB:fQOe9lHEqv58dMC			Chromosome	179588	179843	255	NA	3779	3536	5144	9598	5861	7555	5775.58	0.49	0.21	0.003374	0.01196
ENSB:rwq2EY_FG3pz4PZ			Chromosome	2202677	2203247	570	NA	403	397	565	964	583	1120	651.99	0.52	0.23	0.003388	0.01201
ENSB:hjzYPMRXg5UgmZI		tRNA	Chromosome	5438593	5438654	61	NA	264	319	456	728	583	722	503.03	0.53	0.24	0.003398	0.01203
ENSB:IX0RpiYJlq_tEcA	rhaR_16	HTH-type transcriptional activator RhaR	Chromosome	3135469	3136513	1044	NA	49	65	93	133	116	244	113.04	0.66	0.35	0.003407	0.01206
ENSB:IKv5ZZhwG_raahq	tagU_1	Polyisoprenyl-teichoic acid--peptidoglycan teichoic acid transferase TagU	Chromosome	200894	202406	1512	NA	16314	15686	15151	23222	19999	25494	19070.7	0.3	0.11	0.003467	0.01226
ENSB:ZmSJZg7QZ4JSQ13	rplN	50S ribosomal protein L14	Chromosome	5046707	5047076	369	NA	3116	3664	7042	16049	6119	13638	7899.86	0.7	0.39	0.003484	0.0123
ENSB:eQSxkgHwKX25u-K	phnD2_2	putative ABC transporter phosphonate/phosphite binding protein PhnD2	Chromosome	2671096	2672098	1002	NA	228	157	6	22	8	9	73.02	-1.56	1.41	0.003482	0.0123
ENSB:gaViYHaRiNXg5M3			Chromosome	2753814	2754144	330	NA	297	274	187	180	195	159	218.58	-0.5	0.22	0.003481	0.0123
ENSB:Q212j0av-6Mvd-n			Chromosome	2637112	2637358	246	NA	1162	1060	764	901	732	808	908.47	-0.4	0.16	0.003495	0.01233
ENSB:WFT-YCEEFA_4gO9	rapA_3	RNA polymerase-associated protein RapA	Chromosome	5842966	5845576	2610	NA	2433	2223	2296	3603	2782	4046	2848.34	0.33	0.12	0.003502	0.01235
ENSB:2G3dWNWHZTh4J_y			Chromosome	2068784	2069153	369	NA	9974	6193	2375	1726	1752	404	3839.07	-1.24	0.96	0.00351	0.01237
ENSB:QC-Vm6kHgfLmLpc			Chromosome	2342559	2343039	480	NA	4605	4145	3009	3175	3084	2882	3517.06	-0.43	0.17	0.003534	0.01245
ENSB:FK0udqKfW4E9NCa			Chromosome	1336736	1337060	324	NA	4247	4436	2666	2445	2931	2205	3216.98	-0.53	0.24	0.00354	0.01246
ENSB:uizuw4RKZsHajDL			Chromosome	2619409	2620933	1524	NA	220	220	226	381	296	371	281.27	0.37	0.14	0.003559	0.01252
ENSB:1l_KWAwRBL9nYxJ			Chromosome	2340202	2341294	1092	NA	1138	1161	1000	1071	865	911	1031.53	-0.36	0.13	0.00357	0.01256
ENSB:oyQ5eYsmwW0GPiT		CC-adding tRNA nucleotidyltransferase	Chromosome	3794210	3795479	1269	NA	1408	1149	1104	2091	1397	2064	1502.16	0.34	0.13	0.003579	0.01258
ENSB:Yi-uzgwGaeeKC77			Chromosome	4329216	4330290	1074	NA	1119	919	834	1518	1257	1459	1166.63	0.32	0.12	0.003596	0.01263
ENSB:oBnSTe7QPJB1_CS			Chromosome	5121199	5121946	747	NA	12676	10914	13436	11178	7927	12196	11435.1	-0.39	0.15	0.003597	0.01263
ENSB:4TIFljsR-svhXZJ	hepA	Heterocyst differentiation ATP-binding protein HepA	Chromosome	3454237	3456061	1824	NA	200	196	185	321	304	309	249.72	0.4	0.16	0.003608	0.01266
ENSB:yBtm5DLFz4skM39			Chromosome	3460576	3461524	948	NA	195	179	161	331	213	323	228.07	0.39	0.15	0.003647	0.01279
ENSB:lNrMNi0cVCxo7yp			Chromosome	1831759	1832377	618	NA	140	134	176	268	213	312	203.13	0.46	0.19	0.003649	0.01279
ENSB:MaoFo7yo4O2nJLF			Chromosome	2785330	2785648	318	NA	2747	2696	2706	2197	2280	2153	2499.09	-0.4	0.16	0.003651	0.01279
ENSB:M7i-O5uLeCyr7eF	ettA	Energy-dependent translational throttle protein EttA	Chromosome	1537344	1539285	1941	NA	6027	5517	4794	10012	7319	7771	6794.74	0.36	0.13	0.003691	0.01292
ENSB:uTaXcgSC5hQbrtp	dinG	3'-5' exonuclease DinG	Chromosome	4905052	4906609	1557	NA	2756	2314	2307	2548	1774	2457	2356.02	-0.3	0.11	0.003689	0.01292
ENSB:ffiqyvkzMYyafmg	mshA_10	D-inositol-3-phosphate glycosyltransferase	Chromosome	3459431	3460577	1146	NA	132	120	122	192	193	240	164.06	0.43	0.17	0.003695	0.01292
ENSB:O6j3VWUrsdg8Dy1	hemC	Porphobilinogen deaminase	Chromosome	2240624	2241596	972	NA	15814	13494	15326	11265	9690	15585	13604.2	-0.41	0.16	0.003698	0.01293
ENSB:lXNLHbx_iZKSh93	rpiA	Ribose-5-phosphate isomerase A	Chromosome	1026827	1027538	711	NA	10115	11241	11726	21946	13039	22011	14637.8	0.43	0.18	0.003737	0.01306
ENSB:2173jcOl0jsdLVK	mdtA_6	Multidrug resistance protein MdtA	Chromosome	3805460	3806780	1320	NA	13117	12963	12072	13159	9127	12641	12188.8	-0.31	0.11	0.003742	0.01307
ENSB:X-nVIHySrvquwS9	hisC_2	Histidinol-phosphate aminotransferase	Chromosome	5928125	5929280	1155	NA	3016	2888	4170	7807	4381	6748	4704.65	0.49	0.22	0.003748	0.01308
ENSB:tV5G-clWq3iwMif	moaA_4	GTP 3',8-cyclase	Chromosome	5119327	5120344	1017	NA	4410	3880	4341	7222	4935	7178	5226.14	0.34	0.13	0.003753	0.01309
ENSB:zeQWyDKGNyE99ha			Chromosome	331109	335105	3996	NA	7284	6785	7051	10908	8473	11723	8572.31	0.31	0.11	0.00379	0.01321
ENSB:zAaQBvNaCkfIyzG			Chromosome	682168	683164	996	NA	1167	1102	1028	1646	1739	1785	1398.27	0.38	0.15	0.003794	0.01322
ENSB:FTHnJaldQhau85a		Magnesium transporter MgtE	Chromosome	6180370	6181771	1401	NA	2535	2199	2205	4017	2778	3439	2813.79	0.31	0.11	0.003803	0.01324
ENSB:Oeg07whTmpDwX42			Chromosome	3567798	3568275	477	NA	1781	1576	1356	1453	1218	1567	1494.03	-0.32	0.12	0.003804	0.01324
ENSB:jALcEFGWrbm6hoq			Chromosome	1057510	1057744	234	NA	2639	2260	1482	1833	1351	1803	1896.03	-0.44	0.18	0.003815	0.01327
ENSB:JEhPwBSmCe9Pb5H			Chromosome	2147287	2150509	3222	NA	3829	3382	4390	8113	5165	6331	5095.99	0.42	0.17	0.003821	0.01328
ENSB:8xdQNQkhQ_hwDBY			Chromosome	2491092	2492061	969	NA	652	463	535	538	392	460	507.98	-0.38	0.15	0.003833	0.01331
ENSB:d5jIC3KLPVWZYkR	pkwA_4	putative serine/threonine-protein kinase PkwA	Chromosome	2103838	2104900	1062	NA	3352	2350	2733	2431	1787	2835	2581.24	-0.39	0.15	0.003885	0.01349
ENSB:GLfRzPMQggjb22q			Chromosome	2155110	2155830	720	NA	833	710	730	1367	855	1344	950.42	0.36	0.14	0.003895	0.01351
ENSB:MVPVGYx8lgBKqdT			Chromosome	1214612	1215323	711	NA	1627	1322	967	1059	989	996	1167.59	-0.43	0.18	0.003894	0.01351
ENSB:INgK0iIkGZ3Sr86			Chromosome	487181	488579	1398	NA	876	857	796	1677	960	1466	1078.03	0.39	0.15	0.003914	0.01356
ENSB:3wiuKTkvm7-uwAu	ubiB_3	putative protein kinase UbiB	Chromosome	5404429	5406199	1770	NA	7151	5939	5794	10756	7060	10797	7742.37	0.33	0.13	0.00392	0.01358
ENSB:tjCx_AbwfeLtdOM			Chromosome	3938199	3938673	474	NA	218	209	208	349	284	350	265.7	0.36	0.14	0.003929	0.0136
ENSB:nyBmLRmzZtkxYhd		TPP riboswitch (THI element)	Chromosome	1148753	1148835	82	NA	140	114	130	107	91	106	115.72	-0.43	0.17	0.003935	0.01361
ENSB:kF1I_SSbWS8WqdU			pCC7120alpha	406769	406943	174	NA	510	371	123	194	117	212	254.32	-0.71	0.41	0.003941	0.01363
ENSB:O_pMLYEUqdAazkq			Chromosome	5281497	5282082	585	NA	1191	830	795	865	699	756	858.16	-0.39	0.15	0.003948	0.01364
ENSB:Z0J2dOOgW57JQ7V			Chromosome	5460995	5461274	279	NA	984	987	877	1650	1171	1449	1167.09	0.33	0.12	0.003948	0.01364
ENSB:iF0Y6Fnxx2U8iM9	pknD_2	Serine/threonine-protein kinase PknD	Chromosome	393578	395921	2343	NA	980	816	876	1584	1058	1401	1097.87	0.33	0.13	0.003978	0.01373
ENSB:3KObKgq8H3MlNzF			Chromosome	2468826	2469033	207	NA	643	438	496	376	395	472	473.65	-0.42	0.17	0.003989	0.01376
ENSB:joNWkVL8qjZpW3N			Chromosome	4154865	4155423	558	NA	1809	1395	1154	3226	1887	2292	1906.33	0.44	0.18	0.004007	0.01382
ENSB:XX--TWxXiGtQOqQ			Chromosome	5448747	5449800	1053	NA	8647	8312	6240	7318	5927	6105	7132.4	-0.38	0.15	0.004026	0.01387
ENSB:Bq4ssGDLDSqgEPT			Chromosome	499107	500100	993	NA	190	212	79	109	87	89	129.24	-0.62	0.33	0.004034	0.0139
ENSB:emXj0-sh8mpaY8Q	htpG	Chaperone protein HtpG	Chromosome	2799038	2801015	1977	NA	10153	12417	16531	22999	19975	39004	19646.2	0.57	0.28	0.004073	0.01402
ENSB:neDgWenWy_7uC3F	eda	Putative KHG/KDPG aldolase	Chromosome	5683593	5684226	633	NA	409	453	428	678	618	745	548.49	0.38	0.15	0.004086	0.01406
ENSB:Iwr-dgZ-IxPGAz4	crtN	4,4'-diapophytoene desaturase (4,4'-diapolycopene-forming)	Chromosome	6119533	6121045	1512	NA	515	338	422	1057	516	759	580.98	0.48	0.21	0.004096	0.01409
ENSB:XdQkAvyNAU0npgP			Chromosome	153110	153497	387	NA	179	129	129	134	99	107	130.08	-0.44	0.18	0.004102	0.0141
ENSB:3PH2nQlqtmxLHwa	tagO_2	putative undecaprenyl-phosphate N-acetylglucosaminyl 1-phosphate transferase	Chromosome	5725082	5726129	1047	NA	3043	2781	3550	6407	3774	5935	4143.26	0.43	0.18	0.004107	0.01411
ENSB:tznUpgoAeqY7ehm	purS	Phosphoribosylformylglycinamidine synthase subunit PurS	Chromosome	2971338	2971617	279	NA	3877	3720	3896	7326	4278	7580	4978.31	0.41	0.16	0.004112	0.01412
ENSB:1sZm2A85fmfH8RX			Chromosome	1155802	1156078	276	NA	105	106	65	154	230	173	137.85	0.58	0.29	0.004123	0.01415
ENSB:Bjx0UMAugNV_pT7			Chromosome	2216022	2216646	624	NA	276	248	288	468	406	424	347.47	0.39	0.15	0.004138	0.01419
ENSB:8E6KvU2AazBjhf0	eryA	6-deoxyerythronolide-B synthase EryA1, modules 1 and 2	Chromosome	1964097	1968810	4713	NA	344	257	288	270	224	256	274.52	-0.37	0.15	0.004185	0.01434
ENSB:Y5M3DzgAW920hEL			Chromosome	5771089	5771677	588	NA	1641	1360	1043	1022	1048	1139	1217.49	-0.41	0.17	0.004204	0.01439
ENSB:yi4XnlWOYhv8DGS		Peroxiredoxin	Chromosome	3056449	3057007	558	NA	1335	1208	1438	2917	1507	2583	1777.76	0.45	0.19	0.004204	0.01439
ENSB:UZWfT0rHB22NdmK			pCC7120beta	144839	145208	369	NA	130	118	103	251	153	192	153.94	0.43	0.18	0.004243	0.01452
ENSB:KVckggLBjeI44Fs	lptD_1	LPS-assembly protein LptD	Chromosome	1516773	1519371	2598	NA	5230	4470	4698	8443	5378	8351	5960.62	0.34	0.13	0.00425	0.01453
ENSB:Bh-HmJLEl29RzpK	pdhC	Dihydrolipoyllysine-residue acetyltransferase component of pyruvate dehydrogenase complex	Chromosome	4356209	4357502	1293	NA	8274	7504	8001	14534	8843	15607	10193	0.39	0.16	0.004273	0.01461
ENSB:saQZEUrAZCBw-70			Chromosome	5861927	5863526	1599	NA	1660	1726	2271	3330	2807	3677	2538.66	0.44	0.19	0.004276	0.01461
ENSB:lEYMahQkvlQxb0N	dapL_4	LL-diaminopimelate aminotransferase	Chromosome	6080785	6082021	1236	NA	3392	3841	4639	8190	4890	8883	5486.45	0.48	0.21	0.004303	0.01469
ENSB:qUGZ8t0urIKWNDr			Chromosome	5440490	5440763	273	NA	4795	4140	3269	6517	5255	6624	5009.66	0.34	0.13	0.004384	0.01496
ENSB:ucfqKm-Xsv8J8XW	topA_1	DNA topoisomerase 1	Chromosome	3143068	3145252	2184	NA	3541	2780	3110	2981	2287	3215	2987.47	-0.32	0.12	0.004385	0.01496
ENSB:I2Y3gjWVEQ4Dyrs			Chromosome	4707360	4707738	378	NA	267	229	237	405	297	439	306.11	0.36	0.14	0.004404	0.01501
ENSB:RL4VaMKK-KkZgO5			Chromosome	2780722	2782000	1278	NA	7217	5210	4417	4787	4149	4936	5127.51	-0.39	0.15	0.004427	0.01508
ENSB:HboytEdQFKIzrjF			Chromosome	853218	853842	624	NA	1555	1276	1084	1118	1064	1054	1200.2	-0.38	0.15	0.004434	0.0151
ENSB:5FlI-EQ1TlicBIB	ycf3_11	Photosystem I assembly protein Ycf3	Chromosome	4599543	4601358	1815	NA	815	743	596	652	572	613	668.8	-0.36	0.14	0.004436	0.0151
ENSB:iQ2KPmStJZE5xod	uvsE	UV DNA damage endonuclease	Chromosome	1498366	1499314	948	NA	512	507	414	472	355	420	448.26	-0.35	0.13	0.004539	0.01544
ENSB:SJf2Wb5s9trEFnQ			Chromosome	495092	496289	1197	NA	178	188	68	88	86	71	114.99	-0.64	0.35	0.004576	0.01555
ENSB:52Ca5mhwUkS1qds	mrdA	Peptidoglycan D,D-transpeptidase MrdA	Chromosome	6018072	6019905	1833	NA	3203	2832	3157	4981	3706	4899	3738.13	0.31	0.12	0.004607	0.01565
ENSB:jAf49W-sVmXc3cr		IS110 family transposase ISMae40	Chromosome	5668381	5669344	963	NA	42	28	13	15	13	10	20.42	-0.76	0.48	0.004618	0.01568
ENSB:iIH0YMkW2ot68yW			pCC7120alpha	375432	375534	102	NA	182	175	171	300	219	317	222.93	0.37	0.15	0.004633	0.01572
ENSB:rUVgdGUXPrJd1YE			Chromosome	5471478	5472069	591	NA	2035	1665	1696	3046	2077	2809	2179.83	0.3	0.12	0.004636	0.01572
ENSB:9nTKWJAmI-WCNn8	rpsO	30S ribosomal protein S15	Chromosome	871422	871692	270	NA	7554	7257	9623	17270	10078	15923	11000.9	0.45	0.19	0.004649	0.01576
ENSB:NesdW07A5Cj7uMP			Chromosome	1807816	1808755	939	NA	1746	1277	1022	2956	1789	2164	1774.32	0.44	0.19	0.004654	0.01577
ENSB:H85ZWXzDNTBYQ1t	phnG	Alpha-D-ribose 1-methylphosphonate 5-triphosphate synthase subunit PhnG	Chromosome	2668285	2668741	456	NA	257	230	93	122	119	86	153.38	-0.63	0.35	0.004675	0.01583
ENSB:up7IQgFkdD15OWy			Chromosome	398130	398670	540	NA	1052	1203	1348	2239	1533	2420	1598.04	0.43	0.18	0.004692	0.01588
ENSB:75D5x_GbERN7ovI			pCC7120epsilon	39063	39444	381	NA	1138	1001	880	1022	753	978	961.51	-0.3	0.11	0.004695	0.01588
ENSB:OMchZh0iV675hYB	znuA	High-affinity zinc uptake system binding-protein ZnuA	Chromosome	958146	959166	1020	NA	742	655	592	634	521	649	633.32	-0.31	0.12	0.004705	0.01591
ENSB:cg9TbjmVoKiI41n			Chromosome	2497472	2499281	1809	NA	5409	4186	4502	4688	3484	4734	4496.75	-0.3	0.11	0.004721	0.01595
ENSB:ffcIAiHikGhOTeX	pknD_10	Serine/threonine-protein kinase PknD	Chromosome	2230178	2232419	2241	NA	3320	2757	2384	2699	2222	2678	2679.04	-0.31	0.12	0.004722	0.01595
ENSB:HdyOy9WdBhJou5b			Chromosome	4350643	4352140	1497	NA	1395	1229	1163	1980	1460	2015	1514.57	0.28	0.11	0.004752	0.01604
ENSB:FT8JR_JV3j9Xbnz			Chromosome	5584153	5584924	771	NA	606	614	613	1312	766	963	794.38	0.41	0.17	0.004762	0.01606
ENSB:-qdLTMCeuFpoj1W			Chromosome	4802680	4803271	591	NA	574	490	430	421	403	449	463.93	-0.36	0.14	0.004822	0.01626
ENSB:9jlegdcznwLO8xV			Chromosome	1646502	1647027	525	NA	754	554	32	76	60	62	261.42	-1.3	1.19	0.004826	0.01626
ENSB:EAiAFD2bM1h08Uy			Chromosome	1678652	1679384	732	NA	119	198	218	434	418	294	277.92	0.59	0.31	0.004827	0.01626
ENSB:oUr4a2kWhrVg42A			Chromosome	6187092	6187527	435	NA	127	125	115	210	160	222	156.78	0.39	0.16	0.004838	0.01628
ENSB:ElEdmCfLZTJGcGk	rcsC_21	Sensor histidine kinase RcsC	Chromosome	1549875	1551633	1758	NA	4298	3316	3631	3937	2677	3446	3549.47	-0.32	0.12	0.004867	0.01637
ENSB:FjNwz5cPgswhjDg			Chromosome	1194349	1194862	513	NA	16550	12616	11841	13689	9628	13253	12895	-0.32	0.12	0.004884	0.01641
ENSB:oUeN_BuAzc8hmzN			Chromosome	2144301	2146761	2460	NA	1014	864	747	729	719	774	813.28	-0.36	0.14	0.004884	0.01641
ENSB:f9NjYJhPApnClJG	walR_2	Transcriptional regulatory protein WalR	Chromosome	1251961	1252324	363	NA	162	88	113	91	85	74	103.27	-0.51	0.24	0.004898	0.01645
ENSB:k4udcBFmZIwH38B			Chromosome	4565134	4565377	243	NA	719	466	471	511	341	492	498.71	-0.4	0.17	0.00493	0.01655
ENSB:N7hA4XLAg-kwVNI			Chromosome	3078905	3079817	912	NA	1514	1084	1023	1122	899	1089	1122.16	-0.35	0.14	0.004935	0.01656
ENSB:Chz4FbM-_aRfvLQ			Chromosome	1514594	1514813	219	NA	4411	4190	3694	3347	3495	3404	3799.32	-0.37	0.15	0.004952	0.0166
ENSB:OnmFVsr76tvbTwq			Chromosome	875993	876269	276	NA	1118	755	892	912	606	811	848.71	-0.38	0.15	0.005001	0.01676
ENSB:_EBqLYJgkLepGZC			Chromosome	1205855	1206296	441	NA	200	172	189	309	263	302	235.88	0.36	0.14	0.005025	0.01683
ENSB:BCEiiR4gdb0tcod			Chromosome	4062532	4063747	1215	NA	1553	1691	1418	2431	2334	2465	1962.46	0.36	0.14	0.005053	0.01691
ENSB:_VfzBcrqQ5EhF2i			Chromosome	154743	155040	297	NA	1150	1008	1398	2430	1485	2250	1581.63	0.43	0.19	0.005085	0.01701
ENSB:b6D6oC3W032h26q			Chromosome	197615	197918	303	NA	578	626	565	918	771	1023	736.23	0.34	0.14	0.005104	0.01707
ENSB:4AIUgFFYp1J2ITS			Chromosome	5500790	5501465	675	NA	35	25	19	44	113	52	48.29	0.75	0.48	0.005164	0.01726
ENSB:KX3A7-N_0u182Ss			Chromosome	3372964	3374125	1161	NA	833	695	847	735	568	764	743.74	-0.35	0.14	0.005178	0.0173
ENSB:mAceWxmvCn5mG_d			Chromosome	1617724	1618582	858	NA	1998	1997	1410	1812	832	1431	1578.33	-0.47	0.21	0.005181	0.0173
ENSB:CIyYbEF7Rj0TZCg	btuD_7	Vitamin B12 import ATP-binding protein BtuD	Chromosome	1895199	1897881	2682	NA	10604	9119	10624	16467	12315	16640	12427.2	0.32	0.12	0.005205	0.01737
ENSB:0OzvuxjScmqGjcF			Chromosome	1275568	1276915	1347	NA	1495	1317	1387	2087	2064	2210	1743.23	0.34	0.14	0.005212	0.01737
ENSB:W-2e4BN4TPWkBGD	cutA	Divalent-cation tolerance protein CutA	pCC7120alpha	81968	82283	315	NA	313	271	284	473	366	463	356.03	0.33	0.13	0.005209	0.01737
ENSB:YXlY-TbGDE--Nl5	ctaB	Protoheme IX farnesyltransferase	Chromosome	1101731	1102688	957	NA	2534	2941	2155	3061	7810	6087	4103.24	0.63	0.36	0.005225	0.01741
ENSB:yVGBg8gzSVD5zTt	thiD	Hydroxymethylpyrimidine/phosphomethylpyrimidine kinase	Chromosome	4265399	4266245	846	NA	1556	1298	1150	1297	1073	1207	1266.29	-0.32	0.12	0.005241	0.01745
ENSB:8ZrNmrJi_gg1sWP	tuaB_2	Teichuronic acid biosynthesis protein TuaB	Chromosome	3714157	3715423	1266	NA	1216	1198	716	2475	2257	1409	1522.64	0.54	0.27	0.005256	0.01748
ENSB:dacCenhQuieRfNC	degU_4	Transcriptional regulatory protein DegU	Chromosome	3820511	3821198	687	NA	703	529	469	481	426	526	523.42	-0.37	0.15	0.005254	0.01748
ENSB:nF0CHP_vNxmAr7R			Chromosome	5168304	5168547	243	NA	7993	6054	5970	7201	3993	4868	6011.57	-0.42	0.18	0.005271	0.01752
ENSB:XeFaaTR0CfJ1MXY	purK	N5-carboxyaminoimidazole ribonucleotide synthase	Chromosome	3339504	3340647	1143	NA	1848	1714	1826	3451	2059	3014	2267.35	0.36	0.15	0.005285	0.01756
ENSB:yNOTyTbL3H27lG_	pcrA	ATP-dependent DNA helicase PcrA	Chromosome	5381869	5384188	2319	NA	7619	6543	6505	10386	7988	10496	8138.02	0.25	0.09	0.005292	0.01757
ENSB:kkCxOMSs6U40AE8			pCC7120beta	46296	46776	480	NA	46	34	37	80	54	86	54.48	0.5	0.23	0.005323	0.01766
ENSB:9MoVxU6ZXC2mi11			Chromosome	3689050	3689542	492	NA	128	67	65	242	160	130	128.01	0.56	0.29	0.005352	0.01775
ENSB:xlq6IZHdU5ZYtgK			Chromosome	592110	592839	729	NA	1450	1169	1173	1197	1050	1136	1200.99	-0.32	0.12	0.005358	0.01776
ENSB:RRh74ttAD9T0HD5			Chromosome	1902895	1903627	732	NA	1103	1213	1282	2056	1659	1959	1525.81	0.37	0.15	0.005372	0.01778
ENSB:hmuzRUFhCEzmp6K			Chromosome	2203239	2203518	279	NA	101	100	170	255	195	285	180.35	0.52	0.26	0.005371	0.01778
ENSB:ufm1xt_TvpShzIE			Chromosome	940328	940649	321	NA	798	693	695	687	593	709	698.42	-0.3	0.12	0.00537	0.01778
ENSB:WN5L9kIV2CYjvy-			Chromosome	1703674	1704235	561	NA	475	299	318	321	247	317	329.57	-0.4	0.17	0.005389	0.01783
ENSB:c8Fbj2CebW_lpgZ			Chromosome	151209	151659	450	NA	1808	1374	1390	1525	1182	1233	1423.22	-0.35	0.14	0.005396	0.01784
ENSB:vuSENN7tjAGdDaF	hemE	Uroporphyrinogen decarboxylase	Chromosome	4711860	4712913	1053	NA	39868	30489	34371	32759	21406	35736	32391.3	-0.37	0.15	0.005422	0.01792
ENSB:47MK4-pT2vEl77x			pCC7120alpha	18870	20094	1224	NA	4109	3364	3585	3430	2458	3902	3472.43	-0.34	0.13	0.005437	0.01796
ENSB:I-Hs8tLUiE7ClG8	argB	Acetylglutamate kinase	Chromosome	1479484	1480378	894	NA	5539	5151	5875	8883	6787	10914	7050.52	0.38	0.15	0.005511	0.01819
ENSB:UIqq3ZPQuAktPy3			Chromosome	2766359	2767640	1281	NA	324	245	249	452	338	459	337.68	0.34	0.14	0.005514	0.01819
ENSB:MWw7m4haiqv521w	dnaJ_1	Chaperone protein DnaJ	Chromosome	263662	264274	612	NA	1152	1069	817	917	802	865	941.88	-0.36	0.14	0.005544	0.01828
ENSB:JibF2p2CNs4nMon			Chromosome	2563915	2564197	282	NA	604	458	360	397	348	401	429.2	-0.4	0.17	0.005549	0.01829
ENSB:jgomn4OhgUcvSzl		Monoacylglycerol lipase	Chromosome	978238	979084	846	NA	685	582	537	982	749	899	727.42	0.3	0.12	0.005558	0.01831
ENSB:KOszcSO0Xb6-SsU	rcsC_45	Sensor histidine kinase RcsC	Chromosome	3948070	3950740	2670	NA	5537	3819	3590	3932	3214	3819	3986.79	-0.36	0.14	0.005568	0.01833
ENSB:30NY88TUa13MsP_	nhaS3_1	High-affinity Na(+)/H(+) antiporter NhaS3	Chromosome	93058	94516	1458	NA	4908	4335	4245	6834	5218	7757	5452.39	0.3	0.12	0.005578	0.01835
ENSB:Xpgr9VZpLUyv9J6			pCC7120alpha	199216	199621	405	NA	222	268	160	83	128	190	178.56	-0.58	0.31	0.005579	0.01835
ENSB:Tsk70IlUG12sTnA	pknD_11	Serine/threonine-protein kinase PknD	Chromosome	2300998	2302639	1641	NA	2994	2589	2551	4407	3051	4335	3261.08	0.29	0.11	0.005589	0.01836
ENSB:ZEsK-m9S-1_gHyu			Chromosome	6366204	6366597	393	NA	109	87	60	75	50	38	70.49	-0.56	0.29	0.005588	0.01836
ENSB:TKiZ7D5Zb7NrVB_			Chromosome	4689348	4689513	165	NA	32260	31276	39619	66130	41761	68128	45448.6	0.42	0.18	0.005618	0.01845
ENSB:Lq2kGc07jxDTdK2	rplR	50S ribosomal protein L18	Chromosome	5044268	5044631	363	NA	2456	3544	6333	12599	5744	12336	6886.37	0.64	0.37	0.005633	0.01848
ENSB:teWGyFa2yX_rXxB			Chromosome	4927443	4928220	777	NA	1027	904	974	848	782	943	918.94	-0.33	0.13	0.00563	0.01848
ENSB:nSKYZhNz1bx1RE4			Chromosome	3729609	3729813	204	NA	3456	3525	3319	5372	4093	5882	4205.96	0.31	0.12	0.005641	0.01849
ENSB:wvCUmc2lM-mHWOa			Chromosome	2309835	2310426	591	NA	34	31	24	21	13	19	23.92	-0.61	0.34	0.00566	0.01855
ENSB:D8APJTGujEZWTQR			pCC7120alpha	284467	284944	477	NA	42	56	37	22	29	32	37.24	-0.58	0.32	0.005664	0.01855
ENSB:uuCvF9JTKfmg0Tt			Chromosome	2124237	2124933	696	NA	2031	1680	1394	1665	1295	1527	1599.58	-0.33	0.13	0.005669	0.01856
ENSB:wKeGSHU8NpxUPAi	aspS	Aspartate--tRNA ligase	Chromosome	2929155	2931000	1845	NA	7779	6962	7949	13225	8725	17311	10040.8	0.43	0.19	0.005675	0.01856
ENSB:t1AJ7v_UEZJX1eI			Chromosome	2729101	2729386	285	NA	826	765	703	785	599	642	723.14	-0.33	0.13	0.00568	0.01857
ENSB:pi8TBgxdVko_552			Chromosome	916960	917404	444	NA	775	909	884	1613	1156	1367	1100.21	0.38	0.16	0.005704	0.01864
ENSB:hP_CS8Uixdjnfp_			Chromosome	355825	356197	372	NA	938	742	672	741	622	699	737.37	-0.33	0.13	0.005722	0.01869
ENSB:RKzNeSm9KMHtA_C			Chromosome	3727090	3727774	684	NA	991	847	797	838	685	897	843.08	-0.29	0.11	0.005728	0.0187
ENSB:N95cKxLYLNHW6up			Chromosome	1257506	1258166	660	NA	2355	2023	1679	1786	1626	1886	1899.2	-0.33	0.13	0.005751	0.01877
ENSB:W-R_egmGUDclIxP			Chromosome	6403129	6403843	714	NA	1215	1195	1190	2162	1402	1925	1486.57	0.33	0.13	0.005767	0.01881
ENSB:d1LFgmCIFduPP5H	lpxC	UDP-3-O-acyl-N-acetylglucosamine deacetylase	Chromosome	2733900	2734743	843	NA	4030	3387	4353	8331	4438	7692	5217.93	0.43	0.19	0.00581	0.01894
ENSB:nZ08huD1CwQNZP_	mdtA_4	Multidrug resistance protein MdtA	Chromosome	1975440	1976973	1533	NA	1295	1168	1090	1837	1433	1756	1410.4	0.27	0.1	0.005853	0.01907
ENSB:GAJFuqW63KD0e9U			Chromosome	3042716	3043319	603	NA	1498	1395	1523	2610	2059	2126	1845.59	0.35	0.14	0.005923	0.01927
ENSB:ZtpCxF-l4An6pEO			Chromosome	1190137	1190653	516	NA	660	637	676	1019	873	1066	811.99	0.32	0.13	0.00592	0.01927
ENSB:OvTxrUTqc18AfSY			Chromosome	5476607	5478074	1467	NA	4327	4030	4995	8791	5488	7620	5753.48	0.39	0.16	0.005938	0.01931
ENSB:d-bi81Fli513VPc			Chromosome	4066894	4066984	90	NA	26	26	24	57	54	44	37.92	0.55	0.29	0.005966	0.0194
ENSB:3Ngv2KsLeaiobAi			Chromosome	1126139	1127627	1488	NA	1227	918	1120	842	897	904	996.39	-0.39	0.17	0.006016	0.01954
ENSB:w8vcI5nsnji5fhM	ziaR_2	Transcriptional repressor SmtB	Chromosome	956794	957157	363	NA	347	247	235	264	195	223	252.15	-0.39	0.16	0.006028	0.01958
ENSB:Lmi5QXQcf5Vqtu9		IS630 family transposase ISMae26	Chromosome	14671	15274	603	NA	324	326	275	241	245	282	284.92	-0.38	0.16	0.006047	0.01962
ENSB:aQrUK3HEVYhmiV3	leuD1	3-isopropylmalate dehydratase small subunit 1	Chromosome	1679611	1680220	609	NA	1022	1102	1623	3113	1814	2282	1783.01	0.5	0.24	0.006048	0.01962
ENSB:Ia-3-t5_QbZixE7	cheB_3	Protein-glutamate methylesterase/protein-glutamine glutaminase	Chromosome	2686256	2691380	5124	NA	2401	1912	1769	1933	1655	1857	1925.52	-0.31	0.12	0.006093	0.01976
ENSB:5CMNAdO_QoGs4SK		CRISPR RNA direct repeat element	Chromosome	3517541	3517578	37	NA	50	51	70	128	92	101	80.49	0.49	0.23	0.006119	0.01983
ENSB:ZbEGelVcQRE3FFL	xerC_2	Tyrosine recombinase XerC	pCC7120alpha	211820	212780	960	NA	1190	997	1262	1097	746	1102	1069.48	-0.37	0.15	0.006146	0.0199
ENSB:h_g1G7RbLd8yr9w		S-formylglutathione hydrolase	Chromosome	3417567	3418416	849	NA	1305	1185	1260	1930	1499	2147	1529.39	0.31	0.12	0.006145	0.0199
ENSB:nqSQLyd8YjqnaJo	ribE	Riboflavin synthase	Chromosome	6273707	6274367	660	NA	3549	2822	2610	3082	2229	2885	2857.23	-0.3	0.12	0.00615	0.0199
ENSB:1K33MNrTnpLFcpD			Chromosome	395929	396742	813	NA	924	781	624	705	612	662	720.8	-0.36	0.15	0.006198	0.02002
ENSB:4JCjT5VLRiN6CCs	mshA_5	D-inositol-3-phosphate glycosyltransferase	Chromosome	1308037	1309267	1230	NA	1138	739	915	894	587	845	852.3	-0.38	0.16	0.006192	0.02002
ENSB:S7DWD2KfMRZsXvI			pCC7120alpha	150405	151671	1266	NA	2235	2508	2764	4329	3203	4919	3264.25	0.4	0.17	0.006197	0.02002
ENSB:f_q6Xin8pCUNvPv	rhaS_2	HTH-type transcriptional activator RhaS	Chromosome	2434537	2435371	834	NA	40	62	51	19	32	38	41.67	-0.61	0.35	0.006222	0.02008
ENSB:zOdp7qnC7hMNIZn			pCC7120gamma	26224	26893	669	NA	2644	1839	1658	1962	1472	1654	1871.94	-0.38	0.16	0.006223	0.02008
ENSB:4TimsIOcmLudgXI	mshA_14	D-inositol-3-phosphate glycosyltransferase	Chromosome	3712758	3714171	1413	NA	3208	2804	1913	6385	4402	3625	3639.36	0.48	0.23	0.006258	0.02019
ENSB:1nQaTGlKjWw73_L	trpD2_1	Anthranilate phosphoribosyltransferase 2	Chromosome	479387	480482	1095	NA	160	159	95	95	97	108	120.23	-0.47	0.22	0.006323	0.02038
ENSB:IUxBf7bB4TSs0kU			Chromosome	3563274	3563574	300	NA	555	571	465	381	452	372	474.5	-0.44	0.2	0.006333	0.02041
ENSB:xkelm84v31kGij3	yhgF	Protein YhgF	Chromosome	6262144	6264304	2160	NA	2435	2298	2638	4714	2967	4012	3115.03	0.36	0.15	0.006355	0.02047
ENSB:AZRak6wBt-8YRUt			pCC7120beta	185768	186332	564	NA	527	552	425	826	726	771	629.87	0.36	0.15	0.006368	0.0205
ENSB:roc_W48GP1R6TkZ			Chromosome	44510	45497	987	NA	2097	1425	1654	1576	1247	1669	1612.14	-0.34	0.14	0.006391	0.02056
ENSB:_1RfBV6vivpvnq0			Chromosome	3657655	3658009	354	NA	1000	819	663	779	635	607	754.39	-0.39	0.16	0.006458	0.02077
ENSB:1vaVofLu6K6eJAT	sasA_40	Adaptive-response sensory-kinase SasA	Chromosome	5482321	5484388	2067	NA	384	388	422	666	525	651	499.09	0.35	0.14	0.006478	0.02081
ENSB:Rnqc8XaDicDvjd9			Chromosome	4994978	4995641	663	NA	2560	2089	2434	3961	2723	4395	2961.48	0.35	0.14	0.00648	0.02081
ENSB:36qTa9PV4F1vEDX			Chromosome	4789623	4790835	1212	NA	263	352	311	495	538	568	417.57	0.44	0.2	0.00651	0.0209
ENSB:OLpIWRiTgb3_1Pz			Chromosome	2103487	2103760	273	NA	11039	8432	9147	17380	11487	14305	11731.8	0.33	0.13	0.006531	0.02095
ENSB:DluZVm_uOwT16MQ			Chromosome	3465685	3465889	204	NA	216	124	5	22	9	8	64.84	-1.25	1.31	0.006605	0.02118
ENSB:YkKGEq44_vOrNzI	dnaJ_2	Chaperone protein DnaJ	Chromosome	2943359	2944490	1131	NA	7185	6638	6903	11218	7914	13189	8655.19	0.35	0.14	0.006616	0.0212
ENSB:qgjHNwtYKAyNkbF			Chromosome	3413785	3414022	237	NA	233	203	115	94	139	113	152.25	-0.54	0.29	0.006617	0.0212
ENSB:5xBroK_abibF8C4			Chromosome	3345456	3345810	354	NA	933	899	1103	1831	1228	1692	1257.06	0.38	0.16	0.006628	0.02122
ENSB:tGlIrr2mxGKKeTu	yhjQ_1	putative cysteine-rich protein YhjQ	pCC7120beta	133289	133658	369	NA	3056	2164	1011	1517	1230	992	1672.05	-0.57	0.32	0.006659	0.02131
ENSB:Pf7a3keYIohlgqM	dps_3	DNA protection during starvation protein	Chromosome	4602025	4602580	555	NA	49003	25603	7609	11320	9767	6947	18533.4	-0.86	0.67	0.006725	0.02151
ENSB:JpfkzVeMgS4OKba	rpsL	30S ribosomal protein S12	Chromosome	5194882	5195266	384	NA	6692	8313	12005	21563	11265	23869	13486.3	0.53	0.28	0.006746	0.02157
ENSB:1z1wHHvVGM8cu_f			pCC7120alpha	371272	371551	279	NA	238	226	196	191	176	189	204.32	-0.37	0.15	0.006755	0.02159
ENSB:3znthW3skDOmleL	cmpR_2	HTH-type transcriptional activator CmpR	Chromosome	4771270	4772284	1014	NA	8429	7117	7081	7471	5651	8072	7293.5	-0.28	0.11	0.006792	0.02169
ENSB:jmG591P8O_vua81			Chromosome	1447014	1448142	1128	NA	2623	2560	2459	4085	2912	4465	3125.33	0.32	0.13	0.006823	0.02178
ENSB:4zqeMtylPTPsAQ-			Chromosome	3620172	3621135	963	NA	1289	1195	1352	2148	1734	1921	1587.43	0.33	0.13	0.006828	0.02179
ENSB:OQdfYJVm6kArIC1		2-methyl-6-phytyl-1,4-hydroquinone methyltransferase	Chromosome	2539608	2540601	993	NA	2915	2660	2872	5176	3083	5570	3616.55	0.38	0.16	0.006856	0.02186
ENSB:Wk3CMhvKUWa12fD			pCC7120alpha	106711	107713	1002	NA	291	228	302	554	337	473	355.69	0.4	0.17	0.006908	0.02202
ENSB:kPu-UBHRyeoJkdY			Chromosome	5171447	5172032	585	NA	1839	1550	1246	1539	1053	1460	1444.45	-0.34	0.14	0.006975	0.02222
ENSB:tXSC2FRRcg4AMhJ			Chromosome	3493543	3494848	1305	NA	287	222	175	426	405	334	303.74	0.44	0.2	0.007024	0.02236
ENSB:rQnJIYDqj4Jr--t			Chromosome	4042802	4043825	1023	NA	2168	2012	2463	4397	2430	5444	3049.48	0.46	0.22	0.007049	0.02243
ENSB:mtRAFGJVDTS9i3k			Chromosome	259274	259913	639	NA	1379	1290	1737	3089	1821	2696	1955.12	0.42	0.19	0.00707	0.02249
ENSB:k3G64UCb6TNhDoi	rmlD	dTDP-4-dehydrorhamnose reductase	Chromosome	4032026	4032911	885	NA	673	715	589	1103	877	992	813.86	0.33	0.13	0.00708	0.02251
ENSB:PcO74T3JfbWF9bu	rcsC_27	Sensor histidine kinase RcsC	Chromosome	2208313	2210356	2043	NA	4951	4479	3728	4531	2952	4298	4146.06	-0.32	0.13	0.007093	0.02253
ENSB:puG9ALvG289Sz-1			Chromosome	4017197	4017350	153	NA	66	43	53	7	32	35	40.65	-0.71	0.49	0.007092	0.02253
ENSB:ML-9Ia4il2AGxkU		putative protein	Chromosome	5702456	5703989	1533	NA	2854	2767	3359	5263	3662	5642	3847.51	0.38	0.16	0.007137	0.02265
ENSB:Oaslge0CoY_wjIl			Chromosome	449573	450206	633	NA	428	370	445	759	470	940	552.35	0.43	0.19	0.007205	0.02286
ENSB:j0hBalwPM5CFlDn			Chromosome	230842	231313	471	NA	3573	2842	2940	3112	2333	3251	3003.9	-0.28	0.11	0.007209	0.02286
ENSB:9sHAdEXZrAhlq7B	dat	Diaminobutyrate--2-oxoglutarate aminotransferase	Chromosome	464673	466155	1482	NA	73	114	200	389	272	1083	332.55	0.91	0.75	0.007214	0.02286
ENSB:q-scpA8jhCVaxuY	sasA_29	Adaptive-response sensory-kinase SasA	Chromosome	3892670	3895586	2916	NA	930	867	786	1405	1130	1232	1045.09	0.3	0.12	0.007223	0.02288
ENSB:pT5gy4Hv0J5NXjt			Chromosome	2972552	2974469	1917	NA	287	346	391	685	482	584	454.86	0.42	0.19	0.007251	0.02296
ENSB:wE0Yqp6GYLM28vU		tRNA	Chromosome	449237	449308	71	NA	118	109	178	85	68	124	115.65	-0.52	0.27	0.007274	0.02302
ENSB:AGkHtsOmgWm37pO	hemF_2	Oxygen-dependent coproporphyrinogen-III oxidase	Chromosome	1610699	1611743	1044	NA	294	594	253	161	282	150	301.36	-0.64	0.41	0.007297	0.02308
ENSB:3kNtDhJo1loqyTC			Chromosome	3045060	3045282	222	NA	407	237	206	250	180	166	241.58	-0.48	0.24	0.007342	0.02321
ENSB:ByoYHiil76WNr57	rcsC_36	Sensor histidine kinase RcsC	Chromosome	3434679	3436053	1374	NA	427	502	473	841	686	715	600.33	0.38	0.16	0.007404	0.02339
ENSB:tn1siNvl5p8qWVB			Chromosome	4616275	4617124	849	NA	804	688	722	1136	936	1109	887.97	0.28	0.11	0.007406	0.02339
ENSB:koosbjHFQ92gzvH			pCC7120beta	143381	143960	579	NA	175	130	110	226	196	248	177.16	0.39	0.17	0.007418	0.02341
ENSB:2vWPk3Qis2KlCdi			pCC7120beta	118168	118570	402	NA	597	579	516	889	666	1097	708.77	0.36	0.15	0.007486	0.02362
ENSB:oT6G7gZ8wPh05OA			Chromosome	556763	557552	789	NA	987	846	529	590	583	608	695.38	-0.44	0.2	0.007499	0.02364
ENSB:TbfOXpcqWYB2H1s			Chromosome	3691852	3692347	495	NA	3103	2537	2089	2454	2028	2277	2418.73	-0.33	0.14	0.007507	0.02366
ENSB:nrT2xRqANKmdZEh			Chromosome	1341880	1343446	1566	NA	475	438	416	813	576	635	549.9	0.34	0.14	0.007518	0.02368
ENSB:XULDw2Fz0lvqyNM	nox	NADH dehydrogenase	Chromosome	2226919	2227585	666	NA	1036	960	824	970	726	898	902.78	-0.29	0.12	0.007528	0.0237
ENSB:jbHOgAkJ7NihTOD			Chromosome	2221109	2221319	210	NA	43	52	36	27	32	23	36.43	-0.55	0.31	0.007565	0.0238
ENSB:DsFtWYw_mAX6aIz		putative zinc protease	Chromosome	2324257	2325844	1587	NA	12148	10850	10327	18914	12940	16173	13335.5	0.28	0.11	0.007589	0.02384
ENSB:cn6HVgj9et9zpgG	petF	Ferredoxin-1	Chromosome	4992504	4992804	300	NA	91816	111704	99748	198969	119455	180866	130800	0.39	0.17	0.007591	0.02384
ENSB:pSAKVgpXDRQ9zJO	btuB_14	Vitamin B12 transporter BtuB	Chromosome	3914422	3917056	2634	NA	121	88	112	91	56	99	94.74	-0.44	0.21	0.007586	0.02384
ENSB:y1KOs-r7Mh8ZnnT			Chromosome	5596322	5596967	645	NA	1700	1466	1225	2754	1603	2668	1850.46	0.37	0.16	0.00759	0.02384
ENSB:BUsKaj9XQP3_ekn			Chromosome	1562083	1562527	444	NA	736	713	602	1117	918	997	836.42	0.31	0.13	0.007652	0.024
ENSB:GeIWXFaJ7-LZTP9			Chromosome	909646	910228	582	NA	1882	1693	1677	2679	2024	2690	2077.24	0.26	0.1	0.007652	0.024
ENSB:-8M6o49uCld4DXP			Chromosome	4498302	4499274	972	NA	1883	1720	1652	2805	1967	3147	2151.23	0.32	0.13	0.007712	0.02418
ENSB:bUTAenPF3ZFphOU			Chromosome	3561851	3562439	588	NA	1362	1152	1245	2045	1419	2195	1538.51	0.32	0.13	0.007751	0.02429
ENSB:9E_N7JkJSrM0CSn			Chromosome	1205014	1205341	327	NA	371	313	325	607	400	524	415.14	0.33	0.14	0.007813	0.02447
ENSB:YprWSX0MoCUuZMN			Chromosome	3380407	3381343	936	NA	1908	1581	1640	2828	2139	2435	2059.17	0.29	0.12	0.007821	0.02447
ENSB:e6uDsGXlYlU8Lzl	mshA_20	D-inositol-3-phosphate glycosyltransferase	Chromosome	5015230	5016502	1272	NA	2144	2004	2122	3578	2360	3569	2578.48	0.32	0.13	0.007821	0.02447
ENSB:zRrUhAc1ayaXQsm		Monocarboxylate 2-oxoacid-binding periplasmic protein	Chromosome	3668178	3669273	1095	NA	938	752	893	1420	1009	1581	1076.2	0.35	0.15	0.007825	0.02447
ENSB:vxdW4pc-QuqJpdN	pth	Peptidyl-tRNA hydrolase	Chromosome	970117	970759	642	NA	4912	4040	3680	4026	2811	4438	3972.33	-0.32	0.13	0.007911	0.02473
ENSB:YUgRZqFLfiqXuer			Chromosome	330325	330925	600	NA	1766	1681	1598	2440	2078	2799	2032.56	0.29	0.12	0.007938	0.0248
ENSB:FobdKoUo915u-6r			pCC7120alpha	387699	388056	357	NA	244	220	199	196	178	192	206.27	-0.35	0.15	0.008018	0.02504
ENSB:CHkPoSCzHNklFqQ			Chromosome	5807463	5809233	1770	NA	7717	6358	5072	6312	4808	5536	5969.28	-0.34	0.14	0.008042	0.0251
ENSB:4A8mk7oo5CmLqQJ			Chromosome	1765402	1765942	540	NA	44	59	43	34	34	28	41.31	-0.53	0.28	0.008071	0.02517
ENSB:KkXthBK05CbeQWB	fpuA	Petrobactin-binding protein FpuA	Chromosome	454142	455045	903	NA	245	264	406	655	377	883	455.62	0.53	0.29	0.008073	0.02517
ENSB:-sImigeJI7Wlp-I			Chromosome	4723315	4724659	1344	NA	1253	1033	1119	1904	1306	1779	1374.03	0.3	0.12	0.008151	0.0254
ENSB:1I-96YS6gUsAuzv	eno	Enolase	Chromosome	4262941	4264231	1290	NA	8817	9312	10785	16715	12328	17060	12301	0.36	0.16	0.008158	0.0254
ENSB:H-nymH4ijfwaGJr	rcsC_41	Sensor histidine kinase RcsC	Chromosome	3678016	3679207	1191	NA	1704	1531	1457	2735	1980	2193	1904.65	0.31	0.13	0.008159	0.0254
ENSB:0kmpuL4yLeuyWlq			Chromosome	47901	48186	285	NA	13275	7924	7208	7689	6555	7997	8439.79	-0.41	0.19	0.008197	0.02551
ENSB:poldgVpyckMOS_Q			Chromosome	125489	125612	123	NA	228	241	228	389	305	372	289.74	0.34	0.14	0.008205	0.02552
ENSB:Wk_n6bhJxpIicjJ			Chromosome	4813015	4813423	408	NA	2149	1849	1695	1839	1606	1753	1821.44	-0.29	0.12	0.008245	0.02562
ENSB:t2NAhhT80VSPrew	dagK	Diacylglycerol kinase	Chromosome	3515094	3515970	876	NA	669	558	540	1055	711	870	720.28	0.32	0.13	0.008245	0.02562
ENSB:EbfiCJJIFMSmwHP			pCC7120gamma	69967	70384	417	NA	2991	2454	2235	2638	2046	2353	2453.62	-0.29	0.12	0.008263	0.02566
ENSB:B1yyhJH9hkwekJL			Chromosome	5800514	5802626	2112	NA	1803	1775	1774	2561	2754	2972	2254.84	0.36	0.15	0.008301	0.02577
ENSB:gr7_PmBW2nMebXc			Chromosome	3475865	3477275	1410	NA	76	59	52	44	42	50	54.29	-0.46	0.23	0.008337	0.02587
ENSB:fTJu-5t7zO6TFJh	bsoBIR	Type-2 restriction enzyme BsoBI	Chromosome	4381848	4382823	975	NA	516	431	528	809	665	771	611.96	0.34	0.14	0.008357	0.02591
ENSB:2xvGz5_YRZsfm9c	dac	D-alanyl-D-alanine carboxypeptidase	Chromosome	1987817	1989254	1437	NA	2022	1936	2004	2944	2528	3207	2411.43	0.29	0.12	0.008374	0.02595
ENSB:ERdLTtSQgFWeigJ			Chromosome	2764896	2766294	1398	NA	27	28	24	52	40	63	37.93	0.51	0.27	0.008403	0.02602
ENSB:sqb-oVKIWxu_-TT		IS630 family transposase IS895	Chromosome	2474289	2474859	570	NA	15	12	14	29	36	29	22.2	0.6	0.37	0.008401	0.02602
ENSB:wCZ6ojWpH2H7lPZ	gvpC	Gas vesicle protein C	Chromosome	2705535	2705925	390	NA	412	435	365	362	237	418	371.92	-0.38	0.17	0.008422	0.02606
ENSB:j6tmRBGqkcL8fxQ			Chromosome	5559723	5560134	411	NA	1449	1261	1451	1955	2037	2566	1765.35	0.37	0.16	0.008482	0.02624
[truncated: 319 more rows]

## Sheet: CS_0_1_down
symbol	description		chr	start	end	length	sequence	Raw count_CS_1	Raw count_CS_7	Raw count_CS_13	Raw count_CS_2	Raw count_CS_8	Raw count_CS_14	baseMean	log2FoldChange	lfcSE	pvalue	padj
ENSB:_6-zKKkAKUt0VHm			Chromosome	177700	179629	1929	NA	62158	52903	43743	1256	1223	976	28735.3	-5.66	0.2	7.245e-181	4.48e-177
ENSB:0o887KwE0qJZ5UU			Chromosome	5555509	5555830	321	NA	3815	3201	2606	119	93	91	1753.91	-5.15	0.18	8.689e-179	2.686e-175
ENSB:1VRZpbqT220_zl6			pCC7120beta	132196	132925	729	NA	469	377	463	31620	20717	44606	14964.4	5.93	0.23	1.295e-150	2.668e-147
ENSB:McJV6i3Bg6MAgoE			pCC7120beta	130275	131961	1686	NA	317	274	345	41728	26432	65413	20388	6.83	0.26	1.622e-148	2.508e-145
ENSB:8vPod86j-yWJPGD	amyX	Pullulanase	Chromosome	1009736	1011395	1659	NA	113841	101540	64139	2753	1724	1953	50428.5	-5.6	0.22	3.281e-145	4.058e-142
ENSB:PhkbowmU25Uwb8y	sasA_37	Adaptive-response sensory-kinase SasA	Chromosome	4553523	4555050	1527	NA	14612	15382	12219	1530	1337	1462	8211.55	-3.47	0.14	8.96e-131	9.233e-128
ENSB:wlkNWx5hNtzdBpQ	rssB_10	Regulator of RpoS	Chromosome	3902260	3903154	894	NA	7001	6500	5031	596	524	555	3555.46	-3.65	0.15	5.88e-127	5.194e-124
ENSB:jPxPobmgw5M7i8I			pCC7120beta	89411	89900	489	NA	96	116	99	4785	3658	6893	2400.86	5.35	0.23	1.428e-124	1.103e-121
ENSB:Pjo4r6jSQqj9ZKS		Orange carotenoid-binding protein	Chromosome	5698875	5699406	531	NA	10800	9919	7974	963	876	867	5525.65	-3.58	0.15	1.667e-119	1.145e-116
ENSB:F5-2IBdf8svYgn2			pCC7120beta	88585	89059	474	NA	101	95	76	6395	3750	8964	2939.16	5.83	0.26	2.884e-114	1.783e-111
ENSB:bvaFhPk4hqCTUJt	tkt_2	Transketolase	Chromosome	4877765	4879667	1902	NA	6575	6375	5136	369	361	295	3383.53	-4.3	0.19	1.637e-113	9.203e-111
ENSB:OQVc_mFUYAOpYkO			Chromosome	3061975	3062389	414	NA	7316	7023	4443	212	199	162	3419.89	-5.17	0.23	8.358e-113	4.306e-110
ENSB:B9ft0nqmo1Ll5to			Chromosome	4511887	4513216	1329	NA	5755	6338	4478	361	358	367	3126.39	-4.1	0.18	3.821e-112	1.817e-109
ENSB:4FFEc5JBEXURHRq			Chromosome	172657	175426	2769	NA	9422	10358	6552	459	428	420	4892.59	-4.49	0.2	8.603e-111	3.799e-108
ENSB:gmFYFETM2As33iW			Chromosome	666083	666311	228	NA	4111	3132	2392	81	99	75	1741.92	-5.35	0.24	3.01e-109	1.241e-106
ENSB:JS4KDghMe5gpKmV	liaR_5	Transcriptional regulatory protein LiaR	Chromosome	4555490	4556213	723	NA	47201	51134	38011	5280	4484	4420	26547.4	-3.44	0.17	1.05e-93	4.057e-91
ENSB:-7aij-DFYWN9MzL	czcA_2	Cobalt-zinc-cadmium resistance protein CzcA	pCC7120beta	127101	130227	3126	NA	1637	1385	1372	33283	24999	51438	17517.8	4.38	0.21	1.635e-93	5.946e-91
ENSB:sUh83P0428QG2qa	vraR	Response regulator protein VraR	Chromosome	4345632	4346043	411	NA	16725	16935	12275	2128	1838	2158	9128.84	-3.09	0.15	9.037e-92	3.104e-89
ENSB:nWLnA9HbcYJ0Ffg			Chromosome	4101167	4102076	909	NA	1363	1290	1185	162	140	127	752.15	-3.34	0.17	1.813e-91	5.9e-89
ENSB:uBT8VG-DmRPHb05		putative zinc-binding alcohol dehydrogenase	Chromosome	1033465	1034635	1170	NA	6543	5438	4475	325	339	247	3062.67	-4.31	0.22	3.889e-87	1.202e-84
ENSB:4YBGf5Qt-FuFUh-			pCC7120beta	121592	122792	1200	NA	435	417	400	8281	5540	11415	4063.85	4.07	0.21	3.463e-85	1.02e-82
ENSB:fp-adh7JpwXSY1Q			Chromosome	6180101	6180359	258	NA	3765	3569	2559	96	111	61	1800.12	-5.3	0.28	4.287e-84	1.205e-81
ENSB:6JkEpcH2me-AuYP	rcsC_64	Sensor histidine kinase RcsC	Chromosome	6212203	6216880	4677	NA	6342	6471	4515	824	658	820	3439.61	-3.1	0.16	4.238e-83	1.139e-80
ENSB:FQXea_d8mHA3AGe			Chromosome	4624071	4624965	894	NA	3077	2906	2250	544	432	522	1696.27	-2.65	0.14	4.636e-78	1.194e-75
ENSB:nmq9DYUKTkVUHcP			Chromosome	3864399	3864960	561	NA	11460	10365	6256	682	450	467	5211.71	-4.29	0.23	6.891e-77	1.704e-74
ENSB:31mgFaFKQZCKuKI	besA	L-propargylglycine--L-glutamate ligase	Chromosome	2830756	2832373	1617	NA	4730	3457	3882	776	676	734	2486.27	-2.65	0.14	2.695e-76	6.409e-74
ENSB:lAnWugFkoPK758N	treA	Periplasmic trehalase	Chromosome	171093	172581	1488	NA	5921	6032	3741	567	438	508	3020.83	-3.55	0.19	2.899e-75	6.64e-73
ENSB:DUFpmMHq1ThEsxc			Chromosome	4521878	4522637	759	NA	1682	1712	1535	255	244	232	995.84	-2.93	0.16	2.496e-74	5.512e-72
ENSB:qnAFH-zZi1_Cg7h	cphB_1	Cyanophycinase	Chromosome	664867	665734	867	NA	27630	18701	14208	1526	1351	1261	11293.2	-4.01	0.22	6.448e-74	1.375e-71
ENSB:OyKxrbfCWMSMWT9			Chromosome	1032662	1033388	726	NA	5233	4404	4082	126	180	92	2504.58	-5.18	0.29	5.171e-73	1.066e-70
ENSB:pHnTXTYjdM8OQdl			pCC7120alpha	270674	271133	459	NA	2392	3232	1932	138	147	124	1416.68	-4.35	0.25	4.259e-69	8.494e-67
ENSB:e0x33Cno2ZMWIFi			Chromosome	1301069	1301303	234	NA	3616	2563	2499	203	172	113	1613.35	-4.28	0.25	7.452e-68	1.44e-65
ENSB:49m5v0JcFmdYuMU	susA_1	Sucrose synthase	Chromosome	1233669	1236087	2418	NA	7241	6693	4741	426	435	303	3497.78	-4.13	0.24	1.119e-67	2.096e-65
ENSB:q_7CSrX0210JR4F			Chromosome	6042478	6042766	288	NA	11386	10263	8449	1412	1231	1029	5927.06	-3.2	0.19	1.104e-65	2.007e-63
ENSB:upU_6kCcHtj6TSr	sasA_1	Adaptive-response sensory-kinase SasA	pCC7120beta	76892	78293	1401	NA	317	325	248	4026	2478	4725	1867.21	3.4	0.2	2.112e-65	3.732e-63
ENSB:nddRDXMJzZjy-iZ			pCC7120alpha	152916	153261	345	NA	16335	19015	13708	3162	2258	2905	10053.2	-2.76	0.16	6.576e-65	1.129e-62
ENSB:GS9l2k7rpNtj1bF			Chromosome	546124	551614	5490	NA	17793	18405	11906	2551	1871	2305	9590.13	-3.02	0.18	8.098e-65	1.353e-62
ENSB:sG55woiIjhnhzY3			Chromosome	3864971	3865718	747	NA	11394	13280	6803	217	279	135	5695.86	-5.68	0.34	1.781e-63	2.898e-61
ENSB:8gcp6lmAt9mtImO	rcsC_15	Sensor histidine kinase RcsC	Chromosome	1313083	1318882	5799	NA	6598	5988	4766	1459	990	1394	3674.39	-2.37	0.14	3.292e-63	5.22e-61
ENSB:NVZsMss1loE9dNI			pCC7120beta	124657	126049	1392	NA	1200	904	903	8936	5944	10412	4396	2.84	0.17	1.393e-62	2.153e-60
ENSB:odBx2pz34ExJuUy	rcsC_12	Sensor histidine kinase RcsC	Chromosome	1139018	1142579	3561	NA	4829	4229	3673	1410	1122	1371	2868.18	-1.89	0.12	2.888e-61	4.355e-59
ENSB:UxKBgJvpZhLcAEu	rcsC_50	Sensor histidine kinase RcsC	Chromosome	4551272	4552604	1332	NA	5931	6602	4380	994	748	903	3423.68	-2.86	0.18	2.864e-60	4.217e-58
ENSB:DLddHvoNgwVCc7b			Chromosome	3936263	3936458	195	NA	8177	8297	5506	413	550	404	4124.72	-4.12	0.25	4.188e-60	6.022e-58
ENSB:XEbaTszi6JdSKj6	tcrA_1	Transcriptional regulatory protein TcrA	pCC7120beta	78289	78985	696	NA	416	326	337	3393	2583	4667	1820.92	3.06	0.19	1.704e-59	2.394e-57
ENSB:Wnaec_CK_H2isaj			Chromosome	5761879	5762599	720	NA	3005	2363	2335	721	474	576	1641.64	-2.31	0.15	1.244e-57	1.709e-55
ENSB:XfqgXYhlPRvSRDu			Chromosome	3661773	3662766	993	NA	2368	2244	1462	318	228	278	1204.1	-3.06	0.19	1.448e-57	1.946e-55
ENSB:S60h4N0fm_XLyqh			Chromosome	6344968	6346258	1290	NA	958	896	608	113	77	86	479.28	-3.33	0.21	2.219e-57	2.919e-55
ENSB:agzzotK7lZIQGsO	rpoD_1	RNA polymerase sigma factor RpoD	Chromosome	5097963	5099136	1173	NA	2888	2717	2299	891	680	843	1781.17	-1.9	0.12	2.846e-57	3.666e-55
ENSB:5cICfXkHVrlgRY4		putative zinc-binding alcohol dehydrogenase	Chromosome	1035419	1036589	1170	NA	4386	3899	2632	362	336	256	2082.92	-3.65	0.23	1.209e-55	1.526e-53
ENSB:FuGBOdjmZoNIUq1	bmrU	Putative lipid kinase BmrU	Chromosome	2238797	2239769	972	NA	4473	4048	3616	1558	1256	1547	2837.03	-1.67	0.11	1.575e-55	1.948e-53
ENSB:vp3KEatDD9DFxvj	gph_2	Phosphoglycolate phosphatase	Chromosome	1230573	1233639	3066	NA	3669	3052	2226	441	423	415	1783.09	-2.96	0.19	4.636e-55	5.61e-53
ENSB:wQizH64rRL3JSms	cusR	Transcriptional regulatory protein CusR	Chromosome	75964	76639	675	NA	3046	2904	2647	896	672	726	1890.04	-2.1	0.14	4.718e-55	5.61e-53
ENSB:8R55OaHU8jJR1cP			pCC7120beta	120739	121483	744	NA	640	598	525	4293	2735	4666	2099.22	2.49	0.16	4.895e-54	5.711e-52
ENSB:33xpfWixuqLzQFo	crtI	Phytoene desaturase (lycopene-forming)	Chromosome	4520072	4521770	1698	NA	5899	5380	5106	2316	1812	2167	3897.41	-1.57	0.1	9.358e-54	1.071e-51
ENSB:5mghgUKGGgKqG4X		putative protein	Chromosome	4876815	4877661	846	NA	8697	8057	5444	356	391	200	4086.83	-4.63	0.3	1.031e-53	1.159e-51
ENSB:tZ35SGMcZuI2U1V		1,4-dihydroxy-2-naphthoyl-CoA hydrolase	Chromosome	2963839	2964286	447	NA	1940	1957	1522	410	237	350	1118.29	-2.64	0.17	1.65e-53	1.822e-51
ENSB:6MY-oqq42fC7EhB			Chromosome	3739239	3739968	729	NA	4473	4064	3735	276	345	199	2319.06	-4.02	0.26	1.951e-53	2.116e-51
ENSB:ycvyfyoK0EYOS4V			Chromosome	210582	211164	582	NA	1109	1139	730	158	109	141	592.02	-3.05	0.2	4.66e-52	4.968e-50
ENSB:h5LqRquoM9mEgoy		Putative two-component membrane permease complex subunit SMU_747c	Chromosome	1771075	1772074	999	NA	2317	1939	1479	226	264	244	1131.49	-3.11	0.21	9.638e-52	1.01e-49
ENSB:xACNGqWoRd2Sg6v			Chromosome	3352268	3352808	540	NA	2193	2469	1365	218	189	240	1171.61	-3.39	0.23	1.616e-51	1.665e-49
ENSB:2JUjC4gEhIdUd6e	rcp1_4	Response regulator rcp1	Chromosome	4552854	4553286	432	NA	4865	5540	3336	617	546	527	2710.75	-3.19	0.21	1.717e-51	1.741e-49
ENSB:3hOUZps9h2sCAcR			pCC7120beta	101199	101733	534	NA	431	433	491	5967	3646	7789	2884.42	3.41	0.23	2.449e-51	2.442e-49
ENSB:qfHkNqWVExvxrGR			pCC7120beta	86901	87603	702	NA	60	38	52	632	547	920	349.42	3.56	0.24	1.846e-50	1.812e-48
ENSB:706ObFdFIPAEfXh			Chromosome	2548970	2549705	735	NA	1256	832	658	98	94	92	527.38	-3.41	0.23	3.688e-49	3.563e-47
ENSB:RlcU5mXv91OnHBG			Chromosome	1031407	1032502	1095	NA	22717	18037	14232	889	964	447	10097	-4.65	0.32	4.806e-49	4.572e-47
ENSB:EgqeSdELKIudQCN			Chromosome	252978	254037	1059	NA	1830	1544	1589	595	484	537	1135.65	-1.8	0.13	1.574e-48	1.474e-46
ENSB:TbyMGdl9qdQ_ugO	cysK_1	Cysteine synthase	pCC7120beta	79846	80941	1095	NA	86	80	65	1325	881	2128	698.12	3.94	0.27	2.491e-48	2.299e-46
ENSB:m9kHjxhFFE8vDQo			Chromosome	4956599	4957184	585	NA	1339	1148	844	139	151	124	655.35	-3.15	0.22	3.72e-48	3.382e-46
ENSB:FbZ2gc104rsoYZF			Chromosome	3923023	3923482	459	NA	3167	2529	1472	119	135	77	1314.09	-4.51	0.31	1.439e-47	1.29e-45
ENSB:eb3FdEJXfCw9heL			pCC7120beta	90161	90521	360	NA	176	163	125	1380	1022	1873	736.16	2.96	0.21	4.45e-47	3.919e-45
ENSB:kY3agN5NFD8h1vh			Chromosome	5554072	5554957	885	NA	5524	7294	5998	320	474	279	3557.22	-4.23	0.3	4.5e-47	3.919e-45
ENSB:90QzVXIOo0Okerh			Chromosome	1577188	1577344	156	NA	40459	23761	26603	5118	4874	5265	18410	-2.73	0.19	1.751e-46	1.504e-44
ENSB:QSxFHOT2Zbg0g4k	COQ5_1	2-methoxy-6-polyprenyl-1,4-benzoquinol methylase, mitochondrial	pCC7120beta	126327	127026	699	NA	965	698	612	6016	4816	8535	3371.04	2.86	0.21	1.011e-44	8.565e-43
ENSB:zGBsC3D8Gtj2ymD	pecF	Bilin biosynthesis protein PecF	Chromosome	619695	620217	522	NA	6338	3274	3624	296	392	419	2499.38	-3.69	0.27	1.054e-44	8.811e-43
ENSB:EYOY4XLgkxMnQT5	narB	Nitrate reductase	Chromosome	711706	713947	2241	NA	2129	1883	2394	26856	18747	16581	10791.8	3.04	0.22	2.278e-44	1.878e-42
ENSB:4zHGSWhJ_bAawzZ			Chromosome	1143519	1143792	273	NA	480	460	451	70	76	54	280.41	-2.96	0.22	8.596e-43	6.994e-41
ENSB:nyJqb7O1PlxobQj			Chromosome	1030962	1031364	402	NA	6464	6017	5628	124	244	76	3305.63	-5.33	0.4	5.736e-42	4.606e-40
ENSB:5LuHTqOR9jRnJOE	hisI	Histidine biosynthesis bifunctional protein HisIE	Chromosome	3935525	3936176	651	NA	10426	10014	7647	1916	1703	2605	5957.58	-2.36	0.18	1.248e-41	9.89e-40
ENSB:N-nwxJ-hB0vaLSu			Chromosome	3831312	3832098	786	NA	427	455	375	89	82	100	266.81	-2.4	0.18	1.495e-41	1.17e-39
ENSB:JyqoRTyqAF6N18J			Chromosome	5684513	5685095	582	NA	1579	1791	916	158	147	141	830.81	-3.41	0.26	1.619e-41	1.252e-39
ENSB:lAsDClIrcc5hy1L			Chromosome	265823	266480	657	NA	13064	10004	9560	955	1064	571	6202.79	-3.76	0.28	2.272e-41	1.734e-39
ENSB:w6twiyZsR2rSt_8			Chromosome	4331465	4331945	480	NA	10262	7484	6071	312	390	142	4341.03	-4.84	0.37	4.457e-41	3.361e-39
ENSB:yiQpCwcLZAO7aEz	cugP_3	UTP--glucose-1-phosphate uridylyltransferase	Chromosome	5377538	5378615	1077	NA	20953	18775	14129	5342	4500	5733	11969.1	-1.97	0.15	9.767e-41	7.276e-39
ENSB:cY3vLO-_3gShmzG			Chromosome	1300806	1301031	225	NA	1071	685	682	57	70	33	456.08	-4.01	0.31	6.108e-40	4.496e-38
ENSB:kivUH0j0pwAMcik			Chromosome	4078643	4078826	183	NA	216	151	213	10	9	9	107.94	-4.48	0.35	1.475e-39	1.073e-37
ENSB:tZWqWihvgR6jd5A	gstB	Glutathione S-transferase GstB	pCC7120alpha	384955	385594	639	NA	889	739	704	215	214	243	519.7	-1.97	0.15	3.279e-39	2.357e-37
ENSB:Bva01P78Mc-0KKI			Chromosome	5698281	5698656	375	NA	11276	9707	7618	511	774	359	5339.73	-4.18	0.33	1.415e-38	1.006e-36
ENSB:_SzI6PVmiURRG7-			Chromosome	1775020	1775632	612	NA	294	226	189	32	26	39	140.41	-3.03	0.24	3.269e-38	2.297e-36
ENSB:N-caA4rGVCdjwjc	hpnP_1	Hopanoid C-2 methylase	Chromosome	2522288	2523878	1590	NA	6390	6293	2951	630	504	580	3025.8	-3.33	0.26	1.062e-37	7.377e-36
ENSB:a3BFdmaOnaOEF2-			Chromosome	930303	930765	462	NA	13888	8956	7256	1056	977	605	5707.98	-3.61	0.29	3.536e-37	2.429e-35
ENSB:-G7vGGagdT9D_eA		Soluble epoxide hydrolase	Chromosome	5057173	5058037	864	NA	1895	1605	1462	744	536	665	1182.43	-1.54	0.12	3.77e-36	2.561e-34
ENSB:srd5Cn-sjSdGF9d			Chromosome	3648602	3649358	756	NA	1796	1552	1892	455	403	561	1158.15	-2.07	0.17	5.723e-36	3.846e-34
ENSB:HDEjuW9QI7cP0IJ			Chromosome	2900911	2901112	201	NA	281	298	198	42	33	40	156.1	-2.92	0.24	9.563e-36	6.358e-34
ENSB:Ph_it6CulQRdmUc	btuF_1	Vitamin B12-binding protein	Chromosome	635772	636699	927	NA	6349	5440	4806	2154	1926	2069	3907.92	-1.6	0.13	1.896e-35	1.247e-33
ENSB:PNjX-ZOq-mq_YBT			Chromosome	4330311	4331148	837	NA	10106	7785	6177	629	788	382	4543.61	-3.81	0.31	6.827e-35	4.443e-33
ENSB:oJ1v68XP0tKBMFZ			Chromosome	3860357	3860882	525	NA	6674	6967	5196	2279	1779	2314	4342.47	-1.75	0.15	7.037e-35	4.532e-33
ENSB:gYa6r4sYWjqVfm_			pCC7120beta	97765	98251	486	NA	43	28	61	975	644	1737	531.2	4.32	0.36	9.647e-35	6.149e-33
ENSB:mnFkGz6Mjf9mTsW	mtnD	Acireductone dioxygenase	Chromosome	3320054	3320603	549	NA	2862	2878	2650	12042	8370	13454	6687.46	1.76	0.15	1.411e-34	8.904e-33
ENSB:wlj_vZESbHIYZuC			pCC7120alpha	403791	405195	1404	NA	3303	3058	2657	1393	1076	1459	2212.5	-1.39	0.12	4.761e-34	2.973e-32
ENSB:4P_EwWN8WSSWyss	pecC	Phycobilisome 34.5 kDa linker polypeptide, phycoerythrocyanin-associated, rod	Chromosome	617606	618443	837	NA	150393	58029	52771	3664	5215	3499	47197.5	-4.41	0.37	1.288e-33	7.966e-32
ENSB:sgnudDVXLD_5oeX			Chromosome	1330696	1330930	234	NA	3698	3558	2630	279	299	130	1871.07	-3.89	0.33	1.806e-33	1.106e-31
ENSB:SJSNAklpLN8Maiz			pCC7120alpha	254828	255332	504	NA	2258	2926	1635	232	296	217	1335.91	-3.31	0.28	2.762e-33	1.674e-31
ENSB:0lKJ85quSg-P7sf			Chromosome	1030261	1030651	390	NA	3172	3165	2102	361	414	263	1664.29	-3.14	0.27	4.511e-33	2.708e-31
ENSB:Obw6dVKVUX2SfAk			Chromosome	1036600	1036942	342	NA	1069	964	604	57	81	35	494.45	-3.99	0.34	1.231e-32	7.318e-31
ENSB:IxXndYGISpZKyUG			Chromosome	355652	355829	177	NA	7671	5178	2866	686	493	575	3018.34	-3.29	0.28	1.683e-32	9.91e-31
ENSB:E-e7N5utioq9Sr7			Chromosome	3661405	3661633	228	NA	1066	960	511	138	80	110	497.69	-3.11	0.27	4.048e-32	2.361e-30
ENSB:LOjR1z8n_hKoICe			Chromosome	5157720	5157990	270	NA	2042	2152	794	145	124	112	939.03	-3.81	0.33	1.368e-31	7.905e-30
ENSB:0ql7kn7sOpkfS5g	cysK_2	Cysteine synthase	Chromosome	1371970	1373068	1098	NA	422	320	356	2158	1593	3073	1237.56	2.38	0.21	1.661e-31	9.51e-30
ENSB:EvdOuOCGdh3V_1m			pCC7120beta	111287	113000	1713	NA	491	461	469	3418	2453	5448	1975.88	2.72	0.24	2.184e-31	1.239e-29
ENSB:v9I8QCVhAdMgkBA			Chromosome	167599	167776	177	NA	23305	16901	11069	960	1343	561	9475.83	-4.18	0.37	3.504e-31	1.97e-29
ENSB:UwpDZ8mStGz9J8e			Chromosome	5459639	5460821	1182	NA	1152	1667	1384	263	268	263	882.48	-2.57	0.23	6.343e-31	3.533e-29
ENSB:4pINf1b17lBTHQl	dps_2	DNA protection during starvation protein	Chromosome	1376789	1377356	567	NA	7533	7125	5275	756	981	558	3910.02	-3.22	0.28	6.443e-31	3.557e-29
ENSB:mXXEH2-J0NQOxk4			Chromosome	4874845	4875391	546	NA	2311	2713	2197	156	223	85	1369.42	-4.02	0.35	7.83e-31	4.284e-29
ENSB:nlUB5rVnG726Pcg			Chromosome	5838198	5840664	2466	NA	6532	5508	3462	979	929	804	3161.67	-2.65	0.23	9.887e-31	5.362e-29
ENSB:CR-kKk-myzjFvOW			Chromosome	5805417	5806404	987	NA	1132	1208	691	207	177	220	631.79	-2.49	0.22	1.366e-30	7.345e-29
ENSB:O1DJvDa30jvN8hW	chlL	Light-independent protochlorophyllide reductase iron-sulfur ATP-binding protein	Chromosome	6050792	6051659	867	NA	22604	18484	28829	3795	4286	4399	14537.4	-2.65	0.24	2.171e-30	1.157e-28
ENSB:C45cW-wVZoNiB4Z			pCC7120alpha	236330	236948	618	NA	395	372	315	103	99	118	242.58	-1.93	0.17	2.209e-30	1.166e-28
ENSB:QYJWuTLDBT-djw8	rcsC_26	Sensor histidine kinase RcsC	Chromosome	2165158	2169022	3864	NA	9376	7971	6776	3773	2635	3284	5777.63	-1.5	0.13	2.225e-30	1.166e-28
ENSB:ue1DI0Y3yD26OCy	sbpA	Sulfate-binding protein	Chromosome	364334	365480	1146	NA	2399	2614	2795	30500	15194	42959	14731.2	3.19	0.28	3.962e-30	2.058e-28
ENSB:1eCrvUmi0vs4twf			pCC7120delta	3566	4835	1269	NA	1273	1290	1328	487	314	490	895.31	-1.79	0.16	4.395e-30	2.264e-28
ENSB:2HMqwaZMpjzac5o			Chromosome	5534473	5534860	387	NA	330	295	231	38	55	50	174.7	-2.72	0.24	6.87e-30	3.51e-28
ENSB:z1rhRb7h4Awawja	clsA	Major cardiolipin synthase ClsA	Chromosome	5059331	5060774	1443	NA	2627	2039	1496	601	439	606	1341.26	-2.07	0.19	9.686e-30	4.909e-28
ENSB:DkyiMvYmj7wtDsq	pecA	Phycoerythrocyanin alpha chain	Chromosome	616971	617460	489	NA	232980	90434	83180	9170	10413	6970	74635.2	-3.97	0.36	1.525e-29	7.666e-28
ENSB:DlJg8tfpJb3Pc02	pecB	Phycoerythrocyanin subunit beta	Chromosome	616377	616896	519	NA	327173	142723	124021	14327	16489	9919	109644	-3.9	0.35	1.706e-29	8.444e-28
ENSB:xDRUR3__3t4PYHr			Chromosome	912249	913305	1056	NA	2039	2107	1889	884	722	781	1450.27	-1.52	0.14	1.707e-29	8.444e-28
ENSB:R3OqhKHr4d5fS2x			Chromosome	166534	167335	801	NA	16648	10231	8400	1698	1538	1005	6861.55	-3.16	0.29	1.854e-29	9.098e-28
ENSB:AVeGh52lIEh7EhZ	ndhD1_1	NAD(P)H-quinone oxidoreductase chain 4 1	Chromosome	398959	400573	1614	NA	3918	3745	4791	32416	17110	29372	14226.3	2.38	0.22	1.983e-29	9.653e-28
ENSB:4wrpZGpFuAqsJ3u	sigA2_2	RNA polymerase sigma factor SigA2	pCC7120beta	98541	99513	972	NA	12	15	22	330	227	603	184.47	4.2	0.38	2.222e-29	1.074e-27
ENSB:1-RtXZOeXxpZeZZ	era	GTPase Era	Chromosome	1055782	1056757	975	NA	10344	8646	7579	3971	3238	4401	6512.04	-1.37	0.13	1.17e-28	5.608e-27
ENSB:bMMcblr1rHcg47J	fbaB	Fructose-bisphosphate aldolase class 1	Chromosome	4510752	4511835	1083	NA	11139	9056	5913	2207	1567	1570	5433.74	-2.44	0.23	1.668e-28	7.933e-27
ENSB:yVCudENGVIjH5ii	pknD_21	Serine/threonine-protein kinase PknD	Chromosome	3773444	3775475	2031	NA	3752	3706	2964	1592	1175	1337	2492.11	-1.52	0.14	4.335e-28	2.046e-26
ENSB:GE8oaBUVRhDlxEL			Chromosome	5431629	5432976	1347	NA	8746	8905	6501	3342	2571	3211	5710.64	-1.58	0.15	5.841e-28	2.736e-26
ENSB:Wh3NvlJetXhmiFm			Chromosome	1760561	1761431	870	NA	600	468	366	138	114	142	314.53	-2.02	0.19	6.322e-28	2.939e-26
ENSB:zJrmVE-_6-BhUVN			Chromosome	4433586	4433964	378	NA	587	677	605	2706	2727	2735	1613.46	1.9	0.18	7.647e-28	3.529e-26
ENSB:sR0u4vlAmYiWC3-			Chromosome	5056403	5056862	459	NA	9882	8714	9135	4880	4081	4697	7072.31	-1.2	0.11	1.01e-27	4.627e-26
ENSB:kp30ZMZSXS9zbVb			Chromosome	931661	932069	408	NA	54236	37702	23888	5444	3672	2502	22125.8	-3.42	0.32	1.186e-27	5.391e-26
ENSB:xhi2l134ONITBCa			Chromosome	2755774	2756284	510	NA	263	222	186	50	46	34	139.55	-2.52	0.24	1.226e-27	5.533e-26
ENSB:LXl3MOXGsNY0EDr			Chromosome	542434	543202	768	NA	32352	21800	11678	2144	1725	998	12267	-3.82	0.36	1.467e-27	6.572e-26
ENSB:tB_qSiRvdoxZqVM		Zinc-type alcohol dehydrogenase-like protein	Chromosome	482643	483600	957	NA	593	534	351	136	89	121	314.79	-2.26	0.21	2.368e-27	1.053e-25
ENSB:zK85GqyimAxGb_h			pCC7120alpha	252216	254748	2532	NA	4125	4917	3125	1018	997	1110	2659.09	-2.12	0.2	2.685e-27	1.186e-25
ENSB:M0_xz5fQ3JwYy-j	gshAB	Glutathione biosynthesis bifunctional protein GshAB	Chromosome	666662	668573	1911	NA	14453	12614	8944	4511	3308	3980	8199.87	-1.77	0.17	1.653e-26	7.246e-25
ENSB:vjF6197j62EwTIx	lacF_3	Lactose transport system permease protein LacF	Chromosome	3036918	3037749	831	NA	714	628	532	283	208	267	450.06	-1.48	0.14	3.031e-26	1.32e-24
ENSB:vfj2tcHlFnL8ttk			Chromosome	5403076	5403610	534	NA	891	791	611	257	222	208	514.23	-1.89	0.18	3.071e-26	1.328e-24
ENSB:YabuHm6PPrUsypy			Chromosome	4102123	4102639	516	NA	735	814	601	211	199	180	476.36	-2.02	0.2	3.176e-26	1.364e-24
ENSB:1_fHL2E53mWUJQF			Chromosome	1018046	1018898	852	NA	10749	7556	7837	2050	2476	2513	5741.09	-2.03	0.2	2.094e-25	8.931e-24
ENSB:H1a8tSlZVZFI38p	rssB_2	Regulator of RpoS	Chromosome	506543	507374	831	NA	2289	3258	1605	513	359	419	1477.03	-2.64	0.26	3.282e-25	1.39e-23
ENSB:kiGqUOyjgZyb-3j	rssB_13	Regulator of RpoS	Chromosome	6351777	6353610	1833	NA	832	886	488	185	128	149	462.7	-2.42	0.24	3.602e-25	1.515e-23
ENSB:mWi7tkm6a_xoKz8	yhjQ_2	putative cysteine-rich protein YhjQ	Chromosome	3649894	3650257	363	NA	6856	5260	3187	817	911	1085	3130.54	-2.57	0.26	7.044e-25	2.943e-23
ENSB:eT18o49esep3pxl	pbpG_2	Penicillin-binding protein 2D	Chromosome	6354142	6356074	1932	NA	1412	1514	1202	625	405	533	977.55	-1.59	0.16	1.008e-24	4.183e-23
ENSB:xa9LO43ryTmxtaF	iolS_2	Aldo-keto reductase IolS	Chromosome	2790869	2791724	855	NA	2665	2604	2308	1330	1016	1410	1931.58	-1.2	0.12	1.053e-24	4.342e-23
ENSB:KXEMYyVzDOfo_Uf			Chromosome	1129407	1131039	1632	NA	2282	2149	1511	722	615	657	1364.89	-1.73	0.17	1.075e-24	4.404e-23
ENSB:2Dz7pL-9uSVcrjm			Chromosome	4098365	4098725	360	NA	4869	3974	3362	1451	1458	1473	2850.23	-1.63	0.17	4.736e-24	1.926e-22
ENSB:PGjlVjyalDydH8f			Chromosome	2183274	2184951	1677	NA	42768	27745	18040	3522	3468	1793	16898.5	-3.4	0.34	6.806e-24	2.751e-22
ENSB:5Apof-2a6QMFy6W	rcsC_49	Sensor histidine kinase RcsC	Chromosome	4550133	4551243	1110	NA	3623	3742	2810	1543	984	1288	2399.49	-1.6	0.16	7.245e-24	2.909e-22
ENSB:-Skx2hMko_CWcds		Orange carotenoid-binding protein	Chromosome	5896214	5896637	423	NA	1985	2775	1778	671	441	525	1424.56	-2.18	0.22	7.498e-24	2.991e-22
ENSB:iYtxcm2A8j2_OJQ			Chromosome	928923	930207	1284	NA	49816	27244	22822	2904	2971	1125	18591	-3.86	0.39	8.785e-24	3.482e-22
ENSB:jV5GaUHRCtcvgnW			Chromosome	3032484	3033171	687	NA	1367	1391	794	266	255	217	745.54	-2.4	0.25	1.006e-23	3.96e-22
ENSB:IvFZAtubFuEfOUX			pCC7120gamma	51968	52463	495	NA	339	324	294	44	74	66	200.15	-2.51	0.26	1.051e-23	4.113e-22
ENSB:4yQ4GXDRhYeUuPU			Chromosome	1370621	1371956	1335	NA	541	482	465	2175	1553	3001	1292.25	1.91	0.2	1.979e-23	7.696e-22
ENSB:2F7HbzcGDiCnUzu			Chromosome	5553677	5554076	399	NA	1536	1895	1526	270	327	184	1014.33	-2.78	0.29	2.823e-23	1.091e-21
ENSB:ELpQPWSjttsLw7D	adhA	putative alcohol dehydrogenase AdhA	Chromosome	1013426	1014413	987	NA	904	741	574	219	228	234	499.52	-1.85	0.19	3.961e-23	1.521e-21
ENSB:MgMFMpa4RvSuASJ			Chromosome	3682366	3685489	3123	NA	101269	48996	30607	7977	4362	4073	33854	-3.54	0.37	5.826e-23	2.224e-21
ENSB:9_uVQJPEWe0wqUI	nhaP	K(+)/H(+) antiporter NhaP	Chromosome	5751638	5752928	1290	NA	288	331	280	54	68	41	187.19	-2.59	0.27	7.588e-23	2.878e-21
ENSB:caeeXQ9tEaoc86K		Immunogenic protein MPT70	Chromosome	5551374	5551794	420	NA	2226	2203	1521	691	651	695	1375.23	-1.7	0.18	1.661e-22	6.262e-21
ENSB:8tG2Sj5pdXddh-C	glgA_1	Glycogen synthase	Chromosome	30262	31741	1479	NA	1510	1349	1300	5262	3295	4176	2696.25	1.37	0.15	3.088e-22	1.157e-20
ENSB:vBpEpKnD_hKLRqJ	ftsH_5	ATP-dependent zinc metalloprotease FtsH	Chromosome	2234078	2235590	1512	NA	52295	39862	53146	10789	11543	7565	30718.7	-2.41	0.26	3.753e-22	1.398e-20
ENSB:UZWQ-xu2DSwuwz8	tcrA_2	Transcriptional regulatory protein TcrA	pCC7120beta	96996	97734	738	NA	156	127	119	940	591	1551	537.33	2.65	0.28	4.016e-22	1.487e-20
ENSB:K78B-7GIjieGJiQ			Chromosome	2183007	2183193	186	NA	3165	2711	1740	166	250	71	1425.16	-3.96	0.42	4.071e-22	1.498e-20
ENSB:V-4ujpF0yd7gtXD	chlN	Light-independent protochlorophyllide reductase subunit N	Chromosome	6048451	6049855	1404	NA	12690	9894	14278	3408	3576	3390	8236.99	-1.98	0.21	4.538e-22	1.66e-20
ENSB:PYSPpYf3HKOG_ar			Chromosome	509021	509249	228	NA	771	875	406	117	109	81	412.11	-2.86	0.3	5.545e-22	2.017e-20
ENSB:oTn-VK8mLjzeoCg	czcD	Cadmium, cobalt and zinc/H(+)-K(+) antiporter	pCC7120beta	100203	101118	915	NA	629	531	505	3503	1939	4888	1855.68	2.35	0.25	9.289e-22	3.359e-20
ENSB:GXpKJGD1UwwtwF5	thadh	L-threo-3-hydroxyaspartate ammonia-lyase	Chromosome	280063	280837	774	NA	1149	971	869	489	428	516	753.68	-1.23	0.13	9.771e-22	3.512e-20
ENSB:TBdte2LW4ZDAnxF	surA_2	Chaperone SurA	Chromosome	2315604	2316381	777	NA	308	333	227	86	78	71	191.42	-2.03	0.22	2.814e-21	1.006e-19
ENSB:388WjI1rrlIVtnO			Chromosome	5469621	5470800	1179	NA	61997	50376	31194	6058	4799	11576	28717.7	-2.83	0.31	3.209e-21	1.14e-19
ENSB:8RXq1yXVo3WNwKE			Chromosome	6362213	6363017	804	NA	981	1052	771	270	293	243	627.24	-1.94	0.21	4.13e-21	1.451e-19
ENSB:iHR3pnyq2OdrRRU			Chromosome	3737879	3738152	273	NA	48686	40350	31139	3020	4560	1358	22743.7	-3.75	0.41	4.108e-21	1.451e-19
ENSB:D1kYqdp2eTibUS_	sasA_4	Adaptive-response sensory-kinase SasA	Chromosome	504481	506413	1932	NA	4077	6983	2803	804	602	545	2785.56	-2.97	0.32	4.287e-21	1.498e-19
ENSB:BQ1lQDNYmCVioO7			Chromosome	1335733	1336255	522	NA	17192	12913	10943	1243	1820	628	7860.5	-3.5	0.38	4.615e-21	1.603e-19
ENSB:JXH2a5Z1pd6SgvY	cysT	Sulfate transport system permease protein CysT	Chromosome	363246	364116	870	NA	2388	2098	2417	20974	8557	25923	9532.7	2.69	0.3	9.363e-21	3.234e-19
ENSB:oyrqTGb3lNPKrHq			Chromosome	2235679	2236027	348	NA	28922	23529	29644	6010	6473	3865	17286.1	-2.45	0.27	1.069e-20	3.672e-19
ENSB:IICJghNCRCobGiJ	tcrA_3	Transcriptional regulatory protein TcrA	Chromosome	1373560	1374265	705	NA	346	286	217	1245	904	1668	733.63	1.91	0.21	1.755e-20	5.996e-19
ENSB:KaK6pHW7Us39RFW			Chromosome	2989587	2990223	636	NA	120312	75378	42952	14230	7650	6391	45986.2	-3.18	0.35	1.903e-20	6.466e-19
ENSB:ZpbGknNqieqIgX1			Chromosome	3534928	3535120	192	NA	169	166	192	943	578	677	432.32	1.79	0.2	2.934e-20	9.912e-19
ENSB:pxfqCymil4Wc-f6			Chromosome	2981898	2982051	153	NA	5091	4918	5728	368	891	576	3124.08	-3.17	0.35	3.936e-20	1.323e-18
ENSB:0qcJFYMdvLC4d68	czcA_1	Cobalt-zinc-cadmium resistance protein CzcA	pCC7120beta	108101	111278	3177	NA	2202	1942	2022	7376	5276	9636	4507.12	1.59	0.18	4.298e-20	1.436e-18
ENSB:6Rg3CX1qOm82JmA			Chromosome	6310387	6312055	1668	NA	2376	2196	1828	1158	843	1213	1633.4	-1.17	0.13	4.323e-20	1.437e-18
ENSB:eBcTXlIdC3GI2lu	remA	Extracellular matrix regulatory protein A	Chromosome	108918	109185	267	NA	2268	1967	1669	1029	832	874	1473.98	-1.27	0.15	5.866e-20	1.94e-18
ENSB:X-J3KuRdef9vkfq		Glycogen synthase	Chromosome	1171951	1173031	1080	NA	2909	2508	1817	771	798	723	1641.2	-1.79	0.2	6.193e-20	2.037e-18
ENSB:6q7oJHue2oEkVoV			Chromosome	3543694	3544513	819	NA	3261	2805	2120	1289	1024	1243	2001.14	-1.36	0.16	7.768e-20	2.541e-18
ENSB:_e3jRgkMfGy6ABy			Chromosome	4019931	4021131	1200	NA	2282	1808	1746	829	825	964	1444.92	-1.31	0.15	8.597e-20	2.798e-18
ENSB:INdQQqnJ0UfXy8o		Isatin hydrolase	Chromosome	4556504	4557185	681	NA	907	766	798	487	360	453	641.28	-1.1	0.13	1.001e-19	3.24e-18
ENSB:kOd6vbrP_XKElDh		Putative anti-sigma factor antagonist	Chromosome	5180356	5180695	339	NA	2639	2346	2113	789	825	626	1617.43	-1.79	0.21	1.816e-19	5.847e-18
ENSB:-ITgos3XlLNSnyj			Chromosome	1774485	1774971	486	NA	233	299	189	73	50	51	155.86	-2.21	0.26	3.042e-19	9.745e-18
ENSB:Yv8zMs-ONKsyxzf	larMN	putative fused nickel transport protein LarMN	Chromosome	4764863	4765784	921	NA	6305	7829	6113	638	1296	1262	4141.79	-2.77	0.32	3.514e-19	1.12e-17
ENSB:DZWs_zwDrCDa41l			Chromosome	75170	75758	588	NA	953	992	704	334	320	320	624.04	-1.59	0.19	3.679e-19	1.167e-17
ENSB:UqSSjTfvN5-CLF5			Chromosome	1006778	1006982	204	NA	2905	2040	1351	516	499	413	1329.93	-2.25	0.26	4.92e-19	1.552e-17
ENSB:K1azn_9c6y2brF4			Chromosome	4874554	4874758	204	NA	2262	2238	1740	484	587	370	1341.17	-2.22	0.26	5.618e-19	1.763e-17
ENSB:7PL3womxLq4ZUxG			Chromosome	3832114	3832492	378	NA	211	213	246	82	58	79	154.13	-1.78	0.21	6.159e-19	1.923e-17
ENSB:taZrPDcA11EfiHZ	gdhA	Glutamate dehydrogenase	Chromosome	5104438	5105728	1290	NA	3423	2057	2473	849	892	893	1819.96	-1.72	0.2	1.417e-18	4.402e-17
ENSB:g8zHa3ts4J_PsGZ	ycf3_2	Photosystem I assembly protein Ycf3	Chromosome	1265502	1266525	1023	NA	2442	1937	3146	13359	8696	11983	6575.47	1.89	0.23	1.561e-18	4.825e-17
ENSB:McNpDJuE3T0aW82	dps_1	DNA protection during starvation protein	Chromosome	543390	543930	540	NA	27840	19323	9596	2390	1752	765	10686.2	-3.57	0.42	1.713e-18	5.27e-17
ENSB:qfSBVQxKsrKgbZc			Chromosome	545433	545679	246	NA	1429	1164	1065	688	515	565	923.47	-1.21	0.15	1.753e-18	5.366e-17
ENSB:tfxS8VE629T1iXO	pbsA1_1	Heme oxygenase 1	Chromosome	2267475	2268192	717	NA	65571	45383	47321	22297	21579	25215	38803.2	-1.34	0.16	2.563e-18	7.806e-17
ENSB:CKGLnIRrCBjH6YR	psaF	Photosystem I reaction center subunit III	Chromosome	111176	111671	495	NA	125334	98729	102225	68355	51498	70568	87391.6	-0.95	0.12	2.689e-18	8.149e-17
ENSB:ZFhoyYyGTlCezIO	COQ5_4	2-methoxy-6-polyprenyl-1,4-benzoquinol methylase, mitochondrial	Chromosome	2492053	2492971	918	NA	5883	4905	4560	2750	2435	3142	4019.55	-1.05	0.13	2.996e-18	9.036e-17
ENSB:7obM36RZQTH7cF_			Chromosome	2754776	2755778	1002	NA	256	270	198	94	68	66	164.43	-1.82	0.22	3.186e-18	9.563e-17
ENSB:jzFycm6RXCQSKDk			Chromosome	6050004	6050763	759	NA	7098	5772	8207	2562	2432	2534	4957.52	-1.64	0.2	3.251e-18	9.665e-17
ENSB:tmb1nb8xacbrjQv			Chromosome	3798690	3800058	1368	NA	2992	2319	2704	944	1031	894	1881.08	-1.62	0.19	3.251e-18	9.665e-17
ENSB:5nA_96tGLkjCk_B			Chromosome	837143	838325	1182	NA	3880	4223	2635	815	1009	734	2316.98	-2.18	0.26	4.062e-18	1.202e-16
ENSB:-ZHFwFnzn-YSCUb		IS1634 family transposase ISMhu4	pCC7120beta	118670	120437	1767	NA	1474	1296	1194	4116	2748	4597	2458.12	1.27	0.15	4.094e-18	1.205e-16
ENSB:zds2R2SLAqe2Riv	murE	UDP-N-acetylmuramoyl-L-alanyl-D-glutamate--2,6-diaminopimelate ligase	Chromosome	1983933	1985424	1491	NA	5641	4845	4966	11823	9580	11436	7840.98	0.85	0.11	6.098e-18	1.787e-16
ENSB:J-rxHcdWzRu30Nx			Chromosome	1173375	1173921	546	NA	633	508	333	92	122	83	307.33	-2.4	0.29	6.207e-18	1.81e-16
ENSB:N2Ap-dTa1dY2Dz-			Chromosome	4874050	4874281	231	NA	1709	1684	1167	550	507	421	1042.16	-1.76	0.21	8.184e-18	2.376e-16
ENSB:iNNDfoS-5PS3Axx	cheR	Chemotaxis protein methyltransferase	Chromosome	2210932	2211763	831	NA	2735	2802	1529	672	650	709	1568.87	-1.93	0.24	8.261e-18	2.387e-16
ENSB:148zbwbyTDFxwp3	cysW	Sulfate transport system permease protein CysW	Chromosome	362384	363260	876	NA	2138	1840	2205	17626	6808	21747	8004.43	2.57	0.31	9.656e-18	2.777e-16
ENSB:fBj79L05LeEF-_B	pstC_2	Phosphate transport system permease protein PstC	Chromosome	5468495	5469446	951	NA	18721	13352	10850	2856	2224	5019	9110.57	-2.24	0.27	1.032e-17	2.954e-16
ENSB:c2npU7i6KvxRouz			Chromosome	838446	839139	693	NA	276	340	174	36	55	41	161.72	-2.68	0.32	1.039e-17	2.962e-16
ENSB:AArntKeimXUddxY			pCC7120gamma	48576	51633	3057	NA	179	182	111	39	36	42	101.97	-2.15	0.26	1.072e-17	3.041e-16
ENSB:p6pr_WrbahuTnHK	ndhD1_5	NAD(P)H-quinone oxidoreductase chain 4 1	Chromosome	6022345	6024031	1686	NA	2983	2755	3181	12335	7017	12451	6436.33	1.55	0.19	1.538e-17	4.341e-16
ENSB:IOR31qphkiqEa8h	betI_2	HTH-type transcriptional regulator BetI	Chromosome	4399519	4400122	603	NA	362	330	341	1280	1133	997	717.73	1.48	0.18	1.651e-17	4.641e-16
ENSB:cq-9gJdOwSkctZL		Orange carotenoid-binding protein	Chromosome	1319527	1320019	492	NA	2539	2167	1069	433	422	397	1211.71	-2.31	0.28	1.84e-17	5.147e-16
ENSB:4f2maPCPQ6mYB6c			Chromosome	2284031	2284604	573	NA	1245	814	823	193	270	174	611.23	-2.26	0.28	2.276e-17	6.34e-16
ENSB:Q4NVKBWHiGd80PX	pstA_2	Phosphate transport system permease protein PstA	Chromosome	5467594	5468476	882	NA	16623	12852	10637	3296	2688	5486	8851.28	-1.96	0.24	2.518e-17	6.981e-16
ENSB:E0kIIOdP9ZPWoBB	cysA	Sulfate/thiosulfate import ATP-binding protein CysA	Chromosome	129589	130606	1017	NA	5980	5572	5606	19063	11970	20902	10988.1	1.33	0.16	2.889e-17	7.974e-16
ENSB:93Z0TTd0WInPUek			Chromosome	741820	742042	222	NA	3058	2975	2118	1073	985	852	1904.55	-1.62	0.2	2.974e-17	8.173e-16
ENSB:D5NEiBpyq0eVRVZ	pspA	Phosphoserine phosphatase 1	Chromosome	1295919	1296558	639	NA	2452	2231	1982	1470	1011	1311	1770.88	-0.99	0.13	4.781e-17	1.308e-15
ENSB:Y6SPgtyRmFl578W			Chromosome	1435950	1436187	237	NA	6497	6233	3421	1547	696	700	3305.03	-2.6	0.32	4.872e-17	1.327e-15
ENSB:H3biWpCEF-XZynd			Chromosome	969046	969265	219	NA	1532	1465	1114	686	535	534	1003.8	-1.38	0.17	5.407e-17	1.466e-15
ENSB:mxgZDmbr80VtMp7	btuD_14	Vitamin B12 import ATP-binding protein BtuD	Chromosome	3428063	3431198	3135	NA	371	293	342	1045	1024	1556	739.98	1.59	0.2	6.653e-17	1.796e-15
ENSB:J3xaeXpsnA5BojA			Chromosome	1748689	1749139	450	NA	129	140	115	23	36	29	82.71	-2.25	0.28	7.412e-17	1.993e-15
ENSB:WcMS2mx36YRhREt	rcsC_35	Sensor histidine kinase RcsC	Chromosome	2911980	2916864	4884	NA	5666	3436	3606	1485	1504	1446	2936.93	-1.64	0.21	8.039e-17	2.152e-15
ENSB:Sg_tiZS1ADbwan1			Chromosome	661197	662190	993	NA	5248	3972	2632	1500	1120	1279	2689.63	-1.74	0.22	8.411e-17	2.242e-15
ENSB:nVFy5KWIU7hlVSA	liaR_4	Transcriptional regulatory protein LiaR	Chromosome	1056903	1057581	678	NA	2077	1841	1446	912	680	1001	1351.14	-1.22	0.15	8.822e-17	2.341e-15
ENSB:K3KrcKmFg-i_Njm			Chromosome	5147139	5147631	492	NA	8837	7636	9443	3307	3523	3624	6281.69	-1.46	0.18	9.536e-17	2.52e-15
ENSB:MTjUTtohoYU4P4S			Chromosome	4508524	4508842	318	NA	522	523	318	135	141	131	305.69	-1.87	0.24	1.268e-16	3.335e-15
ENSB:U922Vxs0yXTsERC	pstC_1	Phosphate transport system permease protein PstC	Chromosome	1052680	1053703	1023	NA	1882	1462	424	166	112	146	721.23	-3.22	0.4	1.359e-16	3.56e-15
ENSB:E3fpG5bf_XhIuHq			Chromosome	3614770	3615088	318	NA	9705	6275	5801	1993	2393	2552	4929.46	-1.76	0.22	1.371e-16	3.576e-15
ENSB:65Iby0yPJQq9w7q			Chromosome	5741319	5742594	1275	NA	3701	3649	3583	17220	8635	13101	7879.89	1.55	0.2	1.465e-16	3.793e-15
ENSB:sI-E2VvxyjJCu74			Chromosome	358281	358614	333	NA	289	385	348	1364	1556	1397	864.12	1.83	0.23	1.466e-16	3.793e-15
ENSB:NKNNiUtne7l20Na			pCC7120beta	80958	82302	1344	NA	658	646	612	2368	1648	3331	1462.03	1.65	0.21	1.552e-16	3.997e-15
ENSB:G_L2CgBiQGHQ3mm	rcsC_46	Sensor histidine kinase RcsC	Chromosome	4149011	4151609	2598	NA	8034	8666	6171	3937	2890	3165	5624.17	-1.36	0.17	1.572e-16	4.033e-15
ENSB:9agEV78l86gFA_V	psbA2_4	Photosystem II protein D1 2	Chromosome	5489830	5490913	1083	NA	1077	954	1457	13007	4156	9983	4684.1	2.61	0.33	1.863e-16	4.76e-15
ENSB:fwrUCuhcyhJTAFb			Chromosome	4401510	4402677	1167	NA	552	478	541	2285	1655	1512	1126.92	1.54	0.2	2.156e-16	5.486e-15
ENSB:bAQopXmSicPiISC			Chromosome	4765776	4766439	663	NA	2717	3063	2524	451	748	815	1805.46	-2.16	0.28	2.265e-16	5.738e-15
ENSB:K4vPegM-d06VqT3			Chromosome	6346309	6347116	807	NA	467	465	299	156	131	164	288.39	-1.59	0.2	2.28e-16	5.755e-15
ENSB:B_h5SO5UroIzUc6	hcaB_1	3-phenylpropionate-dihydrodiol/cinnamic acid-dihydrodiol dehydrogenase	Chromosome	507833	508844	1011	NA	1452	1640	943	507	353	519	929.47	-1.71	0.22	2.314e-16	5.817e-15
ENSB:g-obLz371r1-lTE			Chromosome	5415908	5416151	243	NA	4341	2927	2294	685	933	842	2071.87	-2.05	0.26	2.36e-16	5.908e-15
ENSB:E6dbrogBZLojdn2			pCC7120gamma	9577	9982	405	NA	98	86	70	23	17	19	54.25	-2.24	0.29	2.972e-16	7.411e-15
ENSB:Q-sN_ZAjGQOyUyU			Chromosome	3424719	3427134	2415	NA	2034	2038	2236	6957	4618	6030	3837.57	1.22	0.16	3.539e-16	8.789e-15
ENSB:tJBRwDafGRNyp6Q	hcaB_3	3-phenylpropionate-dihydrodiol/cinnamic acid-dihydrodiol dehydrogenase	Chromosome	3603934	3604816	882	NA	2585	2652	1590	866	712	664	1560.99	-1.74	0.22	3.564e-16	8.814e-15
ENSB:89jEoIGA4h04OtT	asnS	Asparagine--tRNA ligase	Chromosome	4412795	4414187	1392	NA	2686	2565	2447	5778	4492	5723	3845.33	0.81	0.11	5.863e-16	1.444e-14
ENSB:66NvDU7sCU9qnHo		Cyanobacteria heterocyst sRNA	Chromosome	4547181	4547237	56	NA	78	74	53	8	13	8	41.08	-2.92	0.38	7.301e-16	1.791e-14
ENSB:WTenkeVVva212B7			Chromosome	4320899	4321250	351	NA	4158	3599	2221	473	734	345	2013.4	-2.73	0.35	7.351e-16	1.797e-14
ENSB:97qLKmvwASeLVD-	xpkA_1	Xylulose-5-phosphate phosphoketolase	Chromosome	1746055	1748482	2427	NA	387	345	334	204	157	191	275.47	-1.12	0.15	8.636e-16	2.102e-14
ENSB:REGhuqVeMMsYiO6	ecfA2_2	Energy-coupling factor transporter ATP-binding protein EcfA2	Chromosome	4766677	4767442	765	NA	2770	3124	2691	1579	1224	1675	2229.08	-1.12	0.15	8.744e-16	2.12e-14
ENSB:TgR1DTnW2duejh4			pCC7120delta	3105	3570	465	NA	129	145	117	41	32	50	88.89	-1.82	0.24	9.188e-16	2.219e-14
ENSB:wDXfyXwRxYwA0C7	cnrA	Nickel and cobalt resistance protein CnrA	pCC7120beta	107653	108070	417	NA	351	332	432	1311	996	1587	798.4	1.52	0.2	1.151e-15	2.768e-14
ENSB:R1NodVr9pGoJ22K	kaiB_2	Circadian clock protein KaiB	Chromosome	4022294	4023059	765	NA	1430	1421	1148	794	614	817	1056.29	-1.01	0.14	1.614e-15	3.869e-14
ENSB:lmlPKbZUMvciTI5	salL	Adenosyl-chloride synthase	Chromosome	1576276	1577077	801	NA	687	650	783	2371	1719	2011	1322.74	1.26	0.17	1.623e-15	3.873e-14
ENSB:pTx2dZ1UnQD73C9			Chromosome	5555143	5555326	183	NA	59529	38984	19604	1514	2101	732	21302.7	-4.57	0.6	1.882e-15	4.476e-14
ENSB:Qqw3jVMvRe4I6Ed	walR_4	Transcriptional regulatory protein WalR	Chromosome	4578405	4579122	717	NA	3658	3070	2229	1172	1026	1486	2154.07	-1.43	0.19	2.012e-15	4.765e-14
ENSB:3v9fm4T3GMu90AX	fabG_2	3-oxoacyl-[acyl-carrier-protein] reductase FabG	Chromosome	2250051	2250735	684	NA	598	585	612	291	189	325	444.6	-1.34	0.18	2.13e-15	5.027e-14
ENSB:R3s0nAnSlGwcfOj	pcxA_1	Proton extrusion protein PcxA	pCC7120beta	99509	99848	339	NA	4	3	5	93	57	225	58.32	4.44	0.58	2.382e-15	5.6e-14
ENSB:o4pUqY3TR78iF92		IS110 family transposase ISMae40	Chromosome	266825	267788	963	NA	90	50	92	12	9	12	46.49	-2.93	0.38	2.396e-15	5.611e-14
ENSB:D3Qm5IOjvV5LGGN	fur	Ferric uptake regulation protein	Chromosome	2020070	2020526	456	NA	7798	5915	5753	2706	2390	3708	4811.94	-1.3	0.17	2.587e-15	6.036e-14
ENSB:eHOXxhA6yJQdubh			pCC7120beta	165001	166186	1185	NA	3696	3697	3324	1910	1739	1663	2745.25	-1.16	0.16	2.732e-15	6.351e-14
ENSB:XkE0ftmXQkJXzqZ			Chromosome	2809069	2809273	204	NA	28421	23085	33218	4656	6617	2928	17502.6	-2.65	0.35	2.995e-15	6.936e-14
ENSB:lCOOhN7kKdDb0nC	psaL	Photosystem I reaction center subunit XI	Chromosome	110200	110719	519	NA	161873	120428	114033	75156	52482	79090	101963	-1.1	0.15	3.163e-15	7.298e-14
ENSB:BeVP9LH_rcmoSXd			Chromosome	4400163	4401468	1305	NA	907	769	799	3492	2206	2257	1667.67	1.42	0.19	3.237e-15	7.441e-14
ENSB:7hB6iifmEiXytxQ			pCC7120alpha	68571	69510	939	NA	862	931	968	3133	2132	2585	1705.08	1.24	0.17	3.28e-15	7.511e-14
ENSB:3WrmqUgOyzlGSkT			Chromosome	3374838	3375858	1020	NA	934	878	734	408	405	409	644.61	-1.2	0.16	3.712e-15	8.469e-14
ENSB:V1D0skKAkHJgWSZ	nrtA_1	Nitrate/nitrite binding protein NrtA	Chromosome	706422	707745	1323	NA	252	436	979	23611	17568	17660	9428.43	4.58	0.61	4.357e-15	9.905e-14
ENSB:eCXPb8TmV1bocEu		ydaO/yuaA leader	Chromosome	5415340	5415495	155	NA	7161	4659	4415	1530	1955	1834	3704.16	-1.71	0.23	1.032e-14	2.338e-13
ENSB:Wf7JNwfTl6TyM3A			pCC7120alpha	405422	406121	699	NA	633	614	515	357	273	349	465.3	-1.01	0.14	1.049e-14	2.367e-13
ENSB:wVrqWZ6sk-VZ8pH	rffG	dTDP-glucose 4,6-dehydratase 2	Chromosome	39856	40927	1071	NA	1145	1010	1239	3315	2369	3262	1984.35	1.13	0.16	1.132e-14	2.544e-13
ENSB:zg39zQ7o4ybtlhn			Chromosome	5472738	5473347	609	NA	52961	63989	62024	29869	18116	19521	42604.6	-1.57	0.22	1.289e-14	2.889e-13
ENSB:QZBFZRurZXLurvC	pecE	Bilin biosynthesis protein PecE	Chromosome	618518	619280	762	NA	23162	10711	11578	196	782	552	8199.12	-4.65	0.63	1.505e-14	3.36e-13
ENSB:kaFj1hcNPx3tIz0	araQ_2	L-arabinose transport system permease protein AraQ	Chromosome	5743900	5744698	798	NA	1462	1739	1966	8637	5470	5819	4002.35	1.66	0.23	1.53e-14	3.403e-13
ENSB:VcJ_R9itoKBRtNe			Chromosome	4447102	4447483	381	NA	8776	4437	4516	1919	1444	1138	3807.34	-2.07	0.29	1.811e-14	4.014e-13
ENSB:f3_uMxPouW6GE40			Chromosome	5835840	5837592	1752	NA	1244	966	753	506	381	427	727.09	-1.32	0.18	1.825e-14	4.029e-13
ENSB:s3lvLZBtUO3hYUt		Orange carotenoid-binding protein	Chromosome	3811414	3812374	960	NA	4565	4750	4889	46453	13842	29321	15935.3	2.31	0.32	1.841e-14	4.05e-13
ENSB:RuWE5-UGH0isKTK	pstB	Phosphate import ATP-binding protein PstB	Chromosome	5466731	5467538	807	NA	15725	13488	10316	5076	3749	6925	9415.94	-1.48	0.21	1.896e-14	4.157e-13
ENSB:MU8zUtslkF_pKKa			Chromosome	4312940	4313126	186	NA	1888	1743	1674	1213	1004	1216	1478.9	-0.79	0.11	2.226e-14	4.863e-13
ENSB:hXUYz2BE1H5tJKY	glpE_2	Thiosulfate sulfurtransferase GlpE	Chromosome	1770508	1771003	495	NA	2641	2313	1808	1151	1031	1008	1697.85	-1.22	0.17	2.237e-14	4.871e-13
ENSB:sVg6mGeq0pDYLbu			Chromosome	702282	703479	1197	NA	639	510	448	1410	1424	1493	959.55	1.21	0.17	2.267e-14	4.918e-13
ENSB:MyqYkwmeGlXPkkL			Chromosome	292266	294747	2481	NA	4928	4279	1752	849	767	761	2294.01	-2.29	0.32	2.74e-14	5.923e-13
ENSB:xDv45xWAKzMAWIz			Chromosome	38534	38981	447	NA	2086	1940	1545	5250	3961	4391	3096.08	1.04	0.15	3.099e-14	6.676e-13
ENSB:Ybxm76T_qp3IdEK			Chromosome	2284668	2284782	114	NA	1988	1250	1197	293	442	262	942.02	-2.21	0.31	3.238e-14	6.953e-13
ENSB:bMEz6MTWF3g_Rvz			pCC7120beta	106803	107490	687	NA	158	151	167	495	391	654	321.7	1.42	0.2	3.271e-14	6.999e-13
ENSB:l6BKRGI6Wx7CDCh	btuD_8	Vitamin B12 import ATP-binding protein BtuD	Chromosome	2310608	2313644	3036	NA	1313	1100	761	518	318	441	756.75	-1.46	0.2	3.303e-14	7.042e-13
ENSB:_rhc5f9zUtkJIRK			pCC7120alpha	236962	237502	540	NA	829	877	722	287	331	392	591.85	-1.41	0.2	3.365e-14	7.149e-13
ENSB:EBFFUkW1Lrrnsof			Chromosome	2100791	2101340	549	NA	2928	2016	2109	1032	1049	977	1729.22	-1.33	0.19	3.409e-14	7.218e-13
ENSB:Lm-gXn_mfyKPhfR			pCC7120alpha	249748	252217	2469	NA	1877	2423	1627	807	756	882	1441.8	-1.42	0.2	4.193e-14	8.849e-13
ENSB:jVZuddjLvyNdSgz			Chromosome	3801613	3802120	507	NA	8346	6794	5607	2209	2820	2504	4868.31	-1.57	0.22	4.392e-14	9.236e-13
ENSB:N4RTrQH4wUf3U0t			Chromosome	28347	30057	1710	NA	1320	956	1014	564	517	499	830.88	-1.2	0.17	4.525e-14	9.484e-13
ENSB:00FUZ5ZcD2lyt-H			Chromosome	1432201	1432981	780	NA	1332	907	981	4485	3358	2925	2244.97	1.49	0.21	5.134e-14	1.072e-12
ENSB:ZqCguKyHC3gFw7k		Calcium-transporting ATPase 1	Chromosome	3919374	3922362	2988	NA	1137	867	765	443	428	436	694.63	-1.22	0.17	6.188e-14	1.288e-12
ENSB:0E9w5hIl7nlBs48			Chromosome	741453	741699	246	NA	694	695	511	277	257	213	455.38	-1.47	0.21	7.403e-14	1.531e-12
ENSB:Swh3RbueAjIQzpI			Chromosome	6277366	6277546	180	NA	4400	3831	5019	55819	15730	25546	16899	2.52	0.36	7.398e-14	1.531e-12
ENSB:tToKTCbWYEoeyre			Chromosome	5719116	5719518	402	NA	1450	1223	1062	3515	2497	2876	2035.44	1	0.15	8.616e-14	1.776e-12
ENSB:qTY9RvEEXlQ9Bkb			Chromosome	3268150	3268342	192	NA	1779	1289	1197	538	606	667	1038.52	-1.36	0.19	8.855e-14	1.819e-12
ENSB:igVki8Ogitjh4Xl			Chromosome	6280436	6281099	663	NA	1352	1250	708	449	335	382	765.28	-1.63	0.23	9.39e-14	1.923e-12
ENSB:nFDNVlBW9Bk2de_			Chromosome	4769844	4770564	720	NA	20420	18501	15809	11299	8754	12729	14788.3	-0.9	0.13	9.68e-14	1.975e-12
ENSB:i39M3UQGHVvJlLu			Chromosome	2476470	2477376	906	NA	865	874	889	513	284	429	658.06	-1.28	0.18	1.1e-13	2.238e-12
ENSB:e44ECOSAHPRWrlu	sir_1	Sulfite reductase [ferredoxin]	Chromosome	704678	706289	1611	NA	395	651	1642	37808	30851	29996	15845.2	4.59	0.65	1.118e-13	2.267e-12
ENSB:7v-sc3mUDbuJK5G	nrtB_1	Nitrate import permease protein NrtB	Chromosome	707801	708641	840	NA	188	294	725	16934	14197	11418	6874.8	4.55	0.64	1.308e-13	2.636e-12
ENSB:ES2e4fHF2XnMZj-	susA_2	Sucrose synthase	Chromosome	5954797	5957218	2421	NA	11800	9404	6186	4099	2954	3026	6390.38	-1.57	0.23	1.309e-13	2.636e-12
ENSB:XbcFtZRRqNvYz_z			Chromosome	39156	39294	138	NA	5546	5105	3818	15906	11432	12182	8681.89	1.2	0.17	1.394e-13	2.798e-12
ENSB:Ys8OE0aTWeoXMXH	cmpC_1	Bicarbonate transport ATP-binding protein CmpC	Chromosome	708711	710685	1974	NA	433	586	1535	37058	25093	24205	13826.5	4.49	0.64	1.576e-13	3.153e-12
ENSB:xXtXkxX9NYOAiei			Chromosome	4875529	4876465	936	NA	30557	20418	11397	3616	3135	1166	12158.2	-3	0.43	1.723e-13	3.436e-12
ENSB:FqTc9MsDUKbRuF2	psbA2_2	Photosystem II protein D1 2	Chromosome	4499997	4501080	1083	NA	5779	5841	8506	51672	19192	46529	21229.5	2.19	0.32	2.116e-13	4.199e-12
ENSB:fHOEjG_p7XveysE			Chromosome	4270828	4271146	318	NA	4359	3260	3461	2030	1767	2417	2930.14	-0.99	0.15	2.119e-13	4.199e-12
ENSB:msCyyUUKvtGqajT		Apocarotenoid-15,15'-oxygenase	Chromosome	5137188	5138682	1494	NA	1003	962	960	3375	1894	2765	1749.39	1.18	0.17	2.735e-13	5.403e-12
ENSB:Bh_maP79u-D6_XT			pCC7120alpha	388275	388680	405	NA	317	419	306	62	100	48	221.03	-2.38	0.35	2.917e-13	5.744e-12
ENSB:I44dBifMIugf-pu		Immunogenic protein MPT70	Chromosome	5833875	5834277	402	NA	28437	30607	12760	4968	6197	4665	15202.8	-2.25	0.33	3.576e-13	7.02e-12
ENSB:Yr8SJv3QH6BU2qu	bioF	8-amino-7-oxononanoate synthase	Chromosome	437730	438891	1161	NA	1823	1670	1854	4365	3255	4171	2775.96	0.88	0.13	3.688e-13	7.215e-12
ENSB:7ABMb6PstvdKaWG			Chromosome	5530332	5530635	303	NA	10417	11815	8262	1475	2359	798	6200.06	-2.74	0.4	3.791e-13	7.394e-12
ENSB:2Ze7UQueP1_RkB3			Chromosome	4018459	4019914	1455	NA	2065	1654	1609	459	700	597	1226.54	-1.69	0.25	4.079e-13	7.931e-12
ENSB:p1d_E34OOwZB048			Chromosome	5879758	5882071	2313	NA	4183	3465	2994	1221	1553	1531	2567.63	-1.42	0.21	4.255e-13	8.248e-12
ENSB:Oj-EecT2q63ylv9	sasA_12	Adaptive-response sensory-kinase SasA	Chromosome	1374251	1375598	1347	NA	472	463	332	1097	990	1265	744.94	1.15	0.17	4.588e-13	8.866e-12
ENSB:wYIPo5aOxCDd1v_	treZ	Malto-oligosyltrehalose trehalohydrolase	Chromosome	175503	177324	1821	NA	16084	19140	12527	640	1188	338	8884.33	-4.28	0.62	5.241e-13	1.009e-11
ENSB:2_RON70RdLIvlHa			Chromosome	4025222	4025597	375	NA	29586	27060	30534	8105	11473	8178	20046	-1.74	0.26	5.269e-13	1.012e-11
ENSB:ecl3syjO83IetOR	kdpE	KDP operon transcriptional regulatory protein KdpE	Chromosome	5166996	5167767	771	NA	1155	1140	1062	2863	3507	4535	2302.83	1.44	0.21	6.719e-13	1.286e-11
ENSB:XyGcUmn1KpobIgH			Chromosome	4244855	4245089	234	NA	7228	5264	3812	1998	1949	1521	3731.67	-1.67	0.25	7.263e-13	1.386e-11
ENSB:h7C38BktDZgorbu	cpcG2	Phycobilisome rod-core linker polypeptide CpcG2	Chromosome	625765	626509	744	NA	36840	24373	24411	9451	9426	14811	20341.8	-1.47	0.22	7.348e-13	1.398e-11
ENSB:zEGAiVibsEMP21e		Isoaspartyl peptidase/L-asparaginase	Chromosome	4729985	4730942	957	NA	2226	2017	2429	6732	4463	7427	4043.33	1.2	0.18	7.471e-13	1.417e-11
ENSB:4rQzuA0mGNhLr2p			pCC7120alpha	154129	155356	1227	NA	178	153	135	73	53	78	114.21	-1.34	0.2	7.797e-13	1.474e-11
ENSB:5x-SCeEXGBhd16Y	sigA2_3	RNA polymerase sigma factor SigA2	pCC7120beta	105713	106712	999	NA	120	103	114	347	246	414	214.36	1.3	0.2	7.942e-13	1.497e-11
ENSB:_y7izV4LDPU9N5t			Chromosome	512706	513138	432	NA	619	617	383	167	178	112	359.72	-1.91	0.29	8.307e-13	1.561e-11
ENSB:Z1HqO5mVhTrdQGA	psaE	Photosystem I reaction center subunit IV	Chromosome	5172341	5172554	213	NA	86482	72294	65585	41297	39896	48263	60017.9	-0.93	0.15	9.387e-13	1.759e-11
ENSB:djsY3nTH6TETPII			Chromosome	4098789	4099008	219	NA	674	691	482	202	227	146	420	-1.77	0.27	1.02e-12	1.904e-11
ENSB:VQoAubG-HDzoMHm	lysDH	Lysine 6-dehydrogenase	Chromosome	1337442	1338597	1155	NA	4061	3265	2930	2201	1840	2298	2801.71	-0.84	0.13	1.037e-12	1.931e-11
ENSB:7KPzjVqv44DBQRj			Chromosome	1761604	1762177	573	NA	140	95	53	21	16	15	58.45	-2.55	0.38	1.077e-12	1.999e-11
ENSB:8leelXHwpQdmrmU	trpA_1	Tryptophan synthase alpha chain	Chromosome	481777	482590	813	NA	252	250	183	120	77	87	165.63	-1.41	0.21	1.139e-12	2.108e-11
ENSB:P4L1epJvY_D22Xr			Chromosome	3569180	3570413	1233	NA	1730	1352	1558	4982	2883	4773	2753.13	1.16	0.18	1.145e-12	2.113e-11
ENSB:pGtk5mjE3p9XSdV	ddl	D-alanine--D-alanine ligase	Chromosome	1144904	1146008	1104	NA	4366	4203	4720	12811	8469	11289	7385.84	1.02	0.16	1.329e-12	2.445e-11
ENSB:6bG10zBCwRJccYB			Chromosome	3981208	3982285	1077	NA	100800	83317	85200	46449	45951	58490	71434.3	-0.98	0.15	1.518e-12	2.785e-11
ENSB:Y45MEnSzA5neKEy			Chromosome	5996663	5997422	759	NA	1503	1275	911	668	480	648	929.29	-1.18	0.18	1.695e-12	3.1e-11
ENSB:WGvPMBCl6Hl3Gwg	sigA2_4	RNA polymerase sigma factor SigA2	Chromosome	2021082	2022333	1251	NA	1730	1675	1361	3789	3292	3563	2504.35	0.91	0.14	1.743e-12	3.178e-11
ENSB:KvLz3kr4oG1KcGO			Chromosome	5948286	5948940	654	NA	51636	41147	35326	20331	19463	26151	32936.4	-1.1	0.17	1.817e-12	3.305e-11
ENSB:Zp6K898H31MbLGW			Chromosome	580726	581005	279	NA	399	402	429	1048	873	1001	673.91	0.98	0.16	1.848e-12	3.351e-11
ENSB:-fgw8RTf0sIoylS			Chromosome	362047	362314	267	NA	1353	1292	1126	5356	2919	7872	3106.02	1.77	0.27	2.357e-12	4.252e-11
ENSB:MjTx75YOfYOwOEP			Chromosome	2693857	2696203	2346	NA	674	555	610	280	306	289	465.61	-1.2	0.19	2.359e-12	4.252e-11
ENSB:c5ZaPXd83cKZTE8	rcsC_14	Sensor histidine kinase RcsC	Chromosome	1252600	1253785	1185	NA	982	639	632	374	329	337	559.92	-1.24	0.19	2.556e-12	4.594e-11
ENSB:9bee_owICJ_squn	chaB	Putative cation transport regulator ChaB	Chromosome	4931476	4931722	246	NA	3464	2102	1517	655	598	337	1490.88	-2.21	0.34	2.825e-12	5.062e-11
ENSB:ggJiXCbVnOjy4GT			Chromosome	5641381	5645068	3687	NA	1360	1280	1194	3732	2280	3066	2075.36	0.97	0.15	2.853e-12	5.099e-11
ENSB:_S5DiH6TqRJMX8R	cpeS2	Putative phycocyanobilin lyase CpcS 2	Chromosome	6312198	6312741	543	NA	914	995	771	3325	2186	2263	1678.41	1.26	0.2	2.93e-12	5.22e-11
ENSB:PcVw96dIIHKVRAW	speA_1	Biosynthetic arginine decarboxylase	Chromosome	4111551	4113567	2016	NA	8994	9878	10651	31050	20521	26977	17378.8	1.13	0.18	2.966e-12	5.269e-11
ENSB:ClJ0BnJ90h2_nay			Chromosome	6411384	6411840	456	NA	424	468	504	1292	1273	1330	859.63	1.22	0.19	3.437e-12	6.088e-11
ENSB:bXqdp1liHh6CXLH			Chromosome	6232256	6233063	807	NA	263	304	291	790	612	755	487.52	1.06	0.17	3.555e-12	6.28e-11
ENSB:Nj4wwWKFOBimAAD	sasA_2	Adaptive-response sensory-kinase SasA	pCC7120beta	95618	97019	1401	NA	895	838	718	2394	1639	3139	1530.46	1.26	0.2	3.689e-12	6.499e-11
ENSB:Byut0LlNHsEQVLj	hesA1	Protein HesA, heterocyst	Chromosome	1692615	1693419	804	NA	42	26	54	185	137	214	104.19	1.83	0.28	3.728e-12	6.549e-11
ENSB:LsSBI8pLDq5mG3c	cpcG4_1	Phycobilisome rod-core linker polypeptide CpcG4	Chromosome	626547	627261	714	NA	44443	30733	31842	10929	12159	18575	25419.4	-1.48	0.23	3.876e-12	6.789e-11
ENSB:8ND8YS_zffp1TlP	cpcG1	Phycobilisome rod-core linker polypeptide CpcG1	Chromosome	624878	625718	840	NA	43716	28307	33416	10582	11399	18001	24884.6	-1.52	0.24	4.122e-12	7.199e-11
ENSB:-mT3WkCqRzIoJTr			Chromosome	6236641	6237991	1350	NA	565	604	517	1316	1145	1332	890.47	0.91	0.15	4.188e-12	7.292e-11
ENSB:n4ZST_CnPTdIZI0	copA_1	Copper-exporting P-type ATPase	pCC7120beta	84477	86652	2175	NA	328	243	272	688	620	884	488.8	1.12	0.18	4.199e-12	7.292e-11
ENSB:j6oZNQ0m78waasa	lacF_1	Lactose transport system permease protein LacF	Chromosome	859611	860538	927	NA	666	718	706	1849	1296	1880	1146.68	0.99	0.16	4.262e-12	7.382e-11
ENSB:MoEGJXRqrVXVhOe	psaD	Photosystem I reaction center subunit II	Chromosome	377621	378041	420	NA	149075	123833	120232	99317	76005	102219	112763	-0.67	0.1	4.853e-12	8.381e-11
ENSB:ABnM590_Va7FtsQ	hpf	Ribosome hibernation promotion factor	Chromosome	3853344	3853986	642	NA	19301	14878	15133	1170	3914	2606	10021.5	-2.68	0.41	5.143e-12	8.858e-11
ENSB:OPZ0k6ruSqRVFvO	apcE	Phycobiliprotein ApcE	Chromosome	15777	19176	3399	NA	374429	229830	254253	131900	97086	162050	211643	-1.28	0.2	5.179e-12	8.895e-11
ENSB:nSImdxN5_NXxblZ			Chromosome	2097005	2097995	990	NA	37628	24536	27503	15286	13762	17798	23144	-1.07	0.17	5.53e-12	9.471e-11
ENSB:JHUQSUQJ4h8IkRs	chlB	Light-independent protochlorophyllide reductase subunit B	Chromosome	4147163	4148690	1527	NA	70136	49224	47076	15498	22254	21869	38875.1	-1.57	0.25	5.587e-12	9.542e-11
ENSB:lYYZDqObyQgqf9F	kojP	Kojibiose phosphorylase	Chromosome	5959868	5962148	2280	NA	3556	2862	3387	12687	7234	8569	6117.37	1.25	0.2	6.037e-12	1.028e-10
ENSB:D1ES1zXhdCo5yLV			Chromosome	5351887	5351992	105	NA	8411	3999	4972	647	1509	901	3550.53	-2.51	0.39	6.625e-12	1.125e-10
ENSB:IWxOS93yRto6-rG	mnmE_2	tRNA modification GTPase MnmE	Chromosome	4576442	4577993	1551	NA	1720	1312	1290	828	728	973	1158.71	-0.92	0.15	7.472e-12	1.266e-10
ENSB:f-7PZ8-UsyFO28d	trpB_1	Tryptophan synthase beta chain	Chromosome	480494	481724	1230	NA	269	257	157	106	63	79	159.01	-1.59	0.25	7.903e-12	1.335e-10
ENSB:AHD9fBlnTiC_be2			Chromosome	5058485	5059322	837	NA	291	249	169	89	90	73	165.04	-1.59	0.25	8.109e-12	1.366e-10
ENSB:t6w2DVyb3lBVH0P	pyk_1	Pyruvate kinase	Chromosome	3063810	3065241	1431	NA	1774	1895	1355	4109	3608	4633	2808.65	1.04	0.17	9.487e-12	1.594e-10
ENSB:KuAoRsQZ2848j5H	IMPDH	Inosine-5'-monophosphate dehydrogenase	Chromosome	4610036	4610495	459	NA	4741	3576	3679	2428	2083	2801	3261.85	-0.86	0.14	9.528e-12	1.596e-10
ENSB:kzXhKQGzGwT37In			Chromosome	167935	168349	414	NA	37090	28538	20574	1467	2509	644	15969.9	-4.03	0.62	1.053e-11	1.76e-10
ENSB:Xu2GeJkylW6l6b5			Chromosome	545659	545950	291	NA	906	594	527	341	267	267	493.12	-1.33	0.21	1.084e-11	1.807e-10
ENSB:n5_caEDuEPUTLiA			Chromosome	5651344	5651956	612	NA	1849	1363	1307	680	745	796	1148.73	-1.14	0.19	1.307e-11	2.172e-10
ENSB:ehhxpTyTv9NmrDa			Chromosome	4499522	4499702	180	NA	4142	3547	4395	18151	8594	13215	8229.72	1.41	0.23	1.356e-11	2.248e-10
ENSB:ImJIw57nvko3Oy8	fusA_2	Elongation factor G	Chromosome	5253353	5255438	2085	NA	7582	7157	11344	1817	2891	2270	5828.8	-1.98	0.32	1.511e-11	2.498e-10
ENSB:D0IHySG_jfZls7H	mshA_4	D-inositol-3-phosphate glycosyltransferase	Chromosome	1063223	1064513	1290	NA	15262	14774	1953	290	326	265	5712.25	-4.81	0.76	1.573e-11	2.593e-10
ENSB:qN9Ff-2rbfVX22v	srmB	ATP-dependent RNA helicase SrmB	pCC7120gamma	80212	82258	2046	NA	1855	1842	1305	983	781	828	1291.81	-1.08	0.18	1.609e-11	2.646e-10
ENSB:LhIRIF85ohQ9zoX			Chromosome	1029796	1030024	228	NA	543	453	423	277	246	234	370.54	-1.04	0.17	1.613e-11	2.646e-10
ENSB:9fMqnFQYgTPRIfj		Sulfide-quinone reductase	Chromosome	5401742	5403044	1302	NA	962	1087	784	521	454	513	737.22	-1.07	0.18	1.854e-11	3.033e-10
ENSB:ufbQBnQa8IUQcKI	psbA2_1	Photosystem II protein D1 2	Chromosome	4315436	4316519	1083	NA	742	944	1203	6711	2573	8236	3140.2	2.21	0.36	1.918e-11	3.128e-10
ENSB:TRlP0QsB0FIL1f7			Chromosome	2412481	2412910	429	NA	1174	745	994	377	428	433	712.08	-1.34	0.22	1.959e-11	3.188e-10
ENSB:TUC-WiE9GI2SY_0			Chromosome	663618	664023	405	NA	2162	1748	1803	1314	1127	1238	1589.03	-0.78	0.13	2.145e-11	3.48e-10
ENSB:SRHe1o3QjsOLvTd			Chromosome	5997653	5997998	345	NA	602	607	392	234	229	208	389.55	-1.37	0.22	2.152e-11	3.484e-10
ENSB:5AVXMdf6eoAdaua			Chromosome	3807489	3807858	369	NA	3378	2909	2371	1453	1485	1361	2211.62	-1.13	0.19	2.269e-11	3.663e-10
ENSB:jxNDAehfgeupBnL	psaA_2	Photosystem I P700 chlorophyll a apoprotein A1	Chromosome	6151417	6153676	2259	NA	1490381	1049036	1122421	730785	531332	822147	969516	-0.96	0.16	2.502e-11	4.029e-10
ENSB:Jc2J_1LWPLvjj40			Chromosome	3338049	3338370	321	NA	3856	2540	3301	860	1273	834	2199.7	-1.77	0.29	2.833e-11	4.55e-10
ENSB:0sw272YOKM8hGZc	cpcG4_2	Phycobilisome rod-core linker polypeptide CpcG4	Chromosome	627370	628132	762	NA	81103	55125	59017	30029	21194	39640	48472.2	-1.25	0.21	2.854e-11	4.572e-10
ENSB:AYLnvBBAQS4RAbn			Chromosome	4731006	4731168	162	NA	877	883	1000	2263	1835	2408	1501	0.96	0.16	3.22e-11	5.144e-10
ENSB:5na1fgjFz_XBbh4			Chromosome	23448	23844	396	NA	11814	6067	7793	2299	3184	2618	5811.92	-1.72	0.28	3.279e-11	5.225e-10
ENSB:yTcxXCUOJqgsc1E		Photosystem II reaction center protein Ycf12	Chromosome	6126609	6126732	123	NA	46223	38207	35903	28555	23746	25335	33460.4	-0.77	0.13	3.319e-11	5.275e-10
ENSB:x-9uEAUsi7PcdFC			Chromosome	2223387	2224197	810	NA	16133	11941	13480	8282	6663	9772	11201.3	-0.9	0.15	3.728e-11	5.91e-10
ENSB:1fnz8epce8Odaqi			Chromosome	2525289	2525670	381	NA	1890	1481	1491	1042	944	1058	1337.97	-0.81	0.14	3.977e-11	6.289e-10
ENSB:m47jVKHIXB2uOt-	uppP	Undecaprenyl-diphosphatase	Chromosome	1430868	1431831	963	NA	2297	2486	2569	5903	4724	6334	3939.15	0.93	0.16	4.251e-11	6.705e-10
ENSB:fBuqNVxpEZSloLB	cpcE	Phycocyanobilin lyase subunit alpha	Chromosome	623305	624136	831	NA	294813	199961	210698	64994	76568	121570	165748	-1.53	0.25	4.729e-11	7.44e-10
ENSB:7CI1scimtUR6uzQ			Chromosome	662554	663622	1068	NA	2876	2580	1462	1039	827	981	1662.12	-1.39	0.23	5.008e-11	7.859e-10
ENSB:6VxY5jSyvLUiyJW	argC_2	N-acetyl-gamma-glutamyl-phosphate reductase	Chromosome	4261775	4262834	1059	NA	1921	2062	1977	4481	4481	5231	3280.48	0.98	0.17	5.116e-11	8.001e-10
ENSB:PMs3MZ-8QG_kSZ2	rcsC_39	Sensor histidine kinase RcsC	Chromosome	3518350	3521746	3396	NA	8237	6687	7934	3719	3766	4790	5993.08	-1.03	0.18	5.124e-11	8.001e-10
ENSB:66VTnyaVrsXQ1Hc			Chromosome	2460572	2461121	549	NA	680	598	480	314	283	245	443.98	-1.18	0.2	5.271e-11	8.209e-10
ENSB:daeKPiztb8djTfm	prk_1	Phosphoribulokinase	Chromosome	2832937	2833879	942	NA	4846	3080	3755	2177	1917	2161	3043.72	-1.03	0.18	7.765e-11	1.206e-09
ENSB:AKXsKGwvK420FPl	dehH1	Haloacetate dehalogenase H-1	Chromosome	40950	41826	876	NA	416	418	495	1164	899	1213	744.13	1.01	0.18	8.514e-11	1.319e-09
ENSB:h693NJFueAddaQe			pCC7120beta	83530	84184	654	NA	39	36	29	112	119	131	75.09	1.52	0.26	9.045e-11	1.398e-09
ENSB:ES2t6mcWCBWE2aD	cpcC	Phycobilisome 32.1 kDa linker polypeptide, phycocyanin-associated, rod	Chromosome	622057	622918	861	NA	286030	211766	216597	61170	83496	118469	167883	-1.54	0.26	1.01e-10	1.558e-09
ENSB:XrUV2MBeP6AKxfV	cpcB	C-phycocyanin beta chain	Chromosome	620817	621339	522	NA	688391	546093	515985	214072	215049	357044	432232	-1.28	0.22	1.042e-10	1.603e-09
ENSB:yn5UL09J48zwxcs			Chromosome	3676832	3677180	348	NA	3740	2384	2233	1617	1088	1202	2075.8	-1.22	0.21	1.194e-10	1.832e-09
ENSB:fiIetyZtp571t0a			Chromosome	607495	607714	219	NA	796	751	964	4710	2057	2796	1902.31	1.59	0.27	1.289e-10	1.973e-09
ENSB:YD5wpg9hsgLEiVJ	cmpD_1	Bicarbonate transport ATP-binding protein CmpD	Chromosome	710764	711598	834	NA	156	198	652	16718	10224	9228	5767.12	4.45	0.74	1.426e-10	2.177e-09
ENSB:lqLDfXUo1YcWsmk			Chromosome	736854	737109	255	NA	1828	704	832	276	329	264	723.21	-1.98	0.34	1.452e-10	2.212e-09
ENSB:tYyz5j31YdKAfAh			Chromosome	46642	46852	210	NA	16363	12942	12830	8413	8183	8110	11354.1	-0.89	0.16	1.479e-10	2.247e-09
ENSB:OKJZ36tBjdFH8b9			pCC7120alpha	198602	199139	537	NA	2087	1695	1779	1312	1053	1424	1575.61	-0.71	0.12	1.573e-10	2.383e-09
ENSB:dxZ7_KVu0dGNoQX			Chromosome	3568925	3569180	255	NA	746	514	493	1793	1074	1652	1000.17	1.08	0.19	1.69e-10	2.554e-09
ENSB:enbyOrSJDg1JxX7	bspRIM_2	Modification methylase BspRI	Chromosome	5733910	5735155	1245	NA	1722	1611	1843	4002	3202	3856	2639.61	0.82	0.15	1.877e-10	2.83e-09
ENSB:PSUvQZFP5ngyrOG			Chromosome	4872278	4872959	681	NA	2454	1743	1731	1294	1007	1334	1611.06	-0.84	0.15	2.026e-10	3.047e-09
ENSB:GUWbarFQ347t2BQ	pknD_32	Serine/threonine-protein kinase PknD	Chromosome	5730917	5732846	1929	NA	4916	4192	3896	9663	7018	8359	6179.26	0.69	0.12	2.11e-10	3.166e-09
ENSB:dGkSKh_ai6nk_bf	psbH	Photosystem II reaction center protein H	Chromosome	971510	971699	189	NA	76907	66142	61978	38928	33165	50844	55448.9	-0.88	0.16	2.396e-10	3.587e-09
ENSB:OA4nNLZiZYef62v			Chromosome	2874585	2875791	1206	NA	3367	3907	3424	9764	6339	9131	5786.95	0.94	0.17	2.521e-10	3.765e-09
ENSB:yki8Olcq1gIIKIw		Folate-biopterin transporter	Chromosome	5138816	5140238	1422	NA	2490	2476	2332	7300	4078	7009	4102.7	1.03	0.18	2.552e-10	3.802e-09
ENSB:g1dT5bio5-n6aKU	psaJ	Photosystem I reaction center subunit IX	Chromosome	110989	111139	150	NA	51324	48008	39662	32092	26286	26876	38000.1	-0.84	0.15	2.728e-10	4.054e-09
ENSB:0NMTLJrflY4ORb6			Chromosome	129039	129330	291	NA	1505	1669	1208	900	738	892	1174.09	-0.93	0.17	2.868e-10	4.253e-09
ENSB:0VOu17ifwdJ9kZ1			Chromosome	5656391	5656583	192	NA	16699	15164	16300	44253	28567	34519	25122	0.87	0.16	3.051e-10	4.513e-09
ENSB:kF-LXUVYWg1jAas	carA	Carbamoyl-phosphate synthase small chain	Chromosome	1360454	1361621	1167	NA	7444	9191	8987	21743	19244	23301	14590.9	1.04	0.19	3.188e-10	4.705e-09
ENSB:woB6eQf5IPpN6l8	mshA_16	D-inositol 3-phosphate glycosyltransferase	Chromosome	4078977	4080255	1278	NA	13624	10669	9431	7475	6408	6960	9218.4	-0.82	0.15	3.585e-10	5.277e-09
ENSB:yqvGgWvQlXgmzJq			Chromosome	3727904	3728909	1005	NA	1960	1985	1525	1193	617	831	1377.7	-1.2	0.21	3.759e-10	5.521e-09
ENSB:rldK5JFt5bOE-9i	apcA1_1	Allophycocyanin subunit alpha 1	Chromosome	19614	20100	486	NA	601817	423991	385345	238111	153982	290760	353487	-1.18	0.21	3.964e-10	5.808e-09
ENSB:221q--gftjtAGHV			Chromosome	85948	86167	219	NA	723	662	712	380	382	449	563.95	-0.92	0.17	4.128e-10	6.034e-09
ENSB:KNGJMe142nk6MZ4		Glycogen synthase	Chromosome	6328422	6329490	1068	NA	19724	17378	12838	4118	6926	5740	11534.1	-1.63	0.29	4.203e-10	6.129e-09
ENSB:hPntoJDsq4H3QAy			Chromosome	1174101	1174584	483	NA	2101	1519	785	458	468	379	976.42	-1.8	0.32	4.423e-10	6.435e-09
ENSB:eQhVsFni4yDQakq			Chromosome	1611997	1613053	1056	NA	3777	2960	2837	877	1429	1121	2247.82	-1.54	0.27	4.762e-10	6.912e-09
ENSB:Zh1munVziAY099d			Chromosome	608844	609015	171	NA	1171	769	839	5397	1968	3501	2126.49	1.63	0.29	4.792e-10	6.939e-09
ENSB:MjTHAO7ArsE4_v_			Chromosome	5537590	5537980	390	NA	456	452	209	107	125	109	251	-1.77	0.31	4.993e-10	7.212e-09
ENSB:IuIvtXzFPtWkkr6	luxA	Alkanal monooxygenase alpha chain	Chromosome	3206932	3208003	1071	NA	892	710	693	508	340	542	620.71	-0.87	0.16	5.062e-10	7.296e-09
ENSB:8JZgVz6z5hhv7DV			Chromosome	5429438	5430020	582	NA	1705	1469	1552	3726	2449	3461	2321.59	0.75	0.13	5.114e-10	7.354e-09
ENSB:wHqNZvn_JFeDxde			pCC7120beta	117149	117848	699	NA	251	259	240	582	477	552	383.96	0.83	0.15	5.28e-10	7.575e-09
ENSB:phFO-DRhJ6_kPd5	psaB1_1	Photosystem I P700 chlorophyll a apoprotein A2 1	Chromosome	6153798	6156024	2226	NA	1307938	939887	985112	694692	445608	732832	859878	-0.93	0.17	5.808e-10	8.313e-09
ENSB:m8bgcfsoS3086p8			Chromosome	2947775	2948003	228	NA	1387	2061	1656	6910	3826	5506	3399.12	1.34	0.24	5.847e-10	8.35e-09
ENSB:1GW6GDuPdj4BU9M	mdtA_2	Multidrug resistance protein MdtA	Chromosome	532805	534275	1470	NA	769	751	531	7798	1928	3022	2265.03	2.25	0.4	5.973e-10	8.51e-09
ENSB:xpCiw5mcCmM1tzN		5'-nucleotidase	Chromosome	3267480	3268128	648	NA	3403	2575	2635	1666	1665	1787	2329.4	-0.87	0.16	6.106e-10	8.679e-09
ENSB:NxrsWBcToSStMuA	cpcF	Phycocyanobilin lyase subunit beta	Chromosome	624238	624841	603	NA	21561	14752	14897	4207	5703	8606	11947.3	-1.55	0.28	6.237e-10	8.844e-09
ENSB:HBS1yu40XpPtln9			Chromosome	5513072	5513867	795	NA	1659	1596	1361	4523	2540	4014	2511.2	0.96	0.18	6.298e-10	8.911e-09
ENSB:7T4tbtIRXb4gS5h			Chromosome	3299274	3300264	990	NA	2512	2282	2501	6188	3941	6231	3806.83	0.87	0.16	6.76e-10	9.543e-09
ENSB:1I76ZaxZj4w6dxa			Chromosome	3750605	3750818	213	NA	29398	19918	17130	6453	9599	7610	15485	-1.54	0.28	8.096e-10	1.138e-08
ENSB:uNrgmx8ABckuUCL			Chromosome	3923727	3924066	339	NA	833	851	571	357	366	325	565.58	-1.21	0.22	8.099e-10	1.138e-08
ENSB:cLqlfDmBKOBWkDl			Chromosome	5618847	5619546	699	NA	8443	8296	8576	18961	13531	17898	12292.3	0.71	0.13	8.723e-10	1.223e-08
ENSB:zYtlfCprN9_MKkj	sasA_36	Adaptive-response sensory-kinase SasA	Chromosome	4451987	4458038	6051	NA	1202	1195	1154	2381	1997	2629	1718.93	0.71	0.13	8.823e-10	1.234e-08
ENSB:HPTdzTiPbMQAxtc	ppsA_2	Phosphoenolpyruvate synthase	Chromosome	3808409	3810341	1932	NA	2573	1472	1135	722	625	629	1213.79	-1.46	0.27	9.006e-10	1.257e-08
ENSB:8DOfBt0lBunCLIr			Chromosome	2828983	2829298	315	NA	5546	4886	4643	900	1899	1724	3410.56	-1.78	0.32	1.005e-09	1.399e-08
ENSB:CXKXLjwhzUnHODp			Chromosome	469419	469803	384	NA	2501	1990	1620	1382	1034	1305	1656.22	-0.84	0.16	1.059e-09	1.471e-08
ENSB:NcLye4FtqC-cQBS			pCC7120alpha	160245	160536	291	NA	2962	2617	2700	2009	1741	2131	2390.24	-0.65	0.12	1.084e-09	1.502e-08
ENSB:PsjTPy2rA5aVtyM			Chromosome	4990743	4992411	1668	NA	1669	1697	1574	3436	2762	3258	2348.15	0.67	0.12	1.313e-09	1.816e-08
ENSB:RAMTY9O9RMW1Gjf			Chromosome	714770	715232	462	NA	786	733	612	2266	2049	1558	1301.14	1.2	0.22	1.361e-09	1.878e-08
ENSB:rsWZFp7TbIOxzGA	gcvP	Glycine dehydrogenase (decarboxylating)	Chromosome	5507176	5510128	2952	NA	8139	7431	8516	22993	13654	19728	12934.5	0.92	0.18	1.394e-09	1.92e-08
ENSB:Oqn6RXGJC1ifpUN			Chromosome	1321116	1321497	381	NA	489	520	449	1135	1046	1057	766.08	0.88	0.17	1.476e-09	2.028e-08
ENSB:fJX1KduPV8l6Bg6			Chromosome	6001843	6002332	489	NA	522	556	507	259	285	246	408.36	-1.11	0.21	1.482e-09	2.031e-08
ENSB:9KExfWw2wL2cWi3		NAD-dependent malic enzyme	Chromosome	5494081	5495473	1392	NA	3933	3625	5083	16614	8578	14187	8259.6	1.3	0.24	1.502e-09	2.054e-08
ENSB:Tr73PF1Qw7HKNzw	ubiB_1	protein kinase UbiB	Chromosome	203772	205416	1644	NA	3656	3032	2757	2403	1952	2369	2719.42	-0.64	0.11	1.521e-09	2.071e-08
ENSB:v1ERn9jwR-jNSHD	anmK	Anhydro-N-acetylmuramic acid kinase	Chromosome	5410694	5411873	1179	NA	2427	2606	2337	5101	4304	5283	3595.3	0.72	0.13	1.518e-09	2.071e-08
ENSB:chkCZcCw_EL0Rp7	metZ	O-succinylhomoserine sulfhydrylase	Chromosome	1880533	1881763	1230	NA	557	623	866	3408	1594	2605	1523.48	1.54	0.28	1.572e-09	2.136e-08
ENSB:SGKMOe9Y6BziwTZ			Chromosome	95167	97051	1884	NA	6991	6654	7181	22272	12096	17506	11642.3	1	0.19	1.745e-09	2.366e-08
ENSB:QQ5_I3KKsx4kb8b	yqjG	Glutathionyl-hydroquinone reductase YqjG	Chromosome	4872970	4873978	1008	NA	1522	1206	983	806	635	816	1005.64	-0.84	0.16	1.924e-09	2.6e-08
ENSB:v7XlucnlPEPuSfa			Chromosome	2952940	2953438	498	NA	22986	15685	12711	6754	7965	7878	12603.8	-1.26	0.24	1.926e-09	2.6e-08
ENSB:T3W71G4Y7QvI4n6	sigA2_6	RNA polymerase sigma factor SigA2	Chromosome	4607479	4608436	957	NA	18010	20932	16492	7688	9058	10546	14198.1	-1.13	0.22	1.937e-09	2.61e-08
ENSB:qGVdiDQjIqSODZE			Chromosome	1209657	1209900	243	NA	375	496	268	158	151	152	275.39	-1.4	0.26	1.969e-09	2.647e-08
ENSB:GpNMtTxb7D55y0_			Chromosome	6363106	6365563	2457	NA	694	736	437	312	278	276	466.71	-1.21	0.23	2.425e-09	3.253e-08
ENSB:QmC4N0SeBYen7rx			pCC7120gamma	31445	32564	1119	NA	3889	2711	1724	567	1000	814	1841.12	-1.82	0.34	2.549e-09	3.411e-08
ENSB:6w3r2WI7bYDfYFS			Chromosome	4549718	4549895	177	NA	404	326	182	107	100	136	213.56	-1.49	0.28	2.65e-09	3.538e-08
ENSB:Z3aL43jCkgjvSJl			Chromosome	2560328	2561441	1113	NA	1065	645	853	10230	2432	3581	2874.74	2.27	0.42	2.708e-09	3.609e-08
ENSB:UFm9f0xFidNrCLW			pCC7120alpha	180073	180262	189	NA	17	8	17	182	46	104	56.86	2.56	0.48	2.966e-09	3.943e-08
ENSB:VZTyZJMjwIX--F5	cpcA	C-phycocyanin alpha chain	Chromosome	621428	621920	492	NA	577808	404187	459326	191008	162480	311891	357938	-1.24	0.24	2.98e-09	3.954e-08
ENSB:-ghqRIkyVoNe80o			Chromosome	5672992	5673955	963	NA	3794	2902	2695	2166	1864	2159	2625.95	-0.73	0.14	3.105e-09	4.111e-08
ENSB:7uEFAq7eYPdS5b_			Chromosome	5206502	5208941	2439	NA	1936	2099	1922	4725	3327	4194	2954.01	0.75	0.14	3.199e-09	4.226e-08
ENSB:0mRdXmBOjCxK6W0	pchA	Salicylate biosynthesis isochorismate synthase	Chromosome	31874	33290	1416	NA	1211	1001	973	615	633	701	871.18	-0.82	0.16	3.292e-09	4.34e-08
ENSB:E9Lsr_kAgUj6E71	menH_3	2-succinyl-6-hydroxy-2,4-cyclohexadiene-1-carboxylate synthase	Chromosome	3351332	3352154	822	NA	233	252	149	111	79	90	155.92	-1.29	0.25	3.368e-09	4.431e-08
ENSB:IzUi19ABAyN-03n			Chromosome	1012534	1013353	819	NA	890	713	612	525	374	498	607.74	-0.8	0.15	3.429e-09	4.501e-08
ENSB:N_cLycgFHAggtUe	cpcD	Phycobilisome 8.9 kDa linker polypeptide, phycocyanin-associated, rod	Chromosome	623049	623292	243	NA	57272	44500	40413	12685	18736	24419	33967.4	-1.42	0.27	3.526e-09	4.619e-08
ENSB:DcTMmUAeIwzgyyD	srpC	putative chromate transport protein	Chromosome	1299481	1300690	1209	NA	1775	1404	1559	1198	860	1191	1344.25	-0.7	0.13	3.673e-09	4.802e-08
ENSB:rMsxXwNlYYHuE7Y			Chromosome	4958086	4958560	474	NA	606	585	404	311	250	230	406.44	-1.12	0.22	3.8e-09	4.956e-08
ENSB:OTQVytZ2D_uUJh0			Chromosome	5650664	5651294	630	NA	2404	2034	1681	1000	1133	1134	1598.98	-1	0.2	3.979e-09	5.179e-08
ENSB:UkOZcxHA5ea4k7q	rutB_2	Peroxyureidoacrylate/ureidoacrylate amidohydrolase RutB	Chromosome	4525190	4525985	795	NA	1948	1165	1146	714	640	803	1084.45	-1.08	0.21	4.01e-09	5.208e-08
ENSB:_JoEoXU7LtqHR6t	lip3	Lipase 3	Chromosome	2049502	2050402	900	NA	2676	2244	1764	1523	1208	1482	1836.27	-0.79	0.15	4.181e-09	5.419e-08
ENSB:Hov3vliJswyCD2Q			Chromosome	2233584	2233935	351	NA	269978	143605	145817	51631	68040	33189	122730	-1.87	0.36	4.235e-09	5.47e-08
ENSB:jQySkkNZxp-iXEq			Chromosome	5180845	5183485	2640	NA	13974	11811	11909	8136	7539	9777	10665.6	-0.7	0.13	4.238e-09	5.47e-08
ENSB:EhkWFkePiOAGX4O			Chromosome	5410122	5410638	516	NA	799	795	755	1543	1321	1690	1125.27	0.69	0.13	4.399e-09	5.666e-08
ENSB:Xf0ZutJ-Sgz0OD5	psaK_1	Photosystem I reaction center subunit PsaK	Chromosome	5688572	5688833	261	NA	106600	90231	88981	30831	46609	45447	70377.9	-1.29	0.25	4.469e-09	5.745e-08
ENSB:RkxMbhgvWTONqSL	pyrD_2	Dihydroorotate dehydrogenase (quinone)	Chromosome	5122178	5123309	1131	NA	1934	1979	1902	5113	3077	4686	3008.72	0.84	0.17	4.54e-09	5.824e-08
ENSB:Crl65IHIdm8vSdw			Chromosome	1062148	1063168	1020	NA	11478	10012	1162	329	281	287	4070.39	-4.29	0.8	5.363e-09	6.865e-08
ENSB:OaCZIGbePFqIP3e			Chromosome	954132	954339	207	NA	286	244	327	1537	599	985	624.55	1.5	0.29	5.391e-09	6.887e-08
ENSB:nxnBI9rVropdcgQ			pCC7120alpha	284940	285657	717	NA	57	45	54	18	12	20	35.5	-1.73	0.33	5.52e-09	7.038e-08
ENSB:-PVjELIlbNe8Rbk			Chromosome	4099047	4099266	219	NA	2466	2308	1431	919	846	558	1464.67	-1.48	0.29	5.974e-09	7.6e-08
ENSB:7dF1QYadASfVV6G			Chromosome	3951173	3952112	939	NA	8447	6393	6868	4576	4279	5312	6060.9	-0.74	0.14	6.166e-09	7.829e-08
ENSB:nEKX0os834QmTSG	ptk_1	Tyrosine-protein kinase ptk	Chromosome	63554	65738	2184	NA	332	284	322	700	533	667	461.04	0.74	0.14	6.181e-09	7.831e-08
ENSB:afvds7ZofWh-Qpw	mutM	Formamidopyrimidine-DNA glycosylase	Chromosome	5172790	5173642	852	NA	47916	41351	41972	25529	24118	33480	36285.3	-0.79	0.16	6.286e-09	7.949e-08
ENSB:Kb0FoeBpY8rggus		Pentapeptide repeat protein Rfr32	Chromosome	5512289	5512784	495	NA	1771	1845	1737	4121	2824	4448	2704.06	0.79	0.16	6.45e-09	8.139e-08
ENSB:TpYrVry2P5t23KW			pCC7120alpha	375892	376804	912	NA	3956	3454	3848	2834	2336	2772	3243.72	-0.65	0.12	7.059e-09	8.889e-08
ENSB:rycbRF2qceuXQED	ppx	Exopolyphosphatase	Chromosome	4280737	4282390	1653	NA	7662	6110	5536	4121	3634	4899	5384.81	-0.74	0.14	7.607e-09	9.559e-08
ENSB:W1tB62u6OrRTx3H			Chromosome	1176605	1176848	243	NA	3506	3335	3383	6828	5724	8432	5064.66	0.75	0.15	8.138e-09	1.021e-07
ENSB:3GLNrmNPWtc7yUu			Chromosome	4501244	4501805	561	NA	272	287	257	774	495	599	433.23	0.89	0.18	8.157e-09	1.021e-07
ENSB:TjiivYaYcq7bAoJ			Chromosome	2037305	2037935	630	NA	412	447	560	3241	1455	1344	1177.76	1.72	0.34	8.173e-09	1.021e-07
ENSB:105-Ei3RoyoZblp			pCC7120alpha	276120	276321	201	NA	1338	1265	982	796	500	826	961.78	-0.89	0.18	8.263e-09	1.03e-07
ENSB:7dWS1vjA20AuVLn			Chromosome	2525672	2526278	606	NA	1718	1281	1380	868	870	943	1197.1	-0.82	0.16	8.462e-09	1.053e-07
ENSB:LpdM5uzpfCEiB-5	uppS_1	Ditrans,polycis-undecaprenyl-diphosphate synthase ((2E,6E)-farnesyl-diphosphate specific)	Chromosome	3638045	3638795	750	NA	1222	1102	1120	2351	1688	2317	1592.96	0.62	0.12	8.57e-09	1.064e-07
ENSB:iDg6Z-ikrwkt293		ydaO/yuaA leader	Chromosome	3677283	3677467	184	NA	16299	13620	13086	9270	9089	10335	12126	-0.71	0.14	8.813e-09	1.092e-07
ENSB:P7s28N7O0zl6xrF			Chromosome	4107684	4108860	1176	NA	1927	1614	1022	865	642	671	1142.76	-1.16	0.23	9.22e-09	1.14e-07
ENSB:99pibdxWwH3m1qh	cysR	Regulatory protein CysR	Chromosome	5389541	5390168	627	NA	1177	1134	367	222	247	235	580.73	-1.95	0.38	9.796e-09	1.209e-07
ENSB:AwViDFtAEQ2hG4F	rssB_1	Regulator of RpoS	pCC7120delta	12717	13152	435	NA	84	84	55	24	29	18	50.92	-1.7	0.34	9.895e-09	1.219e-07
ENSB:sGHZK_Dkeycm6-V	gph_3	Phosphoglycolate phosphatase	Chromosome	3931506	3932202	696	NA	1436	1391	1440	5383	2394	4522	2621.81	1.18	0.24	1.049e-08	1.29e-07
ENSB:YZqer7AeouGwj-a		Orange carotenoid-binding protein	Chromosome	5896855	5897371	516	NA	332	305	562	3133	1150	1591	1103.74	1.89	0.37	1.054e-08	1.293e-07
ENSB:Unk6YTjDBvK7ce1			Chromosome	46891	47278	387	NA	11802	8697	8248	7235	5167	6817	8052.56	-0.72	0.14	1.09e-08	1.334e-07
ENSB:kJtmlGDMwXxfdPt		putative protein	pCC7120alpha	164198	164648	450	NA	7516	7402	6940	4800	4125	5847	6189.84	-0.71	0.14	1.2e-08	1.467e-07
ENSB:joz28Fhu1xUgdAL		IS200/IS605 family transposase IS891	pCC7120gamma	6663	7872	1209	NA	469	350	156	89	103	85	214.2	-1.83	0.36	1.24e-08	1.512e-07
ENSB:PbMDqwXP9BtwdTI	phnD2_1	putative ABC transporter phosphonate/phosphite binding protein PhnD2	pCC7120gamma	100201	101140	939	NA	9583	7325	148	54	43	32	2954.96	-5.68	1.15	1.249e-08	1.517e-07
ENSB:QawPeYE20ZZo17y			Chromosome	5689035	5689167	132	NA	528	464	580	140	243	176	371.61	-1.54	0.31	1.249e-08	1.517e-07
ENSB:Xe_wlLdvHy0gD1t	crcB	Putative fluoride ion transporter CrcB	Chromosome	4036435	4036909	474	NA	461	381	444	1011	714	902	634.46	0.74	0.15	1.275e-08	1.545e-07
ENSB:R8C6y8EvmgxSna-			Chromosome	2048400	2049003	603	NA	945	917	897	1851	1393	1900	1285.97	0.63	0.12	1.358e-08	1.643e-07
ENSB:POSNBsmHvW0LfO2	qmcA_1	Protein QmcA	Chromosome	2969813	2970782	969	NA	1217	916	837	624	568	677	816.55	-0.78	0.16	1.435e-08	1.733e-07
ENSB:4RoDLKAC6Qs6I9W	amtB	Ammonia channel	Chromosome	1158425	1159982	1557	NA	17795	16808	20525	41199	37552	42914	28822.8	0.85	0.18	1.465e-08	1.762e-07
ENSB:WmkRKHHpxXGjhPx			Chromosome	1064917	1066459	1542	NA	2043	1916	1237	943	771	1093	1353.8	-1	0.21	1.462e-08	1.762e-07
ENSB:G2wTEQtgY2oCzMb	cph1_2	Phytochrome-like protein cph1	Chromosome	3821606	3823904	2298	NA	1880	1573	1717	1250	1101	1275	1486.02	-0.65	0.13	1.485e-08	1.782e-07
ENSB:ZYEM-EdOPk2Ucfw			Chromosome	2969201	2969639	438	NA	1165	922	731	505	513	541	742.32	-0.95	0.2	1.52e-08	1.821e-07
ENSB:0ApsT4yXt0x-_Cn			pCC7120alpha	374587	375343	756	NA	2245	2113	2375	1370	1323	1531	1864.84	-0.8	0.16	1.579e-08	1.888e-07
ENSB:Uek1JaagWThTZ3t			Chromosome	4483430	4484243	813	NA	361	333	490	1304	875	1066	712.96	1.13	0.23	1.611e-08	1.92e-07
ENSB:j2GRkZVqZthnR72	glnQ_1	Glutamine transport ATP-binding protein GlnQ	pCC7120gamma	101176	101965	789	NA	9645	6849	187	57	54	57	2891.02	-5.45	1.1	1.608e-08	1.92e-07
ENSB:-MJQmJEYDC2812G			Chromosome	4920233	4920377	144	NA	519	329	270	160	162	189	276.14	-1.2	0.25	1.735e-08	2.063e-07
ENSB:2N251_Q-huBa66f	macB_5	Macrolide export ATP-binding/permease protein MacB	Chromosome	4402760	4403510	750	NA	857	714	778	2036	1486	1519	1199.89	0.81	0.17	1.848e-08	2.193e-07
ENSB:PHVqaoo25lUejZg	ybiT	putative ABC transporter ATP-binding protein YbiT	Chromosome	5032097	5033792	1695	NA	9272	9149	9320	24130	14253	23436	14395.4	0.84	0.17	1.907e-08	2.259e-07
ENSB:lRQPUMqiwN8ejkw			Chromosome	262433	263510	1077	NA	6479	6780	5754	4495	3926	4818	5451.89	-0.66	0.13	1.939e-08	2.292e-07
ENSB:BXvhuv-mTldOJug	macB_2	Macrolide export ATP-binding/permease protein MacB	Chromosome	534271	535489	1218	NA	272	203	213	2444	496	1059	714.32	2.12	0.43	1.99e-08	2.348e-07
ENSB:d-2Z1pmcAi4dg_2		putative protein	Chromosome	6347195	6348545	1350	NA	454	356	242	201	147	173	265.99	-1.11	0.23	2.084e-08	2.455e-07
ENSB:1sD3j_OsikH2Ne4			Chromosome	1985456	1985744	288	NA	960	639	793	2011	1337	1996	1243.95	0.86	0.18	2.131e-08	2.505e-07
ENSB:_xUIstJjiHLvi7X			Chromosome	473247	475278	2031	NA	2389	2155	2324	5652	3492	5049	3400.62	0.75	0.15	2.181e-08	2.559e-07
ENSB:_mjRZPpImcSaEHg			Chromosome	5856833	5857013	180	NA	374	343	346	167	202	170	275.16	-1.07	0.22	2.22e-08	2.599e-07
ENSB:h7lTW-ARieEbHTB			Chromosome	3738322	3739015	693	NA	30466	29762	20705	2233	4370	1360	15693.5	-3.19	0.63	2.294e-08	2.681e-07
ENSB:C_3ntN3z5snnDlR	btuR	Corrinoid adenosyltransferase	Chromosome	71744	72281	537	NA	2212	2489	2723	6264	4481	6175	3939.53	0.87	0.18	2.305e-08	2.689e-07
ENSB:Hvu0pQEJl40mgh-			pCC7120alpha	401379	402390	1011	NA	4242	3153	3240	2745	2168	2563	3045.39	-0.65	0.13	2.356e-08	2.743e-07
ENSB:kEKT7bytmYdJ1Or			Chromosome	1689716	1690310	594	NA	261	413	314	107	145	126	238.23	-1.46	0.3	2.37e-08	2.754e-07
ENSB:hMYcdzRjGlyotLN			Chromosome	3423571	3424270	699	NA	92	65	50	597	303	178	202.55	2.03	0.42	2.4e-08	2.784e-07
ENSB:tkb3sPVRpTivTT4			Chromosome	698392	698881	489	NA	164248	138961	52407	39185	27552	14982	75059.1	-2.12	0.43	2.424e-08	2.807e-07
ENSB:H-bGMz1eq0uQ2h4			pCC7120beta	102808	103612	804	NA	332	355	306	832	653	668	511.88	0.83	0.17	2.513e-08	2.904e-07
ENSB:fL7j2JJvFItdpAG			Chromosome	1365705	1366008	303	NA	5660	5056	5782	15991	9516	11939	8694.31	0.87	0.18	2.579e-08	2.975e-07
ENSB:k6-jT7mvnyNDa0d	prmC_2	Release factor glutamine methyltransferase	Chromosome	595609	597223	1614	NA	1901	1683	1759	3639	2716	3274	2441.54	0.59	0.11	2.728e-08	3.141e-07
ENSB:gglJK5I3anoOGMS	apcB	Allophycocyanin subunit beta	Chromosome	20165	20654	489	NA	341745	203120	212574	114081	69290	153466	184613	-1.28	0.27	2.738e-08	3.146e-07
ENSB:OE6wtDNOfujPB71			Chromosome	1100087	1100522	435	NA	29474	27164	26082	24047	18146	23680	24927.3	-0.5	0.1	2.98e-08	3.418e-07
ENSB:BvUWNos8sWr58_p	flhA	S-(hydroxymethyl)glutathione dehydrogenase	Chromosome	3419283	3420393	1110	NA	1105	870	1042	2097	1677	2435	1495.18	0.75	0.16	3.079e-08	3.526e-07
ENSB:DJPU9dbd6Bu6cyA			Chromosome	4969301	4970987	1686	NA	1886	1844	1935	4138	2971	3768	2691.32	0.66	0.13	3.232e-08	3.693e-07
ENSB:951GY0vSorN3JPK	mrnC	Mini-ribonuclease 3	Chromosome	1364016	1364502	486	NA	7970	7266	7837	18440	11642	16334	11240.5	0.71	0.15	3.387e-08	3.864e-07
ENSB:zs3KMXZgWAWjzOw	cmpD_3	Bicarbonate transport ATP-binding protein CmpD	Chromosome	3675563	3676424	861	NA	3039	2214	1723	1478	1113	1154	1810.89	-0.99	0.21	3.396e-08	3.866e-07
ENSB:zfl1-YwtvLoN4G7	araQ_1	L-arabinose transport system permease protein AraQ	Chromosome	279123	279954	831	NA	451	375	340	266	224	282	326.74	-0.72	0.15	3.406e-08	3.871e-07
ENSB:vRjvC1dE993ofWt			Chromosome	5936787	5937987	1200	NA	336	301	259	689	500	594	434.67	0.71	0.15	3.636e-08	4.125e-07
ENSB:Uf1mewUZ5S3LE32			Chromosome	2410217	2410511	294	NA	2479	2398	5290	14292	11686	15960	8327.82	1.66	0.35	3.809e-08	4.313e-07
ENSB:bWuAbAqALFamQ1h	purF	Amidophosphoribosyltransferase	Chromosome	4404282	4405782	1500	NA	4486	4494	8826	33606	15959	25122	14572.6	1.67	0.35	3.948e-08	4.463e-07
ENSB:bR0P-h0Ml4kPAvl			Chromosome	6126858	6127209	351	NA	686	841	807	2217	1449	1828	1264.68	0.91	0.2	3.977e-08	4.479e-07
ENSB:dC9sEh5N8YSt7qZ			Chromosome	4017398	4017902	504	NA	271	172	172	64	96	86	147.6	-1.37	0.29	3.975e-08	4.479e-07
ENSB:Yz3Fb7sSuelfNgp	purU	Formyltetrahydrofolate deformylase	Chromosome	1911263	1912118	855	NA	1368	1277	1452	3603	2290	2919	2087.53	0.8	0.17	4.164e-08	4.681e-07
ENSB:Jfn7y2RXGE3xbrX			Chromosome	6297877	6298909	1032	NA	2795	2966	2832	7044	4403	6777	4327	0.77	0.16	4.331e-08	4.856e-07
ENSB:pMY7Dw-rT774nko		Epimerase family protein	Chromosome	2873557	2874478	921	NA	2744	2837	2627	8599	4330	7283	4537.55	0.96	0.21	4.336e-08	4.856e-07
ENSB:GJOl4JQznusw-ln			Chromosome	5429196	5429370	174	NA	1092	1032	1041	2512	1568	2509	1572.71	0.75	0.16	4.453e-08	4.979e-07
ENSB:DABEdlw6YT8oqEg			Chromosome	47277	47736	459	NA	16897	11405	10510	8165	7151	7815	10449.7	-0.84	0.18	4.837e-08	5.399e-07
ENSB:im2e0uEoZ5qTTxx			pCC7120alpha	155694	156027	333	NA	651	503	520	407	299	429	472.2	-0.7	0.14	5.011e-08	5.582e-07
ENSB:tC48LGtbVmF9Ag_	rlmB	23S rRNA (guanosine-2'-O-)-methyltransferase RlmB	Chromosome	1364600	1365608	1008	NA	9769	10062	11746	32183	19057	24988	17355.3	0.94	0.21	5.154e-08	5.721e-07
ENSB:wwez-nGESP2lVsA			Chromosome	100835	101006	171	NA	3776	2756	1820	1565	1122	1072	2051.22	-1.22	0.26	5.148e-08	5.721e-07
ENSB:ZBx9F70NzXp17jJ			Chromosome	58471	59791	1320	NA	4155	4011	4015	8567	5968	7869	5626.41	0.6	0.12	5.232e-08	5.797e-07
ENSB:7MkxqLSqG2zLac7			Chromosome	2526946	2527552	606	NA	3525	2964	2860	2232	1907	2611	2707.62	-0.61	0.12	5.717e-08	6.323e-07
ENSB:Qe5w2BXDIJdwS2g		IS200/IS605 family transposase ISTel3	Chromosome	1792329	1793517	1188	NA	7961	5783	5833	4687	3767	5095	5563.34	-0.66	0.14	5.917e-08	6.533e-07
ENSB:rWR_oqYWCiigivQ			pCC7120beta	102138	102783	645	NA	701	716	733	1604	1149	1471	1036.33	0.68	0.14	6.013e-08	6.627e-07
ENSB:h-g4_CZmlFp1KFx	oxyE	6-methylpretetramide 4-monooxygenase	Chromosome	5695241	5696474	1233	NA	1719	1357	1241	632	819	720	1109.52	-1.05	0.23	6.138e-08	6.753e-07
ENSB:T8tAJuU4P1UsV_A	rsmH	Ribosomal RNA small subunit methyltransferase H	Chromosome	4059042	4059951	909	NA	1566	1547	1770	5065	2681	4344	2715.81	0.97	0.21	6.639e-08	7.291e-07
ENSB:p0Gg4ZwegcLSPNc			Chromosome	4901475	4902957	1482	NA	3746	2992	3114	20326	5598	13518	7627.19	1.6	0.35	6.86e-08	7.521e-07
ENSB:q3h6yLKg-jYNbAc			Chromosome	5195931	5196354	423	NA	2143	1911	1940	4190	2872	3776	2736.96	0.58	0.12	7.182e-08	7.86e-07
ENSB:Lkobb-tdK-ezSh9	nhaS2	Na(+)/H(+) antiporter NhaS2	Chromosome	2529120	2530674	1554	NA	653	698	486	368	338	382	496.64	-0.86	0.19	7.261e-08	7.932e-07
ENSB:FDoFmKYz_vbphEt	cugP_1	UTP--glucose-1-phosphate uridylyltransferase	Chromosome	2842853	2845382	2529	NA	15592	9487	8060	6571	4880	5746	8477.03	-1.02	0.23	7.907e-08	8.623e-07
ENSB:j1QfKcNxMZAhhUq			Chromosome	1805103	1805487	384	NA	2915	2488	2790	1700	1604	2106	2303.4	-0.72	0.15	8.189e-08	8.914e-07
ENSB:3Hqs9lv27sMYora		Putative universal stress protein	Chromosome	1318855	1319368	513	NA	1554	1173	950	806	673	721	991.67	-0.83	0.18	8.217e-08	8.929e-07
ENSB:Xsql3SXc9K1YMNc	pipB2_2	Secreted effector protein PipB2	Chromosome	4516267	4516981	714	NA	828	803	764	546	480	637	685.59	-0.66	0.14	8.371e-08	9.08e-07
ENSB:FxMwz5af0ose6Gr			Chromosome	6372478	6373705	1227	NA	1004	861	737	1834	1291	1758	1213.22	0.63	0.13	8.786e-08	9.514e-07
ENSB:VPNJz8TaUfahdXt			Chromosome	3297635	3298886	1251	NA	33490	23386	22740	54393	49793	56430	39074.6	0.74	0.16	9.085e-08	9.82e-07
ENSB:i7uON4ecbH7yMeI			Chromosome	3732296	3732965	669	NA	503	338	293	208	193	212	295.4	-0.97	0.22	9.361e-08	1.01e-06
ENSB:PmuYV0bqwlKOUDW	mntB_2	Manganese transport system ATP-binding protein MntB	Chromosome	4318672	4319470	798	NA	892	737	642	466	417	330	593.34	-0.98	0.22	9.412e-08	1.014e-06
ENSB:xdTQBDqdD5m1DMf	hdfR	HTH-type transcriptional regulator HdfR	Chromosome	4939576	4940470	894	NA	1169	940	914	774	444	705	830.71	-0.78	0.17	1.032e-07	1.109e-06
ENSB:mrrC5eu-P25IiiZ			Chromosome	2154039	2154381	342	NA	265	244	254	155	143	117	201.54	-0.97	0.22	1.048e-07	1.125e-06
ENSB:XisfbEZKuR6gkZW			Chromosome	1335258	1335699	441	NA	14595	12959	9465	1157	2261	702	7242.93	-3	0.64	1.09e-07	1.168e-06
ENSB:7WWyeIBMBZecCMs			Chromosome	5920608	5921871	1263	NA	1420	1399	1598	3711	2343	3637	2275.1	0.81	0.18	1.121e-07	1.199e-06
ENSB:txsyY6CJmI0pCJY	dfa5_3	Putative diflavin flavoprotein A 5	Chromosome	5328243	5329971	1728	NA	281	240	255	832	592	513	439.19	1.01	0.23	1.125e-07	1.201e-06
ENSB:F9rWxacJMlEbKVQ			Chromosome	5344797	5345352	555	NA	129	164	183	389	395	507	286.78	1.11	0.25	1.141e-07	1.216e-06
ENSB:TUQjjaW7u9JIxc5			Chromosome	4583318	4583810	492	NA	2756	2929	2737	6157	5409	5404	4153.99	0.73	0.16	1.167e-07	1.242e-06
ENSB:xogZgZD1F1RboLR	rqcH	Rqc2 RqcH	Chromosome	5238615	5240355	1740	NA	1496	1391	1482	3048	2143	2938	2031.83	0.61	0.13	1.172e-07	1.245e-06
ENSB:9CqHExKE1BpOuiC			Chromosome	1707506	1708085	579	NA	1714	1379	1063	716	774	833	1098.9	-0.91	0.21	1.195e-07	1.267e-06
ENSB:4k4lV3RFcfsV2hW	yqeN_2	putative protein YqeN	Chromosome	4153859	4154849	990	NA	2025	1895	1914	3913	2811	3620	2636.68	0.56	0.11	1.215e-07	1.287e-06
ENSB:X90lYFwXOhMVIe2			Chromosome	4938914	4939109	195	NA	16787	11915	6936	2853	3783	1137	7507.14	-2.12	0.47	1.263e-07	1.335e-06
ENSB:h7n6IgzqwhnaA75			Chromosome	1311474	1312242	768	NA	146	107	98	60	37	72	87.84	-1.15	0.26	1.287e-07	1.358e-06
ENSB:n1VV0G_YSs6OCgz	petC_3	Cytochrome b6-f complex iron-sulfur subunit	Chromosome	3384468	3386418	1950	NA	1271	1214	1864	4814	3064	4138	2628.69	1.11	0.25	1.297e-07	1.366e-06
ENSB:kl69i1urv6YFbeK			Chromosome	275104	276580	1476	NA	39826	36796	26556	22819	16085	25255	28150.7	-0.8	0.18	1.332e-07	1.4e-06
ENSB:5npAoF08D4uibnQ			Chromosome	2188124	2188706	582	NA	1994	1503	1352	1136	980	1037	1349.35	-0.73	0.16	1.372e-07	1.44e-06
ENSB:LjtXL07t7pnkwW0	rhlE_2	ATP-dependent RNA helicase RhlE	Chromosome	5624028	5625309	1281	NA	3513	3402	3733	8449	5373	8231	5283.22	0.73	0.16	1.567e-07	1.642e-06
ENSB:Q5MPpHiTaAnt52i	cmpB_1	Bicarbonate transport system permease protein CmpB	Chromosome	3510546	3511386	840	NA	51	56	61	218	111	164	105.26	1.19	0.27	1.593e-07	1.666e-06
ENSB:zw30L0nSPdcYq0G	livH_1	High-affinity branched-chain amino acid transport system permease protein LivH	Chromosome	1526846	1527713	867	NA	890	815	1080	2714	1601	2420	1529.35	0.93	0.22	1.7e-07	1.775e-06
ENSB:JQZQFxudBYvFThs	srpB	Protein SrpB	Chromosome	4104125	4104581	456	NA	765	530	511	346	349	326	479.52	-0.89	0.21	1.721e-07	1.794e-06
ENSB:D8Vz8bDAR48HdAa			pCC7120alpha	128474	135368	6894	NA	1175	1082	1119	600	698	685	915.47	-0.85	0.2	1.737e-07	1.808e-06
ENSB:w3BVcwpu7IAF8Q4			pCC7120alpha	376925	377714	789	NA	3650	3235	3233	1551	2028	1722	2645.39	-0.99	0.23	1.81e-07	1.881e-06
ENSB:ZMIz7R8E4iwQBME			Chromosome	4690044	4690785	741	NA	932	1024	1594	4541	2911	3452	2321.1	1.25	0.29	1.903e-07	1.971e-06
ENSB:scBxX2v-egQLPsn	cpdA_6	3',5'-cyclic adenosine monophosphate phosphodiesterase CpdA	Chromosome	6370768	6371569	801	NA	1039	1078	1148	2316	1808	2256	1572.15	0.67	0.15	1.903e-07	1.971e-06
ENSB:wOG_oiGk_FZGU6z			pCC7120alpha	203956	205198	1242	NA	5583	4013	3962	2325	2695	2330	3561.97	-0.94	0.22	2.001e-07	2.069e-06
ENSB:LXZTmJnb9Qioh55	cheB_2	Protein-glutamate methylesterase/protein-glutamine glutaminase	Chromosome	2210360	2210933	573	NA	2782	2223	1757	1595	1113	1624	1861.82	-0.76	0.17	2.051e-07	2.117e-06
ENSB:i-xlA1d5wxvMSSS			Chromosome	3795564	3795813	249	NA	4267	3618	2585	1544	1866	1321	2604.12	-1.18	0.27	2.058e-07	2.121e-06
ENSB:RR01Z8XRTFnjsgb	tolB_1	Tol-Pal system protein TolB	Chromosome	24367	28033	3666	NA	8635	4707	7691	3943	3311	3551	5417.49	-1.04	0.24	2.066e-07	2.126e-06
ENSB:bnzjUspGJRsizmU		putative protein	Chromosome	5652123	5653788	1665	NA	1600	1254	1405	928	886	1075	1208.25	-0.68	0.15	2.129e-07	2.187e-06
ENSB:2Q_nTAar2MVAgS7			Chromosome	471390	471582	192	NA	52	29	24	8	8	8	22.13	-2.12	0.48	2.182e-07	2.231e-06
ENSB:Bls-5MyYhg4YAnU			pCC7120beta	17379	17940	561	NA	335	570	567	1543	1164	2149	1010.23	1.34	0.31	2.178e-07	2.231e-06
ENSB:CvgecYK23HyBA9c			Chromosome	2341549	2342335	786	NA	792	585	587	519	341	428	546.5	-0.73	0.16	2.183e-07	2.231e-06
ENSB:qe44tNS8Ac3AyQ0			Chromosome	4674471	4675185	714	NA	380	421	546	1363	940	1122	771.27	1	0.24	2.242e-07	2.287e-06
ENSB:Ycrb7oXrIz1mce3	namA	NADPH dehydrogenase	Chromosome	952887	953955	1068	NA	870	761	841	2676	1254	2417	1401.49	1	0.24	2.367e-07	2.411e-06
ENSB:23TMl-SgllsMypU			Chromosome	868980	869364	384	NA	1121	1214	1192	2737	1948	2329	1715.01	0.69	0.15	2.535e-07	2.578e-06
ENSB:Fx1uNLVvX7aCqF8	spkA_3	Serine/threonine-protein kinase A	Chromosome	5408160	5409723	1563	NA	405	360	352	717	605	704	513.51	0.59	0.13	2.549e-07	2.588e-06
ENSB:FyuPPkLpwlCOsyq	uvrA	UvrABC system protein A	Chromosome	4484912	4487798	2886	NA	2287	2333	2627	6792	4264	5104	3785.78	0.83	0.19	2.665e-07	2.702e-06
ENSB:i3kbNEMdQasaVut	moaA_1	GTP 3',8-cyclase	Chromosome	852307	853120	813	NA	1656	1452	1527	738	937	899	1233.8	-0.92	0.22	2.686e-07	2.718e-06
ENSB:yVTfdzaBXIBCifV			pCC7120alpha	9428	9731	303	NA	25907	22055	9958	7550	7721	7125	13685.3	-1.39	0.32	2.7e-07	2.728e-06
ENSB:M9dhKs_7khZVVDE			Chromosome	4734457	4737580	3123	NA	2682	3194	4040	8713	7422	8992	5689.14	1	0.24	2.749e-07	2.764e-06
ENSB:enu0TJgscMvRM1I	oat2	Glutamate N-acetyltransferase 2	Chromosome	5071282	5072446	1164	NA	1353	1306	1373	2613	2051	2883	1885.36	0.62	0.13	2.747e-07	2.764e-06
ENSB:jTuFbzbMw1oZKeP	prsA_2	Foldase protein PrsA	Chromosome	1894492	1895251	759	NA	2102	2007	2122	4482	3189	3910	2901.44	0.61	0.13	2.745e-07	2.764e-06
ENSB:K4HEZ8p-caGQboE			Chromosome	842986	843433	447	NA	236	195	168	130	111	128	163.59	-0.8	0.19	3.011e-07	3.022e-06
ENSB:XngwiPmQgVCbupa			pCC7120alpha	388066	388267	201	NA	310	336	229	127	158	116	219.6	-1.17	0.28	3.116e-07	3.118e-06
ENSB:gg2L2H5D66K4yr0			Chromosome	1218323	1219457	1134	NA	1231	991	1103	2199	1604	2237	1522.22	0.59	0.13	3.116e-07	3.118e-06
ENSB:c5s_iigTIsK_8HI			Chromosome	4687482	4687689	207	NA	358	354	407	799	666	809	553.24	0.72	0.16	3.151e-07	3.147e-06
ENSB:ixgs3u_GoDyRc9B			Chromosome	5417113	5418457	1344	NA	2132	1254	1379	1079	770	850	1257.78	-0.9	0.21	3.174e-07	3.166e-06
ENSB:wO04rJy_w3irprX			Chromosome	5735127	5735454	327	NA	273	331	303	711	562	650	460.85	0.77	0.18	3.266e-07	3.252e-06
ENSB:w7b4WQ3vf5J19MI			Chromosome	5418558	5419827	1269	NA	1642	1007	1045	846	622	699	986.85	-0.85	0.2	3.293e-07	3.273e-06
ENSB:2eYLP2rPiVBVR92			Chromosome	5685099	5687439	2340	NA	3206	3302	2100	1842	1414	1932	2329.25	-0.83	0.2	3.304e-07	3.28e-06
ENSB:sk4o8xsDQOngtE1	def_1	Peptide deformylase	Chromosome	2400693	2401233	540	NA	706	663	623	450	439	438	563.17	-0.69	0.16	3.371e-07	3.34e-06
ENSB:oRbJCCoWj1-bCGY			Chromosome	684720	685728	1008	NA	940	844	913	2528	1688	1704	1396.79	0.82	0.19	3.48e-07	3.443e-06
ENSB:_rcg9lu178i7Qbi		Rubredoxin	Chromosome	5451712	5451877	165	NA	398	333	242	213	168	191	260.78	-0.85	0.2	3.525e-07	3.482e-06
ENSB:OmiQ289UQHqXO4T			Chromosome	1751356	1752214	858	NA	126	93	85	49	52	42	76.36	-1.14	0.27	3.692e-07	3.641e-06
ENSB:1bZLJu4fljB1f6a			Chromosome	213383	214310	927	NA	1423	1259	1195	1132	786	952	1133.4	-0.58	0.13	3.71e-07	3.647e-06
ENSB:G4DBTAq1nATJ-wu			Chromosome	4239596	4239776	180	NA	29284	13547	15919	10550	8302	8888	14597	-1.13	0.27	3.71e-07	3.647e-06
ENSB:MWD9tuJvWdpJJKq		putative protein	Chromosome	1462094	1462925	831	NA	708	657	675	1382	1005	1269	928.46	0.57	0.12	3.847e-07	3.775e-06
ENSB:lOJV9ydJxEDBxH0			Chromosome	1804612	1804981	369	NA	318	300	400	940	614	817	547.26	0.88	0.21	3.948e-07	3.868e-06
ENSB:6OTjzsPUDQrk1_S	rcsC_47	Sensor histidine kinase RcsC	Chromosome	4426636	4427818	1182	NA	2124	2303	2294	4681	3501	4963	3229.65	0.66	0.15	3.958e-07	3.872e-06
ENSB:1AlS9WKFHMmUUeM			Chromosome	430924	432430	1506	NA	2022	3355	3739	9646	7513	10861	5973.64	1.24	0.3	3.973e-07	3.88e-06
ENSB:PAsIVSUe3Byi-qy	rhaR_7	HTH-type transcriptional activator RhaR	Chromosome	2646870	2647866	996	NA	117	108	129	270	215	335	189.61	0.88	0.21	4.015e-07	3.913e-06
ENSB:cWxqw8qxl-BWhHP			Chromosome	1338680	1338854	174	NA	46	38	32	9	10	17	26.14	-1.71	0.4	4.019e-07	3.913e-06
ENSB:SAc_ftYY-1CShXh			Chromosome	2836672	2836843	171	NA	2507	2063	2333	11383	4009	6599	4540.46	1.28	0.31	4.035e-07	3.923e-06
ENSB:1Orr3ESq61YD-hS			Chromosome	220179	220659	480	NA	336	300	331	205	168	250	268.99	-0.75	0.18	4.149e-07	4.027e-06
ENSB:YHr7_ib9Q67yBvm	fcl	GDP-L-fucose synthase	Chromosome	5745454	5746399	945	NA	1818	1794	1936	3790	2953	3588	2592.3	0.61	0.13	4.161e-07	4.033e-06
ENSB:SCfYpdHvUYtpZDV			Chromosome	3026665	3027181	516	NA	307	294	240	200	114	194	227.16	-0.84	0.2	4.471e-07	4.326e-06
ENSB:S4whdHqn5S9vNWB			Chromosome	477035	477803	768	NA	118	95	49	37	29	23	59.91	-1.57	0.37	4.547e-07	4.393e-06
ENSB:wO12-LwNgXNlYGj	pncB2	Nicotinate phosphoribosyltransferase pncB2	Chromosome	2982518	2983898	1380	NA	356	267	321	823	593	611	482.02	0.79	0.19	4.595e-07	4.432e-06
ENSB:wR5ILawbXkadxbq	miaA	tRNA dimethylallyltransferase	Chromosome	6283742	6284630	888	NA	214	219	233	574	386	460	338.24	0.77	0.18	4.609e-07	4.438e-06
ENSB:GLNSzZ0McLbWLSE	rcsC_42	Sensor histidine kinase RcsC	Chromosome	3740833	3744706	3873	NA	7838	5929	5096	4167	3799	4543	5281.37	-0.69	0.16	4.694e-07	4.514e-06
ENSB:gPGji0rkA5Em3BU	cpoB_3	Cell division coordinator CpoB	Chromosome	1027722	1029540	1818	NA	9370	7997	7094	6383	5558	6626	7229.82	-0.54	0.12	4.722e-07	4.533e-06
ENSB:mqxBBGkRSuWqQ-E	msmX	Oligosaccharides import ATP-binding protein MsmX	Chromosome	5696662	5697979	1317	NA	3481	2913	2911	5931	4197	5753	4099.7	0.51	0.11	4.863e-07	4.654e-06
ENSB:zsq-UjJa8pvvewN	phoP_3	Alkaline phosphatase synthesis transcriptional regulatory protein PhoP	Chromosome	2916976	2917360	384	NA	407	274	218	148	153	156	229.75	-1.02	0.25	4.858e-07	4.654e-06
ENSB:nDpvFXi-wcUezRt	yacL	putative PIN and TRAM-domain containing protein YacL	Chromosome	5911891	5912968	1077	NA	12332	8422	8093	6632	5034	7271	8014.02	-0.72	0.17	4.899e-07	4.682e-06
ENSB:8k2M-u1Nx-06JHX			Chromosome	6329545	6329737	192	NA	4079	3707	2403	856	1650	1087	2383.83	-1.48	0.35	4.914e-07	4.689e-06
ENSB:J6rce86HGiodXmd			Chromosome	3908824	3909049	225	NA	890	734	715	598	524	578	680.55	-0.59	0.13	5.026e-07	4.788e-06
ENSB:WOrO85oOJGKA5ST			Chromosome	3024719	3025205	486	NA	412	241	265	188	152	173	241.45	-0.91	0.22	5.442e-07	5.168e-06
ENSB:e86dE296vgY_gsv			Chromosome	899703	900894	1191	NA	1948	1897	1793	3473	2640	3502	2490.45	0.51	0.11	5.441e-07	5.168e-06
ENSB:CY9nZGEHOXyFN8Z			Chromosome	3457335	3458310	975	NA	138	165	148	317	317	440	247.59	0.92	0.23	5.717e-07	5.422e-06
ENSB:mOwRxRoC4RunWas			Chromosome	1910569	1911169	600	NA	1156	1056	1050	2162	1665	1892	1467.83	0.55	0.12	5.732e-07	5.427e-06
ENSB:FQu7-jIUV6zvy1c			Chromosome	6348567	6349146	579	NA	264	281	139	101	101	99	168.27	-1.22	0.3	5.8e-07	5.484e-06
ENSB:6vllu7UyQ0500Gs	nhaP2_2	K(+)/H(+) antiporter NhaP2	Chromosome	6350462	6351701	1239	NA	1013	943	656	625	398	585	709.66	-0.8	0.19	5.913e-07	5.582e-06
ENSB:s4uH3peLM5n_OSs	pknD_22	Serine/threonine-protein kinase PknD	Chromosome	3834496	3836176	1680	NA	1029	811	775	731	503	650	754.34	-0.61	0.14	6e-07	5.655e-06
ENSB:Q7b0TwsS0ZZkeSY			Chromosome	2965276	2966068	792	NA	1961	1866	1740	1519	1292	1507	1664.16	-0.52	0.11	6.017e-07	5.662e-06
ENSB:yv92Ao5238ly3Er		Vitamin K epoxide reductase	Chromosome	1439625	1440609	984	NA	5059	5096	5143	10347	7500	9705	6986.61	0.57	0.13	6.063e-07	5.698e-06
ENSB:v4gOLYTEAdVNZrz		putative oxidoreductase	Chromosome	1445995	1446943	948	NA	2837	2586	2259	5556	3608	4897	3525.85	0.59	0.13	6.19e-07	5.808e-06
ENSB:Sx3mdfuPQv_h4Yx		UDP-glucose 4-epimerase	Chromosome	761009	761945	936	NA	3735	3819	3586	7299	5482	6753	5010.17	0.54	0.12	6.312e-07	5.913e-06
ENSB:CQJKdyOlP4XUqvf	tal_2	Transaldolase	Chromosome	4840717	4841863	1146	NA	8180	7481	5482	3432	4016	4524	5627.97	-0.88	0.22	6.329e-07	5.92e-06
ENSB:joMqWR0gBe1bhHZ	bioB	Biotin synthase	Chromosome	2303805	2304813	1008	NA	4564	4772	4669	9264	6908	9455	6457.54	0.59	0.13	6.339e-07	5.921e-06
ENSB:sZ5-_k8eRhCXRNp			Chromosome	4768658	4769534	876	NA	1647	1452	1292	1167	1002	1167	1299.26	-0.54	0.12	6.386e-07	5.956e-06
ENSB:szgE8XKwX6UD5gy	apcD_1	Phycobiliprotein beta chain	Chromosome	2806613	2807123	510	NA	40358	30915	29139	25177	18917	27971	28893.6	-0.61	0.14	6.501e-07	6.054e-06
ENSB:vql_iUHwj97F_4v			Chromosome	583661	586343	2682	NA	8692	6927	7066	14744	10406	13798	10029.7	0.52	0.11	6.812e-07	6.334e-06
ENSB:TVVBDnUIW0yp6cs			pCC7120gamma	31000	31453	453	NA	379	269	185	124	136	103	203.8	-1.21	0.3	7.077e-07	6.57e-06
ENSB:pykVNMnC75uFdxU			pCC7120alpha	68238	68550	312	NA	388	369	468	1278	685	1031	676.4	0.93	0.23	7.131e-07	6.611e-06
ENSB:ZTKF2RlMPMRBiS7	rcsC_6	Sensor histidine kinase RcsC	Chromosome	737167	738448	1281	NA	349	326	340	738	522	650	475.93	0.62	0.14	7.22e-07	6.683e-06
ENSB:AZ0oH-gdOqkDB4s			Chromosome	1838354	1839092	738	NA	212	208	200	464	310	479	302.8	0.7	0.17	7.84e-07	7.246e-06
ENSB:IkZSz1mA8EfFfhP			Chromosome	834367	835045	678	NA	1611	1589	1930	4805	3072	3605	2688.72	0.82	0.2	7.883e-07	7.275e-06
ENSB:EcnxlrI3dns6U81	cobQ	Cobyric acid synthase	Chromosome	2858450	2859914	1464	NA	2027	1780	1976	4148	2731	4027	2705.46	0.62	0.14	7.984e-07	7.357e-06
ENSB:FM_XGTL7YtJIATZ	gsiB	Glutathione-binding protein GsiB	Chromosome	144628	146287	1659	NA	8395	8065	10091	26719	14769	20965	14306.8	0.88	0.22	8.271e-07	7.61e-06
ENSB:hgGA2G1eqnUapts	murAA	UDP-N-acetylglucosamine 1-carboxyvinyltransferase 1	Chromosome	183299	184643	1344	NA	10324	9069	10608	19298	16267	19376	13888.4	0.6	0.13	8.346e-07	7.667e-06
ENSB:9aUzCnh1Z7QA-fF			Chromosome	1705990	1707145	1155	NA	243	176	300	126	103	135	185.41	-1.06	0.27	8.428e-07	7.731e-06
ENSB:RfwoQGd9_kTZDzr			Chromosome	5260247	5261729	1482	NA	5490	4226	4084	10027	6593	8837	6358.42	0.6	0.14	8.585e-07	7.861e-06
ENSB:yehwZvvQvMj299c			Chromosome	4582066	4582522	456	NA	21243	15729	7127	5144	4559	1879	9545.55	-1.86	0.46	8.595e-07	7.861e-06
ENSB:gC_B_G-z5LoYVJw			Chromosome	686900	687272	372	NA	2939	2464	2154	6459	4157	4673	3696.44	0.71	0.17	9.105e-07	8.316e-06
ENSB:zNBAWCEu7os086E			Chromosome	5501461	5504353	2892	NA	981	930	1402	3345	2168	2883	1886.96	0.98	0.25	9.43e-07	8.599e-06
ENSB:kzzmWjTjNSAfNXh			Chromosome	3527413	3527791	378	NA	1684	1676	1470	3004	2407	3572	2245.96	0.61	0.14	9.68e-07	8.815e-06
ENSB:HU9lduu_03hXh6v	sspA	Stringent starvation protein A	Chromosome	2099927	2100584	657	NA	2223	2491	2202	5510	4010	4311	3379.54	0.69	0.17	9.813e-07	8.923e-06
ENSB:aYTr2XCMLEXP8Cv	kdpD	Sensor protein KdpD	Chromosome	5086065	5087199	1134	NA	681	560	620	1179	969	1146	842.44	0.56	0.12	9.886e-07	8.976e-06
ENSB:c289exfpiqZ7lJF	apcC	Phycobilisome 7.8 kDa linker polypeptide, allophycocyanin-associated, core	Chromosome	20869	21076	207	NA	116215	70382	70247	57851	45761	52198	69394.3	-0.8	0.2	9.958e-07	9.014e-06
ENSB:vudD9qhMAS5-v-9			Chromosome	1418673	1418961	288	NA	1820	1640	1225	974	927	1141	1304.24	-0.72	0.17	9.955e-07	9.014e-06
ENSB:qwXtSTktEg5mjtC			Chromosome	1752232	1752571	339	NA	19	25	18	2	3	4	12.53	-2.7	0.65	1.006e-06	9.093e-06
ENSB:Xuzkngi93DVWH33			Chromosome	1596397	1596610	213	NA	643	676	695	1520	1054	1341	964.21	0.65	0.15	1.01e-06	9.115e-06
ENSB:B5rXo9jYJHnLzob			Chromosome	4579675	4581976	2301	NA	994	954	1033	2421	1713	1842	1457.93	0.7	0.17	1.015e-06	9.144e-06
ENSB:qG-12ayOacKzZd6	glsA2	Glutaminase 2	Chromosome	5687435	5688359	924	NA	2479	2000	1612	1336	1253	1439	1705.64	-0.69	0.16	1.025e-06	9.226e-06
ENSB:krj0kLrk1wUaD3P			Chromosome	2331386	2332505	1119	NA	452	423	445	850	679	841	602.74	0.57	0.13	1.049e-06	9.427e-06
ENSB:Vh03sJlpSRuGj3p	ruvA	Holliday junction ATP-dependent DNA helicase RuvA	Chromosome	438968	439610	642	NA	2651	2274	2489	6010	3474	5653	3631.72	0.7	0.17	1.064e-06	9.551e-06
ENSB:XBbqPC2uKsvuJrc	apt	Adenine phosphoribosyltransferase	Chromosome	5479175	5479694	519	NA	2738	2853	3090	6904	4369	7195	4380.42	0.75	0.18	1.074e-06	9.627e-06
ENSB:oX8iZyzvVN6oDOg			Chromosome	384997	385315	318	NA	9006	5381	5121	4426	3171	3681	5173.51	-0.86	0.22	1.077e-06	9.635e-06
ENSB:tkfuoAiSQIb6h4-			Chromosome	3348452	3348923	471	NA	3597	4013	4712	18522	6924	12931	7994.93	1.22	0.31	1.087e-06	9.714e-06
ENSB:n6-rdjpazDc4os0	rpoB	DNA-directed RNA polymerase subunit beta	Chromosome	1867042	1870453	3411	NA	49571	43538	59531	147159	83767	127420	82100.6	0.87	0.22	1.094e-06	9.758e-06
ENSB:AuuOBzcYkyDJ8ss			Chromosome	103457	104663	1206	NA	4666	5955	7375	14164	16620	18710	11013.5	1.1	0.28	1.109e-06	9.87e-06
ENSB:HJdH2dsBuJIW2Us	mtgA_3	Biosynthetic peptidoglycan transglycosylase	Chromosome	6077380	6079672	2292	NA	813	599	591	503	390	526	574.06	-0.62	0.14	1.109e-06	9.87e-06
ENSB:AXSQLi7nJH9fylz			Chromosome	4524734	4525190	456	NA	1193	691	586	390	407	423	623.96	-1.04	0.27	1.122e-06	9.964e-06
ENSB:tS3LP0m7QRI3Rev			pCC7120alpha	367161	367767	606	NA	159	160	188	462	291	380	265.01	0.82	0.21	1.148e-06	1.019e-05
ENSB:Bz9QVbiW8XP-W0F	lytC	N-acetylmuramoyl-L-alanine amidase LytC	Chromosome	5969828	5970512	684	NA	1135	1071	1082	2209	1520	2158	1492.01	0.56	0.13	1.153e-06	1.021e-05
ENSB:URjIIPYUMEMEQsg	menA_1	1,4-dihydroxy-2-naphthoate octaprenyltransferase	Chromosome	33571	34477	906	NA	4057	3104	3173	1766	2138	2252	2803.4	-0.81	0.2	1.167e-06	1.032e-05
ENSB:8jNKvDsO6O_AREC			Chromosome	4778641	4779379	738	NA	12537	12728	12236	25356	17504	24239	17024.4	0.56	0.13	1.175e-06	1.038e-05
ENSB:k-wY4WbcN-KyyjK			Chromosome	2740348	2741314	966	NA	5397	3697	3203	2905	2086	2857	3376.72	-0.74	0.18	1.211e-06	1.068e-05
ENSB:2EwB_K2r22SB-wC	psaC	Photosystem I iron-sulfur center	Chromosome	4173932	4174178	246	NA	184784	121679	121383	91533	61554	107533	115424	-0.81	0.2	1.248e-06	1.099e-05
ENSB:jPO2gPBwXuFrrgT	bcp_1	Putative peroxiredoxin bcp	Chromosome	2856988	2857426	438	NA	22950	23852	24025	88799	38980	57053	40719.6	1	0.26	1.259e-06	1.107e-05
ENSB:Hb3lr7GBB0AJLBa	pphC	Serine/threonine-protein phosphatase 3	Chromosome	3437541	3438324	783	NA	213	183	160	369	297	408	264.55	0.66	0.16	1.306e-06	1.147e-05
ENSB:d1MUlPpDCSu6GBc			Chromosome	343735	344464	729	NA	637	540	570	420	393	410	502.5	-0.63	0.15	1.319e-06	1.157e-05
ENSB:9c-0bDfIH1V2w3p			Chromosome	4021239	4021839	600	NA	2129	1779	1783	520	1026	749	1383.19	-1.29	0.33	1.351e-06	1.183e-05
ENSB:wmA-66DJ3qBWCpm	mshA_25	D-inositol-3-phosphate glycosyltransferase	Chromosome	5748907	5750053	1146	NA	3351	2484	2612	7427	4035	6454	4227.84	0.75	0.19	1.396e-06	1.221e-05
ENSB:yhthbIBcYM81yXk			Chromosome	5533420	5534368	948	NA	588	555	619	1320	884	1186	836.61	0.64	0.15	1.436e-06	1.254e-05
ENSB:J-sfre0J2gwx7A4	fabG_4	3-oxoacyl-[acyl-carrier-protein] reductase	Chromosome	3560913	3561351	438	NA	287	213	212	178	110	111	187.81	-0.91	0.24	1.446e-06	1.261e-05
ENSB:OdZJjO06zyNJVs1			Chromosome	5330039	5330537	498	NA	28	32	25	144	106	64	64.31	1.5	0.39	1.522e-06	1.325e-05
ENSB:KwOdKrBiV4mia24			Chromosome	2155913	2156765	852	NA	326	296	277	623	476	541	414.11	0.59	0.14	1.612e-06	1.401e-05
ENSB:6qesrnurnHWtfpi			pCC7120alpha	109772	110882	1110	NA	379	320	377	182	214	236	291.52	-0.84	0.22	1.618e-06	1.403e-05
ENSB:qDyC2tbYx4vzFyL			Chromosome	4016304	4017009	705	NA	313	303	257	144	176	187	235.33	-0.85	0.22	1.618e-06	1.403e-05
ENSB:gq2jtWh8IFuBrlt	yheI	putative multidrug resistance ABC transporter ATP-binding/permease protein YheI	Chromosome	5619759	5621511	1752	NA	4667	4153	4537	8150	6422	8148	5898.98	0.51	0.11	1.622e-06	1.404e-05
ENSB:-CMtdkwD0IQs6a8	lysS	Lysine--tRNA ligase	Chromosome	4899266	4900952	1686	NA	6609	6998	6995	14598	10032	15558	9855.52	0.65	0.16	1.63e-06	1.409e-05
ENSB:3fcE-AWWFceSq1h			Chromosome	4529802	4530354	552	NA	15277	8390	5039	2228	1102	515	5583.86	-2.75	0.69	1.656e-06	1.43e-05
ENSB:0pT67PnktiaKh_G		Putative cytochrome P450 135A1	Chromosome	4523157	4524546	1389	NA	6880	5355	4674	4328	3462	4543	4900.96	-0.58	0.14	1.659e-06	1.431e-05
ENSB:de7hvlgCBh8vY4f			Chromosome	5437188	5437512	324	NA	4991	3866	2734	2360	2157	2047	3070.33	-0.87	0.23	1.706e-06	1.469e-05
ENSB:4OvsJKdaUDzpxDn	dppB_1	Dipeptide transport system permease protein DppB	Chromosome	146422	147448	1026	NA	1374	1517	1943	5018	2853	4182	2713.27	0.94	0.25	1.74e-06	1.494e-05
ENSB:fI9pezg5NyTV2CE			Chromosome	2526319	2526940	621	NA	2050	1761	1820	1320	1307	1343	1625.25	-0.62	0.15	1.74e-06	1.494e-05
ENSB:wOQ59IVTCexcsju			pCC7120alpha	391353	391626	273	NA	1220	1086	920	694	710	788	916.03	-0.66	0.16	1.83e-06	1.57e-05
ENSB:Hbji_sFDK1Y5gfX			Chromosome	400810	401227	417	NA	155	148	127	334	234	287	208.42	0.68	0.17	1.87e-06	1.602e-05
ENSB:9XRQ98O25BfA1CA			pCC7120epsilon	38418	38751	333	NA	114	133	144	364	223	323	209.72	0.86	0.22	1.937e-06	1.657e-05
ENSB:iid2dORNOhMpI4I			Chromosome	2236870	2238424	1554	NA	3732	3567	3382	3214	2080	2741	3142.21	-0.56	0.13	1.954e-06	1.668e-05
ENSB:umvNhLKee1jQG3h			Chromosome	2373941	2374454	513	NA	172	161	218	678	293	754	358.26	1.22	0.32	1.956e-06	1.668e-05
ENSB:fpmVtNaFapqDMlg	tuaD	UDP-glucose 6-dehydrogenase TuaD	Chromosome	762101	763487	1386	NA	5912	5891	5167	14015	8767	10426	8134.5	0.66	0.16	2.044e-06	1.741e-05
ENSB:nrX2XvZ4MpqgNPG	der_1	GTPase Der	Chromosome	577592	578954	1362	NA	8357	7285	8676	19791	12247	16373	11775.7	0.67	0.17	2.078e-06	1.767e-05
ENSB:JpHXksQ9qHPsCiX			Chromosome	5895758	5896199	441	NA	20401	9534	8419	5207	5660	5481	9246.08	-1.21	0.32	2.141e-06	1.818e-05
ENSB:6faqSZp3aKI-p3U	sodA1	Superoxide dismutase [Mn] 1	Chromosome	74145	74958	813	NA	9860	7723	7264	6772	3733	5919	6912.59	-0.71	0.18	2.153e-06	1.826e-05
ENSB:UGwZIz79z01rnbg			Chromosome	4098039	4098297	258	NA	2111	2448	2359	5845	3454	5931	3563.99	0.78	0.2	2.197e-06	1.861e-05
ENSB:GRWBMGxse6s8lhv			pCC7120alpha	80565	80763	198	NA	422	634	912	2324	1693	2172	1313.11	1.24	0.33	2.207e-06	1.866e-05
ENSB:IjoJSH7tg5SBwSp	clcD_2	Carboxymethylenebutenolidase	Chromosome	1260772	1261519	747	NA	1527	1336	1325	1095	877	1251	1243.79	-0.53	0.12	2.229e-06	1.883e-05
ENSB:I-Qg1BFtT-r0_4e			Chromosome	771778	773689	1911	NA	1596	1112	1133	985	765	985	1102.66	-0.61	0.15	2.252e-06	1.899e-05
ENSB:bQac_90HLmLYsKG			pCC7120alpha	243756	245289	1533	NA	89317	71058	65437	56859	51051	50634	64818.5	-0.61	0.15	2.311e-06	1.947e-05
ENSB:GK3flGLaoBga0Sj	truB	tRNA pseudouridine synthase B	Chromosome	1803557	1804439	882	NA	330	365	429	1033	637	878	592.98	0.82	0.22	2.392e-06	2.012e-05
ENSB:zBV0rrAGo4AUAWg			Chromosome	5791936	5794936	3000	NA	2793	2322	2502	4722	3447	4806	3355.05	0.5	0.12	2.45e-06	2.058e-05
ENSB:-loK1BH03B7NXth			Chromosome	6008476	6009256	780	NA	2523	2246	2050	1976	1585	2016	2076.78	-0.46	0.1	2.628e-06	2.204e-05
ENSB:dF5Hk0L1-tuuurV		Beta-monoglucosyldiacylglycerol synthase	Chromosome	5886141	5887548	1407	NA	14359	13965	13611	29398	19311	32710	19940.7	0.64	0.16	2.632e-06	2.205e-05
ENSB:toi3e1IPK3VgfA-	gpsA	Glycerol-3-phosphate dehydrogenase [NAD(P)+]	Chromosome	2022848	2023772	924	NA	1388	1034	1084	3128	1733	2419	1734.4	0.72	0.19	2.696e-06	2.255e-05
ENSB:ITAkb-4CKPvZpP-			Chromosome	5959065	5959743	678	NA	612	621	579	2195	1188	1177	1023.92	0.96	0.26	2.738e-06	2.288e-05
ENSB:yJKfo7_EpcR1xJq	psbA2_5	Photosystem II protein D1 2	Chromosome	5796898	5797981	1083	NA	278320	188524	191239	93178	115267	150382	172480	-0.91	0.25	2.742e-06	2.288e-05
ENSB:BpUV94RKqTkMP8j	recD2_1	ATP-dependent RecD-like DNA helicase	pCC7120alpha	55236	57483	2247	NA	506	508	542	1363	782	1113	776.93	0.72	0.19	2.962e-06	2.468e-05
ENSB:73wIvexpN36C_tQ		D-hydantoinase	Chromosome	5981674	5983153	1479	NA	1268	906	902	618	660	681	851.9	-0.72	0.19	3.039e-06	2.526e-05
ENSB:9h4pDub4LhvleyS	yidA	Sugar phosphatase YidA	Chromosome	4767514	4768330	816	NA	3382	3285	2967	2687	1784	2754	2826.97	-0.57	0.13	3.039e-06	2.526e-05
ENSB:QF1f70TwyUZgNI3		N-glycosidase	Chromosome	6001200	6001674	474	NA	423	321	238	206	179	196	263.61	-0.81	0.22	3.094e-06	2.568e-05
ENSB:-xTAtEwW9_IjpjY	murT	Lipid II isoglutaminyl synthase (glutamine-hydrolyzing) subunit MurT	Chromosome	3311820	3313164	1344	NA	2508	2198	2361	4617	3246	5076	3246.38	0.58	0.14	3.113e-06	2.58e-05
ENSB:Nwo6GdmW8HS1nt5			Chromosome	2875994	2876534	540	NA	738	681	592	1268	1200	1227	935.09	0.6	0.15	3.117e-06	2.58e-05
ENSB:STpcob1Kje9jW0R	pfp_1	Pyrophosphate--fructose 6-phosphate 1-phosphotransferase	pCC7120alpha	367819	368899	1080	NA	574	400	535	354	282	361	423.11	-0.7	0.18	3.134e-06	2.59e-05
ENSB:Hw5Im-U9YbE-Hpv			Chromosome	4379750	4381364	1614	NA	555	479	494	359	297	437	441.15	-0.61	0.15	3.168e-06	2.615e-05
ENSB:yfnePVWwZDjhw5J			pCC7120alpha	8303	9284	981	NA	708	611	609	372	336	539	535.96	-0.73	0.19	3.256e-06	2.684e-05
ENSB:UFjmW0iBj2LvcP5		IS200/IS605 family transposase ISAsp18	pCC7120alpha	158771	159995	1224	NA	13206	11786	11664	7951	8118	9963	10595.2	-0.61	0.15	3.279e-06	2.7e-05
ENSB:m4s0rAAffSgr4y7	phnE_1	Phosphate-import permease protein PhnE	pCC7120gamma	99385	100195	810	NA	6076	4273	167	114	80	121	1854.79	-4.21	1.12	3.308e-06	2.72e-05
ENSB:byAm-2Aj9Tz1r7E	hemB_1	Delta-aminolevulinic acid dehydratase	Chromosome	5250504	5251485	981	NA	15182	10122	11257	9507	6572	9456	10400.4	-0.63	0.16	3.328e-06	2.733e-05
ENSB:PempCNeCCDujmbE			Chromosome	961286	961760	474	NA	216	160	193	426	304	381	272.61	0.66	0.17	3.465e-06	2.841e-05
ENSB:8kDSVdveSrvqzAv			Chromosome	5060991	5061318	327	NA	501	450	389	337	287	361	391.04	-0.57	0.14	3.481e-06	2.851e-05
ENSB:CP3j8LYipN-R_cw	arnT_3	Undecaprenyl phosphate-alpha-4-amino-4-deoxy-L-arabinose arabinosyl transferase	Chromosome	5208963	5210511	1548	NA	1741	1732	1776	3633	2450	3484	2408.79	0.57	0.14	3.512e-06	2.872e-05
ENSB:U3EFqRbjxwW_7HB	cmoA	Carboxy-S-adenosyl-L-methionine synthase	Chromosome	2408035	2408755	720	NA	623	614	572	1120	963	1078	814.43	0.54	0.13	3.556e-06	2.905e-05
ENSB:FULj__DH3ewS_Rx			Chromosome	2605758	2608416	2658	NA	5019	3635	4130	3609	2494	3355	3727.44	-0.57	0.14	3.578e-06	2.919e-05
ENSB:hvumjURSuncYN5d	frp	Fluorescence recovery protein	Chromosome	3810972	3811299	327	NA	198	156	215	1270	307	691	438.91	1.51	0.42	3.605e-06	2.937e-05
ENSB:Ws_PlWcGkYsASv_	hisF	Imidazole glycerol phosphate synthase subunit HisF	Chromosome	3534049	3534829	780	NA	707	730	881	1645	1355	1736	1149.79	0.7	0.18	3.612e-06	2.938e-05
ENSB:_NdHObcyMpW1Sv9	egtB_5	Hercynine oxygenase	Chromosome	4209922	4210762	840	NA	942	771	763	1482	1139	1535	1081.41	0.49	0.11	3.626e-06	2.946e-05
ENSB:3HrNEeBG75j9JII	leuS	Leucine--tRNA ligase	Chromosome	3956863	3959482	2619	NA	10921	10963	12153	25105	16648	23863	16175	0.63	0.16	3.668e-06	2.977e-05
ENSB:UhLe-nWaIAzUHGT			Chromosome	2398710	2399418	708	NA	382	431	738	2911	1677	1232	1181.07	1.46	0.4	3.69e-06	2.991e-05
ENSB:sDykEzB483PzL16	COQ5_11	2-methoxy-6-polyprenyl-1,4-benzoquinol methylase, mitochondrial	Chromosome	6254456	6255329	873	NA	1491	1385	1310	2629	2279	2373	1880.43	0.54	0.13	4.006e-06	3.242e-05
ENSB:iXNLwdlQgLYtZoN			Chromosome	1572817	1574170	1353	NA	1096	938	947	1903	1322	1900	1318.44	0.51	0.12	4.019e-06	3.249e-05
ENSB:LvOGErNMzdxIjr-			Chromosome	61835	62198	363	NA	272	248	297	670	465	528	403.14	0.7	0.18	4.103e-06	3.312e-05
ENSB:MplQShbrBUQitG1			Chromosome	3863809	3864037	228	NA	932	938	713	547	565	546	720.08	-0.71	0.19	4.171e-06	3.362e-05
ENSB:1BxieyHxhlYjtpc			Chromosome	4610579	4611242	663	NA	5072	4040	4175	3585	3106	3828	3995.5	-0.49	0.11	4.273e-06	3.44e-05
ENSB:XpvJ87o62vVinA_			Chromosome	1549456	1549693	237	NA	3639	2637	2190	2163	1568	1905	2364.58	-0.68	0.17	4.283e-06	3.444e-05
ENSB:n5m8os-aXqug969			Chromosome	1174705	1175104	399	NA	2491	2774	1977	1657	1449	1843	2059.44	-0.65	0.17	4.382e-06	3.519e-05
ENSB:9t4r6sACnzu7QwI		Gluconeogenesis factor	Chromosome	2768332	2769703	1371	NA	2143	2146	2125	4097	2974	4371	2906.77	0.55	0.13	4.405e-06	3.532e-05
ENSB:heEDlSI_yJovqu8			Chromosome	5866088	5868125	2037	NA	650	755	696	1545	1123	1366	999.81	0.63	0.16	4.443e-06	3.559e-05
ENSB:KeGzz-N2Bx4riZM		Polyphosphate:ADP phosphotransferase	Chromosome	2634315	2635233	918	NA	3845	2748	2762	2565	1830	2496	2718.16	-0.57	0.14	4.456e-06	3.565e-05
ENSB:j5TqgKVh--xUPTv			pCC7120alpha	160607	160973	366	NA	5476	3827	4487	3770	2720	3607	4005.8	-0.58	0.14	4.474e-06	3.574e-05
ENSB:DDgQHRryguboW39	trpE	Anthranilate synthase component 1	Chromosome	375958	377473	1515	NA	23372	16817	20747	13833	12362	16436	17456	-0.63	0.16	4.671e-06	3.727e-05
ENSB:GyoENx_ki4ZetZJ		IS110 family transposase ISMae40	Chromosome	4509473	4510436	963	NA	19	22	15	2	4	3	11.45	-2.5	0.69	4.691e-06	3.737e-05
ENSB:RXWKSGcBGBNcfYv	quiP	Acyl-homoserine lactone acylase QuiP	Chromosome	4731429	4733901	2472	NA	1684	1760	2156	4539	2979	5229	2954.96	0.81	0.22	4.846e-06	3.857e-05
ENSB:tEADFKwl7LXQOsH			Chromosome	336559	337333	774	NA	826	770	953	1898	1298	1953	1247.32	0.68	0.18	4.906e-06	3.899e-05
ENSB:U6e8lYcKH8XAryw	wcaJ	UDP-glucose:undecaprenyl-phosphate glucose-1-phosphate transferase	Chromosome	5625425	5626103	678	NA	1397	1486	955	4692	3261	2386	2291.03	1.07	0.3	4.957e-06	3.935e-05
ENSB:ciMOyAeAPDJjgiV	sasA_10	Adaptive-response sensory-kinase SasA	Chromosome	1273902	1275309	1407	NA	429	400	431	824	677	764	576.9	0.56	0.14	4.968e-06	3.938e-05
ENSB:5Hc8wP1J_3rscvO			Chromosome	5806695	5807079	384	NA	2774	2485	1859	1940	1120	1313	1933.71	-0.78	0.21	5e-06	3.958e-05
ENSB:XSpjQ2w2-AQ-bm-			Chromosome	2510023	2514988	4965	NA	1475	1545	1841	3789	2839	3296	2409.46	0.7	0.18	5.063e-06	4.003e-05
ENSB:NzVqyrU6koDk0YF	rplC	50S ribosomal protein L3	Chromosome	5051730	5052366	636	NA	13838	20770	31541	96520	46749	88218	47124.3	1.33	0.38	5.142e-06	4.06e-05
ENSB:kEU_zpcXwXnmhTy	rsmE	Ribosomal RNA small subunit methyltransferase E	Chromosome	1603422	1604130	708	NA	1670	1369	1508	3101	2103	3545	2149.06	0.63	0.16	5.152e-06	4.063e-05
ENSB:GYk4LkJ9-9h-5bB			Chromosome	3413291	3413780	489	NA	221	246	164	111	124	111	166.96	-0.9	0.25	5.213e-06	4.106e-05
ENSB:_WC1sGZWZXJJOb0			pCC7120beta	145250	146756	1506	NA	207	179	154	362	273	381	252.42	0.61	0.15	5.246e-06	4.127e-05
ENSB:GE1xCUYdw73ynRa	thyX	Flavin-dependent thymidylate synthase	Chromosome	607887	608610	723	NA	2984	3202	3236	7458	4467	7297	4624.12	0.68	0.18	5.271e-06	4.136e-05
ENSB:rNK2RvgyDJGNwHF			Chromosome	2018666	2019941	1275	NA	27978	21484	21643	21141	14871	19889	21233.4	-0.5	0.12	5.266e-06	4.136e-05
ENSB:trwkHDlDqsAM7F2	rssB_6	Regulator of RpoS	Chromosome	2691632	2692223	591	NA	1359	1121	1053	898	808	770	1014.83	-0.61	0.15	5.474e-06	4.29e-05
ENSB:xcdw_5v6_wJ8wy0			Chromosome	2685431	2686136	705	NA	614	579	629	1350	849	1335	866.6	0.63	0.16	5.514e-06	4.316e-05
ENSB:pxscaOlE2YlfWI9	cpdA_2	3',5'-cyclic adenosine monophosphate phosphodiesterase CpdA	Chromosome	2010676	2011588	912	NA	1372	1215	1109	2302	1637	2198	1602.57	0.47	0.11	5.561e-06	4.347e-05
ENSB:-l4bf6Vf-2ypmG8			Chromosome	3458378	3459266	888	NA	300	257	232	501	389	510	356.39	0.55	0.13	5.607e-06	4.377e-05
ENSB:-2owjxgJmAlm013			Chromosome	716600	717281	681	NA	1861	1668	1440	2880	2338	3008	2155.81	0.48	0.11	5.625e-06	4.382e-05
ENSB:XHx9dLyQjxlL2sl			pCC7120alpha	280758	281139	381	NA	1024	795	711	456	548	468	681.03	-0.81	0.23	5.627e-06	4.382e-05
ENSB:uQrB5NmlshRgQUV	yhhT_3	Putative transport protein YhhT	Chromosome	6349222	6350254	1032	NA	129	130	72	68	43	45	82.68	-1.11	0.32	5.634e-06	4.382e-05
ENSB:Xvrb-xjyqfNExqS	rplD	50S ribosomal protein L4	Chromosome	5051033	5051666	633	NA	6393	8799	14319	46844	19770	41361	21652.3	1.38	0.4	5.646e-06	4.386e-05
ENSB:oyR2TLBYilUaeDz	panC/cmk	Bifunctional pantoate ligase/cytidylate kinase	Chromosome	3573575	3575180	1605	NA	3257	3733	5742	16615	7818	14217	8161.25	1.15	0.33	5.665e-06	4.395e-05
ENSB:XkLFAmKaujQdJRR		putative zinc protease	Chromosome	3341314	3342559	1245	NA	3145	2878	3535	6577	5018	6396	4492.28	0.61	0.15	5.697e-06	4.414e-05
ENSB:U3vt55Vq0iJS-18	glpQ	Glycerophosphodiester phosphodiesterase, periplasmic	Chromosome	1222203	1223373	1170	NA	4579	3639	1367	1341	1068	1367	2258.65	-1.32	0.38	5.725e-06	4.426e-05
ENSB:WX091kphrIWy3vo			Chromosome	1483129	1484218	1089	NA	710	679	830	1564	1168	1626	1069.65	0.65	0.17	5.726e-06	4.426e-05
ENSB:WG6nERVV9zBOXQh			Chromosome	3898718	3899459	741	NA	2697	2292	1907	1893	1534	1781	2031.18	-0.54	0.13	5.777e-06	4.459e-05
ENSB:I6bZlbxpTc2W1ZS	ubiB_4	protein kinase UbiB	Chromosome	5916385	5918386	2001	NA	3779	3356	3257	8073	4740	6636	4827.8	0.6	0.15	5.803e-06	4.474e-05
ENSB:_z7zvIh3uVsbeK0			Chromosome	925213	928345	3132	NA	11621	6295	3502	3112	2710	2005	4944.57	-1.39	0.4	5.866e-06	4.516e-05
ENSB:iC0HqUl9uCIoNu1	ftsH_7	ATP-dependent zinc metalloprotease FtsH	Chromosome	3800070	3801417	1347	NA	1783	1465	1360	1301	1008	1354	1383.99	-0.48	0.12	6.105e-06	4.695e-05
ENSB:7kILftAvpswAQVm	proC	Pyrroline-5-carboxylate reductase	Chromosome	582737	583550	813	NA	1567	1483	1652	2975	2304	3065	2130.01	0.54	0.13	6.156e-06	4.728e-05
ENSB:cf_u5ksZc6t-MVp	psbZ	Photosystem II reaction center protein Z	Chromosome	4811377	4811566	189	NA	44215	39303	39819	31536	24987	37813	36536.9	-0.54	0.13	6.174e-06	4.736e-05
ENSB:2VZQMDSF_RCy4OK			pCC7120beta	88258	88471	213	NA	47	32	21	78	100	164	70.58	1.37	0.4	6.209e-06	4.757e-05
ENSB:c4P1hURynKPLkBK	vldH_1	Validoxylamine A 7'-phosphate phosphatase	Chromosome	846314	846992	678	NA	4035	4338	4270	12319	5926	11081	6707.49	0.83	0.23	6.272e-06	4.797e-05
ENSB:pn-YFI9U6DiOv8M	gatD	Lipid II isoglutaminyl synthase (glutamine-hydrolyzing) subunit GatD	Chromosome	3313208	3314030	822	NA	1869	1832	1899	3618	2606	3514	2502.1	0.52	0.13	6.277e-06	4.797e-05
ENSB:GbzFWhV0b_aKVMv	sasA_21	Adaptive-response sensory-kinase SasA	Chromosome	2692247	2693381	1134	NA	1243	934	900	863	655	772	899.79	-0.55	0.14	6.477e-06	4.944e-05
ENSB:VUQzOsVhQlzfrDM	petJ_1	Cytochrome c6	Chromosome	165870	166206	336	NA	913	799	613	639	382	522	648.68	-0.69	0.18	6.512e-06	4.965e-05
ENSB:Ncof267L8Tjia8z			Chromosome	6412668	6413061	393	NA	163	219	242	610	366	561	347.74	0.9	0.26	6.588e-06	5.01e-05
ENSB:O49ZCp4l4YIeE_6	tagU_2	Polyisoprenyl-teichoic acid--peptidoglycan teichoic acid transferase TagU	Chromosome	2976476	2977895	1419	NA	5214	4211	4530	9868	6483	8284	6273.22	0.54	0.13	6.581e-06	5.01e-05
ENSB:nk6_9cWtNv69OOE			Chromosome	250959	251685	726	NA	2172	2053	1686	1616	1342	1408	1731.22	-0.56	0.14	6.614e-06	5.024e-05
ENSB:T23jtySZ-0bDYjP			pCC7120alpha	24730	25825	1095	NA	800	1064	1842	6677	2703	4488	2770.88	1.41	0.41	6.719e-06	5.097e-05
ENSB:QjEICkQumggA09g	pmpR	Transcriptional regulatory protein PmpR	Chromosome	5128543	5129302	759	NA	1910	1991	1888	3567	2755	3602	2568.48	0.5	0.12	6.771e-06	5.13e-05
ENSB:Gd-qar0ONfxcQuq		putative protein	Chromosome	6342286	6343153	867	NA	735	690	314	273	262	180	419.1	-1.24	0.36	6.901e-06	5.223e-05
ENSB:OKy-mCeTaekkLc1			Chromosome	3525096	3527325	2229	NA	18557	17005	15987	33526	22398	35348	23168.8	0.54	0.13	6.941e-06	5.247e-05
ENSB:LjH2CF0C6R56bPJ			Chromosome	1605320	1605770	450	NA	60633	44370	43032	38902	27549	41718	42835.9	-0.58	0.15	6.978e-06	5.268e-05
ENSB:iCHXtqACOWu3ent			Chromosome	2876581	2877613	1032	NA	1455	1365	1376	2653	2179	2359	1866.68	0.51	0.12	7.045e-06	5.312e-05
ENSB:xwi_MirqjwLIoh8			Chromosome	2073263	2074667	1404	NA	1201	944	984	2029	1398	2049	1397.04	0.53	0.13	7.181e-06	5.408e-05
ENSB:7Yp3mNsCx-1VYQY	rpoC	DNA-directed RNA polymerase subunit beta'	Chromosome	1870587	1872465	1878	NA	23753	22688	31836	70753	42775	67089	41693.7	0.82	0.23	7.255e-06	5.444e-05
ENSB:QoZfI29h_aOexDu	psaI	Photosystem I reaction center subunit VIII	Chromosome	4644996	4645137	141	NA	57633	54892	53229	43526	40064	40737	49025.7	-0.54	0.13	7.245e-06	5.444e-05
ENSB:U30f4keilPBHNa6			Chromosome	941778	941979	201	NA	321	366	274	232	173	148	257.83	-0.85	0.24	7.246e-06	5.444e-05
ENSB:2zYmyQYAmlom14k	folE_1	GTP cyclohydrolase 1	Chromosome	5627338	5627989	651	NA	707	942	981	2431	1428	2632	1462.76	0.9	0.26	7.287e-06	5.461e-05
ENSB:T7gquwVXQ8ITaC2		Putative cytochrome P450 137	Chromosome	1708113	1709493	1380	NA	1498	1258	1009	811	833	833	1055.49	-0.67	0.18	7.363e-06	5.512e-05
ENSB:jtZ55EilIpnlwPD			Chromosome	3052432	3053092	660	NA	4230	3305	3380	2836	2578	3009	3250.21	-0.51	0.12	7.564e-06	5.655e-05
ENSB:8xoNC8aABa28CtW			Chromosome	5353093	5354017	924	NA	67	85	70	26	39	35	55.76	-1.15	0.34	7.611e-06	5.684e-05
ENSB:JVPyxf4Ft3FdRrN	sasA_9	Adaptive-response sensory-kinase SasA	Chromosome	1037491	1042879	5388	NA	1369	1155	854	866	654	798	956.16	-0.64	0.17	7.756e-06	5.782e-05
ENSB:RGwLLy0_46xTMlI	ispF	2-C-methyl-D-erythritol 2,4-cyclodiphosphate synthase	Chromosome	4684078	4684570	492	NA	779	788	845	1544	1213	1611	1106.96	0.56	0.14	7.762e-06	5.782e-05
ENSB:O8Pp16aw0t9YCwF	pcyA	Phycocyanobilin:ferredoxin oxidoreductase	Chromosome	4477201	4477939	738	NA	6709	5303	5426	3715	3994	4377	4992.54	-0.62	0.16	8.085e-06	6.008e-05
ENSB:krX3jY3ixInL3Ky	rayT_2	REP-associated tyrosine transposase	Chromosome	5645250	5645793	543	NA	72	91	82	199	194	176	133.26	0.86	0.25	8.081e-06	6.008e-05
ENSB:4zxUl9Y5EIOVgBG			Chromosome	4128038	4128725	687	NA	1017	985	1214	2796	1610	2512	1633.48	0.74	0.2	8.127e-06	6.032e-05
ENSB:XQnxTijXDHlQJEM			Chromosome	1011687	1012065	378	NA	1098	1143	1008	2048	1544	1943	1435.43	0.5	0.12	8.309e-06	6.16e-05
ENSB:sFiq48_uHKS5krq	amyS	Alpha-amylase	Chromosome	2632732	2634202	1470	NA	974	806	761	657	552	746	754.04	-0.52	0.13	8.428e-06	6.241e-05
[truncated: 1,483 more rows]

## Sheet: CS_0_12_up
symbol	description		chr	start	end	length	sequence	Raw count_CS_1	Raw count_CS_7	Raw count_CS_13	Raw count_CS_3	Raw count_CS_9	Raw count_CS_15	baseMean	log2FoldChange	lfcSE	pvalue	padj
[truncated: 2,796 more rows]

[truncated: 5 more sheets: CS_0_12_down, dpacR_0_1_up, dpacR_0_1_down, dpacR_0_12_up , dpacR_0_12_down]
