# Supplementary material for: The role of the LysR‐type transcription factor PacR in regulating nitrogen metabolism in Anabaena sp. PCC7120
Source: Physiol Plant. 2025 May 5;177(3):e70248. doi: 10.1111/ppl.70248 (PMC12052932; doi:10.1111/ppl.70248)
Supplement: Supplementary file 4 — Appendix S3. RNA‐seq_Enrichment Analysis_dpacRvsCS [file PPL-177-e70248-s003.xlsx]

## Sheet: Data
timepoint t=0
upregulated genes
category	subcategory	ID	Description	GeneRatio	BgRatio	RichFactor	FoldEnrichment	zScore	pvalue	p.adjust	qvalue	geneID	Count
Metabolism	Metabolism of other amino acids	ana00470	D-Amino acid metabolism - Nostoc sp. PCC 7120	1/3	12/1259	0.0833333	34.9722	5.7768	0.0283448	0.0876623	0.0615174	all2934	1
Metabolism	Amino acid metabolism	ana00220	Arginine biosynthesis - Nostoc sp. PCC 7120	1/3	21/1259	0.047619	19.9841	4.28594	0.0492482	0.0876623	0.0615174	all2934	1
Metabolism	Metabolism of cofactors and vitamins	ana00790	Folate biosynthesis - Nostoc sp. PCC 7120	1/3	24/1259	0.0416667	17.4861	3.98379	0.0561488	0.0876623	0.0615174	all0961	1
Metabolism	Amino acid metabolism	ana00250	Alanine, aspartate and glutamate metabolism - Nostoc sp. PCC 7120	1/3	25/1259	0.04	16.7867	3.89501	0.0584415	0.0876623	0.0615174	all2934	1
Environmental Information Processing	Signal transduction	ana02020	Two-component system - Nostoc sp. PCC 7120	1/3	70/1259	0.0142857	5.99524	2.10097	0.157815	0.189378	0.132897	all2934	1
Metabolism	Global and overview maps	ana01110	Biosynthesis of secondary metabolites - Nostoc sp. PCC 7120	1/3	340/1259	0.00294118	1.23431	0.24705	0.611415	0.611415	0.429063	all2934	1
downregulated genes
category	subcategory	ID	Description	GeneRatio	BgRatio	RichFactor	FoldEnrichment	zScore	pvalue	p.adjust	qvalue	geneID	Count
Metabolism	Carbohydrate metabolism	ana00500	Starch and sucrose metabolism - Nostoc sp. PCC 7120	6/27	28/1259	0.214286	9.99206	7.12076	1.48215e-05	0.000311251	0.000280828	alr0169/all0168/all0875/all0166/all0167/all1059	6
Environmental Information Processing	Membrane transport	ana02010	ABC transporters - Nostoc sp. PCC 7120	7/27	117/1259	0.0598291	2.78981	3.00804	0.0092011	0.0966116	0.0871683	all2227/all8088/all8089/all8090/all2229/all2230/all2228	7
Metabolism	Amino acid metabolism	ana00260	Glycine, serine and threonine metabolism - Nostoc sp. PCC 7120	3/27	29/1259	0.103448	4.82375	3.08286	0.0221711	0.155198	0.140028	all0411/all0410/all0396	3
Metabolism	Energy metabolism	ana00196	Photosynthesis - antenna proteins - Nostoc sp. PCC 7120	2/27	22/1259	0.0909091	4.23906	2.2681	0.0786261	0.412787	0.37244	alr0527/alr0526	2
Metabolism	Amino acid metabolism	ana00400	Phenylalanine, tyrosine and tryptophan biosynthesis - Nostoc sp. PCC 7120	2/27	30/1259	0.0666667	3.10864	1.72983	0.133465	0.552196	0.498222	all0411/all0410	2
Metabolism	Global and overview maps	ana01110	Biosynthesis of secondary metabolites - Nostoc sp. PCC 7120	10/27	340/1259	0.0294118	1.37146	1.18634	0.165778	0.552196	0.498222	alr3189/all4052/all0168/all0875/all0411/all0166/all0167/all1059/all0410/all0426	10
timepoint t=1h
upregulated genes
category	subcategory	ID	description	gene/ratio	BG ratio	Rich Factor	Fold Enrichment	zScore	pvalue	p.adjust	qvalue	geneID	Count
Metabolism	Metabolism of other amino acids	ana00470	D-Amino acid metabolism - Nostoc sp. PCC 7120	1 to 6	12/1259	0.08333333	17.486111	3.969319	0.05595129	0.2271931	0.2271931	all2934	1
Metabolism	Amino acid metabolism	ana00220	Arginine biosynthesis - Nostoc sp. PCC 7120	1 to 6	21/1259	0.04761905	9.992063	2.874413	0.09618102	0.2271931	0.2271931	all2934	1
Metabolism	Metabolism of cofactors and vitamins	ana00790	Folate biosynthesis - Nostoc sp. PCC 7120	1 to 6	24/1259	0.04166667	8.743056	2.649262	0.10926911	0.2271931	0.2271931	all0961	1
Metabolism	Amino acid metabolism	ana00250	Alanine, aspartate and glutamate metabolism - Nostoc sp. PCC 7120	1 to 6	25/1259	0.04000000	8.393333	2.582814	0.11359654	0.2271931	0.2271931	all2934	1
Metabolism	Metabolism of cofactors and vitamins	ana00860	Porphyrin metabolism - Nostoc sp. PCC 7120	1 to 6	57/1259	0.01754386	3.681287	1.433075	0.24312123	0.3568751	0.3568751	all5078	1
Environmental Information Processing	Signal transduction	ana02020	Two-component system - Nostoc sp. PCC 7120	1 to 6
downregulated genes
Metabolism	Energy metabolism	ana00910	Nitrogen metabolism - Nostoc sp. PCC 7120	45632	21/1259	0.28571429	29.976190	13.130714	0.000000008622537	0.00000008622537	0.00000007261084	alr0608/alr0610/alr0607/alr0612/alr0609/alr0611	6
Environmental Information Processing	Membrane transport	ana02010	ABC transporters - Nostoc sp. PCC 7120	45631	117/1259	0.04273504	4.483618	3.879611	0.002961354301297	0.01480677150648	0.01246886021599	alr0608/alr0610/alr0609/alr0611/alr2878	5
Metabolism	Metabolism of terpenoids and polyketides	ana00906	Carotenoid biosynthesis - Nostoc sp. PCC 7120	45627	12/1259	0.08333333	8.743056	2.642819	0.109019409535618	0.28825364496275	0.24273991154758	alr3189	1
Metabolism	Metabolism of cofactors and vitamins	ana00730	Thiamine metabolism - Nostoc sp. PCC 7120	45627	14/1259	0.07142857	7.494048	2.396032	0.126091698688851	0.28825364496275	0.24273991154758	alr8077	1
Metabolism	Energy metabolism	ana00195	Photosynthesis - Nostoc sp. PCC 7120	45628	76/1259	0.02631579	2.760965	1.552969	0.160527643465013	0.28825364496275	0.24273991154758	all4148/alr4592	2
Metabolism	Global and overview maps	ana01120	Microbial metabolism in diverse environments - Nostoc sp. PCC 7120	45629	154/1259	0.01948052	2.043831	1.355836	0.172952186977652	0.28825364496275	0.24273991154758	all0396/alr0607/alr0612	3
timepoint t=12h
upregulated genes
category	subcategory	ID	Description	GeneRatio	BgRatio	RichFactor	FoldEnrichment	zScore	pvalue	p.adjust	qvalue	geneID	Count
Metabolism	Energy metabolism	ana00190	Oxidative phosphorylation - Nostoc sp. PCC 7120	5/30	55/1259	0.0909091	3.81515	3.33422	0.00817654	0.196237	0.189352	alr2515/alr2516/alr2514/alr2731/alr2732	5
Environmental Information Processing	Signal transduction	ana02020	Two-component system - Nostoc sp. PCC 7120	5/30	70/1259	0.0714286	2.99762	2.68594	0.0220876	0.265052	0.255752	all4388/all2934/alr1094/all0563/all0688	5
Metabolism	Glycan biosynthesis and metabolism	ana00541	O-Antigen nucleotide sugar biosynthesis - Nostoc sp. PCC 7120	2/30	20/1259	0.1	4.19667	2.25062	0.0799753	0.522682	0.504342	alr2830/alr2825	2
Metabolism	Energy metabolism	ana00910	Nitrogen metabolism - Nostoc sp. PCC 7120	2/30	21/1259	0.0952381	3.99683	2.1629	0.0871137	0.522682	0.504342	all1440/all1455	2
Metabolism	Amino acid metabolism	ana00250	Alanine, aspartate and glutamate metabolism - Nostoc sp. PCC 7120	2/30	25/1259	0.08	3.35733	1.85934	0.117421	0.556061	0.53655	alr2355/all2934	2
Metabolism	Global and overview maps	ana01250	Biosynthesis of nucleotide sugars - Nostoc sp. PCC 7120	2/30	35/1259	0.0571429	2.3981	1.3101	0.201713	0.556061	0.53655	alr2830/alr2825	2
downreulated genes
category	subcategory	ID	Description	GeneRatio	BgRatio	RichFactor	FoldEnrichment	zScore	pvalue	p.adjust	qvalue	geneID	Count
Metabolism	Energy metabolism	ana00196	Photosynthesis - antenna proteins - Nostoc sp. PCC 7120	5/11	22/1259	0.227273	26.0124	11.1074	4.34544e-07	6.9527e-06	6.86121e-06	alr0527/alr0526/alr0525/alr0523/alr0524	5
Metabolism	Carbohydrate metabolism	ana00052	Galactose metabolism - Nostoc sp. PCC 7120	1/11	10/1259	0.1	11.4455	3.11226	0.0843046	0.365534	0.360725	all7335	1
Metabolism	Metabolism of terpenoids and polyketides	ana00906	Carotenoid biosynthesis - Nostoc sp. PCC 7120	1/11	12/1259	0.0833333	9.53788	2.78892	0.100369	0.365534	0.360725	alr3189	1
Metabolism	Metabolism of cofactors and vitamins	ana00730	Thiamine metabolism - Nostoc sp. PCC 7120	1/11	14/1259	0.0714286	8.17532	2.53367	0.116177	0.365534	0.360725	alr8077	1
Metabolism	Carbohydrate metabolism	ana00051	Fructose and mannose metabolism - Nostoc sp. PCC 7120	1/11	20/1259	0.05	5.72273	1.99803	0.162098	0.365534	0.360725	all7335	1
Metabolism	Carbohydrate metabolism	ana00030	Pentose phosphate pathway - Nostoc sp. PCC 7120	1/11	24/1259	0.0416667	4.76894	1.74953	0.191495	0.365534	0.360725	all7335	1

## Sheet: READ ME
Enrichment analysis with R ClusterProfiler
2024-12-01
Dataset	Differentially expressed genes between the control strain and dPacR for each timepoint
Procedure	match ENSEMBL IDs with cyanobase IDs
	perform R ClusterProfiler Analysis
	Visualize data
