# Supplementary material for: The role of the LysR‐type transcription factor PacR in regulating nitrogen metabolism in Anabaena sp. PCC7120
Source: Physiol Plant. 2025 May 5;177(3):e70248. doi: 10.1111/ppl.70248 (PMC12052932; doi:10.1111/ppl.70248)
Supplement: Supplementary file 5 — Appendix S4. RNA‐seq_TPM values [file PPL-177-e70248-s004.xlsx]

## Sheet: TPM_values_CS
id	T=0h	TPM_CS_1	TPM_CS_7	TPM_CS_13	mean TPM	STDEV.P	t=1h	TPM_CS_2	TPM_CS_8	TPM_CS_14	mean TPM	STDEV.P	t=12h	TPM_CS_3	TPM_CS_9	TPM_CS_15	mean TPM	STDEV.P
ENSB:--EXBe5u1xLAqwB		1209.38	1425.69	1643.35	1426.14	177.168		2004.09	1640.54	1797.84	1814.15	148.866		1757.29	1690.49	1657.37	1701.72	41.5574
ENSB:--OjCyRGpEs6sNz		9.67646	8.48205	9.02718	9.0619	0.488233		6.2032	11.6948	5.77615	7.89137	2.69505		10.744	12.2788	11.9064	11.643	0.653643
ENSB:--lPzh88uVhpJ4E		44.8605	54.0039	51.0937	49.986	3.81405		63.3316	53.3309	53.6124	56.7583	4.64948		32.373	30.6641	29.5668	30.868	1.15469
ENSB:--nsd9Anz1htRI1		19.15	19.5205	37.9191	25.5299	8.76178		90.2079	59.7867	64.4731	71.4893	13.3737		119.056	108.751	99.9977	109.268	7.78904
ENSB:--y1lKOy0kENh-s		216.648	218.155	175.723	203.509	19.657		216.28	282.8	182.955	227.345	41.5059		157.689	165.812	161.191	161.564	3.32656
ENSB:-03_Mc8tOlnsfF8		4.30799	4.72215	3.43768	4.15594	0.535294		5.37062	5.41918	4.76343	5.18441	0.29834		6.3735	6.51881	5.16427	6.01886	0.607189
ENSB:-0OyMo9YRRrxGW5		2344.94	2567.3	2543.83	2485.36	99.7522		2348.26	2490.64	2772.96	2537.28	176.491		2416.22	2111.44	2271.57	2266.41	124.48
ENSB:-192Xt-qv2wgIcu		3.60944	3.64358	2.90494	3.38599	0.340436		3.25727	4.5237	3.33615	3.70571	0.579305		3.10238	3.03339	3.22251	3.11943	0.0781444
ENSB:-2owjxgJmAlm013		37.653	41.4454	36.0659	38.3881	2.25685		66.089	76.5975	67.2939	69.9934	4.69558		23.9008	29.3777	24.3632	25.8806	2.48006
ENSB:-4boEfxen5moorW		3.12702	2.04013	3.62897	2.93204	0.663134		4.65494	5.2217	5.18641	5.02102	0.259258		3.36028	2.80864	3.82481	3.33124	0.415358
ENSB:-4rY39wWgi_V3i0		6.30932	6.93649	6.56117	6.60233	0.257691		7.62948	11.2118	8.13051	8.99059	1.58388		11.8591	15.3711	15.9018	14.3773	1.79379
ENSB:-4tZSXn0cYKnzcI		6.29726	6.36733	5.69802	6.12087	0.300364		5.10491	6.80895	3.98369	5.29919	1.16156		6.17281	9.15893	9.19979	8.17718	1.4174
ENSB:-5bq4Ix0iowsc1x		0.0521911	0.0640949	0	0.038762	0.0278364		0.0295971	0.0422555	0.0577087	0.0431871	0.0114954		0.0659815	0.0833371	0.105144	0.0848208	0.0160224
ENSB:-64eBFXxGQufDi8		1403.08	1523.43	1819.73	1582.08	175.079		2103.19	1868.43	2030.81	2000.81	98.1598		1705.46	1240.51	1424.44	1456.8	191.189
ENSB:-6JQwLRSQHKV0O-		367.811	403.671	553.228	441.57	80.3		664.216	507.568	746.434	639.406	99.082		413.257	358.136	386.818	386.07	22.5095
ENSB:-6VA4v6OgsocmSK		12.0429	14.5038	15.3532	13.9666	1.40377		20.0322	21.437	19.1316	20.2003	0.948624		17.1355	14.6899	13.4008	15.0754	1.54885
ENSB:-7BbqIX2Ek2MwJe		0	0	0	0	0		0	0	0	0	0		0	0	0	0	0
ENSB:-7aij-DFYWN9MzL		7.21539	7.49701	7.48594	7.39945	0.130227		166.386	178.423	250.692	198.5	37.2307		12.0764	12.9547	10.9601	11.9971	0.816231
ENSB:-8M6o49uCld4DXP		26.6922	29.9426	28.9885	28.5411	1.36416		45.0973	45.1497	49.326	46.5243	1.98118		21.118	21.0956	21.9812	21.3983	0.412297
ENSB:-8qOMW-o4F4lYmA		5.89267	6.49172	4.55904	5.64781	0.80779		5.7988	8.13856	4.35973	6.09903	1.55724		4.42599	5.11973	5.18747	4.91106	0.344114
ENSB:-99OSp6JHoEuQg0		8.87663	9.26259	9.59735	9.24552	0.29448		11.2465	13.0545	12.6726	12.3245	0.778041		17.0036	17.0595	18.9176	17.6603	0.889386
ENSB:-ACf26DHnPbleex		7.20108	8.35607	10.084	8.54704	1.18465		16.5919	17.1081	17.9728	17.2243	0.569695		13.7632	15.1703	13.3813	14.1049	0.769303
ENSB:-BgOYG0lkk6v8zr		3.33284	3.26941	3.30809	3.30344	0.0261033		3.87225	4.39307	3.99977	4.08836	0.221662		3.6688	4.25093	3.75487	3.89153	0.256547
ENSB:-CMtdkwD0IQs6a8		54.0105	70.2334	70.7638	65.0026	7.77559		135.307	132.754	140.586	136.215	3.2613		83.3472	74.7894	69.0821	75.7396	5.86232
ENSB:-CV5FnTWC_tI1e0		12.5341	11.1736	11.3168	11.6749	0.610406		10.0946	11.9928	9.31983	10.4691	1.12292		15.1296	17.9661	18.4939	17.1965	1.47733
ENSB:-D3z_2Ild-js1KJ		3.94635	4.53835	2.87853	3.78774	0.686838		5.64683	6.39016	5.30241	5.7798	0.453919		5.17206	4.79667	5.90926	5.29266	0.462151
ENSB:-D5fEE_r_Tt-ODY		62.003	72.4568	90.2789	74.9129	11.6735		163.886	139.75	170.516	158.05	13.2207		108.088	92.2215	79.4247	93.2446	11.724
ENSB:-DQlLes13Cjvu3v		7.50093	7.24132	6.47985	7.07403	0.433311		5.34558	7.20963	4.54613	5.70045	1.11595		11.9271	13.792	13.8992	13.2061	0.905421
ENSB:-EMRoGroMJiYf2s		96.1707	85.2699	75.4606	85.6338	8.45879		113.53	125.903	104.748	114.727	8.6778		61.5592	54.5868	59.9754	58.7071	2.98441
ENSB:-ENork7YEnP4v41		80.8335	94.9929	72.3939	82.7401	9.32397		73.5351	99.0975	61.2789	77.9705	15.7547		84.6181	95.0931	77.6783	85.7965	7.15825
ENSB:-FT4gqaPWb3xHt1		7.71743	8.44897	8.4407	8.20237	0.342917		9.67098	10.3782	9.74047	9.92989	0.318285		8.88089	8.61605	8.40215	8.63303	0.195812
ENSB:-Fog75YCIOIdaHV		71.6614	73.7393	56.2129	67.2045	7.81842		65.4967	89.1707	59.148	71.2718	12.9191		43.6275	42.6838	37.4253	41.2455	2.72863
ENSB:-G7vGGagdT9D_eA		30.2201	31.4332	28.8612	30.1715	1.05056		13.4568	13.841	11.7261	13.008	0.919906		22.8868	22.9686	21.1673	22.3409	0.830533
ENSB:-GAVr9N0ULAcc-U		1.014	2.12429	1.25522	1.4645	0.47682		0.947108	2.51118	1.38501	1.61443	0.658817		1.99075	3.36523	3.29594	2.88397	0.632235
ENSB:-GKyctiqfOCkUAn		13.6969	14.3011	12.9519	13.65	0.55181		25.167	25.2373	23.2733	24.5592	0.909706		15.1859	15.3182	16.8003	15.7681	0.731826
ENSB:-HYaabVS_rTQtgG		16.1386	16.2943	14.7662	15.7331	0.686616		16.5678	22.001	15.6583	18.0757	2.80034		19.8062	21.9331	21.9934	21.2442	1.01716
ENSB:-INDDsG2TqB32J4		34.6837	35.8087	38.0115	36.1679	1.38213		41.3734	47.1293	42.8256	43.7761	2.44406		40.9872	37.9515	35.9572	38.2986	2.06808
ENSB:-ITgos3XlLNSnyj		6.60571	10.4103	6.63295	7.88298	1.7871		2.34731	2.29536	1.59874	2.08047	0.341292		1.89245	1.50898	1.72977	1.7104	0.157146
ENSB:-KQgFb-lIYVp5BG		3.57662	4.03756	3.95881	3.85766	0.201313		5.0961	4.56542	5.08938	4.91697	0.248594		4.13121	4.14673	4.58762	4.28852	0.211591
ENSB:-LTj5WqhN0hWOXg		6.55272	6.9918	6.1526	6.56571	0.342725		6.36438	8.24693	6.60187	7.07106	0.837099		7.08722	6.86411	7.04616	6.99916	0.0969544
ENSB:-Lkiaq3MCM67MCl		56.3778	47.9171	47.7781	50.691	4.02159		68.3395	59.291	60.8006	62.8104	3.95796		55.315	64.3658	58.4506	59.3771	3.7526
ENSB:-M4G-U2kXvnPQwF		5.88656	8.71209	4.9914	6.53002	1.58565		5.08682	8.62409	4.67305	6.12798	1.77308		5.34295	7.36809	4.79078	5.83394	1.10798
ENSB:-MJQmJEYDC2812G		49.6598	38.6599	31.9803	40.1	7.2891		17.3637	25.0998	19.9961	20.8198	3.21152		16.5481	27.6031	32.9351	25.6954	6.82457
ENSB:-MSIRkJBfA0G4oG		0.0900552	0.0737301	0	0.0545951	0.0391756		0	0	0.0331919	0.011064	0.0156468		0.0910803	0.0639099	0.103671	0.0862205	0.0165923
ENSB:-MpZOklCWEfFaUO		103.608	109.638	101.267	104.838	3.52656		135.774	135.462	142.911	138.049	3.44044		64.922	66.118	63.3846	64.8082	1.1188
ENSB:-PMqiOgCXgW4ZyP		6.76002	8.39399	7.86255	7.67219	0.68051		10.4655	12.5929	10.0185	11.0256	1.12316		6.7611	7.11627	6.2564	6.71126	0.352805
ENSB:-PVjELIlbNe8Rbk		155.149	178.328	111.449	148.309	27.7282		65.5775	86.1873	38.8182	63.5277	19.3926		31.3067	45.8103	30.3473	35.8214	7.07405
ENSB:-QAd3_9rZU5Ok3D		21.7421	27.0633	27.2794	25.3616	2.56089		50.5298	50.6259	40.394	47.1832	4.80091		28.2257	24.1615	22.8628	25.0833	2.28436
ENSB:-QLfJ4cGlb1P8xD		9.56592	9.44848	8.02714	9.01385	0.699355		14.2227	12.0634	10.2214	12.1692	1.63523		6.29208	7.21429	7.65582	7.05406	0.568156
ENSB:-S4i1KfMptBSyJY		16.9115	19.4133	17.4528	17.9259	1.07473		22.6131	32.7457	22.9904	26.1164	4.69014		27.6905	26.3026	23.1163	25.7031	1.91494
ENSB:-SLG6r8hfKKoSRy		47.9093	53.5833	42.1945	47.8957	4.64948		47.4436	57.0896	48.2942	50.9425	4.36053		36.1133	46.0631	44.9415	42.3726	4.44961
ENSB:-Skx2hMko_CWcds		64.6577	111.007	71.6923	82.4523	20.3944		24.7894	23.2603	18.9088	22.3195	2.4912		20.4252	22.1917	17.9241	20.1803	1.75082
ENSB:-Tw-f6t2hVsdREy		127.277	163.399	159.019	149.898	16.0955		156.746	199.559	153.582	169.962	20.9675		200.936	226.084	206.843	211.288	10.7371
ENSB:-UVQAxvXfYX0V1Z		93.232	108.622	130.266	110.707	15.1908		215.157	185.856	220.569	207.194	15.2495		159.046	147.191	141.756	149.331	7.21897
ENSB:-UabnJkU9NCqRlb		30.3205	34.0374	36.4997	33.6192	2.53991		52.7224	48.5495	52.7402	51.3374	1.97131		35.6727	33.356	36.2553	35.0947	1.25223
ENSB:-UiwXBMw740um_c		3.98768	4.40176	5.41648	4.60197	0.600241		5.70185	5.02498	6.53668	5.7545	0.618271		5.99468	5.13687	5.91241	5.68132	0.38645
ENSB:-VAZOEEtYOFKSrF		66.2379	68.4167	82.6596	72.4381	7.28225		166.691	122.179	149.548	146.139	18.3312		22.3507	23.9376	27.2945	24.5276	2.06094
ENSB:-VpmmHJoczaaP82		3.59616	3.72238	3.32284	3.54713	0.166758		4.65556	5.18674	3.88546	4.57592	0.534223		3.53578	3.55199	3.54552	3.54443	0.00666117
ENSB:-X4DqV_-BaB2cFG		0.693878	1.2985	0.654433	0.88227	0.294758		1.12427	1.44459	0.840305	1.13639	0.246847		0.768613	0.914509	1.06505	0.916059	0.121027
ENSB:-ZEw__DvSORoNI-		4.17282	5.62371	5.38351	5.06001	0.634958		7.71376	9.76239	7.96958	8.48191	0.911436		11.6059	15.4317	12.7892	13.2756	1.5993
ENSB:-ZHFwFnzn-YSCUb		11.4937	12.4107	11.5252	11.8099	0.42503		36.4018	34.6974	39.6354	36.9115	2.04788		16.0488	14.9661	13.7612	14.9254	0.934382
ENSB:-arZ1DJIsa0kihO		1.28599	1.89516	0.955145	1.37876	0.389325		1.12516	2.02285	1.38131	1.50978	0.37757		3.49311	3.55927	2.36868	3.14035	0.546323
ENSB:-atfmFNMRof2R6Z		1037.7	989.369	1043.23	1023.43	24.1908		1022.36	873.843	927.224	941.144	61.4269		917.23	1099.98	1146.01	1054.4	98.8006
ENSB:-bl1mauwL4hT-ug		173.152	198.706	269.008	213.622	40.5294		471.273	424.806	464.479	453.52	20.4919		213.589	161.416	166.388	180.464	23.5103
ENSB:-c6GsUFrTUjoSJi		1.06721	1.00637	1.20313	1.09224	0.0822541		1.3401	1.48122	1.28539	1.36891	0.0824998		1.2721	1.96782	2.12806	1.78932	0.371537
ENSB:-c7b3bAPA8xJqMO		1.39244	1.53076	1.32057	1.41459	0.0872263		1.46466	2.87296	1.45273	1.93012	0.666707		1.56729	1.4225	1.35736	1.44905	0.0877375
ENSB:-cRKJIP0Tcood6F		18.5774	19.9592	22.6139	20.3835	1.67499		21.5249	23.7018	25.4805	23.5691	1.61759		24.3839	25.9452	26.3834	25.5708	0.858173
ENSB:-cbue2gg32TaQek		14.697	34.5797	9.92756	19.7347	10.676		19.0332	41.647	13.1647	24.615	12.2795		28.7281	31.4031	12.7707	24.3006	8.22572
ENSB:-eEN_GBzMILRCzV		368.678	414.965	437.89	407.177	28.7872		576.71	666.585	686.528	643.274	47.767		478.586	479.923	432.004	463.504	22.2804
ENSB:-fgw8RTf0sIoylS		69.8211	81.8801	71.9297	74.5437	5.25862		313.482	243.916	449.178	335.525	85.2354		69.2067	58.5594	60.1794	62.6485	4.68426
ENSB:-fpfN03hx5ur2Yu		10.7166	12.2879	11.6415	11.5487	0.644848		13.7669	15.9364	11.3054	13.6695	1.89183		5.19808	5.52935	4.97252	5.23332	0.228686
ENSB:-gbcZKaFU7hoxOV		25.9811	25.4878	29.9613	27.1434	2.0027		36.747	35.0377	28.2922	33.359	3.65007		33.0501	32.4134	36.2585	33.9073	1.68272
ENSB:-ghqRIkyVoNe80o		54.2839	50.9916	47.7325	51.0026	2.67463		35.1492	43.1854	34.1563	37.497	4.04267		69.1699	66.4066	63.1339	66.2368	2.46715
ENSB:-hJx9VBKLCC9_OV		0.133609	0.0615311	0.0826965	0.0926123	0.0302495		0.0757687	0.108174	0.147734	0.110559	0.0294282		0.118239	0.160007	0.0576789	0.111975	0.0420095
ENSB:-i_WWoMcZ0y0TiK		125.322	128.902	111.426	121.883	7.53733		108.794	126.523	96.78	110.699	12.2171		109.056	126.743	116.723	117.508	7.24192
ENSB:-iqfm8oH7XMG_S6		474.32	566.474	744.636	595.143	112.203		934.465	648.134	1063.15	881.917	173.457		956.994	600.055	504.752	687.267	194.654
ENSB:-jJt2XPqn78dQZY		17.7151	15.5397	15.0257	16.0935	1.16571		20.7301	22.9939	21.5571	21.7604	0.9353		18.7226	15.7649	14.459	16.3155	1.78362
ENSB:-jQKq5ua7MB4L-E		0.706587	0.433873	0.437337	0.525932	0.12775		1.06853	0.762766	1.04172	0.957671	0.138253		1.42926	0.877532	1.3557	1.22083	0.244599
ENSB:-jRxFWl-JuYCfqu		12.7434	14.3789	16.5757	14.566	1.5701		11.8855	17.8068	10.4428	13.3784	3.18628		26.6929	30.0233	28.3723	28.3628	1.35961
ENSB:-koWcTXghVJ6O3P		12.4075	13.5537	17.5653	14.5088	2.21134		19.8257	23.3099	21.223	21.4529	1.43168		21.6309	27.5833	25.9627	25.059	2.51269
ENSB:-l4bf6Vf-2ypmG8		4.65488	4.8972	4.45611	4.6694	0.180363		8.81675	9.77358	8.74988	9.1134	0.467612		7.97199	10.1581	7.68078	8.60363	1.1056
ENSB:-lCunw4RZwELJOC		17.7853	17.5826	20.7645	18.7108	1.45455		21.3509	23.6269	21.8808	22.2862	0.972393		25.9017	23.7112	21.5515	23.7214	1.77598
ENSB:-lXGaV7Ai2wo3ih		12.0583	11.1508	12.2391	11.8161	0.47615		21.576	20.4217	18.7623	20.2533	1.15484		13.1118	14.3409	12.7007	13.3845	0.6968
ENSB:-loK1BH03B7NXth		44.568	48.7239	44.8271	46.0397	1.90102		39.5891	45.3369	39.3768	41.4343	2.76091		38.322	41.2377	36.3396	38.6331	2.01173
ENSB:-mT3WkCqRzIoJTr		5.76653	7.5706	6.53188	6.623	0.739322		15.2337	18.9229	15.032	16.3962	1.78857		11.9224	11.8208	10.8682	11.5371	0.474819
ENSB:-mgqnu83EwlmAcG		2.06329	2.1197	2.6278	2.27027	0.253864		3.7915	3.34101	3.04921	3.39391	0.305338		3.76223	3.43188	3.69992	3.63134	0.143317
ENSB:-nT3CZn1JWi-nA9		12.6022	14.6206	12.6111	13.278	0.949381		16.0226	14.6825	17.1894	15.9648	1.02425		7.50894	6.60493	6.51232	6.8754	0.449574
ENSB:-o16MUWBsDRNeHo		33.8483	31.1851	26.7824	30.6053	2.91362		51.682	44.2223	41.225	45.7097	4.39671		18.3596	18.6372	17.7734	18.2567	0.360068
ENSB:-ohDCDsbkwSHCMS		1.14133	1.16522	1.85541	1.38732	0.331134		2.21465	2.60516	3.01053	2.61011	0.324936		4.97887	4.21576	3.57759	4.25741	0.57283
ENSB:-okQNGhJ3SXgg1i		61.9234	58.4942	62.0693	60.8289	1.65199		70.0519	71.8907	67.7386	69.8937	1.69876		65.7126	69.5296	72.5549	69.2657	2.7996
ENSB:-oxiyYjdnEae__H		1.1046	1.57073	1.43934	1.37156	0.19624		1.05501	1.64743	1.51065	1.40436	0.253264		2.11675	1.73285	1.97435	1.94132	0.158459
ENSB:-pSw5PVpsdzp9_q		7.63343	7.52047	6.67243	7.27544	0.428878		8.15127	8.10836	7.74685	8.00216	0.181376		5.64508	5.23995	5.56873	5.48459	0.175772
ENSB:-pXzN9CWgVVsFmg		7.68378	7.92089	7.45136	7.68534	0.191686		8.98449	11.6769	9.82061	10.1607	1.12517		10.9096	11.7454	10.8066	11.1539	0.420384
ENSB:-qdLTMCeuFpoj1W		13.3821	14.0293	12.4097	13.2737	0.665614		11.1321	15.2137	11.5745	12.6401	1.82873		15.185	13.9476	14.0098	14.3808	0.569205
ENSB:-rS4joSa71oeEjp		16.0273	16.0264	14.6644	15.5727	0.642278		16.9565	18.3616	15.13	16.816	1.32302		14.9604	14.1953	15.0595	14.7384	0.38617
ENSB:-rjdpTrbxtE-LK1		6.91737	6.28242	6.75077	6.65019	0.268798		8.92206	8.51799	8.66257	8.70087	0.167168		7.53303	8.11712	8.09289	7.91435	0.269815
ENSB:-sImigeJI7Wlp-I		12.8455	13.0055	14.2008	13.3506	0.604695		22.1387	21.6801	20.1661	21.3283	0.842844		15.221	14.8201	15.307	15.116	0.212179
ENSB:-sgmrurjE2nynjl		11.7853	13.7284	15.0395	13.5177	1.33682		27.2249	26.9134	21.4058	25.1814	2.67276		14.8643	15.2208	12.2305	14.1052	1.3336
ENSB:-smtX-GeQfdY_PD		17.8389	19.8096	26.9558	21.5348	3.91674		38.64	34.8194	43.0497	38.8364	3.36288		14.386	11.4914	13.1682	13.0152	1.18667
ENSB:-tnmygm5xPk7qfI		32.0039	34.8269	36.6993	34.51	1.92995		51.8153	48.1238	48.6609	49.5334	1.62842		34.2852	33.8616	33.318	33.8216	0.395893
ENSB:-u5OOBQ8uaguQFk		33.7355	34.9261	29.501	32.7209	2.32806		31.7975	37.0395	31.1815	33.3395	2.62834		30.4276	34.8767	34.1517	33.152	1.94903
ENSB:-uDa41z8qgwxlKz		51.7799	55.4587	57.6042	54.9476	2.40508		61.8745	65.0451	68.1841	65.0346	2.57589		68.073	66.5862	64.0104	66.2232	1.6783
ENSB:-vu-BlEHZPRqaB7		0.628077	0.915954	0.923268	0.822433	0.137463		1.55828	1.14415	1.17193	1.29145	0.189014		0.873437	0.501447	0.858611	0.744498	0.17197
ENSB:-vzvV_y7ii5oBge		60.7186	66.3458	88.3644	71.8096	11.9293		129.168	70.8717	117.943	105.994	25.2546		33.8344	27.7395	28.2957	29.9565	2.75147
ENSB:-wDMOI_5pSLOiFi		132.774	153.059	188.393	158.075	22.9818		211.239	163.323	216.391	196.984	23.8947		194.37	175.627	161.913	177.303	13.3035
ENSB:-wm63QyUgU22nGl		11.5697	12.2495	12.1303	11.9831	0.29638		18.2716	19.4156	16.9214	18.2029	1.0194		14.8572	13.6596	14.4087	14.3085	0.494012
ENSB:-xTAtEwW9_IjpjY		25.7116	27.673	29.9625	27.7823	1.73716		53.6839	53.8848	57.5397	55.0361	1.77217		32.5157	29.3237	29.7761	30.5385	1.41021
ENSB:-xlaw_pw76NJ8qA		90.8791	79.1363	84.3649	84.7934	4.80352		164.886	122.247	138.767	141.967	17.5539		42.4412	49.7084	50.5903	47.58	3.65145
ENSB:-yEC740tFjN_zbi		2.937	2.85238	3.13485	2.97474	0.118364		4.01092	3.96719	3.93511	3.97107	0.0310702		4.75118	3.38967	3.25169	3.79752	0.676692
ENSB:-zhzeTncWy8hkgS		382.721	368.889	470.72	407.443	45.0981		632.952	437.386	627.042	565.793	90.8294		134.791	172.865	197.185	168.28	25.678
ENSB:0-zGq8nMx58yCOh		26.7758	23.7892	20.3436	23.6362	2.62815		18.9228	23.3733	19.7262	20.6741	1.9366		19.1176	20.7538	23.0912	20.9875	1.63062
ENSB:00FUZ5ZcD2lyt-H		23.5293	19.6761	21.4514	21.5523	1.57468		89.8569	96.0513	57.1316	81.0132	17.0752		17.7764	19.0863	18.7087	18.5238	0.550511
ENSB:0185O1A5i4Ka22E		94.9601	113.296	86.9942	98.4169	11.0125		49.4269	103.201	51.8967	68.1747	24.7875		73.6004	91.9331	82.8816	82.805	7.4845
ENSB:03-Z83_yJNtHL1P		23.6265	25.8516	28.7003	26.0595	2.07657		51.3897	46.8624	48.0166	48.7562	1.92085		28.4661	27.7833	26.1989	27.4828	0.94965
ENSB:03CZhfg4zvVmHtp		12.8057	13.6896	13.6607	13.3853	0.410058		15.2836	16.6299	14.9882	15.6339	0.714506		23.3222	27.0599	25.7569	25.3797	1.54901
ENSB:03FiIXNOvl0KLa5		7.64568	9.22363	8.02643	8.29858	0.672324		11.9503	15.7489	10.6944	12.7979	2.14874		11.6674	13.5457	12.4717	12.5616	0.769453
ENSB:079rgfCOb49-8Ls		2.45636	3.50768	1.23042	2.39815	0.930598		1.64566	2.71949	0.871659	1.7456	0.757675		1.09772	1.04593	0.841749	0.995133	0.110501
ENSB:08khakQ06xAttpo		7.88646	8.60659	8.53941	8.34415	0.324795		12.4105	13.7184	12.0586	12.7292	0.71409		12.5843	10.8885	10.9958	11.4895	0.775376
ENSB:098lKhc7vXryEt8		1.53094	1.4843	2.09462	1.70329	0.277367		1.4622	2.73993	1.33641	1.84618	0.634061		1.22239	0.686191	0.927585	0.94539	0.219266
ENSB:0ApsT4yXt0x-_Cn		40.9161	47.2939	53.5825	47.2642	5.17107		28.3193	39.0441	30.8531	32.7388	4.57691		64.9023	66.1388	68.9858	66.6756	1.70977
ENSB:0Bucw5LK61z26Qo		3.14906	2.92938	1.51524	2.53123	0.723988		2.89526	3.28649	2.10538	2.76238	0.491257		0.899392	1.34757	1.86679	1.37125	0.395294
ENSB:0D4s3I0HCumtFfD		65.7647	77.1922	74.5598	72.5056	4.88616		110.259	99.4782	104.469	104.736	4.40533		89.8273	87.515	85.2755	87.5393	1.85832
ENSB:0DeEtbkzye1RdgA		132.647	112.953	131.543	125.715	9.03483		228.216	166.863	190.89	195.323	25.2426		41.1177	54.1423	55.9076	50.3892	6.59545
ENSB:0E6htAmFooWsC_J		24.2813	27.5845	36.4723	29.446	5.14809		53.0148	57.447	60.6146	57.0255	3.11687		41.9811	34.8141	35.5342	37.4432	3.22227
ENSB:0E9w5hIl7nlBs48		38.8709	47.8054	35.4297	40.702	5.21565		17.5966	23.3085	13.1914	18.0322	4.14179		16.9376	17.6485	18.054	17.5467	0.461405
ENSB:0EIySE5XPSBCiA1		45.169	60.72	68.3092	58.0661	9.63155		117.958	122.458	119.127	119.848	1.90637		94.0612	90.8162	84.6744	89.8506	3.89251
ENSB:0EJaPfxs6qrwLDo		8.90804	10.1495	9.99628	9.68462	0.552677		8.429	11.0533	8.66391	9.38207	1.18562		16.7683	19.2475	19.9143	18.6434	1.35353
ENSB:0FD5_IY36UF2Z-r		16.6165	19.7412	23.8947	20.0841	2.98122		33.0483	33.8522	36.7942	34.5649	1.61015		30.456	26.3366	26.0621	27.6182	2.00976
ENSB:0GOof9aPxf46At3		17.0917	13.3292	13.8175	14.7461	1.6705		27.9373	23.2359	20.5156	23.8963	3.06569		14.1779	12.3444	11.7582	12.7602	1.03068
ENSB:0Ge6L7sSyIX9IAZ		16.4117	17.7859	15.4264	16.5413	0.967637		17.4678	21.7159	18.7899	19.3246	1.775		18.8901	18.6764	19.2103	18.9256	0.219403
ENSB:0GqeMMmARU4KTNL		4.04605	3.98406	4.42197	4.15069	0.193484		6.73875	7.43696	4.27227	6.14933	1.35754		2.94927	3.49222	3.31501	3.25217	0.22607
ENSB:0HC_2WeO95wcNyh		5.27756	6.87097	6.96718	6.37191	0.774815		6.49716	11.0338	7.31284	8.28125	1.97459		14.7461	16.5519	12.0933	14.4638	1.83109
ENSB:0HTXk2DEeMnW-gZ		164.727	171.377	184.535	173.546	8.23061		341.328	304.196	396.604	347.376	37.967		167.973	167.153	166.479	167.202	0.610787
ENSB:0HaEDV1QpkWtviX		358.657	179.397	213.943	250.666	77.6528		268.189	118.721	144.841	177.251	65.1817		41.3273	50.4615	59.217	50.3353	7.30401
ENSB:0Hwyrz18e1Boygr		41.3049	48.1484	36.635	42.0294	4.72818		37.9471	50.729	31.7482	40.1414	7.9027		49.8348	58.8959	52.7323	53.821	3.77846
ENSB:0KKagIYJIN8mnAH		61.3876	46.8555	18.7655	42.3362	17.6914		25.8412	22.2623	13.5091	20.5375	5.18017		8.83479	7.22182	6.56585	7.54082	0.953361
ENSB:0KLZIwG9HtbTmpK		2.36599	3.80296	3.83333	3.3341	0.684663		3.3938	4.67627	3.69335	3.92114	0.547782		4.36357	3.81499	3.20438	3.79431	0.473463
ENSB:0Lf1rOppUaMJRmv		9.20781	9.1281	8.37702	8.90431	0.37427		7.07128	10.7782	7.65434	8.50128	1.62753		13.1274	14.0296	14.6612	13.9394	0.629401
ENSB:0N8CDPippSzU3B6		93.1347	103.833	109.097	102.021	6.64123		111.217	136.728	134.882	127.609	11.6154		167.75	146.152	138.958	150.954	12.2348
ENSB:0NBwgT3o_4VKtq7		8.14037	9.53025	7.88112	8.51725	0.724077		14.9806	14.3354	12.3807	13.8989	1.10538		6.55119	6.7436	7.11042	6.80173	0.231977
ENSB:0NMTLJrflY4ORb6		71.2596	97.0489	70.8036	79.704	12.2661		48.3318	56.5823	46.7	50.538	4.32553		23.1297	27.2177	23.9833	24.7769	1.76074
ENSB:0NrI-dJ_zkeUXKj		82.0965	83.2959	69.2399	78.2108	6.36224		57.6256	74.3032	43.5742	58.501	12.5604		70.2156	77.9202	65.996	71.3772	4.93683
ENSB:0Ol9i1Yo6MQekCM		1.38338	1.0873	0.547989	1.00622	0.345831		0.690362	0.806418	0.673036	0.723272	0.0592169		0.615615	0.471239	0.700718	0.595857	0.0947202
ENSB:0OzvuxjScmqGjcF		15.2923	16.5442	17.5627	16.4664	0.928487		24.2124	34.1868	24.996	27.7984	4.52862		21.4461	23.9991	22.3383	22.5945	1.0579
ENSB:0Qze4k7VzA0GSor		20.0414	16.6647	15.764	17.49	1.84116		14.4434	19.2685	20.0826	17.9315	2.48876		22.5921	16.6674	26.1958	21.8184	3.92824
ENSB:0R14GBily4OlMAn		15.8472	13.6633	14.1767	14.5624	0.932359		19.6464	20.5799	19.0767	19.7676	0.619633		17.4892	15.8896	13.2751	15.5513	1.73696
ENSB:0SmO9DJyCOVwESd		12.2374	17.4034	13.9516	14.5308	2.14842		15.0104	18.4946	15.2017	16.2356	1.59926		16.8079	19.7173	17.7401	18.0884	1.21301
ENSB:0T8KnVvFnprjvU0		4.09963	4.41007	4.27358	4.26109	0.127047		6.60751	6.81306	6.45872	6.62643	0.145274		6.50001	5.77505	4.57754	5.61754	0.792712
ENSB:0TmNrBIQYaH5t0x		39.1586	42.3302	43.0571	41.5153	1.69265		54.8228	58.5752	48.9475	54.1151	3.96221		45.8533	49.7272	47.7315	47.7706	1.58174
ENSB:0VOu17ifwdJ9kZ1		1198.37	1336.41	1448	1327.59	102.102		3601.85	3319.56	2739.06	3220.16	359.174		924.156	1143.9	1209.37	1092.48	121.984
ENSB:0Vo3ZBHmooMkHGQ		10.9139	10.7574	9.46588	10.379	0.648851		11.6131	15.7365	10.1175	12.489	2.3761		14.2825	18.4476	17.1971	16.6424	1.74505
ENSB:0W1BDOVJav4vemq		0.370388	0.727787	1.1004	0.732858	0.298047		1.05022	1.13953	1.18768	1.12581	0.0569509		1.16127	1.45885	1.535	1.38504	0.161253
ENSB:0Wzl447_LuWP9an		38.5495	38.8352	41.9414	39.7754	1.53604		79.9724	82.8429	60.4408	74.4187	9.95308		63.3941	64.9209	57.6395	61.9849	3.13521
ENSB:0YaP1Tcpm3NaPCx		0.0570536	0.0350332	0	0.0306956	0.0234931		0.0323546	0.0923846	0.0946279	0.0731224	0.0288417		0.0288515	0.121469	0.0656799	0.072	0.0380739
ENSB:0Z4tAg7DEyJ7A1T		106.629	128.97	142.22	125.94	14.6871		242.184	215.394	204.196	220.591	15.9381		130.444	124.526	113.123	122.698	7.18843
ENSB:0Z6SNt7DX4D_3FQ		22.1603	24.4729	15.9033	20.8455	3.61994		40.5297	53.4015	20.2993	38.0768	13.6248		7.92247	9.00411	9.37015	8.76558	0.614612
ENSB:0ZWNnJuMhaIFdyJ		1.90148	1.58074	1.01395	1.49872	0.366943		0.696758	1.18423	0.938042	0.939676	0.199013		1.12429	1.24563	1.31339	1.22777	0.0782256
ENSB:0Z_3JT1mwRw_T6B		7.73622	9.22258	10.3615	9.10678	1.0749		15.5965	15.7687	16.8878	16.0843	0.572483		18.2689	17.9653	15.6427	17.2923	1.173
ENSB:0a6c3V8meTz9rBR		69.1907	55.4058	49.6086	58.0683	8.21305		138.483	89.6463	112.622	113.584	19.9491		39.3743	32.9176	29.8147	34.0355	3.98196
ENSB:0ai_P9nuHEch6zL		101.207	98.4528	110.405	103.355	5.11059		134.126	128.833	128.267	130.409	2.63893		112.317	100.71	105.491	106.173	4.76294
ENSB:0bqVUIloTNRSUvi		1.66745	2.15555	3.22293	2.34864	0.649532		2.82021	3.6948	2.29658	2.9372	0.576781		8.84639	7.44265	5.55665	7.2819	1.34783
ENSB:0ceOXfEYv04ghNu		0.192225	0.244499	0.161468	0.199398	0.0342746		0.256951	0.155632	0.227729	0.213437	0.0425801		0.201357	0.219242	0.150161	0.190253	0.0292751
ENSB:0eU92oNFKkOM1T1		14.1317	14.9376	15.4318	14.8337	0.535798		10.7616	14.7922	10.4916	12.0151	1.96677		21.3368	20.3086	20.8584	20.8346	0.420102
ENSB:0fOzz-cBsHVrkBc		43.1404	46.3543	39.5494	43.0147	2.7795		65.1933	66.543	49.32	60.3521	7.8203		25.5379	25.3209	23.0884	24.649	1.10712
ENSB:0gDmlV8UolXkQ9L		3.49112	4.66716	3.8102	3.98949	0.496574		6.56549	8.97834	6.49154	7.34512	1.15526		5.28774	5.6118	4.85613	5.25189	0.309539
ENSB:0giF9-L73Xx2zie		49.1555	62.6536	48.4026	53.4039	6.54775		46.0371	50.9533	30.6761	42.5555	8.63646		44.6306	39.8396	27.0078	37.1593	7.43993
ENSB:0hDNRifDIQso6fs		117.934	115.558	99.8964	111.13	8.00219		140.468	152.186	110.684	134.446	17.4701		138.469	140.305	116.912	131.896	10.6213
ENSB:0iinEiv6HygH2MZ		41.287	45.0041	44.1066	43.4659	1.58369		60.9327	70.886	63.4662	65.095	4.22349		54.8488	52.5193	54.4446	53.9376	1.01634
ENSB:0jVWMc19fjPtdrV		1.85587	1.35829	1.85645	1.6902	0.2347		1.84976	1.60881	1.72043	1.72633	0.0984552		1.09966	1.17738	1.27325	1.18343	0.0709998
ENSB:0keN-MTWBOcT_uw		16.1705	15.8635	14.6083	15.5474	0.675805		5.49849	13.3246	7.44121	8.75475	3.32725		39.0962	61.725	82.9435	61.2549	17.9037
ENSB:0kmpuL4yLeuyWlq		641.785	470.465	431.371	514.54	91.3802		421.608	513.151	427.491	454.083	41.8359		589.683	786.94	833.658	736.76	105.734
ENSB:0l3POm6VuR2Vnpc		7.27534	6.8383	5.63507	6.58291	0.693561		4.60982	8.75324	6.02213	6.46173	1.71987		6.4538	7.31203	6.59734	6.78773	0.37534
ENSB:0lKJ85quSg-P7sf		112.065	137.321	91.9283	113.771	18.5707		14.4653	23.6839	10.2739	16.141	5.60136		11.041	19.594	11.3065	13.9805	3.97082
ENSB:0ldPbox8s6y9Ru8		9.48815	9.1529	7.50675	8.71593	0.865905		9.68517	12.6028	8.01287	10.1003	1.89666		7.62129	8.68036	7.18684	7.8295	0.62725
ENSB:0mM0_4hYe8CqOB5		14.694	11.5805	9.67082	11.9818	2.07022		10.0028	12.7244	10.3423	11.0232	1.21088		15.0773	15.4307	12.9107	14.4729	1.11403
ENSB:0mRdXmBOjCxK6W0		11.7837	11.9618	11.7201	11.8219	0.102325		6.78727	9.97373	7.54223	8.10108	1.35956		17.5766	19.5564	17.822	18.3183	0.881181
ENSB:0o887KwE0qJZ5UU		163.753	168.736	138.468	156.986	13.2509		5.79329	6.4639	4.31898	5.52539	0.895917		3.29932	4.11233	3.36011	3.59059	0.369763
ENSB:0pT67PnktiaKh_G		68.2474	65.2356	57.3942	63.6257	4.57472		48.6932	55.6086	49.8294	51.3771	3.02787		55.8716	60.1793	64.0749	60.0419	3.3504
ENSB:0qcJFYMdvLC4d68		9.54993	10.3433	10.8554	10.2495	0.537058		36.2817	37.0514	46.2088	39.8473	4.50923		14.3871	12.3405	12.5516	13.093	0.919065
ENSB:0ql7kn7sOpkfS5g		5.29554	4.93145	5.53005	5.25235	0.246276		30.7137	32.3691	42.6388	35.2405	5.27484		6.04116	6.13142	5.2439	5.80549	0.398815
ENSB:0rqDdLr3HEgLP4Y		128.372	124.897	132.651	128.64	3.17099		180.123	158.477	174.691	171.097	9.19481		60.3862	63.5803	58.9894	60.9853	1.92151
ENSB:0ryX8XnV8WklEXa		3.93277	3.34368	3.2342	3.50355	0.306776		2.86968	3.87435	2.21988	2.98797	0.680591		3.75502	4.18648	5.76214	4.56788	0.862643
ENSB:0sQ3Dw8qV0N3ewf		36.9241	41.5538	35.7505	38.0761	2.50531		50.2369	47.1008	45.7626	47.7001	1.87511		37.082	33.257	34.3521	34.897	1.60841
ENSB:0se1CKh6f0Fk0BH		601.581	825.881	898.484	775.315	126.374		803.613	916.889	854.198	858.234	46.3327		950.355	922.135	777.223	883.238	75.8437
ENSB:0smwoA9ZR1YY-4B		71.6845	87.9683	108.53	89.3941	15.0756		111.812	122.919	120.677	118.469	4.79562		128.46	107.836	90.3918	108.896	15.5592
ENSB:0ssFeh1rI2YNxew		360.926	455.485	352.494	389.635	46.69		532.802	760.114	320.129	537.681	179.656		346.016	357.366	324.716	342.699	13.5341
ENSB:0sw272YOKM8hGZc		1466.5	1224.11	1321	1337.2	99.6157		615.842	620.547	792.545	676.311	82.2117		807.515	1066.73	1291.31	1055.19	197.678
ENSB:0t7277Vn7iOb3zS		0	0.457326	0	0.152442	0.215585		0	0.602997	0	0.200999	0.284256		0	0	0.857389	0.285796	0.404177
ENSB:0t8rhzI9r0HSoB9		19.0121	13.6418	20.2904	17.6481	2.88057		11.3035	14.7143	12.6732	12.897	1.40142		38.7645	40.005	47.2919	42.0205	3.76171
ENSB:0t9R-9O2FikBcRS		10.2512	8.48309	8.41437	9.04954	0.850137		7.16772	7.25848	7.15034	7.19218	0.0474159		7.0977	6.53185	6.42928	6.68628	0.293922
ENSB:0td03lhIBq5TGwb		0.585185	0.914651	0.856101	0.785312	0.143516		0.744156	1.26342	0.745088	0.917556	0.244565		0.878802	1.11373	1.08194	1.02483	0.104068
ENSB:0uqdtyMox_p5PZw		4.96057	5.72064	5.27062	5.31727	0.312048		7.72095	9.01169	6.99404	7.9089	0.834354		4.80214	4.17575	4.27118	4.41636	0.275555
ENSB:0uur9qOyfQ3W8XT		27.5194	24.5566	32.6117	28.2292	3.32655		57.1796	41.0703	48.4483	48.8994	6.58433		46.1034	51.1461	45.5781	47.6092	2.51013
ENSB:0vQxumD4ul_8b3g		19.9574	21.4857	21.921	21.1214	0.841988		27.3791	34.7314	29.6063	30.5723	3.0783		18.3489	16.0198	16.8338	17.0675	0.965115
ENSB:0vhHOITRTliNCp-		1.88746	1.93163	1.86917	1.89608	0.0262181		2.64023	3.56567	1.4609	2.5556	0.861349		2.60889	1.94225	1.59341	2.04818	0.421279
ENSB:0w1-u0V-FgZkazK		4.50003	5.12759	4.99625	4.87462	0.270251		4.99863	7.88769	4.5654	5.81724	1.47467		4.64509	4.2471	4.53954	4.47725	0.168345
ENSB:0xpgYSwnDejJCbB		11.8353	14.6794	14.1041	13.5396	1.22778		20.3689	25.4573	20.346	22.0574	2.40411		17.836	18.8669	14.8449	17.1826	1.70574
ENSB:0xtpJrEQVMzSkz3		1.71465	1.42889	1.28869	1.47741	0.177251		1.38909	1.18991	1.48965	1.35622	0.124556		0.80515	1.23857	0.845957	0.963227	0.195411
ENSB:0xzhME8Xcc8Y4Bf		74.9777	80.2058	86.1336	80.439	4.55738		130.097	123.082	130.463	127.881	3.39664		91.8103	90.2529	87.821	89.9614	1.64164
ENSB:1-R0_EQIO46ej_Z		5.07266	6.39801	7.5098	6.32682	0.996232		10.6126	10.2675	8.5271	9.80237	0.912691		9.53284	9.19444	8.20705	8.97811	0.562454
ENSB:1-RtXZOeXxpZeZZ		146.179	150.051	132.583	142.938	7.49029		63.6471	74.095	68.7688	68.837	4.26562		115.47	111.908	107.778	111.719	3.14296
ENSB:105-Ei3RoyoZblp		91.7192	106.493	83.3291	93.8472	9.57566		61.8872	55.4997	62.6079	59.9983	3.19452		55.8798	57.8666	55.5554	56.4339	1.02167
ENSB:115BjuK4LElvpKF		40.757	43.4157	45.8685	43.3471	2.08732		60.7181	59.3156	53.7839	57.9392	2.99351		37.7119	41.3621	43.2196	40.7645	2.28789
ENSB:12m-vI0HqmgEe-q		5.42787	6.36676	6.80524	6.19996	0.574544		8.73444	9.74693	8.63065	9.03734	0.503541		7.14359	6.85216	6.7025	6.89942	0.183148
ENSB:13DS0Q1YfqQ89I3		45.1942	48.3646	49.8204	47.7931	1.93137		51.809	50.5062	48.7287	50.348	1.26249		34.934	33.6693	32.2685	33.6239	1.08866
ENSB:13eCd4DabgJyEF_		2.1788	2.35648	1.88491	2.14006	0.194456		3.41189	4.06928	2.65553	3.3789	0.577632		1.90311	1.68681	1.62465	1.73819	0.119347
ENSB:148zbwbyTDFxwp3		33.6282	35.5419	42.9325	37.3675	4.01181		314.437	173.393	378.216	288.682	85.5788		38.4175	36.3334	34.0773	36.2761	1.77233
ENSB:170EXOttVGfVc0k		7.9875	9.72756	9.55804	9.09103	0.783379		6.71898	10.5626	7.13915	8.14026	1.72145		23.6294	25.6501	23.2945	24.1913	1.04053
ENSB:17y5A4z0DAZ2Zko		22.2889	26.0613	24.5103	24.2868	1.54817		25.3687	34.3244	26.3294	28.6742	4.01454		27.4815	30.4295	28.2528	28.7213	1.24826
ENSB:184ZqJC_OrciIMg		114.29	135.694	127.593	125.859	8.82352		139.243	162.04	142.292	147.858	10.1049		101.031	97.9702	98.2205	99.0738	1.38755
ENSB:194E42QMzWuTry0		839.365	875.802	874.856	863.341	16.9582		700.877	632.913	801.298	711.696	69.1671		764.628	942.823	1049.1	918.849	117.365
ENSB:19EPsV33v-pmjVf		22.9946	25.8219	21.476	23.4309	1.80083		26.4262	33.034	22.3887	27.2829	4.38794		24.136	27.1581	21.9218	24.4053	2.14617
ENSB:1A1UL8sZGnH3WXl		79.2786	59.832	68.7263	69.2789	7.94866		142.671	99.4512	105.866	115.996	19.0432		40.5914	36.3967	36.7515	37.9132	1.89934
ENSB:1ARaRpO1T5lgcAr		18.4781	21.4071	19.6212	19.8355	1.20533		20.3034	24.4555	19.4159	21.3916	2.19661		19.8983	23.2631	21.4932	21.5515	1.37428
ENSB:1AlS9WKFHMmUUeM		18.4993	37.696	42.3459	32.8471	10.3215		100.093	111.303	109.873	107.09	4.98132		55.223	54.6178	57.001	55.6139	1.01147
ENSB:1Br1J_KbIJcZHwe		5.81278	6.16913	6.48489	6.1556	0.274557		7.16251	10.1096	8.33169	8.53461	1.21168		10.9595	9.931	8.75698	9.8825	0.899837
ENSB:1BxieyHxhlYjtpc		105.406	103.109	107.405	105.307	1.75536		84.5005	104.521	87.9637	92.3285	8.73678		117.62	127.603	142.899	129.374	10.3958
ENSB:1CZHxuqJqDG8e-n		17.9885	23.9715	18.4775	20.1458	2.7125		33.425	40.9033	36.8181	37.0488	3.05735		25.548	19.149	20.7083	21.8018	2.72441
ENSB:1DCu95XSg4RqjYD		10.2995	20.0114	7.86422	12.725	5.2473		15.8456	26.8087	9.12281	17.259	7.28908		6.96764	15.0625	11.0652	11.0318	3.30482
ENSB:1DHOwrpvwVyh8WT		30.7542	32.1949	30.5065	31.1519	0.744426		38.5535	44.6766	38.3574	40.5292	2.9338		24.3491	24.3878	25.6563	24.7978	0.607321
ENSB:1DIQ4EFS26HCgws		36.2443	37.4175	37.4272	37.0297	0.555351		52.0733	50.8487	46.807	49.9097	2.25015		42.7821	39.4278	41.5451	41.2517	1.38504
ENSB:1DhdG0bZkjY5Ppi		193.067	235.319	169.015	199.134	27.4062		158.609	221.14	151.417	177.056	31.3105		72.887	89.8014	83.1962	81.9615	6.96025
ENSB:1F4rLHY-2L_-srr		13.7519	17.5079	19.1266	16.7955	2.25129		23.6668	29.9198	21.4289	25.0052	3.59326		18.473	18.3412	17.1759	17.9967	0.582894
ENSB:1FQChCoUFN4xoCC		1.48058	1.3235	1.04731	1.2838	0.179096		0.9253	1.17426	0.946625	1.01539	0.11267		1.42613	1.05073	1.18267	1.21984	0.155492
ENSB:1GW6GDuPdj4BU9M		7.20791	8.6447	6.1611	7.3379	1.01808		82.899	29.2622	31.32	47.8271	24.8138		3.41272	4.87913	2.96733	3.75306	0.81675
ENSB:1Gz-2d7uNGbfOQh		9.17373	11.1054	10.2956	10.1915	0.792005		15.3439	17.9759	14.2615	15.8604	1.55975		11.011	10.6395	9.73892	10.4632	0.534102
ENSB:1HTlhLhpf1zTQGZ		0.252815	0.534712	0.382503	0.39001	0.115206		0.700918	0.727776	0.481435	0.63671	0.110342		0.468771	0.553202	0.776108	0.59936	0.129645
ENSB:1HqGOvmmFhq9b9_		19.3223	23.1881	20.8177	21.1094	1.59163		15.601	20.9587	14.2092	16.923	2.90974		35.1197	33.2361	29.1866	32.5141	2.4754
ENSB:1HtAlQnUdubR1Jv		189.51	205.873	205.886	200.423	7.71649		235.605	287.298	256.957	259.953	21.2099		269.644	229.467	219.68	239.597	21.6187
ENSB:1I-96YS6gUsAuzv		94.174	122.146	142.597	119.639	19.8481		202.488	213.216	201.481	205.729	5.31042		155.395	133.507	124.643	137.848	12.924
ENSB:1I76ZaxZj4w6dxa		1901.68	1582.32	1371.7	1618.57	217.878		473.441	1005.46	544.315	674.404	235.871		1900.76	2851.93	2706.54	2486.41	418.351
ENSB:1IJKufPxRjITRqx		20.5009	25.9958	21.1305	22.5424	2.45541		27.9974	36.732	24.0479	29.5924	5.29967		29.3174	35.0939	30.6214	31.6776	2.4737
ENSB:1K33MNrTnpLFcpD		15.6596	16.255	13.0911	15.0019	1.37286		13.5513	16.7949	12.4054	14.2506	1.85895		12.1355	12.6106	11.7256	12.1572	0.361662
ENSB:1L3ux_HsGRVNqN_		4.32745	5.26433	3.58811	4.3933	0.685894		5.18594	6.31316	4.46896	5.32269	0.759074		5.03735	5.30197	4.37078	4.90336	0.391782
ENSB:1Ljq8q7W2Fc8wXm		1.46229	2.52931	2.72797	2.23985	0.555772		2.10233	3.30161	2.70998	2.70464	0.489621		6.3115	6.79652	6.06965	6.39255	0.302227
ENSB:1MXidLCwc-qq0F1		5.2539	5.10623	3.89794	4.75269	0.6074		5.03151	6.25381	5.54003	5.60845	0.501341		4.73307	5.1669	4.72647	4.87548	0.206082
ENSB:1O0pp9feBnJSQxg		16.5482	21.0975	15.4287	17.6914	2.45143		19.4446	27.988	19.1311	22.1879	4.10326		18.8818	20.9933	19.7363	19.8705	0.867231
ENSB:1Orr3ESq61YD-hS		9.64491	10.5757	11.7616	10.6607	0.866245		6.67415	7.80881	7.93494	7.47264	0.566956		13.0353	13.934	13.2842	13.4178	0.37885
ENSB:1PbIzaZ8PJ0eZpf		24.2501	29.3914	29.564	27.7351	2.46534		48.5867	50.355	52.3533	50.4317	1.53868		23.4282	25.4411	23.4176	24.0956	0.951414
ENSB:1PfOf-QucNi9t_K		279.214	319.844	248.939	282.665	29.0495		297.084	362.522	244.366	301.324	48.3303		562.462	569.038	629.013	586.838	29.9431
ENSB:1PwsGJbiFI6rQKx		0.840938	0.675253	0.760721	0.758971	0.0676517		0.807043	1.57119	0.822552	1.06693	0.356623		0.948646	1.20506	1.41489	1.18953	0.190661
ENSB:1RDYJYXz4ff-Z5K		24.1123	30.9162	25.7619	26.9301	2.89791		37.4078	45.2725	37.2307	39.9704	3.74989		29.7576	29.4569	29.7737	29.6627	0.145725
ENSB:1S9nC0gDcMYnQMk		29.4889	27.619	27.3989	28.1689	0.937668		39.8467	41.2738	41.9761	41.0322	0.885964		22.8484	23.1466	22.0659	22.687	0.455711
ENSB:1TM7zTFzsZjzTVL		57.2735	52.7104	47.7843	52.5894	3.87488		45.7346	55.8215	39.3573	46.9711	6.77811		41.4741	39.3748	37.4827	39.4438	1.63019
ENSB:1TX6R5zqoZcukIi		33.2321	32.2973	27.1414	30.8903	2.67818		31.8186	37.3506	28.772	32.6471	3.55086		24.5717	25.7846	23.6073	24.6545	0.890793
ENSB:1U7l-6RDIdcpjMa		8.97686	10.4603	9.40673	9.61463	0.623192		13.4963	18.7952	13.2499	15.1805	2.558		13.8931	16.1785	15.1407	15.0708	0.93434
ENSB:1V6Uf-wvxP_5_eL		3.17067	3.34985	3.89608	3.4722	0.308523		4.60093	4.49238	3.94411	4.34581	0.287478		5.91837	5.63364	5.17988	5.5773	0.304109
ENSB:1VRZpbqT220_zl6		8.86432	8.75067	10.8327	9.48255	0.955795		677.825	634.039	932.204	748.023	131.456		30.0306	32.6343	16.4057	26.3569	7.11639
ENSB:1VRsH40hxaif5il		0.443166	0.395814	0.0997436	0.312908	0.151965		0.548326	0.913311	0.311829	0.591155	0.247415		0.814929	0.643304	0.927585	0.795272	0.116887
ENSB:1Y6YO2t58gcnXbi		0.977937	1.52268	0.972785	1.1578	0.258017		1.80239	1.95114	1.89232	1.88195	0.0611704		3.40876	3.2718	2.91501	3.19852	0.208122
ENSB:1YJZILBqCJ3zbT7		58.3201	68.642	58.3557	61.7726	4.85744		117.319	108.234	108.083	111.212	4.31901		64.6808	62.0824	51.8415	59.5349	5.54251
ENSB:1YKUMbLNfLvvCrv		35.1938	42.565	35.1701	37.6429	3.48042		22.4112	34.85	27.2224	28.1612	5.1213		27.2224	35.5882	29.9405	30.917	3.4844
ENSB:1YdgAB2kFvUsh0Q		49.3655	50.9878	50.3937	50.249	0.670159		59.7244	61.9435	60.4506	60.7062	0.923796		60.0259	55.9531	47.84	54.6064	5.06519
ENSB:1ZQxkzm9mD5_SCg		27.3231	33.4368	39.6615	33.4738	5.03721		61.6358	59.1395	58.5532	59.7761	1.33655		44.8655	41.0158	36.4566	40.7793	3.43699
ENSB:1ZpIkZjHdmaUHCF		80.5579	81.3564	62.6757	74.8634	8.62413		58.4565	62.7085	58.5332	59.8994	1.98658		49.238	52.2254	56.2879	52.5838	2.88924
ENSB:1_A5dqvDj9SDKsf		19.6126	23.4761	23.2025	22.097	1.76034		22.8074	31.3558	23.882	26.0151	3.80188		19.4592	23.7848	26.8649	23.3696	3.03758
ENSB:1_fHL2E53mWUJQF		173.832	150.065	156.889	160.262	9.99147		37.6009	64.8378	44.9364	49.125	11.5071		341.136	395.002	426.497	387.545	35.2451
ENSB:1aP_GIa6JGNW8mA		3.9888	3.89086	4.66964	4.1831	0.346349		6.38534	6.58808	5.3682	6.11387	0.53373		7.81482	8.5893	9.74793	8.71735	0.794363
ENSB:1alAJBfXSDO3tg6		1707.74	1753.54	1534	1665.09	94.565		1632.1	1540.32	1424.89	1532.44	84.7757		1282.48	1398.32	1401.73	1360.84	55.4306
ENSB:1arLrZbjmd6wJa_		37.8335	44.1503	43.7187	41.9008	2.88142		70.3328	78.2733	62.4969	70.3677	6.44073		48.3375	46.8493	45.215	46.8006	1.27522
ENSB:1bZLJu4fljB1f6a		21.1507	22.9812	21.9872	22.0397	0.748225		19.0832	18.9173	15.646	17.8821	1.58267		21.3013	21.7557	21.9703	21.6758	0.278896
ENSB:1b_kvpzQ_PxD4jr		22.7576	23.512	21.7195	22.663	0.734863		25.4602	26.7396	22.8812	25.027	1.60472		22.0772	25.8738	23.4658	23.8056	1.56846
ENSB:1caIk6m3nfHclsG		275.734	279.935	281.879	279.182	2.56446		437.751	380.01	384.289	400.683	26.269		247.857	218.681	245.978	237.506	13.3331
ENSB:1cctW8AY1XPjyMU		114.656	125.498	136.703	125.619	9.00097		153.11	136.322	127.73	139.054	10.54		142.546	144.447	139.592	142.195	1.99734
ENSB:1crHtYYaYis_y-j		2.04475	2.62701	1.5187	2.06349	0.452661		2.53319	3.92223	2.12178	2.85907	0.770305		2.48163	2.41107	1.88312	2.25861	0.267063
ENSB:1eCrvUmi0vs4twf		13.8219	17.2011	17.8492	16.2907	1.76566		5.99723	5.52058	5.88274	5.80018	0.203158		3.27243	3.20161	3.19984	3.22463	0.0338095
ENSB:1eRmxNNHTIerkq1		70.1956	74.3916	63.6533	69.4135	4.41866		76.6582	77.7364	75.1804	76.525	1.04773		88.0371	94.6769	96.1705	92.9615	3.53506
ENSB:1fLS8HZfhHjdpy1		43.8272	45.5578	58.744	49.3763	6.6615		47.6923	58.1606	52.2626	52.7052	4.28511		64.914	62.024	64.7053	63.8811	1.3159
ENSB:1fnz8epce8Odaqi		68.3497	65.7745	66.7473	66.9572	1.06177		42.7392	55.2795	42.3064	46.775	6.01616		91.9509	78.4182	76.8106	82.3932	6.79009
ENSB:1g2nSMTfupypqak		11.6171	14.4327	10.2003	12.0833	1.75904		13.4824	19.9048	14.6376	16.0083	2.79535		11.6127	7.90885	11.041	10.1875	1.62809
ENSB:1gK2i8Fjwa9XbyG		4670.59	5593.39	4794.64	5019.54	408.921		5456.75	6575.89	6390.02	6140.89	489.671		4544.92	4290.94	4635.29	4490.38	145.777
ENSB:1gNHaxPpw93fR5S		19.3757	20.6953	24.0061	21.3591	1.94777		41.6825	40.7712	43.9492	42.1343	1.33615		28.8343	25.0578	24.1039	25.9987	2.04258
ENSB:1hMyYBRO-XwzWL-		1.86195	1.37198	2.30489	1.84627	0.38102		0.633539	0.904496	1.44116	0.993064	0.335604		1.88315	1.98207	2.35782	2.07435	0.204475
ENSB:1hZQJqM-u30Yxrx		25.0913	29.4189	31.898	28.8027	2.81279		45.9223	38.7114	40.7071	41.7802	3.04008		29.4108	32.088	31.3895	30.9627	1.13385
ENSB:1hrg65Ob5y0eLyz		11.1358	11.65	12.6906	11.8255	0.646772		15.7306	15.8331	14.9429	15.5022	0.397698		15.4744	15.0747	14.8336	15.1276	0.264263
ENSB:1ksJXAa_-R5gR4Z		9.79593	10.5185	10.7049	10.3398	0.392017		11.7087	16.2977	11.2548	13.0871	2.2778		8.97633	11.0115	9.7528	9.91355	0.838594
ENSB:1l_KWAwRBL9nYxJ		14.3589	17.9902	15.6192	15.9894	1.50545		15.3268	17.673	12.7099	15.2365	2.0272		22.8044	23.1292	18.9266	21.62	1.9092
ENSB:1lbXChrY0AFHaby		97.103	99.8081	43.8641	80.2584	25.7583		56.0064	52.2065	49.657	52.6233	2.60884		43.6054	42.4316	42.718	42.9184	0.499705
ENSB:1lioBnvhvvHUZFt		50.4772	61.9364	56.9622	56.4586	4.69173		62.906	81.24	63.3103	69.1521	8.54902		50.6537	61.7424	58.4617	56.9526	4.65105
ENSB:1ltwyEwDZJa4GvF		1073.83	1277.94	1007.58	1119.78	115.056		1310.97	1055.55	1391.25	1252.59	143.132		1197.27	998.871	974.301	1056.81	99.8232
ENSB:1m3655t3ewloO2v		769.441	482.96	479.501	577.3	135.871		990.311	601.51	698.79	763.537	165.198		561.634	349.246	289.467	400.116	116.789
ENSB:1nQaTGlKjWw73_L		2.01329	2.45703	1.47976	1.98336	0.39953		1.35579	1.9764	1.50264	1.61161	0.26482		1.06901	1.11177	1.12987	1.10355	0.0255192
ENSB:1nnwEWNd69hksuO		7.04231	9.32538	5.60958	7.32576	1.53015		9.09855	22.2117	11.9849	14.4317	5.62607		19.1997	26.7923	18.2586	21.4169	3.82038
ENSB:1nrHirEHjuiDmBW		0.412176	0.506185	0.583117	0.500492	0.0699024		0.634441	0.619747	0.292982	0.515724	0.157616		0.446644	0.75217	0.40671	0.535175	0.154303
ENSB:1nxK1qBM3dJJo1k		7.47071	6.85073	6.24661	6.85602	0.499754		6.46107	9.79892	6.90919	7.72306	1.47921		7.83486	9.00183	6.94375	7.92681	0.842721
ENSB:1pLrOh4UOZgXmBZ		1.3477	1.52442	1.64635	1.50615	0.122605		2.58108	2.67999	2.18951	2.48353	0.211784		1.88315	1.89398	1.78963	1.85558	0.0468464
ENSB:1q2oZ7xemrZURGe		0.154814	0	0.127762	0.0941918	0.0675131		0.117058	0.334246	0.228241	0.226515	0.0886747		0.365345	0.329603	0.356443	0.350463	0.0151917
ENSB:1qVpUQGyMQJW7_k		92.9061	103.259	95.9612	97.3753	4.34312		126.879	130.997	144.044	133.973	7.31699		122.896	138.292	119.001	126.729	8.32911
ENSB:1q_rdFvYEFhKon-		60.8959	62.6955	61.1122	61.5679	0.802222		97.4163	88.9769	92.3412	92.9115	3.46889		70.4167	63.8116	61.4246	65.2176	3.80325
ENSB:1sD3j_OsikH2Ne4		45.9281	37.5436	46.9637	43.4785	4.21783		109.12	103.575	105.588	106.094	2.29169		17.3223	21.0843	26.4912	21.6326	3.76322
ENSB:1sLpPvUmq3zfCrN		2.44617	2.39102	2.90449	2.58056	0.230158		3.45386	3.39514	2.87038	3.23979	0.262311		3.0799	2.65712	2.58615	2.77439	0.217963
ENSB:1sPMFyZhB355l2i		5.57473	5.30193	4.96393	5.2802	0.249829		6.21499	6.88817	5.68777	6.26364	0.491268		4.51375	4.74749	4.80227	4.68784	0.125112
ENSB:1sZm2A85fmfH8RX		5.2418	6.49866	4.01685	5.25244	1.01322		8.71957	18.5924	9.54953	12.2872	4.47133		12.3196	10.2034	8.10326	10.2087	1.72132
ENSB:1t-TyOR_YVC4FP0		5.54558	4.74029	5.23177	5.17255	0.331412		7.56427	7.67431	6.83418	7.35759	0.372822		6.79469	7.28165	7.05902	7.04512	0.199045
ENSB:1t3E0ntPGYeRhu2		1.89653	2.46941	1.18799	1.85131	0.524112		3.57639	4.32898	2.29916	3.40151	0.837846		2.103	2.57834	1.6835	2.12161	0.365553
ENSB:1t82MPogXlYTQ4l		22.9119	21.0872	19.059	21.0194	1.57368		13.3187	21.1277	10.9646	15.137	4.34372		25.4952	22.6121	25.7753	24.6275	1.42969
ENSB:1tAx_EvcpYs5vHV		21.3928	21.0177	21.6344	21.3483	0.253714		24.3731	24.1114	24.8573	24.4473	0.308968		25.2546	20.6629	23.9873	23.3016	1.93626
ENSB:1vPQfH7IChBU-SG		3.89636	3.29406	2.97085	3.38709	0.383524		3.52254	4.09947	2.84097	3.48766	0.514374		1.9894	1.85345	2.10189	1.98158	0.101575
ENSB:1vaVofLu6K6eJAT		2.55971	3.17628	3.4822	3.07273	0.383655		5.03521	5.66677	4.79828	5.16675	0.366559		4.63835	4.64785	3.85224	4.37948	0.372836
ENSB:1vmzVhE9aRv-niG		96.2494	113.972	105.241	105.154	7.23543		178.864	214.783	162.121	185.256	21.9689		99.7181	109.899	90.86	100.159	7.77875
ENSB:1yA6YPBakN8XQm6		98.5258	122.862	110.099	110.495	9.93897		161.301	161.479	130.978	151.252	14.3367		149.047	147.226	122.618	139.63	12.0525
ENSB:1yo17uEbJgdnvoK		14.337	14.0247	13.1379	13.8332	0.507938		17.8799	21.1551	15.9557	18.3302	2.14643		16.4148	16.8806	14.004	15.7665	1.26067
ENSB:1ywqCFlAiledN8z		24.2034	28.6942	24.0501	25.6492	2.15401		18.6039	26.9147	21.1598	22.2262	3.47565		53.4186	53.2758	48.0047	51.5664	2.51913
ENSB:1z1wHHvVGM8cu_f		11.7537	13.7067	11.9821	12.4808	0.871812		10.6982	14.0743	10.3205	11.6977	1.68755		14.4348	12.4593	15.0089	13.9677	1.09201
ENSB:20BYnB1YmKXSr9H		99.4041	99.9832	96.6945	98.6939	1.43344		132.557	111.218	118.747	120.841	8.83646		69.7378	72.7093	73.1833	71.8768	1.52485
ENSB:2173jcOl0jsdLVK		136.918	166.172	155.986	153.026	12.1252		155.787	154.266	145.899	151.984	4.34748		104.367	85.1149	101.839	97.107	8.54225
ENSB:21VRPDnvJXIHyJo		32.699	31.9476	36.3402	33.6623	1.91826		47.253	48.274	52.7219	49.4163	2.3743		28.4615	30.2055	31.5889	30.0853	1.27955
ENSB:221q--gftjtAGHV		45.4877	51.1495	55.452	50.6964	4.08049		27.1158	38.9167	31.2354	32.4227	4.89029		138.398	105.484	87.7826	110.555	20.9726
ENSB:2284qaTn9guC4p1		11.0817	11.4359	15.5957	12.7045	2.04952		18.7336	20.6052	18.4498	19.2629	0.956188		16.7053	13.6357	15.4736	15.2715	1.26129
ENSB:22PHXroYZRvypdw		39.5046	44.3537	47.4114	43.7565	3.25541		57.7918	71.4313	63.2842	64.1691	5.60332		53.0775	53.199	52.9463	53.0743	0.10318
ENSB:23TMl-SgllsMypU		40.223	53.4952	52.9452	48.8878	6.13104		111.385	113.181	92.4024	105.656	9.40054		81.9424	71.3504	53.6985	68.9971	11.65
ENSB:23sGhFIlTcty1YA		50.9385	57.61	49.5571	52.7019	3.51609		54.0409	68.6428	50.2133	57.6323	7.94082		85.897	115.561	112.502	104.653	13.3214
ENSB:26Xt87eotIV1Db4		2.03644	2.48317	2.91421	2.47794	0.358368		5.01253	5.87006	3.80079	4.89446	0.848891		3.79788	5.61171	4.05687	4.48882	0.801014
ENSB:26x2nyqqopkILLI		772.027	806.87	849.225	809.374	31.5655		1381.12	854.679	1174.89	1136.9	216.591		531.08	555.362	585.866	557.436	22.4144
ENSB:27whWM2M3V-mlKW		19.6635	21.9448	19.8072	20.4718	1.04321		27.119	34.5726	26.0289	29.2402	3.79675		27.5126	29.4748	27.2795	28.089	0.984563
ENSB:29B17tWQTPX3XMy		38.2734	33.1494	18.6521	30.025	8.30949		31.7115	34.3144	26.55	30.8587	3.22665		28.767	36.7112	31.1669	32.215	3.32682
ENSB:2A32Oc-KRVpcpoo		32.5078	38.0676	38.1017	36.2257	2.629		40.7545	46.7142	49.3892	45.6193	3.60911		30.9411	30.4616	30.5047	30.6358	0.216577
ENSB:2CF59VNRmQvj4va		156.007	117.999	112.988	128.998	19.2074		108.528	134.916	112.845	118.763	11.5568		100.774	117.029	127.323	115.042	10.929
ENSB:2CQRDgv-8Anw2rF		60.1458	51.0868	57.7393	56.324	3.83134		58.0828	60.7352	61.9116	60.2432	1.60134		76.2506	73.4836	72.8367	74.1903	1.48061
ENSB:2CttKRL7Q5uLhR_		27.5839	34.5389	28.0256	30.0495	3.1796		31.5303	42.4782	29.4844	34.4976	5.70458		38.6089	41.8738	39.3743	39.9523	1.39412
ENSB:2Dj-DXKdXJgd-Lz		2.45835	2.74858	2.39765	2.53486	0.15314		2.82129	2.77444	3.13369	2.9098	0.15946		2.63047	2.61005	2.15889	2.46647	0.217652
ENSB:2Dz7pL-9uSVcrjm		186.353	186.79	159.286	177.476	12.8639		62.9866	90.3591	62.3369	71.8942	13.0593		57.1347	68.2845	59.5695	61.6629	4.78655
ENSB:2Dzy5H0tIcFQsTg		0.870934	1.11136	0.918085	0.966792	0.10402		0.694546	1.32213	0.797491	0.938055	0.274813		1.63094	2.25985	1.85641	1.91573	0.260156
ENSB:2EWaBujQk1b1Z6j		1.39078	0.754695	0.560531	0.902002	0.354592		0.770359	1.25695	0.536447	0.854586	0.300114		0.327119	0.516455	0.521277	0.45495	0.0904116
ENSB:2EbNm97_aQ_1OuB		11.8873	15.3285	7.09001	11.4353	3.37849		10.7859	15.0489	9.32029	11.7184	2.42987		9.94597	13.1718	10.3879	11.1686	1.42797
ENSB:2EwB_K2r22SB-wC		10349.7	8369.66	8415.97	9045.12	922.696		5814.68	5582.62	6659.65	6018.99	462.821		11566.9	11899.4	12469.6	11978.6	372.767
ENSB:2F7HbzcGDiCnUzu		53.0418	80.3644	65.2323	66.2128	11.1759		10.5749	18.2849	7.02571	11.9618	4.69999		11.8398	15.1084	9.62038	12.1895	2.2541
ENSB:2FdDz6BGhygBzdx		13.6287	17.7794	13.1629	14.857	2.07517		19.5907	28.6161	18.4919	22.2329	4.53587		45.3402	39.2723	28.0453	37.5526	7.16454
ENSB:2G3dWNWHZTh4J_y		372.429	283.989	109.779	255.399	109.116		73.0967	105.931	16.6802	65.2361	36.8582		9.13913	16.6548	8.55414	11.4493	3.68853
ENSB:2GtX24kcJ7JTk3D		18.3713	18.7328	21.2599	19.4547	1.28501		30.339	27.99	28.4081	28.9124	1.02314		16.7786	15.497	17.3037	16.5264	0.75883
ENSB:2HMqwaZMpjzac5o		11.7491	12.8985	10.1808	11.6094	1.11387		1.53446	3.1708	1.96836	2.22454	0.692157		2.34055	2.274	2.45918	2.35791	0.0765875
ENSB:2I8zYoJCd4M8J2B		14.3128	12.7466	13.4817	13.5137	0.639766		15.8723	18.2611	14.1918	16.1084	1.66965		12.59	12.6705	13.4798	12.9135	0.401822
ENSB:2InkgJQbQHddS-W		1.60916	2.34672	2.36545	2.10711	0.352186		1.71102	1.51996	1.63101	1.62066	0.0783394		1.86482	2.21259	1.92965	2.00235	0.150998
ENSB:2JUjC4gEhIdUd6e		155.167	216.997	131.711	167.958	35.9733		22.3195	28.1985	18.5854	23.0345	3.95695		23.0319	26.6185	20.5615	23.404	2.48672
ENSB:2JdGOb39UkVOQBw		98.3585	90.8794	72.6324	87.2901	10.8049		109.45	97.2655	89.0711	98.5954	8.37245		105.898	134.038	118.28	119.405	11.5159
ENSB:2KSrN0ko4sQAevG		1.53094	3.07655	2.41198	2.33982	0.633055		1.73637	2.92971	2.46224	2.3761	0.490974		2.39293	4.00018	2.40329	2.93213	0.755235
ENSB:2N251_Q-huBa66f		15.7442	16.1088	17.6929	16.5153	0.845903		42.4229	44.2053	30.8561	39.1614	5.91765		17.9301	16.4274	16.3481	16.9019	0.727768
ENSB:2NCiRX7fOJln3Wr		11.3119	12.6386	12.95	12.3002	0.710275		20.547	19.6942	17.7743	19.3385	1.15956		16.946	16.297	15.2742	16.1724	0.688158
ENSB:2NOvQxf3yTDPpEW		21.3419	21.8894	21.0964	21.4426	0.331448		34.3579	36.2038	35.5702	35.3773	0.765834		19.3908	19.3484	21.7564	20.1652	1.12529
ENSB:2NvRa7ahRzUeti8		1.34723	1.42889	0.682246	1.15279	0.334388		1.59746	2.57815	1.69279	1.95613	0.441551		1.6103	1.49933	0.845957	1.31853	0.337215
ENSB:2OomFcQ2OmHZRJX		8.10242	9.34737	9.13595	8.86191	0.543938		17.0852	15.9731	15.826	16.2947	0.562136		10.3857	10.7776	10.4248	10.5294	0.176219
ENSB:2Ous5XSOqYCF5cf		29.1243	26.3888	22.9446	26.1525	2.52836		32.8152	33.4073	26.3188	30.8471	3.21111		15.8707	15.0456	15.8722	15.5962	0.389296
ENSB:2Q_nTAar2MVAgS7		3.73166	2.55578	2.13202	2.80649	0.676684		0.651137	0.929621	0.634795	0.738518	0.135295		1.30643	2.06259	2.06533	1.81145	0.357103
ENSB:2SOyOx-ehUKe874		4.38655	4.84665	6.82587	5.35302	1.05826		14.1924	9.57453	11.9965	11.9212	1.88601		6.99546	5.47463	6.07874	6.18294	0.625232
ENSB:2TCsndpNXbIC-jc		3.10651	3.12439	3.11619	3.1157	0.00730894		3.31074	4.20633	3.52376	3.68028	0.382007		2.76268	3.22139	2.82089	2.93499	0.20391
ENSB:2Ts0oxVqXuEeNTL		4.14106	4.20715	4.33394	4.22738	0.0800331		5.081	5.97395	5.66113	5.57203	0.36995		4.98777	6.0112	5.76395	5.58764	0.436018
ENSB:2UJoqg77joTIlYW		108.58	118.06	89.3604	105.333	11.9393		136.272	155.609	106.064	132.648	20.3881		93.7529	125.661	106.633	108.682	13.1069
ENSB:2UYlANWJqklgIeU		22.5874	25.8762	27.8895	25.451	2.18533		53.8471	49.7294	42.981	48.8525	4.47919		39.0177	31.2947	28.2789	32.8638	4.52233
ENSB:2UeS_UMSiT6P4ww		105.184	125.194	162.63	131.003	23.8091		164.988	156.582	193.407	171.659	15.7565		125.304	107.867	98.6134	110.595	11.0657
ENSB:2VGIFsuax6nZP9P		0.897034	0.616913	0.932759	0.815569	0.141226		1.0174	0.987722	0.912518	0.972547	0.0441423		1.4153	1.71883	0.991356	1.37516	0.298342
ENSB:2VZQMDSF_RCy4OK		3.04031	2.54213	1.68159	2.42135	0.561232		5.72267	10.4746	11.7303	9.30919	2.58735		5.82272	4.68253	3.79787	4.76771	0.828834
ENSB:2VeTU0-hTYFGVOG		8.18643	9.70915	9.00548	8.96702	0.622245		11.5117	18.6208	10.6413	13.5913	3.57412		17.6053	17.4478	14.7114	16.5882	1.3286
ENSB:2W84bC-AGnShAhV		341.138	485.17	646.629	490.979	124.784		943.122	757.302	1004.86	901.761	105.211		605.092	459.289	410.569	491.65	82.6446
ENSB:2ZNP8AvxS5Ho8XD		1405.56	1373.63	1562.99	1447.4	82.7741		1598.49	944.016	1077.19	1206.56	282.412		1802.4	1326.8	893.845	1341.01	371.051
ENSB:2Ze7UQueP1_RkB3		19.555	19.2353	18.8614	19.2172	0.28343		4.92984	10.7338	6.2511	7.3049	2.48385		80.1159	101.089	129.804	103.67	20.3671
ENSB:2ZrIu1rPfkxHXk0		4.78715	4.89255	6.50331	5.39434	0.785344		4.81235	5.98943	4.21884	5.00687	0.735812		2.62065	4.10299	2.87106	3.19823	0.647876
ENSB:2_4fMrS0kBk9Jcd		43.9329	51.8265	48.2326	47.9973	3.22684		56.0618	68.9443	59.2337	61.4133	5.48043		59.5486	62.6768	55.2993	59.1749	3.02342
ENSB:2_RON70RdLIvlHa		1087.06	1221.02	1388.78	1232.29	123.433		337.758	682.594	332.247	450.866	163.872		1281.53	1317.71	1372.82	1324.02	37.5364
ENSB:2_k-rD71C4h33Tc		7.27614	8.18283	9.75349	8.40415	1.02341		11.2389	13.1652	10.3567	11.5869	1.17267		15.7954	15.9297	14.4849	15.4033	0.651718
ENSB:2a9yKMWyqN0d_Jp		5.56745	10.0182	22.1135	12.5664	6.99109		27.3629	28.2129	44.539	33.3716	7.90417		17.5541	14.4541	17.1067	16.3716	1.36814
ENSB:2aAGcblEjU9aZ83		14.0513	13.2167	13.2096	13.4925	0.395115		12.9626	13.6467	13.844	13.4844	0.377693		12.6782	10.4236	11.7436	11.6151	0.924888
ENSB:2bfJU_8NIQ57M1V		4.52358	5.09238	5.20922	4.94173	0.2995		5.49704	9.25572	5.33356	6.69544	1.81162		7.58621	8.60712	7.0585	7.75061	0.642821
ENSB:2btmsoGtcFODdSB		138.615	152.129	193.396	161.38	23.301		154.166	140.819	188.477	161.154	20.0743		169.961	165.474	157.37	164.269	5.21045
ENSB:2cYrNkhxjEJrXK5		13.2188	12.8922	12.183	12.7647	0.432392		16.5684	16.0613	15.0004	15.8767	0.65333		14.9502	13.9894	13.1514	14.0303	0.734902
ENSB:2dE6Gl2mRDlQGFM		210.873	243.281	39.9611	164.705	89.194		32.1078	20.3021	9.35411	20.588	9.29135		5.99324	5.81635	15.2236	9.01106	4.39351
ENSB:2eQ4HiGbwrEul5v		18.9409	17.1178	22.389	19.4826	2.18576		21.119	25.2511	20.6087	22.3263	2.07862		27.3664	31.7034	30.5963	29.8887	1.83989
ENSB:2eYLP2rPiVBVR92		18.8776	23.8775	15.3068	19.354	3.51514		12.3015	13.4819	12.5787	12.7874	0.503975		9.57009	9.80956	10.2491	9.87625	0.281189
ENSB:2ehNxsqQyRkF_83		27.5436	30.4774	29.9671	29.3294	1.27977		37.0341	43.4644	31.8751	37.4579	4.74079		37.6828	48.3698	44.5682	43.5403	4.42305
ENSB:2gKYM7fUYzBWank		0.0861153	0.0705044	0.0888342	0.0818179	0.00807653		0.113949	0.0697215	0.111089	0.0982532	0.0202087		0.101611	0.0916708	0.148703	0.113995	0.0248757
ENSB:2gP68igFrBGc7Lc		15.4705	19.4147	17.8342	17.5731	1.62074		25.4972	29.4347	18.6563	24.5294	4.45316		14.6687	18.6301	15.1382	16.1457	1.76717
ENSB:2hWobw5PjhiCvht		0.601073	1.07886	0.992081	0.890671	0.207819		1.45086	2.17119	1.41444	1.67883	0.348471		1.32494	1.82111	1.171	1.43902	0.277394
ENSB:2kW2QDyAWpr9o6q		12.1297	13.7972	17.1728	14.3666	2.09781		25.1105	21.6244	26.5637	24.4329	2.07262		19.1521	14.4166	13.6384	15.7357	2.43657
ENSB:2lHY23dD8fIIhtE		40.3511	36.2594	35.1682	37.2596	2.231		27.9803	29.8541	31.4859	29.7734	1.43228		25.2162	27.4488	28.3245	26.9965	1.30862
ENSB:2lPcpSYonDihWRV		2.87923	3.26675	3.4655	3.20383	0.243445		5.33339	6.79167	5.15547	5.76018	0.732984		4.03045	3.8922	3.3719	3.76485	0.283531
ENSB:2ljk4qQVapKw_57		7.9382	9.6443	13.2308	10.2711	2.20569		17.6852	20.1073	16.7084	18.167	1.42881		34.3794	39.7165	26.5014	33.5324	5.42815
ENSB:2mRWgigbb-4g2D4		7.71642	7.76306	7.33598	7.60516	0.191284		9.53601	10.9155	8.54585	9.6658	0.971768		7.08002	6.05881	5.31566	6.1515	0.723274
ENSB:2olB2azzopcC9q4		32.3248	33.3641	35.1964	33.6285	1.18712		53.923	46.5125	47.0394	49.1583	3.37598		32.4172	30.1426	31.0961	31.2186	0.93266
ENSB:2pgiKzT-4gQpCGy		24.2167	23.6724	12.749	20.2127	5.28227		13.4963	14.7612	7.5406	11.9327	3.14834		9.21981	14.0006	11.7761	11.6655	1.95333
ENSB:2quz9IEeRjwBQbw		60.9798	66.0926	54.6022	60.5582	4.70039		103.95	95.7601	89.5501	96.42	5.89713		50.8891	55.1598	43.2663	49.7717	4.91935
ENSB:2rBW-vViDqvlH0k		991.268	1237.37	850.234	1026.29	159.974		710.01	1088.18	838.122	878.771	157.041		694.398	836.037	802.163	777.533	60.39
ENSB:2sKitTEmBPNlZ-q		34.1275	37.7912	41.0672	37.662	2.8346		35.8987	45.369	40.7565	40.6748	3.86667		71.3359	79.4577	81.6865	77.4934	4.44805
ENSB:2sniPoeDRniAMh7		0.126855	0.119837	0.0905958	0.11243	0.0157024		0.254552	0.197511	0.183425	0.21183	0.0307518		0.197384	0.135039	0.168502	0.166975	0.025475
ENSB:2sskDwuvKeqnePZ		13.1146	13.506	13.6805	13.4337	0.236587		15.9936	16.9946	16.8221	16.6034	0.436957		12.7014	13.1204	14.0029	13.2749	0.542445
ENSB:2vUOpATPcQ1BgOb		0.996097	1.30925	1.53299	1.27944	0.220196		1.89921	2.18837	2.07183	2.05314	0.118785		1.74259	1.5934	1.64877	1.66159	0.0615766
ENSB:2vWPk3Qis2KlCdi		20.462	24.3714	21.893	22.2421	1.61497		34.5588	36.9628	41.5744	37.6987	2.91095		26.172	24.8469	22.7272	24.582	1.41874
ENSB:2w7q9SeqTVy6mB7		36.4109	39.8082	37.5194	37.9129	1.41459		44.4372	51.307	35.1635	43.6359	6.61485		36.3558	42.8371	37.6214	38.9381	2.80497
ENSB:2x3priQ5QqTWqbq		257.656	281.499	382.533	307.229	54.13		678.577	554.708	682.167	638.484	59.2568		388.859	328.853	289.757	335.823	40.7573
ENSB:2x7XzQb0wdkp6Fx		722.311	873.807	1080.31	892.144	146.728		1267.88	1290.84	1167.54	1242.09	53.5404		1669.21	2105.81	1345.48	1706.83	311.543
ENSB:2xvGz5_YRZsfm9c		19.3876	22.7969	23.786	21.9902	1.88408		32.0158	39.2498	34.0006	35.0887	3.05183		37.3159	32.856	32.8382	34.3367	2.10662
ENSB:2zYmyQYAmlom14k		14.9637	24.4848	25.7021	21.7169	4.80103		58.3563	48.94	61.5956	56.2973	5.36784		15.0698	14.3068	10.6232	13.3333	1.94146
ENSB:3-zuw-ygFgEiGRY		61.3767	71.6154	50.1692	61.0538	8.75832		47.166	73.1076	42.966	54.4132	13.3297		45.3249	53.3061	43.4514	47.3608	4.27296
ENSB:30NY88TUa13MsP_		46.3817	50.3105	49.6594	48.7839	1.71925		73.2489	79.8479	81.0553	78.0507	3.43098		53.0841	58.3071	50.3701	53.9204	3.29379
ENSB:31HEFo6uiCV9scS		22.63	20.3492	18.7692	20.5828	1.58483		21.5805	17.0954	17.5698	18.7486	2.01185		12.0169	12.2545	13.4309	12.5675	0.618234
ENSB:31Ua1BIyWsrZPcx		0.533672	0.754695	0.400379	0.562915	0.146119		0.807043	1.02127	0.786789	0.871702	0.106086		0.915934	0.895189	1.04255	0.951225	0.0651315
ENSB:31mgFaFKQZCKuKI		40.3043	36.1757	40.9474	39.1425	2.1142		7.49955	9.32725	6.91562	7.91414	1.02726		21.3209	21.3706	24.9451	22.5455	1.6969
ENSB:32JJyQCWBQkxSm_		10.6035	10.94	10.827	10.7902	0.13981		9.1334	12.578	10.7617	10.8243	1.40693		12.2051	12.6904	12.8278	12.5744	0.267109
ENSB:33Hk0IBNQkL3x69		35.4227	36.6299	36.9223	36.325	0.649061		41.074	41.8863	36.5409	39.8337	2.35192		82.4371	77.3828	71.0434	76.9544	4.6613
ENSB:33xpfWixuqLzQFo		47.8675	53.6132	51.289	50.9232	2.3599		21.315	23.8088	19.4431	21.5223	1.7883		22.4294	23.1412	23.5217	23.0308	0.452695
ENSB:34S_5rRWGVQecZZ		1.71986	2.91618	2.23787	2.2913	0.489855		3.25846	4.31977	3.10104	3.55976	0.541239		1.2947	1.68518	1.34993	1.44327	0.172537
ENSB:35sXagJ6iSKD9GJ		6.21584	8.22728	6.13423	6.85912	0.96801		7.0499	8.30368	8.82031	8.05797	0.743357		14.5116	16.4134	15.8617	15.5956	0.798919
ENSB:36qTa9PV4F1vEDX		2.98988	4.91436	4.37662	4.09362	0.810753		6.38243	9.90368	7.13988	7.80866	1.51333		5.27747	5.5547	4.42348	5.08522	0.481414
ENSB:377MZFcRZodFbpW		1498.42	1808.09	1684.8	1663.77	127.293		1499.34	2011.33	1638.95	1716.54	216.101		3161.61	2955.64	2720.1	2945.78	180.382
ENSB:388WjI1rrlIVtnO		724.531	722.998	451.272	632.934	128.456		80.2969	90.8142	149.586	106.899	30.4879		44.0516	45.5943	100.605	63.4171	26.3037
ENSB:3BYjF2jB3EYl5rZ		18.14	20.5731	22.4552	20.3894	1.76648		36.5386	39.7262	28.8444	35.0364	4.56773		28.422	25.3776	22.8036	25.5344	2.29638
ENSB:3CG9TBNmZylCOZW		1.09944	1.11065	1.47074	1.22694	0.172451		1.4682	2.00999	1.50978	1.66266	0.246187		1.97282	1.3025	1.71478	1.66337	0.27606
ENSB:3CmjAZEsQM6fJd0		17.6447	19.8436	19.8205	19.1029	1.03116		23.8303	31.5828	26.5343	27.3158	3.21284		26.1986	28.4831	25.7609	26.8142	1.19356
ENSB:3EzcDyQpwZr_KNQ		40.2219	44.9519	35.7921	40.322	3.74014		48.5788	60.5662	40.7808	49.9752	8.13749		35.8939	30.4458	27.037	31.1256	3.64763
ENSB:3FXWbfWIj3vd59Y		5.9508	8.42513	7.99285	7.45626	1.07905		6.52408	16.4609	9.4272	10.8041	4.17188		23.504	29.5256	24.0396	25.6897	2.72114
ENSB:3G2KcuK6cCTZukz		19.9257	19.3507	17.9308	19.0691	0.838413		23.7214	26.201	26.9544	25.6256	1.38114		15.2931	16.3221	16.4311	16.0154	0.512709
ENSB:3GLNrmNPWtc7yUu		6.68046	8.65658	7.81361	7.71688	0.809643		21.5606	19.6861	16.2671	19.1713	2.19154		11.4016	10.9286	9.24559	10.5253	0.925238
ENSB:3Hqs9lv27sMYora		41.7382	38.6908	31.5855	37.3382	4.25376		24.5528	29.2695	21.4123	25.0782	3.22912		27.5989	32.5369	31.5688	30.5682	2.13647
ENSB:3HrNEeBG75j9JII		57.4549	70.8307	79.1461	69.1439	8.93535		149.799	141.822	138.814	143.478	4.63479		88.3951	76.512	73.0644	79.3238	6.56699
ENSB:3I04qPsPqfg5PHY		25.5262	27.386	19.6404	24.1842	3.30143		23.893	24.0626	19.7469	22.5675	1.99567		23.4366	24.688	22.5691	23.5645	0.86976
ENSB:3IdX6ug7s7wiX1H		22.5576	22.3118	19.6724	21.514	1.30601		23.2335	28.629	24.9873	25.6166	2.24721		32.639	38.2475	34.7647	35.2171	2.31191
ENSB:3IzbaJt4rDXqtcH		4.95275	6.11775	4.81208	5.29419	0.585165		6.61343	9.74499	5.74699	7.36847	1.71728		4.93632	5.44086	4.87287	5.08335	0.254118
ENSB:3KH3Jea7hcbvxSS		30.9182	37.027	51.4734	39.8062	8.61866		59.4691	49.8535	49.0535	52.792	4.73272		44.8977	41.889	41.3138	42.7002	1.57153
ENSB:3KObKgq8H3MlNzF		42.7997	35.804	40.8689	39.8242	2.94998		28.3858	42.5739	34.7389	35.2329	5.8028		61.8	50.5208	48.0449	53.4552	5.98658
ENSB:3LnQF52lOCFpikX		18.6583	19.5062	13.7397	17.3014	2.54219		15.5188	22.9306	18.6207	19.0234	3.03925		11.8063	7.9448	11.3455	10.3655	1.72202
ENSB:3Ngv2KsLeaiobAi		11.3617	10.4392	12.838	11.5463	0.987958		8.84286	13.4495	9.25573	10.516	2.08112		17.0445	17.0724	18.42	17.5123	0.64195
ENSB:3O06PdL5_72HjcY		30.4198	27.2458	29.8403	29.1686	1.38009		35.5023	38.1232	34.047	35.8908	1.68662		32.8393	34.4263	34.6309	33.9655	0.800696
ENSB:3OXQ3BFsJ-KvFnT		4.55356	5.20648	4.78642	4.84882	0.27018		5.18683	6.70598	5.75114	5.88132	0.626983		4.8436	6.10094	4.72236	5.2223	0.623259
ENSB:3PEQAjTCj4PTQhJ		33.971	42.8861	41.072	39.3097	3.84701		54.1117	76.9021	50.324	60.4459	11.7386		40.6246	39.2182	33.3187	37.7205	3.16505
ENSB:3PH2nQlqtmxLHwa		40.0456	44.945	57.8313	47.6073	7.50103		95.6294	80.4215	86.3613	87.4707	6.25798		59.4146	50.9924	53.4026	54.6032	3.54161
ENSB:3RrhKB0fQXhuFFq		55.6209	61.7151	61.7545	59.6968	2.88214		110.605	104.528	102.066	105.733	3.5889		67.9096	58.5193	56.9756	61.1348	4.83174
ENSB:3SKOI2R3wEvGbcH		44.3972	58.4744	48.3395	50.4037	5.92943		69.7063	80.2617	65.6753	71.8811	6.15027		61.7102	68.4239	59.3601	63.1647	3.84057
ENSB:3T74MgZcNpfPUqD		25.1561	23.8006	22.1386	23.6984	1.23402		49.9205	53.3546	36.241	46.5054	7.39214		24.8442	24.89	19.6269	23.1204	2.47035
ENSB:3Ti3E_GS-3FhhHV		9.26321	13.7579	10.7946	11.2719	1.86573		15.0817	21.8084	13.9655	16.9519	3.46418		17.3093	22.48	17.2728	19.0207	2.44614
ENSB:3UyEjFo8F13_3jf		7.46831	9.29432	7.53932	8.10065	0.844548		8.37985	13.3542	8.01498	9.91634	2.43549		11.2694	12.2015	12.7123	12.0611	0.59739
ENSB:3WYmt9W6fU3f7FQ		2.4917	1.90217	2.32584	2.2399	0.248228		2.45943	2.24636	2.92639	2.54406	0.283999		2.80613	2.08611	2.21723	2.36982	0.313123
ENSB:3WrmqUgOyzlGSkT		12.6167	14.5654	12.2737	13.152	1.0092		6.25091	8.85874	6.10897	7.07287	1.26412		6.50313	6.26956	6.51574	6.42948	0.113195
ENSB:3X7jdHWDZoO-ctA		11.13	11.713	12.2215	11.6882	0.445939		17.0721	15.7425	14.0304	15.615	1.24507		15.6475	16.3625	15.2635	15.7578	0.45537
ENSB:3YKHg-hg-o_bOG8		8.30868	7.79427	10.9476	9.01685	1.3813		17.4479	14.8739	15.4816	15.9345	1.09855		15.1078	17.99	14.4073	15.835	1.5504
ENSB:3YVrrxrsfmbDibU		30.8994	32.2762	27.4308	30.2021	2.03862		48.8616	51.5376	50.4004	50.2665	1.09655		43.1581	39.9431	39.1483	40.7498	1.73351
ENSB:3Zn8X5KTI-s2TTq		4.01993	3.79203	4.9642	4.25872	0.50745		2.89639	4.46532	1.97552	3.11241	1.02787		4.99863	6.92537	6.65096	6.19166	0.851001
ENSB:3_FJL9dTwVMngPh		1966.83	2334.84	2192.93	2164.87	151.546		2093.43	2183.59	2034.43	2103.82	61.3378		2688.02	3196.56	3016.93	2967.17	210.571
ENSB:3_Fe9jnVN5rGb4d		33.1269	31.1819	26.7133	30.3407	2.68508		35.5585	36.3673	30.7763	34.234	2.46717		27.0964	28.8839	26.3799	27.4534	1.05294
ENSB:3cFMkl7HsJj5fP1		17.6597	21.9259	28.5871	22.7242	4.49667		38.7381	38.337	33.0451	36.7067	2.59432		39.2543	26.6491	24.3511	30.0848	6.55134
ENSB:3cUK5GJeExu7c3y		38.4736	38.4845	30.9635	35.9739	3.54289		29.5316	33.924	24.884	29.4465	3.69106		26.7629	25.9875	27.3309	26.6938	0.550633
ENSB:3cdJOFqef5f0D0M		36.2476	35.8114	37.5922	36.5504	0.757882		51.1255	50.0392	49.9518	50.3722	0.533855		36.8204	35.446	35.78	36.0155	0.585264
ENSB:3cgCV6H-bhWKEim		16.5385	18.3583	15.1701	16.689	1.30588		15.2015	18.4851	13.5016	15.7294	2.06848		15.0072	15.349	15.5312	15.2958	0.217208
ENSB:3d8N1s5SmnVxo4W		14.0936	14.875	13.0429	14.0039	0.750638		10.5203	13.999	10.2065	11.5753	1.71861		14.163	12.6062	12.285	13.0181	0.820116
ENSB:3eHg2IikkcijZkw		15.1029	17.4654	17.7173	16.7618	1.17756		24.3253	28.5458	25.4804	26.1172	1.7809		22.6799	21.7565	21.1305	21.8557	0.636433
ENSB:3eLCq9SWaHYhYEI		25.5412	21.3414	29.2468	25.3765	3.22946		32.7569	31.3332	33.7337	32.6079	0.98566		33.0108	32.9057	36.8615	34.2593	1.84051
ENSB:3fcE-AWWFceSq1h		381.328	257.188	155.699	264.738	92.2673		63.0753	44.5409	14.2139	40.6101	20.1403		5.02377	6.69595	9.10898	6.9429	1.6769
ENSB:3fiJTU59ioLsyY4		0.891143	1.26276	0.678852	0.944253	0.241321		0.544234	1.44299	1.06115	1.01613	0.368296		0.554638	0.145944	0.710225	0.470269	0.237967
ENSB:3hOUZps9h2sCAcR		11.1208	13.7206	15.6827	13.5081	1.86845		174.622	152.332	222.221	183.058	29.149		19.9113	17.5239	15.7726	17.7359	1.69625
ENSB:3hRaRFSM-H5abYT		34.0263	39.5128	40.3479	37.9623	2.80398		37.3599	40.8233	40.2174	39.4668	1.51027		105.838	122.438	112.112	113.463	6.84378
ENSB:3ieGKRNI5VDKUzd		93.3608	105.847	111.635	103.614	7.6257		116.101	156.616	169.35	147.356	22.7033		106.677	104.911	97.7357	103.108	3.86655
ENSB:3jpbLJ-Z7QP4RsL		6.55293	10.5019	7.51708	8.19064	1.68105		12.7939	15.4652	10.9217	13.0602	1.86441		5.55857	4.93002	5.86241	5.45033	0.388265
ENSB:3kNtDhJo1loqyTC		25.2605	18.0644	15.8269	19.7172	4.02469		17.5983	18.0899	11.392	15.6934	3.04816		9.60405	13.2138	9.78853	10.8688	1.65988
ENSB:3kg5Y_D7r2HsSjo		1.09701	1.31129	1.23123	1.21318	0.0884068		1.34375	2.20267	1.79522	1.78054	0.350806		1.37578	1.32348	1.41442	1.37123	0.0372631
ENSB:3mMrDnReDy6r4aX		26.5941	25.3576	27.0418	26.3312	0.712268		35.9324	32.0232	37.3181	35.0912	2.24197		29.9102	28.1851	30.1507	29.4153	0.875442
ENSB:3mxon-fQzGZXj_D		15.004	15.1423	13.1944	14.4469	0.887455		13.3667	15.5755	14.7149	14.5524	0.909031		15.0496	14.9045	16.1182	15.3575	0.541197
ENSB:3oLQ4ah3i2FgmC0		41.7436	49.3008	55.5343	48.8596	5.63868		64.5156	63.9212	77.7805	68.7391	6.39783		49.4215	46.5129	44.4519	46.7955	2.03864
ENSB:3p3npYDUt0R6sFx		62.126	66.8784	60.2042	63.0695	2.80525		67.0206	72.5768	55.0912	64.8962	7.29482		45.8288	42.5614	41.6842	43.3581	1.78337
ENSB:3pUisLh2fHGQ12t		42.6449	42.1327	48.3829	44.3868	2.83335		90.8349	85.1517	58.8397	78.2754	13.9376		63.8187	62.341	63.9989	63.3862	0.742713
ENSB:3pwQ0zsEsoBQoyl		58.1228	68.4622	65.0879	63.891	4.30503		129.329	103.006	89.6594	107.332	16.4814		64.444	63.5584	57.0049	61.6691	3.31785
ENSB:3qMT0ymvHLI47Sa		115.4	117.735	117.209	116.781	0.999783		156.561	179.192	154.048	163.267	11.3072		127.581	125.779	122.372	125.244	2.16016
ENSB:3qjYtYL9u-Dzky8		9.18563	9.74466	9.62428	9.51819	0.240237		9.58973	13.2537	9.49289	10.7788	1.75047		15.6962	13.5382	13.7422	14.3255	0.972752
ENSB:3rLnXIDWaReiYlE		15.2448	14.6785	13.3915	14.4383	0.775456		15.3762	18.01	15.2963	16.2275	1.26083		11.8646	11.5748	11.5618	11.6671	0.139754
ENSB:3rW0Wf8vCkBG3dq		14.1479	17.1067	16.2766	15.8437	1.2461		28.4643	29.5575	25.8932	27.9717	1.536		14.8184	17.1968	16.3547	16.1233	0.98464
ENSB:3tDwaiusu6Rd4GP		87.5947	89.9473	98.0729	91.8716	4.48893		165.314	148.31	125.982	146.535	16.1059		86.1352	94.703	90.188	90.3421	3.49945
ENSB:3tL3p-jw-gPFwRn		136.771	141.732	135.849	138.117	2.58393		142.69	103.205	153.855	133.25	21.7284		92.8756	108.907	116.409	106.064	9.81555
ENSB:3tZXb6tF20UMHRg		15.908	21.8624	23.2396	20.3367	3.18161		17.6197	23.026	19.2934	19.9797	2.25984		81.8053	54.0936	43.8682	59.9224	16.0268
ENSB:3uypIiqCfjEIL7B		18.469	25.4416	25.5842	23.1649	3.32105		43.8894	45.6503	38.8981	42.8126	2.8598		33.504	27.5142	28.2923	29.7702	2.65924
ENSB:3v9fm4T3GMu90AX		12.0461	14.472	15.2608	13.9263	1.36795		6.64845	6.16485	7.23889	6.68407	0.439199		7.17137	7.74109	7.25835	7.39027	0.250593
ENSB:3vn5GxTDZxVS04X		0.511252	0.679748	0.491653	0.560884	0.0844294		0.833839	0.855217	0.798896	0.829317	0.023214		0.628177	0.656679	0.715017	0.666624	0.0361429
ENSB:3w2Gq0xxVAHIuME		183.942	200.317	180.881	188.38	8.53285		226.622	219.428	214.586	220.212	4.94465		174.772	173.954	171.65	173.459	1.32173
ENSB:3wiuKTkvm7-uwAu		55.6665	56.7763	55.8324	56.0917	0.488803		94.9645	88.9915	92.934	92.2967	2.47976		40.1761	37.6461	36.6611	38.1611	1.48048
ENSB:3x2L0tRhjIotamT		3.80389	3.70881	3.78196	3.76489	0.0406534		3.98376	4.01954	4.10047	4.03459	0.0488214		4.1318	3.80858	4.26912	4.06983	0.193052
ENSB:3xcfXojd92AJpld		4.0825	4.48589	4.32222	4.29687	0.165657		4.99586	6.65413	4.95957	5.53652	0.790407		5.35137	5.34657	5.19448	5.29747	0.0728544
ENSB:3xwpflo0cydqeAf		2.96853	4.67736	4.54138	4.06242	0.775491		4.95499	7.43696	4.92353	5.77183	1.1775		5.46648	4.17363	3.51408	4.38473	0.810924
ENSB:3yAaP1CLLELpc7B		1.68994	1.2218	1.63645	1.51606	0.209218		1.65393	1.80959	1.58228	1.68193	0.0948876		2.03998	1.84248	2.0239	1.96879	0.0895519
ENSB:3yOxWcBGIZAtNe8		28.6012	32.9822	28.4122	29.9986	2.11116		38.7384	45.3905	34.2757	39.4682	4.56684		28.3987	27.9071	26.0263	27.444	1.02237
ENSB:3z-haGMqmBUdqbZ		0.356723	0.657128	0.165594	0.393148	0.202314		0.303442	0.649832	0.493045	0.482106	0.141624		0.180392	0.189868	0.205329	0.191863	0.0102779
ENSB:3zEtn2tMjyRuCEJ		19.5919	19.7412	18.6696	19.3342	0.473913		17.9737	24.2539	16.7677	19.6651	3.28189		20.066	25.0842	22.2683	22.4728	2.05378
ENSB:3znthW3skDOmleL		114.535	118.764	119.107	117.469	2.07928		115.139	124.338	121.28	120.252	3.82493		136.027	137.908	135.2	136.378	1.13293
ENSB:4-_6ZCRby0idcN7		92.2738	104.389	118.79	105.151	10.8386		136.463	128.175	160.969	141.869	13.9231		150.051	114.45	120.845	128.449	15.4966
ENSB:401Kz2cweij4q_M		31.8066	30.6961	30.6581	31.0536	0.532694		55.4789	49.4662	46.9496	50.6316	3.57828		42.2222	40.6955	40.1124	41.01	0.889592
ENSB:40QWnvbc19NunnC		45.3564	42.4313	44.2564	44.0147	1.20632		50.7941	67.087	44.3145	54.0652	9.58023		63.9134	59.5416	59.7392	61.0647	2.01594
ENSB:40T9uputHIr4aNN		4.10936	5.863	3.74039	4.57091	0.925974		6.30575	6.40949	4.34334	5.68619	0.950485		4.1867	6.20788	4.86982	5.08813	0.83946
ENSB:40qhEJYUlt_HGhO		1.96442	2.09756	1.73452	1.93217	0.149952		3.03301	3.32179	2.805	3.05327	0.211467		1.67186	1.65245	1.51817	1.61416	0.0683377
ENSB:41kJTRSWHuFxGUV		51.192	54.8324	46.9629	50.9958	3.21574		73.1414	85.0666	64.3955	74.2012	8.47217		35.8881	33.0182	29.4781	32.7948	2.62163
ENSB:42nylSWxHpCurG0		11.0869	13.7563	13.058	12.6337	1.1303		17.9006	24.5921	17.236	19.9096	3.32212		17.4915	20.544	17.1275	18.3877	1.53199
ENSB:43SgTy4lM01MFcw		12.9879	17.2447	13.7009	14.6445	1.86152		16.652	21.3356	17.358	18.4485	2.06168		24.6723	19.7969	19.7621	21.4104	2.30653
ENSB:43dcPXHAZAfpiEd		78.5544	68.4824	74.9023	73.9797	4.16334		61.6492	69.1427	51.2867	60.6928	7.32099		72.5467	82.4922	81.0792	78.706	4.39332
ENSB:447555Q-Z1BFr0t		14.6827	18.6745	20.3849	17.9141	2.38921		37.0574	34.7957	34.575	35.4761	1.12184		29.6275	27.5107	25.6417	27.5933	1.62825
ENSB:45G-pkFLraRsw_V		14.363	18.5619	18.5034	17.1427	1.96573		19.2263	21.139	23.2066	21.1906	1.62535		24.3234	24.5641	20.9246	23.2707	1.66183
ENSB:45Rmg0OJp6RnMXn		42.5692	42.2774	37.6933	40.8466	2.23294		48.2658	50.2384	45.7356	48.0799	1.84294		37.1192	36.4713	38.9361	37.5089	1.04332
ENSB:4661MiBs7rKnuM_		1992.65	2781.15	3527.21	2767.01	626.561		3435.07	2399.98	3646.4	3160.48	544.636		5324.46	4175.61	4146.68	4548.92	548.519
ENSB:46GWQFZ-CKgs6jY		27.6892	36.1168	31.2579	31.688	3.45398		46.9462	44.9584	45.4336	45.7794	0.847528		39.0341	35.7126	35.2047	36.6505	1.69818
ENSB:46PxIOQNkhT8ds1		453.602	494.531	464.123	470.752	17.3543		691.017	799.114	546.552	678.894	103.464		527.193	543.795	457.488	509.492	37.3919
ENSB:47F_afkYgxN6hut		34.7465	34.8179	32.3131	33.9592	1.16427		35.3647	39.3814	36.9413	37.2291	1.65239		36.2984	36.4723	35.806	36.1922	0.282214
ENSB:47MK4-pT2vEl77x		46.2546	46.5052	49.9562	47.572	1.68896		43.7921	44.8041	48.5681	45.7214	2.05484		44.561	53.3128	51.9652	49.9464	3.84754
ENSB:47a9Jh_Q33Abx3F		9.73507	12.4399	14.2658	12.1469	1.86122		25.0708	27.421	19.5813	24.0243	3.28495		19.6918	19.4365	17.4836	18.8706	0.986311
ENSB:47mOOQ76GLQOlu-		9.91781	11.5668	12.0299	11.1715	0.906445		10.0785	15.0895	10.1935	11.7872	2.33557		12.185	15.5885	14.9422	14.2385	1.47587
ENSB:49VINKa17pW_k1H		0.321003	0.363894	0.611332	0.432076	0.127957		0.756159	0.679723	0.901	0.77896	0.0917636		0.624341	0.420568	0.596946	0.547285	0.0902974
ENSB:49VOIT393kuGR-X		4.88722	6.07422	6.04983	5.67043	0.553898		8.01399	10.3927	6.25029	8.21899	1.69732		5.35972	6.01736	6.64293	6.00667	0.523923
ENSB:49m5v0JcFmdYuMU		41.2612	46.8373	33.4422	40.5136	5.49402		2.75319	4.01375	1.90911	2.89202	0.864803		2.02863	2.96015	2.10571	2.36483	0.422132
ENSB:4A4SJdH3IcrCRct		14.521	15.1985	16.7157	15.4784	0.917588		13.9741	21.3312	14.0035	16.4363	3.46125		28.3434	38.6005	33.6863	33.5434	4.18867
ENSB:4A8mk7oo5CmLqQJ		1.12269	1.84878	1.35818	1.44322	0.302464		0.98394	1.40476	0.789968	1.05956	0.25662		0.851601	0.923498	1.02807	0.934391	0.0724552
ENSB:4AIUgFFYp1J2ITS		0.714438	0.626706	0.480099	0.607081	0.0966694		1.01867	3.73501	1.17367	1.97578	1.24557		2.74577	1.49933	1.10444	1.78318	0.699483
ENSB:4ALULzKCyUEQ9tE		81.7996	78.751	92.1425	84.231	5.73103		74.4721	85.7815	70.5542	76.936	6.45604		140.25	147.449	142.482	143.393	3.00881
ENSB:4C_6URn5eRsuexY		21.7476	21.3069	22.0562	21.7036	0.307476		26.0013	25.821	25.0124	25.6116	0.429993		23.1308	22.1794	22.1992	22.5032	0.443906
ENSB:4E7TWS5fTsQlT_6		50.5551	45.9825	63.1945	53.244	7.27945		105.712	96.3211	99.2074	100.413	3.92739		67.9323	58.2694	60.302	62.1679	4.15967
ENSB:4Exc-bnXQZAhyMJ		7.80246	13.9158	10.1195	10.6126	2.51998		25.0197	21.3346	18.9017	21.752	2.51506		5.64944	5.62531	4.6544	5.30971	0.463483
ENSB:4FFEc5JBEXURHRq		46.8835	63.2966	40.3582	50.1794	9.65019		2.59044	3.44856	2.31085	2.78328	0.484072		1.76644	2.19295	1.8617	1.94036	0.182788
ENSB:4GF69oNrs0fx_uy		0.227289	0.240629	0.213445	0.227121	0.0110988		0.23112	0.368041	0.285983	0.295048	0.0562639		0.214023	0.250296	0.198497	0.220939	0.0217048
ENSB:4HgwyHChMUzsa-6		56.262	120.755	35.9213	70.9793	36.1629		50.6703	133.274	44.0317	75.9919	40.595		44.6035	88.9484	33.7061	55.7527	23.8908
ENSB:4HrGeuVoVGbUOP2		17.8517	16.7934	27.7323	20.7925	4.92619		45.2083	36.7137	49.0372	43.6531	5.14985		12.5691	11.6808	13.6128	12.6209	0.789614
ENSB:4JCjT5VLRiN6CCs		12.7479	10.1664	12.6881	11.8675	1.20308		11.3584	10.6476	10.4664	10.8241	0.384956		12.5078	13.6776	13.6307	13.272	0.540754
ENSB:4Jqi7zdzPB1hBH4		92.1657	113.667	18.2053	74.6794	40.8865		17.3082	14.4256	11.9035	14.5458	2.20809		9.61963	9.18875	8.08084	8.96307	0.648157
ENSB:4LH7qRqZQmLSI0v		13.6159	11.2308	11.0689	11.9718	1.16437		10.8792	11.9452	11.46	11.4281	0.435793		10.359	12.093	12.5162	11.6561	0.933316
ENSB:4LXC4tUkkO1Q2U9		213.253	225.513	203.841	214.202	8.87284		269.601	262.454	249.401	260.485	8.36315		97.1529	134.143	144.196	125.164	20.2275
ENSB:4Mqragzx0tkG4Bv		7.08466	9.06056	9.43532	8.52685	1.03119		10.9723	10.5225	8.21182	9.90223	1.20932		7.06647	8.78999	9.28078	8.37908	0.949535
ENSB:4MrX6YYA8Cp_piP		68.8324	74.3718	71.6877	71.6306	2.26182		72.3165	90.8908	73.4957	78.901	8.49176		74.9721	74.738	74.6241	74.7781	0.144893
ENSB:4OBAqzCu4uHgwkf		0.156066	0.109521	0.110396	0.125328	0.0217384		0.0758606	0.288814	0.0493045	0.137993	0.107196		0.067647	0.189868	0.179663	0.145726	0.0553673
ENSB:4OY88oZz7bfjI1G		0.546764	0.940058	1.6244	1.03707	0.445258		2.60455	2.12485	1.69279	2.14073	0.372394		2.32255	2.32815	1.8883	2.17966	0.20604
ENSB:4OvsJKdaUDzpxDn		18.4518	25.0187	32.3003	25.257	5.65613		76.4305	62.0399	62.0986	66.8563	6.77001		37.7991	25.4176	24.7665	29.3278	5.99605
ENSB:4P_EwWN8WSSWyss		2475.72	1173.13	1075.35	1574.74	638.344		68.4091	139.01	63.6889	90.3693	34.4481		310.122	794.436	1263.18	789.245	389.099
ENSB:4Pdqs-hYleiJFwh		1.62549	1.98283	2.78192	2.13008	0.483459		2.40039	3.21503	2.5814	2.73227	0.349267		2.25083	2.16003	2.18522	2.1987	0.0382721
ENSB:4PjW7cyMW6ZIsrQ		40.1871	58.8712	42.9957	47.3513	8.22605		72.2111	104.489	70.0179	82.2395	15.7585		62.2152	64.689	56.9039	61.2694	3.24789
ENSB:4Q0_9kTUWBxTbEs		18.8383	23.9954	20.3325	21.0554	2.16653		24.368	38.8235	30.8145	31.3353	5.91291		31.7284	27.0144	27.4219	28.7216	2.13263
ENSB:4QBA_ljmuwY4k8H		222.46	228.553	210.76	220.591	7.3835		196.185	193.571	188.329	192.695	3.26654		202.16	213.055	214.468	209.894	5.49946
ENSB:4QMJdKkxKayP3T0		27.6562	33.2018	30.7779	30.5453	2.26997		35.802	42.3706	40.8602	39.6776	2.80899		28.3978	28.8457	28.2081	28.4839	0.267327
ENSB:4QpcCurmHrmF3-v		0.937309	2.30218	0.348085	1.19586	0.818438		1.2757	2.58017	1.34732	1.7344	0.598768		1.23237	1.09755	1.29483	1.20825	0.0823243
ENSB:4RYwcZgRR2CCxl1		73.3013	98.9317	86.9864	86.4065	10.4716		133.926	142.567	151.945	142.812	7.35819		120.958	122.325	109.234	117.506	5.87558
ENSB:4RoDLKAC6Qs6I9W		157.474	182.665	224.841	188.327	27.7923		413.506	538.098	419.909	457.171	57.2837		722.755	735.231	806.176	754.721	36.739
ENSB:4SdeY9r7OW3jJ6N		36.093	42.1032	39.2234	39.1399	2.45437		42.8435	40.6967	37.5235	40.3546	2.18533		29.4307	30.0754	27.5444	29.0168	1.07394
ENSB:4T1oo6Kh9Vk99Lh		0	0	0	0	0		0	0	0	0	0		0	0	0	0	0
ENSB:4TIFljsR-svhXZJ		1.51079	1.81827	1.72993	1.68633	0.129257		2.7502	3.71848	2.58094	3.01654	0.501134		2.60523	4.04477	3.06973	3.23991	0.599886
ENSB:4TfZAIitgmvSW2h		0.0850521	0.313353	0.105285	0.167897	0.103184		0.192929	0.137722	0.0940438	0.141565	0.0404613		0.344081	0.090539	0.0979117	0.177511	0.117822
ENSB:4TimsIOcmLudgXI		31.2818	33.5786	23.0916	29.3174	4.50103		70.6159	69.5064	39.0851	59.7358	14.6093		9.57619	11.3975	11.697	10.8903	0.937189
ENSB:4U6j5r8gP83y934		115.426	115.348	121.892	117.555	3.06669		162.484	161.611	171.744	165.279	4.58471		111.559	122.899	135.522	123.327	9.78745
ENSB:4UfqzbUQUUzym03		10.1461	10.5515	12.2571	10.9849	0.914669		22.6388	27.2877	18.3439	22.7568	3.65225		16.3196	16.359	14.3338	15.6708	0.945532
ENSB:4VYdAY8YtcYMhzd		2.74846	2.44267	1.38777	2.19297	0.582883		2.95319	2.86938	1.79942	2.54066	0.525253		3.25522	3.61871	3.6636	3.51251	0.182849
ENSB:4WJTlTO-XU654vT		27.7515	35.7739	36.0465	33.1907	3.84765		39.835	58.3371	52.744	50.3054	7.74781		23.9864	25.476	21.2277	23.5633	1.75998
ENSB:4Wjwi1LV8FYA_Ae		5.43018	6.52847	5.32416	5.76094	0.544452		6.41784	7.74513	5.41505	6.526	0.954319		6.13358	6.07762	6.01751	6.07624	0.0473927
ENSB:4WkapPWzrHLgPu3		16.4068	20.9171	22.6532	19.9924	2.63259		42.0835	36.163	36.0339	38.0935	2.82187		24.8793	21.3789	19.3297	21.8626	2.29129
ENSB:4WwcHc5Ij2iCXBc		30.9705	34.147	35.0855	33.401	1.76083		44.7231	52.3267	45.4994	47.5164	3.41614		44.3795	43.121	43.8221	43.7742	0.51487
ENSB:4XpDTSVl-bULpvl		9.67553	15.2289	16.3929	13.7658	2.93102		19.482	25.2113	18.8577	21.1837	2.85936		25.1454	29.188	24.4975	26.277	2.07531
ENSB:4YBGf5Qt-FuFUh-		4.99468	5.88007	5.68539	5.52005	0.379893		107.841	103.002	144.924	118.589	18.726		8.27988	6.1725	6.10676	6.85304	1.00928
ENSB:4YeZIxC0wJ_GqpB		4.33825	4.93693	5.344	4.87306	0.413074		5.01661	6.30339	4.74997	5.35666	0.678232		7.39139	9.59756	7.59506	8.19467	0.995471
ENSB:4Z8-Es7G7n6eEQ_		7.55397	7.19887	5.835	6.86261	0.740951		5.34618	5.77343	7.4839	6.20117	0.923648		5.98973	5.14643	5.07853	5.40489	0.414467
ENSB:4ZR3mgo5QdEC1wn		22.3186	26.5859	28.5499	25.8181	2.60119		38.7444	37.2652	36.0976	37.3691	1.08306		27.519	25.7405	23.4353	25.5649	1.67179
ENSB:4ZSoF8ZG9tOk4yG		3.67425	2.04834	3.53092	3.0845	0.735013		5.12685	5.87129	4.14288	5.047	0.707876		4.05835	3.91129	3.17234	3.71399	0.387682
ENSB:4aoL_FhE-EpT7Wi		12.9165	20.52	27.4362	20.2909	5.92984		32.9723	37.6833	47.3254	39.327	5.9738		19.2902	23.4756	22.3822	21.716	1.77241
ENSB:4b-pW8wUEpqAEg2		3.46303	4.94662	5.65498	4.68821	0.913326		4.5684	7.39719	4.50807	5.49122	1.34795		10.0106	10.5364	9.7828	10.1099	0.315587
ENSB:4bsjZk9IbwYzI9g		4.17666	4.20936	4.18677	4.19093	0.0136679		4.5483	5.59916	4.84411	4.99719	0.442458		3.15285	3.69704	3.64096	3.49695	0.24439
ENSB:4dFK8PLCztlhJpc		40.6388	41.6929	35.4526	39.2614	2.72742		38.0827	50.6853	36.5474	41.7718	6.33385		26.5524	25.6054	24.6499	25.6026	0.776664
ENSB:4dPQVYIYW8kc8y7		31.0015	29.8722	35.3587	32.0775	2.36557		39.1083	36.0407	43.5372	39.5621	3.07722		21.4746	25.8182	29.8932	25.7287	3.43745
ENSB:4eJv-HT44AGyk0i		20.907	22.7058	21.0162	21.543	0.823428		29.0071	28.9457	24.9555	27.6361	1.89566		21.2723	22.2289	21.0233	21.5082	0.519679
ENSB:4f2maPCPQ6mYB6c		29.9374	24.0379	24.4978	26.1577	2.67926		5.26364	10.513	4.62636	6.801	2.63764		53.6496	56.4167	60.6509	56.9058	2.87912
ENSB:4hnjGrUYxEXp6Zw		214.996	335.005	708.529	419.51	210.158		1225.69	709.231	1096.96	1010.62	219.501		552.182	360.984	304.394	405.853	106.018
ENSB:4k4lV3RFcfsV2hW		28.1832	32.3893	32.9752	31.1826	2.13434		61.7672	63.3494	55.7081	60.2749	3.29319		40.2293	30.3421	32.5565	34.376	4.23652
ENSB:4klNzFWWx-3yaoW		30.402	35.09	38.7914	34.7611	3.43287		39.9671	51.7297	39.773	43.8233	5.59123		47.0676	42.4876	46.3686	45.3079	2.01455
ENSB:4leLyMQDx0AStQI		25.9432	32.4701	31.769	30.0608	2.92561		36.3229	53.3652	41.3475	43.6785	7.1501		55.239	66.036	54.4442	58.5731	5.28705
ENSB:4mwt7Bj7_i76Jsq		78.9179	81.6113	95.6569	85.3954	7.33887		139.165	124.713	127.989	130.622	6.18662		100.29	85.399	89.7673	91.8187	6.24976
ENSB:4ooFN7y3kiUn0Wj		114.005	130.496	91.2858	111.929	16.0746		92.5154	165.087	103.851	120.485	31.8767		130.791	139.18	123.609	131.193	6.36353
ENSB:4pINf1b17lBTHQl		183.056	212.632	158.679	184.789	22.0602		20.8364	38.6014	14.9933	24.8103	10.0393		23.4958	35.2326	20.6174	26.4486	6.32141
ENSB:4rQzuA0mGNhLr2p		1.99883	2.10996	1.87659	1.99513	0.0953069		0.929741	0.963714	0.96849	0.953982	0.0172514		0.874504	0.776998	0.917833	0.856445	0.0588968
ENSB:4rbkhKu7xml5IES		26.162	28.4733	26.6792	27.1049	0.990423		21.7431	27.682	13.3542	20.9265	5.87774		26.7523	27.1617	27.2195	27.0445	0.207949
ENSB:4v9xHGdfVb1MuEV		3.26477	3.73758	3.90442	3.63559	0.270912		1.94557	5.28652	2.63096	3.28768	1.44082		8.17089	10.1905	9.42784	9.26309	0.832711
ENSB:4wrpZGpFuAqsJ3u		0.170104	0.261127	0.386045	0.272425	0.0885186		5.30556	5.21047	9.4514	6.65581	1.97716		0.387091	0.452695	0.326372	0.38872	0.0515839
ENSB:4y9kJsyP-UhspNt		16.4432	17.3446	8.32434	14.0374	4.05645		9.01369	7.94461	6.81159	7.9233	0.899129		6.02435	5.0226	5.35941	5.46879	0.416214
ENSB:4yQ4GXDRhYeUuPU		5.58362	6.10932	5.94091	5.87795	0.219185		25.4602	25.9542	34.2476	28.554	4.03103		6.39875	5.31759	5.53674	5.75103	0.466664
ENSB:4z4flgF2mJBRoLb		18.9086	19.816	16.9409	18.5552	1.2001		23.8269	24.0744	20.8839	22.9284	1.44923		18.7833	19.2513	17.965	18.6666	0.531573
ENSB:4zHGSWhJ_bAawzZ		24.2258	28.5117	28.177	26.9715	1.94629		4.007	6.21109	3.01353	4.41054	1.33622		5.66599	6.39345	5.17103	5.74349	0.502049
ENSB:4zW2CoAlMRcDtwO		3.08689	2.82018	2.70025	2.86911	0.161593		2.69534	2.98937	2.36216	2.68229	0.256224		2.45917	2.27413	2.53419	2.42249	0.10929
ENSB:4zqeMtylPTPsAQ-		18.4428	20.9976	23.9459	21.1288	2.24856		34.8571	40.1735	30.3911	35.1406	3.99869		29.8531	31.1319	26.9962	29.327	1.72888
ENSB:4zxUl9Y5EIOVgBG		20.3969	24.2609	30.14	24.9326	4.00586		63.601	52.2861	55.7068	57.1979	4.73812		33.3473	25.4917	22.996	27.2783	4.41071
ENSB:5-8TfszBk4pgT_y		3.66713	4.26306	4.18691	4.03903	0.264806		4.90624	4.52559	4.62564	4.68583	0.16112		5.72535	5.55236	5.53315	5.60362	0.0864321
ENSB:5-U6x1GT_yzJn_u		3.99559	4.46685	4.02079	4.16108	0.21646		5.29213	5.78361	4.83552	5.30375	0.387144		3.85403	4.05648	4.21825	4.04292	0.149005
ENSB:5-edznCfFPsaBsy		56.6571	58.7201	68.723	61.3667	5.26942		104.283	101.256	87.7419	97.7605	7.1912		89.5613	91.3612	84.1923	88.3716	3.0452
ENSB:50EFsOQPkTNFt9a		13.3743	16.6954	18.1932	16.0876	2.01373		30.3378	28.6174	28.1138	29.023	0.952141		22.6309	19.5955	21.868	21.3648	1.28925
ENSB:50Xdynb3mViK6Es		0.645864	0.176261	0.799508	0.540544	0.265114		0.0813921	1.04582	0.317398	0.481538	0.410478		0.290318	0.534746	0.413065	0.41271	0.0997875
ENSB:50hbbYJBCJEUu8m		38.5195	44.4178	52.7929	45.2434	5.85626		71.5941	71.7136	79.1983	74.1686	3.55683		87.3997	57.8835	50.3861	65.2231	15.9771
ENSB:51ifgaO9MJAqttK		11.7864	17.4647	14.8642	14.7051	2.32089		14.7486	20.9669	14.9292	16.8816	2.88969		26.0237	25.7414	26.4362	26.0671	0.285274
ENSB:527NBOU5MbdDUB5		33.5481	30.239	30.4295	31.4056	1.51701		36.557	38.5612	36.9735	37.3639	0.86354		26.6088	27.2622	28.1249	27.332	0.620931
ENSB:52Ca5mhwUkS1qds		24.0766	26.1432	29.3761	26.5319	2.1809		42.4656	45.1087	40.7183	42.7642	1.80473		32.0139	31.7352	32.5282	32.0924	0.32846
ENSB:52QDYCXE9Cojmp8		14.1981	15.2891	17.3736	15.6203	1.31739		30.144	27.596	25.4949	27.745	1.9009		8.44134	9.23222	8.32001	8.66453	0.404468
ENSB:52z4el05yOVhenr		10.6043	9.09543	10.6861	10.1286	0.731352		14.0455	16.0031	13.3739	14.4742	1.11535		9.46043	10.1366	9.79938	9.79879	0.276038
ENSB:546N2qGyVHJCjyu		33.3613	35.9529	30.1709	33.1617	2.3647		47.521	43.6636	40.2842	43.823	2.95657		33.4561	38.303	37.1728	36.3106	2.07054
ENSB:5511jTQ_3qMR1BX		23.0717	25.4991	28.116	25.5623	2.05981		38.7426	35.3837	34.8079	36.3114	1.73513		32.2374	36.6046	35.8678	34.9033	1.9089
ENSB:55m9Cka7T6nvMaq		928.808	1254.92	1779.91	1321.21	350.608		3257.54	2976.5	2791.73	3008.59	191.513		3875.08	3653.24	2517.03	3348.45	594.839
ENSB:56D4-KZdQF6Fxhv		43.8786	48.8708	61.4837	51.411	7.4083		104.487	87.8628	91.9399	94.7633	7.0745		57.3298	47.1234	44.7434	49.7322	5.45949
ENSB:56vjjiFLNTzGCLG		13.542	10.9074	7.23215	10.5605	2.58766		6.28156	7.6557	6.16125	6.6995	0.677915		4.78172	5.50025	4.5097	4.93055	0.41786
ENSB:57b9KUQhSJhmTIZ		22.6537	25.191	28.158	25.3343	2.2494		45.3508	37.8381	32.0829	38.4239	5.43242		31.8723	30.8707	30.2408	30.9946	0.671758
ENSB:58I8KTtZxmF0dQ9		19.6957	17.1309	14.1738	17.0001	2.2562		16.3299	16.7072	14.8572	15.9648	0.798197		12.9414	17.5098	15.3207	15.2573	1.86557
ENSB:59OuWNv_lmQKU7I		139.656	141.872	200.697	160.741	28.267		186.651	199.474	209.64	198.588	9.40603		284.888	254.601	240.668	260.053	18.4597
ENSB:59cMWfDOd47zjwl		6.63888	7.89886	8.08112	7.53962	0.64125		15.0649	14.1411	12.7917	13.9992	0.933419		8.39428	8.89162	8.87856	8.72149	0.231431
ENSB:59rQjCbJzY2h36L		133.951	83.1518	74.1724	97.0918	26.32		206.541	134.552	122.447	154.513	37.1194		51.5248	47.3115	45.8769	48.2378	2.39696
ENSB:5AVXMdf6eoAdaua		126.134	133.397	109.594	123.042	9.96043		61.5351	89.7877	56.1923	69.1717	14.74		103.401	105.334	98.0073	102.247	3.10045
ENSB:5AibZZ3S2hZeuI1		46.762	53.9142	53.0107	51.229	3.18007		78.7476	74.3696	78.743	77.2867	2.06269		75.9175	68.1471	65.5292	69.8646	4.41145
ENSB:5Apof-2a6QMFy6W		44.9723	57.0438	43.1782	48.3981	6.15712		21.7233	19.7783	17.6782	19.7266	1.65183		19.3587	21.0892	18.7054	19.7178	1.00577
ENSB:5BuLZE0uzXSd4SD		345.896	406.861	407.267	386.675	28.835		496.027	491.703	563.608	517.112	32.9244		434.482	486.728	469.572	463.594	21.7441
ENSB:5CMNAdO_QoGs4SK		18.6195	23.3236	32.2684	24.7372	5.66108		54.062	55.4757	41.5877	50.3751	6.24041		30.8836	25.3705	18.4339	24.896	5.09365
ENSB:5DtEjQ6uqZtwKvA		6.47169	7.05044	9.13108	7.55107	1.14194		10.3787	13.8598	9.50269	11.2471	1.88177		14.2168	9.48191	9.5731	11.0906	2.21087
ENSB:5EOQ9a8xUiwQNKz		6.93664	6.38075	4.6372	5.98486	0.979593		5.71618	6.57042	5.59519	5.96059	0.434029		5.49464	7.43462	6.69092	6.54006	0.799144
ENSB:5EqXy4uSfQNqimp		44.159	48.1156	53.5471	48.6072	3.84841		33.4073	48.3213	31.105	37.6112	7.63129		95.2481	96.8841	95.993	96.0418	0.668789
ENSB:5FlI-EQ1TlicBIB		6.18701	6.92691	5.60081	6.23824	0.542588		5.61377	7.03131	5.14551	5.9302	0.801729		5.48198	5.6649	5.16488	5.43725	0.206566
ENSB:5Gfxi7RluGgQqmw		16.4374	22.977	17.9539	19.1228	2.79479		25.6068	32.9575	21.436	26.6668	4.76296		21.6608	27.4819	20.2028	23.1152	3.14461
ENSB:5GlfS8e8mGorOUE		41.1652	56.4632	43.9189	47.1824	6.65808		60.9381	77.2421	59.2207	65.8003	8.1209		57.5107	54.7632	53.1521	55.142	1.79944
ENSB:5Gr5BOvuhlbcDQq		5.302	5.68182	6.47967	5.82116	0.490774		10.8395	9.18684	7.95361	9.32665	1.18231		8.94864	7.7291	8.24186	8.30654	0.499969
ENSB:5Hc8wP1J_3rscvO		99.5349	109.502	82.5714	97.2028	11.1174		78.9503	65.0734	52.0929	65.3722	10.9665		35.8906	38.6545	39.8608	38.1353	1.66188
ENSB:5I65q1phZD6pjzY		200.356	231.524	309.183	247.021	45.7599		336.679	302.229	388.366	342.425	35.3991		485.932	485.758	474.888	482.193	5.1657
ENSB:5IR8yEGd6cqFI-c		82.1548	94.0876	96.0748	90.7724	6.14734		119.451	121.74	116.453	119.214	2.16491		102.31	106.675	95.4192	101.468	4.63341
ENSB:5IgmyOOyjZzOdri		0.0263955	0.129663	0.0326746	0.0629111	0.0472704		0	0	0.029186	0.00972866	0.0137584		0.0266959	0.0280983	0.0607728	0.0385224	0.0157439
ENSB:5J2nGvOiCKQuEhX		45.3585	46.8717	44.7559	45.662	0.890064		53.5648	51.5399	47.6539	50.9196	2.45266		62.3487	62.1371	61.0901	61.8586	0.550267
ENSB:5JaQNjG8HOBmMBI		11.551	10.8692	8.68669	10.369	1.22168		11.5137	15.1612	12.8158	13.1635	1.50926		8.17377	9.86215	10.5972	9.54436	1.01454
ENSB:5JlFxeuTX51oQmY		8.44427	10.8588	16.1608	11.8213	3.22295		20.5493	19.8514	21.813	20.7379	0.811828		14.301	13.6472	13.8426	13.9303	0.274054
ENSB:5KTi9uzQvpbVgTl		74.8485	91.3032	95.8077	87.3198	9.00822		174.871	157.977	171.434	168.094	7.28998		82.3053	66.7669	65.3882	71.4868	7.6705
ENSB:5LuHTqOR9jRnJOE		220.667	260.288	200.351	227.102	24.8886		45.9937	58.3647	60.9638	55.1074	6.53114		48.5273	54.7039	50.6064	51.2792	2.56608
ENSB:5Mj03n-D32EX5TQ		2.8213	2.65902	2.74117	2.7405	0.0662512		3.40452	4.72778	3.35535	3.82922	0.635701		2.82024	2.56678	2.70027	2.69576	0.103521
ENSB:5MrYgQpNxFaVgNo		4.88535	4.71825	4.32138	4.64166	0.236525		5.76208	7.01064	5.86546	6.21272	0.565788		5.48338	4.94101	5.624	5.34946	0.294471
ENSB:5NYkEJr4vVbpzWA		3.82734	4.96888	3.31648	4.03757	0.690775		5.39513	10.7128	5.19928	7.10239	2.55417		8.01832	7.21725	7.55319	7.59625	0.328448
ENSB:5NupHZ-Nc8rUfwg		2.88076	3.34896	2.66503	2.96491	0.285485		4.33704	4.6813	3.83144	4.28326	0.349031		2.85134	2.88108	2.59641	2.77628	0.127764
ENSB:5OXePSWMfo8tcur		14.5336	16.5018	15.6476	15.561	0.805874		11.6501	16.1469	10.6485	12.8152	2.39111		18.5595	20.3493	22.1016	20.3368	1.4461
ENSB:5OY-mEOnkKrIB8z		7.52537	5.86576	6.24825	6.54646	0.70959		6.40137	7.48425	5.36434	6.41665	0.865517		5.07121	6.07031	6.77592	5.97248	0.699374
ENSB:5PUcR35dCjLQjOi		11.6393	13.2896	10.2025	11.7105	1.26129		10.7036	14.6702	5.98273	10.4522	3.55109		11.3264	16.4086	14.6304	14.1218	2.10576
ENSB:5ThqEjI9sShuE-E		0.63124	0.775214	0.862239	0.756231	0.0952555		1.2961	1.07501	1.2034	1.19151	0.0906511		0.891594	0.810989	0.914616	0.8724	0.0444293
ENSB:5VFOrl_utJohVUp		19.4986	24.3561	19.7955	21.2167	2.22316		21.8072	29.9845	18.536	23.4426	4.81475		23.6478	29.3124	25.4749	26.145	2.36064
ENSB:5VN6MDrFlCLjO72		12.3904	13.5673	17.3355	14.4311	2.1092		20.8492	21.6896	19.4525	20.6638	0.922663		23.2825	23.8209	22.5	23.2011	0.542324
ENSB:5XdyB27tiIhrB_m		135.741	134.598	100.634	123.658	16.287		138.397	141.499	125.147	135.014	7.09119		94.1706	91.73	86.4591	90.7866	3.21812
ENSB:5YxCfMuDIZKa6q6		10.0709	9.68196	10.8293	10.194	0.476432		15.7454	16.223	14.7399	15.5695	0.618131		15.589	17.1285	14.6868	15.8014	1.00809
ENSB:5aAFbVt8KNRcVrG		12.7135	13.0783	13.5462	13.1127	0.340812		18.9277	19.3659	17.4932	18.5956	0.799776		14.7375	13.0438	14.7013	14.1609	0.790022
ENSB:5atWP5_pVFSHRpq		4.05877	5.5529	4.23099	4.61422	0.667464		9.73172	14.4127	6.96799	10.3708	3.07271		7.70582	9.20971	6.10696	7.67416	1.26689
ENSB:5bLTVyHqnX5KF_u		11.438	11.9452	11.5421	11.6418	0.218719		13.458	17.5431	13.3568	14.786	1.95002		17.7786	17.8419	17.0205	17.547	0.373168
ENSB:5cICfXkHVrlgRY4		51.6515	56.389	38.3691	48.8032	7.62734		4.83511	6.40723	3.33349	4.85861	1.25496		4.78802	5.72903	4.75851	5.09185	0.450713
ENSB:5cWhyBU_DF-7WLs		8.1099	9.71602	7.17756	8.3345	1.04842		5.51195	15.5287	7.48257	9.50773	4.33279		18.4029	19.93	15.4226	17.9185	1.87177
ENSB:5c_EO9HdWfD4sVw		9.40113	11.0326	16.0725	12.1687	2.83958		15.7495	18.8432	17.9455	17.5127	1.29955		25.187	26.5245	25.7384	25.8167	0.548804
ENSB:5e7tTAiL1Y8GQNt		0.567348	0.497678	0.535095	0.533374	0.0284685		0.383022	0.284355	0.253918	0.307098	0.0551053		0.341551	0.330734	0.311014	0.327766	0.0126422
ENSB:5eIyj9EvPiBvRlD		0.439875	0.444873	0.528501	0.471083	0.0406518		0.528246	0.628476	0.586515	0.581079	0.0410987		0.719663	0.826328	0.878723	0.808238	0.0661842
ENSB:5faG7c4BZgvOYEh		33.6474	30.2454	31.5168	31.8032	1.40354		26.4607	35.3525	27.1582	29.6571	4.0373		34.7709	44.3917	42.6044	40.589	4.17822
ENSB:5fwyfjMEL9kLh5i		109.929	108.384	113.279	110.531	2.04351		102.79	120.749	142.368	121.969	16.1805		127.931	130.265	128.161	128.786	1.05003
ENSB:5gIiZPNUYl3aNlR		3.36383	3.4083	3.24267	3.33827	0.0699933		5.18946	4.79292	4.45314	4.81184	0.300901		3.54218	3.78353	4.21119	3.84563	0.276631
ENSB:5hMfj0RsROYK5bb		6.95156	7.1809	6.78467	6.97238	0.16243		8.49328	9.34462	7.97064	8.60284	0.56625		6.07079	6.27052	5.96388	6.10173	0.12708
ENSB:5h_BM6SNdwBFanV		47.6884	51.7819	46.9357	48.802	2.12938		47.685	53.8279	42.5509	48.0213	4.60996		44.9162	46.3927	49.6348	46.9812	1.97079
ENSB:5kOlIVbwkuR4tOB		52.4126	56.4991	82.1779	63.6965	13.1744		162.268	124.777	130.178	139.074	16.5478		94.0907	84.4738	89.4349	89.3332	3.92674
ENSB:5kr9xy0OAh4Gr04		0.220362	0.210089	0.254837	0.228429	0.0191384		0.269663	0.225363	0.285337	0.260121	0.0253972		0.390024	0.305569	0.343804	0.346466	0.0345297
ENSB:5kv0tCkV4Dl_32Q		45.8868	52.3892	47.7538	48.6766	2.73362		80.1544	83.5263	87.2777	83.6528	2.90946		44.3586	43.0036	39.6146	42.3256	1.99519
ENSB:5m0WR8Lf2x9jb48		4.41152	5.26927	7.06185	5.58088	1.1042		7.62173	8.76779	8.16547	8.185	0.468081		11.2216	11.9654	9.54485	10.9106	1.01237
ENSB:5mghgUKGGgKqG4X		141.644	161.15	109.756	137.517	21.1835		6.57602	10.3115	3.60168	6.82974	2.74516		4.39802	7.40301	4.66851	5.48985	1.35731
ENSB:5nA_96tGLkjCk_B		45.2287	60.4548	38.0228	47.9021	9.3509		10.7752	19.0454	9.46071	13.0938	4.24253		7.22701	9.87749	7.7564	8.28697	1.14524
ENSB:5na1fgjFz_XBbh4		411.057	259.242	335.653	335.317	61.9784		90.7251	179.389	100.721	123.612	39.6509		192.877	348.979	299.169	280.342	65.1039
ENSB:5npAoF08D4uibnQ		47.2065	43.6982	39.6219	43.5089	3.09932		30.5027	37.5682	27.1457	31.7389	4.34381		38.4537	48.4374	43.7696	43.5536	4.0787
ENSB:5osA5o2-17A0ntH		23.9322	25.3743	22.8292	24.0453	1.0421		29.3932	33.2082	28.277	30.2928	2.11129		34.1397	34.1232	33.069	33.7773	0.50088
ENSB:5pjpb_8gcEtrv7v		166.171	158.257	163.372	162.6	3.27654		136.68	160.207	144.062	146.983	9.8243		192.067	196.858	202.62	197.182	4.31445
ENSB:5plvtf45HcqkUsz		69.8891	95.3175	63.2444	76.1504	13.8221		75.9155	114.322	65.9794	85.4055	20.8453		101.22	115.481	89.9649	102.222	10.4412
ENSB:5qFwVLcuphWnN-K		17.4429	15.511	17.5199	16.8246	0.929399		17.8716	17.1947	17.3601	17.4755	0.288155		16.6449	16.6698	16.1523	16.489	0.238293
ENSB:5rur1gelf3Q8atm		2.06366	2.61057	1.88232	2.18552	0.309539		3.0445	3.21598	3.51711	3.2592	0.195345		1.63206	2.08117	1.58974	1.76766	0.222361
ENSB:5rxO0ejyEIWwfpW		12.1686	12.7925	13.4515	12.8042	0.523815		27.1195	22.0425	23.1668	24.1096	2.17725		14.0789	13.4324	13.4634	13.6583	0.297743
ENSB:5sK-rhxwy39hAaQ		5.91306	7.06422	6.47245	6.48324	0.47002		8.47114	10.7255	8.00214	9.06625	1.18876		6.59316	7.13857	7.39696	7.0429	0.335052
ENSB:5u8kl2qFCkvLqAo		2.21177	2.71624	2.73793	2.55531	0.24308		1.71503	3.96516	1.80924	2.49648	1.03923		3.3326	4.00018	3.32563	3.5528	0.316355
ENSB:5uXop12mr-_u31f		19.4702	22.2686	25.0003	22.2464	2.2577		31.6544	41.7007	30.5848	34.6466	5.00707		33.6586	37.5016	35.3755	35.5119	1.57184
ENSB:5uZSzyfNCBq7IAC		6.97928	6.691	6.18704	6.61911	0.327401		6.99653	7.14532	6.70477	6.94887	0.182984		7.757	8.02069	7.58528	7.78766	0.179073
ENSB:5uilUEhZ0PVa0wz		42.5206	30.8501	33.3583	35.5763	5.01595		83.7376	56.6969	61.086	67.1735	11.8489		18.264	14.9827	15.8617	16.3695	1.38687
ENSB:5vJh18999xkpd_1		25.8761	30.9859	36.8945	31.2522	4.50219		46.4164	53.2297	46.1591	48.6017	3.27415		49.6531	52.6775	48.7325	50.3544	1.68515
ENSB:5vTViRbWjTSmnSt		5.36822	5.69529	4.67014	5.24455	0.427554		8.60854	9.0306	7.45266	8.36393	0.667005		7.76696	9.52424	9.18399	8.82506	0.760976
ENSB:5vx_kz-sOTLYwfB		0.426337	0.428381	0.815625	0.556781	0.183032		1.60449	1.16105	1.04996	1.27183	0.239557		0.548788	0.763278	0.490798	0.600955	0.117196
ENSB:5w451Wdy4BmPaQp		107.931	96.9706	88.3422	97.748	8.01602		141.347	136.297	113.97	130.538	11.8952		113.626	112.261	98.7289	108.206	6.72408
ENSB:5wqcRoCC7GxvjLX		14.9883	16.2332	14.5601	15.2605	0.709642		16.3388	18.6105	16.3994	17.1162	1.05693		12.825	12.1631	12.1993	12.3958	0.30383
ENSB:5x-SCeEXGBhd16Y		1.65507	1.74461	1.94635	1.78201	0.12182		5.4281	5.49397	6.31364	5.74524	0.402821		2.58061	2.29039	2.34988	2.40696	0.125166
ENSB:5xBroK_abibF8C4		36.3144	42.9718	53.1439	44.1434	6.9204		80.8293	77.3948	72.8186	77.0142	3.28141		74.1641	67.2045	61.4305	67.5997	5.20596
ENSB:5z3n2nLCJ7pfEG6		6.94634	8.13782	8.42908	7.83775	0.641435		18.7631	19.0919	12.8854	16.9135	2.85144		9.65995	12.162	9.70641	10.5094	1.16866
ENSB:5zUGG43agMTkh6c		16.0271	15.1625	15.9138	15.7012	0.383674		21.5823	21.7785	23.8671	22.4093	1.03396		19.7712	16.8804	17.5834	18.0783	1.23094
ENSB:60HH3S0mWnGUUdc		15.0118	14.5294	14.8463	14.7958	0.20017		19.5479	21.0232	19.2727	19.9479	0.768604		15.314	14.7883	15.6188	15.2404	0.343057
ENSB:60S-n4rdDoN2t3x		23.0821	27.3992	25.7753	25.4188	1.78038		36.5769	36.8468	34.4245	35.9494	1.08389		35.5084	27.3442	23.5209	28.7911	4.99967
ENSB:63aO3XXL_GwKL9c		0.417528	0.17092	0.344569	0.311006	0.103437		0.157851	0.225363	0.30778	0.230331	0.0613087		0.281521	0	0.320438	0.200653	0.14277
ENSB:643NX4Mx-_-yt10		3.90389	3.90124	2.93745	3.58086	0.454962		3.77659	3.40861	4.40125	3.86215	0.409734		4.87735	4.72614	4.49415	4.69921	0.157595
ENSB:649Q6Xl6Mba7Hrp		5.64533	6.93293	6.33684	6.30503	0.52614		8.03069	9.52861	5.60736	7.72222	1.61564		5.85475	7.43552	6.27859	6.52295	0.668076
ENSB:65Iby0yPJQq9w7q		39.9953	48.4274	47.9312	45.4513	3.86328		211.06	151.102	156.545	172.902	27.0731		54.5279	40.0447	33.9503	42.841	8.63036
ENSB:65WpgmdmTlEzFpM		9.54371	9.67463	10.5999	9.93941	0.47007		10.2769	12.5042	10.6043	11.1285	0.981913		14.7068	13.2752	15.7004	14.5608	0.995465
ENSB:66NvDU7sCU9qnHo		19.1914	22.36	16.1424	19.2313	2.53845		2.23247	5.17931	2.17644	3.19607	1.40255		3.73267	2.35725	3.39894	3.16295	0.585782
ENSB:66VTnyaVrsXQ1Hc		17.0662	18.4313	14.9125	16.8033	1.44853		8.93801	11.5009	6.7989	9.07926	1.92217		8.98559	8.33553	6.64516	7.98876	0.98644
ENSB:67qXPdisPIZfbt2		0	0	0	0	0		0	0	0	0	0		0.221195	0.0776049	0.0839243	0.127575	0.0662498
ENSB:68SYll72pKTfHZ7		13.2652	16.4537	14.8653	14.8614	1.30173		15.6975	18.2843	16.693	16.8916	1.06535		26.6444	20.4419	17.5834	21.5566	3.78219
ENSB:69FTiaIC6X8cqUC		55.1138	57.1919	43.0683	51.7913	6.22618		56.964	60.3354	57.1998	58.1664	1.53672		47.0503	53.3859	47.4714	49.3025	2.89249
ENSB:69wev8QAKJ_1piU		20.5326	17.3358	15.2168	17.695	2.18499		15.7805	20.561	10.9035	15.7484	3.94271		14.8233	13.1575	16.0172	14.666	1.17278
ENSB:6DAIaZny2cAnI4x		21.4893	23.2858	19.4242	21.3998	1.57778		29.257	30.4301	23.8823	27.8565	2.85069		16.7053	17.9955	16.5699	17.0902	0.642505
ENSB:6DTpmtJVDV8oZmM		35.7611	37.8916	41.3365	38.3297	2.29712		55.0739	50.9994	54.5598	53.5444	1.8118		44.3732	38.1657	34.8114	39.1168	3.96111
ENSB:6DegLIfSPsi2yRm		4.07287	4.46971	3.43269	3.99176	0.427231		2.45712	4.63056	3.64109	3.57626	0.888488		3.33045	2.95191	3.29205	3.19147	0.170115
ENSB:6Ea5PdFod-OwvHS		188.065	181.083	185.944	185.03	2.92273		272.847	279.366	262.519	271.577	6.93629		114.517	162.898	173.05	150.155	25.5387
ENSB:6EqkrxcwMaFAhu3		48.7065	41.3626	34.0421	41.3704	5.98671		27.2031	33.0532	30.9717	30.4093	2.42119		36.702	41.8894	42.6242	40.4052	2.6357
ENSB:6Fq59ih3D2jG2g-		9.83911	9.38175	8.81862	9.34649	0.417361		9.32209	10.06	9.73947	9.70719	0.302123		6.71165	5.74152	6.90837	6.45385	0.510055
ENSB:6G2diKY_J0gtf__		44.7799	51.6215	58.543	51.6481	5.61878		51.6191	69.0344	50.8204	57.158	8.40424		84.8403	79.0229	68.5042	77.4558	6.76063
ENSB:6ID55WguaSoj9UG		9.18563	9.08902	8.64179	8.97215	0.236904		10.954	10.7801	9.15073	10.2949	0.812178		8.74163	8.90283	8.16752	8.60399	0.315573
ENSB:6ItZ77BQjiGGe76		18.8915	18.2901	20.3312	19.1709	0.856413		21.1567	23.2255	21.5461	21.9761	0.897646		20.3843	18.9077	22.3296	20.5405	1.40133
ENSB:6JBW-AirXZYUTz4		1.67335	1.32628	2.21833	1.73932	0.367151		2.27477	2.05621	2.45389	2.26162	0.162615		2.20852	1.8192	1.81706	1.94826	0.184033
ENSB:6JkEpcH2me-AuYP		18.6835	23.4116	16.4654	19.5202	2.89684		2.75324	3.13889	2.67111	2.85441	0.20393		2.78884	2.57156	2.5334	2.63127	0.112508
ENSB:6LjL44FR1p7Rez5		1.6604	2.22991	1.95923	1.94985	0.232593		1.75105	2.42134	1.29912	1.82383	0.461027		2.83812	2.73914	2.9063	2.82786	0.0686285
ENSB:6LobdAe0Je7EKC8		392.717	417.386	373.912	394.671	17.8021		297.061	536.786	405.852	413.233	98.0063		363.845	388.918	385.027	379.263	11.0178
ENSB:6MY-oqq42fC7EhB		84.5418	94.3308	87.3865	88.753	4.11151		5.9165	10.5587	4.15882	6.87799	2.69973		3.13496	6.37797	3.24197	4.25163	1.50418
ENSB:6NQDIPbZxVBqMQf		93.3356	99.1633	105.15	99.2162	4.82323		207.311	179.787	174.845	187.314	14.283		97.9577	90.9477	92.6435	93.8496	2.98621
ENSB:6NVXHEtKD-uHBoS		23.8024	22.83	24.0952	23.5759	0.540798		27.5751	35.178	24.626	29.1264	4.44529		41.769	40.4709	47.4173	43.2191	3.0155
ENSB:6NxXSM3N8iQ5PXK		1.16274	1.21375	1.61926	1.33191	0.204246		2.17595	2.9183	3.08559	2.72661	0.395321		1.64636	1.79474	1.63971	1.6936	0.0715629
ENSB:6OBqZGPO1CIfnv5		11.8413	7.71232	9.28226	9.61197	1.70171		8.46921	9.20767	7.91119	8.52936	0.530991		6.57265	8.01548	7.30142	7.29651	0.589041
ENSB:6OTjzsPUDQrk1_S		24.7592	32.9688	33.1022	30.2768	3.90187		61.8878	66.0833	63.9693	63.9801	1.71283		41.9827	36.0727	35.1453	37.7336	3.02834
ENSB:6Oh3JNmCYD9zgzp		157.451	195.171	142.426	165.016	22.1873		184.723	238.746	185.686	203.051	25.2427		215.878	234.74	194.475	215.031	16.4488
ENSB:6QBJ72ch3GI78kS		16.83	17.3753	20.3949	18.2001	1.56785		16.8334	20.8385	16.8881	18.1867	1.87524		27.0912	26.0698	25.7087	26.2899	0.585457
ENSB:6QXQNpmC_F2iYpm		11.9635	9.32477	13.2048	11.4977	1.61789		13.9469	15.3537	15.1941	14.8316	0.628938		11.9124	10.7245	11.811	11.4826	0.537685
ENSB:6Qug7S1abkVfIXM		12.0032	12.2608	10.2216	11.4952	0.906681		13.1336	13.6608	11.2012	12.6652	1.05733		11.2833	13.9218	12.5619	12.589	1.07734
ENSB:6RBa6c8j032TiXR		34.4781	44.5981	28.8236	35.9666	6.52537		48.4082	65.5836	40.1309	51.3743	10.6006		35.8645	47.0946	36.4204	39.7932	5.16789
ENSB:6Rg3CX1qOm82JmA		19.6268	22.2774	18.6922	20.1988	1.51847		10.8492	11.2758	11.0792	11.0681	0.174366		9.76639	9.9277	11.4303	10.3748	0.749258
ENSB:6RtxaF-UJDGeUfW		259.579	260.579	329.647	283.268	32.7973		393.624	400.563	398.816	397.668	2.94682		443.542	450.047	432.182	441.924	7.38236
ENSB:6SLtKDXbY_eyZwt		3.67806	3.67442	4.34071	3.89773	0.313238		3.82577	4.62882	4.19334	4.21597	0.328234		5.10768	5.27456	5.08979	5.15734	0.0832058
ENSB:6ST8nvcniTpg_dy		1.36213	1.73714	1.75101	1.61676	0.180142		1.48548	3.47812	2.00817	2.32393	0.843575		4.18588	4.07116	4.04081	4.09929	0.062475
ENSB:6T2ZmQT5lUAiFa8		30.9766	31.437	32.734	31.7159	0.744067		52.7224	58.5621	60.8634	57.3826	3.42661		38.2667	38.679	39.906	38.9506	0.696251
ENSB:6T57bVwBBH6p_3r		41.7395	46.5216	49.2582	45.8398	3.10713		70.427	70.6214	76.5005	72.5163	2.81836		50.9474	51.7463	49.3616	50.6851	0.991058
ENSB:6TUK6GBydMBzR5f		79.2129	88.0795	79.4873	82.2599	4.11661		86.0293	149.135	126.795	120.653	26.1263		156.052	147.38	129.949	144.46	10.8545
ENSB:6TwdKvtDe8337u8		36.7121	45.4533	47.7938	43.3197	4.769		51.5051	50.7021	51.8588	51.3553	0.483953		27.4579	21.7607	26.6111	25.2765	2.51001
ENSB:6UTRbHUeUugwj3D		0.422097	0.320895	0.335898	0.35963	0.0445932		0.501532	0.748578	0.51117	0.587094	0.114255		0.254108	0.427931	0.242958	0.308332	0.0846912
ENSB:6VxY5jSyvLUiyJW		24.9938	32.9473	31.8414	29.9275	3.51777		66.1245	94.4052	75.2547	78.5948	11.7846		40.0557	31.3983	28.8177	33.4239	4.80629
ENSB:6VxYhoGYWmvmjDB		3.9531	4.3612	3.82748	4.04726	0.227834		4.39983	6.29486	5.25066	5.31512	0.774985		5.67365	6.20742	5.44774	5.77627	0.318514
ENSB:6W_SGX56aJSRNj7		110.89	141.92	162.805	138.538	21.3286		394.692	236.756	310.094	313.847	64.5316		77.4342	78.8138	65.2274	73.8251	6.10554
ENSB:6Wa0tpN5nD5hJkh		551.34	482.996	484.428	506.255	31.8854		418.987	506.753	404.701	443.48	45.1189		571.21	681.096	693.716	648.674	55.0171
ENSB:6XE3BYUDXyWNCeM		10.4301	14.9196	15.0754	13.4751	2.15404		8.83866	12.139	10.812	10.5966	1.35596		18.2507	21.0705	19.648	19.6564	1.15117
ENSB:6XZFIsIxigVIdqL		0.247702	0.304199	0.242747	0.264883	0.0278742		0.468233	0.36767	0.399422	0.411775	0.0419737		0.240084	0.186775	0.33268	0.253179	0.060281
ENSB:6Y2cbWA3DnXRqLA		145.099	169.238	130.666	148.334	15.9126		238.898	284.312	200.464	241.225	34.2706		105.243	110.675	115.014	110.31	3.99719
ENSB:6YXsRexdQRaIBvI		4.33967	4.04151	4.83482	4.40533	0.327178		3.7325	4.48951	4.38525	4.20242	0.334997		2.87728	2.87444	2.85871	2.87014	0.00816352
ENSB:6_fn25hejHBp9Jl		0.621943	1.99762	1.71746	1.44568	0.59359		2.71307	3.48608	1.85149	2.68354	0.667645		3.43543	3.6159	3.69005	3.58046	0.106924
ENSB:6_wFNCHdZ7tp8Zk		28.2437	24.9247	2.47075	18.5464	11.4477		2.25565	2.31681	1.81144	2.12797	0.225207		1.88843	1.83532	1.98477	1.90284	0.061859
ENSB:6a9fnNniC5gIroH		0.395081	0.54584	0.489066	0.476662	0.0621691		0.672141	1.11954	0.855495	0.882393	0.183639		0.699262	0.683424	0.701174	0.69462	0.00795535
ENSB:6al-D1h96FbKB1Q		0.324106	0.368904	0.489276	0.394095	0.0697436		0.35863	0.46081	0.445777	0.421739	0.0450451		0.471705	0.353429	0.327608	0.384248	0.0627337
ENSB:6b0WAiSSWkEBiJU		17.1755	17.3215	16.9889	17.162	0.136148		29.6364	29.0878	27.2699	28.6647	1.01136		13.3169	12.2372	13.2181	12.9241	0.487329
ENSB:6bG10zBCwRJccYB		1289.57	1309.02	1349.29	1315.96	24.8697		673.976	951.911	827.391	817.759	113.671		1574.75	1905.95	1877.28	1785.99	149.828
ENSB:6cJopk8PITDWn_0		7.58617	9.08767	8.61157	8.42847	0.626508		13.1065	12.5128	11.421	12.3468	0.69806		8.08181	6.91313	6.16721	7.05405	0.787961
ENSB:6cYZBoSmfYXQjsB		21.0777	20.6813	21.0156	20.9249	0.174105		25.6734	22.2666	24.757	24.2323	1.43944		17.3915	17.0246	16.2708	16.8956	0.466491
ENSB:6fCuYc-QhNn8plE		11.2065	11.7319	10.6317	11.19	0.449328		12.1372	13.0891	11.4771	12.2344	0.661662		14.9572	13.6895	14.0112	14.2193	0.538055
ENSB:6fIXIkzNHO1FIye		1.99333	2.26187	2.02019	2.09179	0.120758		1.70552	1.92531	1.50804	1.71295	0.170428		2.13391	2.34528	2.64362	2.37427	0.209093
ENSB:6faqSZp3aKI-p3U		167.104	160.74	152.394	160.079	6.02359		130.17	102.443	110.918	114.51	11.6007		103.82	116.491	115.87	112.06	5.83211
ENSB:6fhtI-2vo2MIjKs		1.04493	1.16388	0.872361	1.02706	0.119682		1.73637	1.61331	1.66592	1.67186	0.0504128		2.21195	1.91425	1.65051	1.92557	0.229346
ENSB:6gbkb597gksRtAL		1081.34	1376.34	1507.43	1321.7	178.19		1467.43	1257.46	1863.42	1529.44	251.238		1429.71	1416.14	1424.17	1423.34	5.57001
ENSB:6ggFytS8mR_1K8U		351.241	390.886	432.359	391.495	33.1188		519.078	393.269	535.381	482.576	63.4994		409.927	455.796	435.9	433.874	18.781
ENSB:6hfm81dtAkMKtKA		31.5118	43.1643	35.5337	36.7366	4.83258		33.7868	50.0962	37.4529	40.4453	6.98643		35.3543	40.6068	35.9826	37.3145	2.34203
ENSB:6jNWxgifRwzgFHu		3.14646	3.39668	2.82699	3.12337	0.233146		2.87795	3.53359	3.25464	3.22206	0.26865		1.77078	1.80978	1.78189	1.78748	0.0164055
ENSB:6k4D_mPXKWVhgs4		40.785	43.9791	40.4265	41.7302	1.59694		42.0568	43.4908	37.6314	41.0597	2.49386		58.0316	62.5671	51.0206	57.2064	4.7498
ENSB:6kRmHdgF1cjqhU-		34.9478	44.317	38.4839	39.2496	3.86309		55.374	57.6833	54.091	55.7161	1.4864		51.5254	47.7612	40.8761	46.7209	4.40936
ENSB:6lmE6GClxllUwam		23.5904	25.467	32.0449	27.0341	3.62506		50.5124	43.3823	42.7044	45.533	3.53182		33.7473	30.0569	27.6979	30.5007	2.48952
ENSB:6mTo9hz-mqFamcY		12.3421	12.778	12.9007	12.6736	0.23966		15.6652	16.7399	15.3459	15.917	0.596322		18.3777	18.0808	15.5925	17.3503	1.24885
ENSB:6msW6xLRTUvtYOq		36.4723	38.1553	34.614	36.4139	1.44634		52.2952	61.3914	47.1491	53.6119	5.88846		53.0543	68.2558	69.1487	63.4863	7.38553
ENSB:6nDwOY72d6W46yc		51.7117	64.8153	53.3303	56.6191	5.83313		50.8305	59.8997	57.1284	55.9529	3.79466		49.605	56.9913	57.311	54.6358	3.55967
ENSB:6p6NLpDGV07x_oo		336.579	395.282	589.974	440.612	108.3		725.402	601.791	763.333	696.842	68.9719		689.043	530.138	501.001	573.394	82.6369
ENSB:6pAiH9vvno61PlD		1.1482	0.940058	0.758052	0.948771	0.159398		0.781364	1.85924	0.253918	0.964841	0.668088		0.696764	1.30376	1.14557	1.0487	0.257098
ENSB:6pJNbvQQy19Mi6N		16.5291	17.107	16.4522	16.6961	0.292238		18.1173	23.0192	19.1043	20.0803	2.11681		23.6083	24.7769	22.4175	23.6009	0.963222
ENSB:6pcviBDuBaeUVr0		17.0015	15.981	17.4053	16.7959	0.599349		22.5271	23.159	22.0953	22.5938	0.436783		19.8028	18.184	19.0155	19.0008	0.660923
ENSB:6q7oJHue2oEkVoV		54.8614	57.9531	44.1503	52.3216	5.91424		24.5953	27.8954	23.1224	25.2044	1.99562		19.8395	23.0307	20.0644	20.9782	1.45427
ENSB:6qUpyJaYThVuLkS		3.30683	4.80236	2.79396	3.63438	0.85201		3.69102	5.5246	3.71446	4.31003	0.858888		5.0167	4.94498	5.52894	5.16354	0.260027
ENSB:6qesrnurnHWtfpi		4.70453	4.87814	5.79295	5.12521	0.477455		2.56231	4.30138	3.23917	3.36762	0.715758		9.10187	10.6239	13.4896	11.0718	1.81906
ENSB:6sAd04P57ksAkUE		13.2076	11.1001	13.3301	12.546	1.02358		18.6978	18.6975	15.8663	17.7539	1.3347		12.9468	12.7706	13.1633	12.9602	0.160607
ENSB:6sbOg8igeRfvgUF		10.6414	11.5073	10.8885	11.0124	0.364208		16.6272	23.6389	14.5096	18.2586	3.90146		17.2739	19.2945	16.1449	17.5711	1.30286
ENSB:6v80LcWbLmZt-rW		3.69252	4.75905	3.71488	4.05548	0.497578		6.28939	7.64824	6.17483	6.70415	0.669208		8.84152	6.69474	6.14341	7.22655	1.16392
ENSB:6vllu7UyQ0500Gs		11.2652	12.8786	9.03054	11.0581	1.57776		7.88301	7.16686	7.19332	7.4144	0.331538		7.2207	6.724	6.68265	6.87579	0.244477
ENSB:6vys_vGIdaP1Oh9		12.1661	14.7009	12.2175	13.0282	1.18299		15.9044	17.8012	12.6419	15.4492	2.13075		14.5283	14.8234	14.0055	14.4524	0.338155
ENSB:6w3r2WI7bYDfYFS		31.4491	31.1653	17.538	26.7175	6.49191		9.447	12.605	11.7061	11.2527	1.32851		10.4711	11.9327	14.0694	12.1578	1.47758
ENSB:6wDyEya_5VYqgFn		0.665844	1.12435	1.06777	0.952655	0.204117		1.14137	1.26196	2.20035	1.53456	0.473351		1.07901	0.9746	1.03654	1.03005	0.0428713
ENSB:6wEQXriRzn5CLbV		76.3428	77.7115	51.4212	68.4918	12.0837		101.172	113.703	94.4576	103.111	7.97558		54.8121	57.3655	58.982	57.0532	1.71662
ENSB:6wZqujfGUxmZGSh		62.3182	76.9598	127.618	88.9654	27.9777		132.026	125.807	163.17	140.334	16.3456		143.523	109.686	109.824	121.011	15.9184
ENSB:6whMgYMbl93-Q1C		15.9854	14.7235	15.2841	15.331	0.516221		13.0566	16.1295	12.531	13.9057	1.58704		10.8587	10.7306	10.3685	10.6526	0.20759
ENSB:6y1HDbMcdjskL9d		34.3026	30.8457	24.2419	29.7967	4.17371		32.9909	37.3398	30.8405	33.7237	2.70344		22.1126	20.0997	20.1025	20.7716	0.948232
ENSB:6yIIyXzvUEW0Wvq		30.3832	28.1546	27.4952	28.6777	1.23568		26.7685	29.5489	29.2558	28.5244	1.24736		22.4953	23.3827	26.8782	24.2521	1.89199
ENSB:6zq3Q-zN1KdcbXJ		1.50454	1.73425	1.27431	1.50437	0.187768		1.46693	2.5431	1.13825	1.71609	0.599978		0.907662	1.27847	1.39777	1.19464	0.208685
ENSB:7-cmZHxX7fu6FVg		1.07806	0.943081	0.54843	0.856522	0.224715		0.736978	0.62174	0.440887	0.599868	0.121864		0.328592	0.503059	0.357016	0.396222	0.0764312
ENSB:706ObFdFIPAEfXh		23.5452	19.1542	15.2693	19.3229	3.38072		2.08364	2.85337	1.90698	2.28133	0.410872		4.79677	5.44786	5.26565	5.1701	0.274261
ENSB:71BD45sjcBLfABV		53.5367	66.7838	80.7256	67.0154	11.101		136.911	121.343	131.364	129.873	6.44244		126.243	107.781	110.522	114.849	8.13424
ENSB:71CPf1z6dtoeiqV		16.1003	16.746	15.9468	16.2644	0.34626		21.9567	26.8291	23.2186	24.0015	2.06474		19.3013	19.177	17.3154	18.5979	0.908298
ENSB:72J4WLJgrkah1ix		0.749847	0.707099	1.40892	0.955287	0.321238		1.7313	1.6912	3.49415	2.30555	0.840625		1.28654	0.997777	1.17152	1.15194	0.118697
ENSB:72dMo5_-xjJX19e		15.3551	24.0767	25.2872	21.573	4.42443		17.4932	24.3089	24.7854	22.1959	3.33094		74.3908	90.7039	101.01	88.7015	10.959
ENSB:73Y2TsTUDFsDXRY		26.4042	26.1889	23.455	25.3494	1.34239		24.4725	30.7395	24.4359	26.5493	2.96293		23.189	25.2891	28.012	25.4967	1.97442
ENSB:73wIvexpN36C_tQ		11.8128	10.3654	10.4021	10.8601	0.673805		6.52986	9.95618	7.01494	7.83366	1.51386		15.0188	17.5433	19.1113	17.2245	1.68587
ENSB:75D5x_GbERN7ovI		41.1545	44.4566	39.3948	41.6686	2.09821		41.9189	44.0948	39.1074	41.707	2.04159		60.8617	64.4823	67.152	64.1654	2.57777
ENSB:78-Cmj8ZBviOxyz		2.54148	3.23261	2.96629	2.91346	0.284616		4.96202	5.32052	4.49626	4.92627	0.33745		2.95597	3.71031	3.3855	3.35059	0.308946
ENSB:788LsaisO5YplQG		7.96853	8.75664	7.44786	8.05768	0.538016		11.447	14.5764	10.4995	12.1743	1.74205		6.18959	4.92578	4.11082	5.0754	0.855221
ENSB:78KsrtO2V-HCSaA		44.633	41.3055	37.2818	41.0734	3.00558		36.3846	33.0872	38.8643	36.112	2.36636		48.1437	41.5945	44.9702	44.9028	2.67412
ENSB:7ABMb6PstvdKaWG		473.696	659.809	465.076	532.861	89.8353		76.0734	173.701	40.1241	96.6328	56.4371		55.8791	88.1007	46.067	63.3489	17.9547
ENSB:7AXQhkz4yrpNbCZ		32.3566	34.9092	33.9074	33.7244	1.05011		42.4236	46.0958	49.3196	45.9463	2.81725		34.3151	32.8583	34.8195	33.9977	0.831531
ENSB:7AZuA3QC6wMfkW4		131.925	109.89	64.2057	102.007	28.2025		64.3952	79.3704	72.7607	72.1754	6.12758		67.514	88.8469	89.5183	81.9598	10.2183
ENSB:7AjIV5QMnp82-_W		8.63449	9.51339	9.69043	9.27944	0.461737		14.0877	13.6179	12.978	13.5612	0.454791		9.41406	9.72389	9.38778	9.50858	0.152629
ENSB:7BhRYdNgWHwPQX0		1.3334	3.54796	2.75099	2.54412	0.91585		8.82185	4.31824	5.89745	6.34585	1.86573		10.3391	13.2479	8.69835	10.7618	1.88124
ENSB:7CI1scimtUR6uzQ		37.1037	40.8767	23.3484	33.7763	7.53278		15.2029	17.2763	13.994	15.4911	1.35539		13.2046	15.2991	16.6488	15.0508	1.41702
ENSB:7D83fWMHYHxk9E8		11.1589	13.2807	15.4028	13.2808	1.73257		21.5889	21.5156	19.2559	20.7868	1.08294		16.3929	16.3368	15.207	15.9789	0.546295
ENSB:7DRl5DFDMWHXN1-		1.11717	1.06709	0.717076	0.967113	0.177981		0.469288	1.07199	1.00652	0.849268	0.270013		2.59456	2.02612	2.4769	2.36586	0.244989
ENSB:7DoeeNK4RC18voQ		2.58136	2.67608	2.11646	2.45797	0.244559		4.33458	4.39704	3.44736	4.05966	0.433712		5.01806	6.8162	5.01708	5.61711	0.847882
ENSB:7EMmbMa9pDVuPNS		467.006	383.8	373.039	407.948	41.9903		576.789	664.087	450.358	563.745	87.7405		362.634	412.018	402.911	392.521	21.458
ENSB:7FDXXjW6KY3ZVDZ		0.122475	0.451228	0.113708	0.229137	0.157083		0.173637	0.247899	0.101567	0.174368	0.0597418		0.278706	0.195564	0.211489	0.228586	0.0360311
ENSB:7HS467_jvhZ0vIz		0.807528	0.371891	0.624768	0.601396	0.178614		0.801399	0.3269	0.390643	0.506314	0.210273		0.61254	0.322359	0.929624	0.621507	0.247996
ENSB:7HwP82iGHK7Fd_z		10.1517	11.6502	10.5082	10.77	0.639186		13.0048	14.7713	12.4507	13.409	0.989553		12.798	12.6442	11.559	12.3338	0.55143
ENSB:7IJznsrBMkXfRdB		12.0083	12.2795	9.94943	11.4124	1.04039		11.6391	14.719	10.5006	12.2862	1.78192		9.89502	10.6185	9.44542	9.98632	0.483251
ENSB:7IblKiqMXJdIci1		48.1118	46.8011	48.5351	47.816	0.738166		68.2935	63.3739	67.1247	66.264	2.0986		41.6776	39.8477	38.3568	39.9607	1.35808
ENSB:7JFbVahy2b_0eky		6.49772	6.3436	5.85899	6.23344	0.272149		6.93221	9.34824	6.91329	7.73125	1.14342		5.90979	6.61833	6.06754	6.19855	0.303735
ENSB:7KPzjVqv44DBQRj		3.36646	2.80541	1.57762	2.58316	0.747008		0.572728	0.622992	0.398824	0.531515	0.0960439		0.559357	0.383961	0.276819	0.406712	0.116462
ENSB:7KhMOWb0b3GG6LK		25.1949	28.5241	26.1528	26.6239	1.39937		29.7663	33.9975	28.4388	30.7342	2.37031		27.0743	22.2105	26.134	25.1396	2.10645
ENSB:7LDtoL46tMT0OxI		35.1055	27.9225	31.1289	31.3856	2.93804		24.0856	32.325	21.2185	25.8764	4.70771		23.6854	29.6251	29.5248	27.6117	2.77666
ENSB:7M_4P7jh2EsSe4c		13.0049	18.5835	27.9482	19.8455	6.16548		30.3635	37.2435	31.4324	33.0132	3.02299		53.1741	54.5007	58.6048	55.4265	2.31171
ENSB:7MkxqLSqG2zLac7		80.1469	82.7624	80.4961	81.1351	1.15945		57.5579	70.2094	65.6416	64.4696	5.23099		130.615	123.607	113.571	122.598	6.9946
ENSB:7MwqOyactwcBVNL		2.78616	2.94047	2.96395	2.89686	0.0788589		3.77721	3.52463	3.15292	3.48492	0.256409		1.58506	1.32075	1.77912	1.56164	0.187857
ENSB:7ODrp-8uRtoN3RQ		74.6034	55.8568	66.679	65.713	7.68367		116.915	88.9095	95.7686	100.531	11.9189		30.561	38.6505	38.0731	35.7615	3.68489
ENSB:7Os-yFlYvKNj3Le		429.935	520.582	540.599	497.039	48.1481		499.058	487.807	635.152	540.672	66.9646		491.053	492.657	495.476	493.062	1.82813
ENSB:7PL3womxLq4ZUxG		7.69114	9.53488	11.1	9.44202	1.39323		3.39005	3.42336	3.18405	3.33249	0.105837		2.87553	3.33701	2.47577	2.8961	0.351901
ENSB:7Ph1-CcREsiwtrf		1.05179	1.56437	0.911398	1.17585	0.280639		1.68335	2.59253	1.51188	1.92925	0.474203		1.51291	1.70435	1.38571	1.53432	0.13096
ENSB:7R7qsp6p2sm3bR_		106.163	111.598	114.927	110.896	3.6121		186.41	167.643	160.478	171.511	10.9343		92.259	91.4539	102.622	95.4449	5.08546
ENSB:7RgpMm_LDbd_-hn		10.2573	9.33791	11.2444	10.2799	0.778497		18.2608	14.3368	13.5423	15.38	2.0627		12.5418	10.1313	9.37015	10.6811	1.3519
ENSB:7SMQ5pzbSoeU9tX		14.8477	16.8835	15.4426	15.7246	0.854709		25.7336	25.7408	20.6513	24.0419	2.39754		21.351	20.9115	19.6601	20.6408	0.716341
ENSB:7Sa03g-hmpw6iks		6.48487	6.65224	7.47978	6.8723	0.434955		12.4603	14.1327	11.8608	12.8179	0.961371		7.85499	7.5367	6.79787	7.39652	0.442804
ENSB:7T4tbtIRXb4gS5h		34.9611	39.0039	43.0883	39.0178	3.31797		97.6784	88.8154	95.8887	94.1275	3.82664		46.6339	35.6905	35.825	39.3831	5.12738
ENSB:7V4MlKkPSYSmY_L		16.9616	19.2107	21.8972	19.3565	2.01759		26.2002	29.9688	29.9171	28.6953	1.76446		26.9048	33.304	29.4201	29.8763	2.63233
ENSB:7VxD4fri5gw_4rg		56.5751	62.5053	57.9909	59.0238	2.52877		86.4473	105.165	77.6066	89.7398	11.4892		86.1454	102.716	89.0178	92.6263	7.23002
ENSB:7WRhYfYrvQB6-rq		47.2672	56.6199	53.5822	52.4898	3.89557		82.4129	78.0406	78.2795	79.5777	2.00721		37.7666	37.8499	35.9424	37.1863	0.88026
ENSB:7WWyeIBMBZecCMs		15.4912	18.7431	21.5802	18.6048	2.48773		45.9168	41.3891	43.8717	43.7259	1.85129		27.7382	23.1449	19.7047	23.5292	3.2909
ENSB:7WnrEtWaAidXPYx		1.05988	1.51856	0.656006	1.07815	0.352371		0.450787	1.14415	0.683626	0.75952	0.288106		0.580637	0.517117	0.762582	0.620112	0.104025
ENSB:7Wz9KUvy9mPr28z		2.48777	3.2902	3.19803	2.992	0.358524		2.27898	3.71848	2.32758	2.77501	0.667427		3.38705	3.46312	2.42332	3.09116	0.473258
ENSB:7Y_A5jVC8rhgH1Q		37.6725	39.2028	37.143	38.0061	0.873371		40.9409	42.7164	38.5284	40.7286	1.71634		44.3971	42.1231	37.535	41.3517	2.85406
ENSB:7Yp3mNsCx-1VYQY		174.27	204.422	289.137	222.61	48.6259		588.753	508.173	544.253	547.059	32.9564		268.213	212.754	218.457	233.142	24.9085
ENSB:7_205xva73a-lXU		11.8921	15.9642	13.0459	13.6341	1.71366		11.953	15.5379	11.5623	13.0178	1.78916		31.23	25.7115	27.1915	28.0443	2.33223
ENSB:7a6Zhf5g83HA0WJ		2.61399	2.43015	1.66328	2.23581	0.411738		3.18641	3.3229	1.97192	2.82708	0.607251		2.19901	1.43032	2.30613	1.97849	0.39007
ENSB:7aiPzGSYgkb88Cd		2.53813	3.56233	2.69308	2.93118	0.450749		4.11244	3.91419	3.34103	3.78922	0.327092		3.4227	2.9592	2.92189	3.10126	0.227801
ENSB:7dF1QYadASfVV6G		123.947	115.204	124.752	121.301	4.32381		76.156	101.67	86.1861	88.0041	10.4952		181.767	197.111	204.04	194.306	9.3066
ENSB:7dWS1vjA20AuVLn		39.0617	35.7688	38.8408	37.8904	1.50293		22.3836	32.0305	23.7074	26.0405	4.26989		52.0848	47.221	46.512	48.6059	2.47693
ENSB:7e0lpUJzSeOYNn6		1.62848	2.28895	2.03162	1.98302	0.271819		2.75606	3.97599	2.69392	3.14199	0.590274		2.26464	2.47164	2.0358	2.25736	0.178004
ENSB:7fFI9wDRxMf-ntn		2.2697	2.52504	1.78495	2.19323	0.306943		2.63483	3.00505	2.50966	2.71651	0.21033		1.83643	1.84763	1.61384	1.76597	0.107669
ENSB:7g6yRD90vr2Gy1R		0.516265	0.51439	0.494381	0.508346	0.00990385		0.580016	0.599374	0.570845	0.583411	0.0118918		0.581253	0.585863	0.560682	0.575933	0.0109468
ENSB:7gV9B6JR8FGUygn		112.976	155.751	114.182	127.636	19.886		143.763	174.825	123.343	147.31	21.1667		115.951	133.562	104.463	117.992	11.9668
ENSB:7gzFg1skn0Ts_G7		61.9119	72.6083	65.4948	66.6716	4.4454		82.374	96.0903	78.0496	85.5046	7.69057		77.3998	77.6825	75.3641	76.8155	1.03276
ENSB:7hB6iifmEiXytxQ		12.6486	16.7769	17.5829	15.6695	2.16128		52.1409	50.6569	41.9411	48.2463	4.49941		22.3647	20.5874	18.007	20.3197	1.78907
ENSB:7jkV7ZbW4HVsYDf		49.3185	59.5989	55.4142	54.7772	4.22104		90.3879	93.2653	91.7157	91.7896	1.17586		58.7913	54.1789	50.8074	54.5925	3.27254
ENSB:7jvvXnQeobOpxhB		1.93759	3.30489	2.84269	2.69506	0.567875		4.55796	8.71519	4.44357	5.90557	1.98725		4.2822	3.70503	3.30452	3.76391	0.401301
ENSB:7k5K05UD0J6G7S_		13.1732	14.4288	13.0455	13.5492	0.624169		15.8696	20.1202	16.8098	17.5998	1.82301		14.0793	14.2504	15.4518	14.5939	0.610691
ENSB:7kILftAvpswAQVm		26.557	30.8658	34.6578	30.6935	3.30939		57.1847	63.2279	57.4361	59.2829	2.79143		58.2437	47.4117	47.6241	51.0932	5.05691
ENSB:7lpJg1wS86gfXTD		176.81	157.423	9.36216	114.532	74.786		12.6952	11.4894	12.8327	12.3391	0.603443		7.28751	7.17264	12.4108	8.95697	2.44264
ENSB:7lpT8CEkQC8krVy		0.527685	0.360022	0.677408	0.521705	0.129641		0.797989	0.66458	0.540251	0.667607	0.105243		0.731355	0.540923	0.697465	0.656581	0.0829449
ENSB:7m3xmXROLyehxec		3.86524	4.65375	3.77149	4.09683	0.395661		4.12602	5.7434	3.85486	4.57476	0.833734		5.61091	5.80884	5.72347	5.71441	0.0810603
ENSB:7nINiuuRDm42dSV		10.6404	14.573	15.1782	13.4639	2.01174		21.7321	23.8925	19.693	21.7725	1.71467		16.7728	15.2868	14.4023	15.4873	0.978068
ENSB:7nKvBFVTCOGOcXx		19.6771	19.4647	19.5087	19.5502	0.0915049		17.7722	24.2066	16.8283	19.6024	3.2784		19.6278	21.0423	18.4535	19.7079	1.05841
ENSB:7npZrxDvaPrMsQq		0	0	0	0	0		0	0	0	0	0		0	0	0	0	0
ENSB:7nxShRpqDTzQaGi		27.4803	36.3803	52.2108	38.6905	10.2275		40.4139	49.6417	40.373	43.4762	4.35972		176.281	157.307	117.156	150.248	24.6484
ENSB:7oFJ2L31yRA94lO		11.6509	15.8427	13.7118	13.7352	1.7114		15.3592	18.483	17.3635	17.0686	1.29226		19.4001	17.759	14.3066	17.1552	2.12277
ENSB:7oRmePlYrc738va		223.844	278.622	215.603	239.356	27.9683		294.238	316.468	297.799	302.835	9.749		257.284	234.582	219.754	237.207	15.4336
ENSB:7obM36RZQTH7cF_		3.52024	4.55956	3.37038	3.81673	0.528816		1.46603	1.51411	1.00351	1.32788	0.230207		1.1126	0.922197	0.870652	0.968482	0.104055
ENSB:7oeti-dwGutkfN4		13.2218	11.5407	11.9541	12.2389	0.715252		17.1416	15.8029	13.4756	15.4734	1.51467		9.65627	8.46234	8.68364	8.93408	0.518595
ENSB:7omFtPKDfmNL1ZK		6.9613	7.32866	8.01818	7.43605	0.438099		9.55974	11.0137	11.6882	10.7539	0.888152		8.83714	8.79162	7.66412	8.43096	0.542557
ENSB:7pK0pgss5HV_bNC		8.63197	9.48815	11.106	9.74203	1.02584		12.4305	12.8568	11.2976	12.195	0.657949		11.1991	13.7163	14.1379	13.0178	1.29745
ENSB:7pZvxahYe52DJNr		5.88975	6.44403	6.43657	6.25678	0.259549		8.24548	9.2673	8.5648	8.69253	0.426821		10.0604	9.38557	7.87606	9.10733	0.913182
ENSB:7q840jOe3kWKKdW		2.54143	3.28904	2.72278	2.85108	0.318407		3.37363	3.4509	3.04954	3.29136	0.173877		3.84978	4.12481	3.59479	3.85646	0.216428
ENSB:7q9YdNVMCtdLDHD		12.6302	9.38251	10.2228	10.7452	1.37638		13.4735	12.0136	12.0611	12.5161	0.677305		10.6301	8.64996	9.65937	9.64648	0.808449
ENSB:7qpOhp2Sfs5fTWV		137.402	143.829	89.7028	123.644	24.1434		58.4576	133.865	53.746	82.023	36.7085		142.062	151.562	146.574	146.733	3.87993
ENSB:7sT4cjUVcbr4WxL		4030.86	2952.72	981.6	2655.06	1262.52		1359.57	1648.01	388.74	1132.11	538.667		95.3368	126.289	108.346	109.99	12.6895
ENSB:7uEFAq7eYPdS5b_		10.9369	14.5622	13.4407	12.9799	1.51548		30.2743	30.4339	26.1976	28.9686	1.96047		13.821	11.6304	10.0932	11.8482	1.52964
ENSB:7uk7zXIjZBpqCsW		56.9926	67.9662	112.674	79.211	24.0823		81.25	125.296	92.6917	99.7459	18.6607		145.867	126.683	124.37	132.307	9.63464
ENSB:7v-sc3mUDbuJK5G		3.08375	5.92237	14.7211	7.90907	4.95427		315.039	377.081	207.088	299.736	70.2376		319.483	365.478	488.182	391.048	71.2047
ENSB:7vMfT_51ElV1yw1		25.1625	30.3857	18.1482	24.5654	5.01374		52.3927	65.8217	30.176	49.4635	14.6989		8.72371	11.3135	11.6545	10.5639	1.30863
ENSB:7w4oNt1gvuNHp7S		66.2524	122.48	50.2386	79.657	30.9781		34.9545	92.5798	22.5204	50.0182	30.5207		30.4102	57.7554	22.4584	36.8747	15.1176
ENSB:7wzLROzLlGW85bo		15.5351	12.2684	14.5672	14.1236	1.37003		17.9558	17.8213	21.2262	19.0011	1.57433		17.0391	13.5859	15.1064	15.2438	1.41314
ENSB:7yGG4b-SREumflF		17.1504	11.7091	13.9616	14.2737	2.23234		18.3307	16.8508	12.2781	15.8199	2.57629		11.2893	10.3971	10.5075	10.7313	0.397147
ENSB:7ymrrXEZECIj3Gv		9.18563	9.73565	8.49994	9.14041	0.505493		10.0915	13.5976	9.83828	11.1758	1.71559		8.50834	9.47164	10.2255	9.40182	0.702753
ENSB:7zFlktG9cJMdl0e		28.213	34.152	39.7352	34.0334	4.70468		51.1751	55.7364	47.4911	51.4675	3.37248		140.782	106.002	79.0761	108.62	25.2593
ENSB:8-FQhUR6UYhCMCL		2.8425	3.35326	2.25335	2.81637	0.449413		2.03282	5.62307	3.25139	3.63576	1.4907		5.86302	10.0912	7.86637	7.94021	1.72695
ENSB:8-llY4Pf66iM9m-		18.5788	19.6616	19.8507	19.3637	0.560319		24.8977	31.4705	26.1091	27.4925	2.85608		20.7323	21.0756	24.2556	22.0212	1.58615
ENSB:808yFkvdOyhwd5D		767.245	1049.15	1197.1	1004.5	178.305		1756.1	1227.21	1551.46	1511.59	217.751		1481.89	1162.97	862.586	1169.15	252.868
ENSB:81ELikR7WcrQyMM		42.8169	50.561	47.582	46.9866	3.18943		52.371	76.7687	62.3055	63.8151	10.0173		54.9087	58.5291	53.4977	55.6452	2.11904
ENSB:81d0eWLzyNXKx5V		64.141	84.5404	90.182	79.6211	11.1858		141.484	151.988	138.604	144.025	5.75166		90.7662	89.5493	86.5101	88.9419	1.78986
ENSB:81k1afnIBKLGRxT		109.576	108.485	130.503	116.188	10.1317		187.208	137.541	153.421	159.39	20.7111		129.458	104.226	111.153	114.946	10.644
ENSB:82AKMziVRWouZx1		13.0395	15.3197	17.0562	15.1385	1.64478		28.5103	34.6276	25.0874	29.4085	3.94621		22.2877	24.2913	21.8161	22.7984	1.07309
ENSB:83Iteua_lISCzFL		353.466	514.826	807.996	558.763	188.144		1273.89	904.967	1189.38	1122.74	157.81		973.019	686.592	563.694	741.102	171.494
ENSB:83tCdvmPIhC3FNo		71.8158	82.5079	97.416	83.9132	10.4984		112.674	128.319	164.087	135.027	21.5183		86.7345	83.0429	82.6852	84.1542	1.83035
ENSB:83u8Wtm1A3aOMms		59.8522	68.6334	59.1835	62.5564	4.30579		60.2476	46.998	41.2214	49.489	7.96463		38.407	35.9409	34.0188	36.1222	1.79604
ENSB:840WrMAWlj0BNnE		12.8694	12.867	15.0426	13.593	1.02499		5.86023	12.0076	7.03565	8.30116	2.66442		25.9351	32.645	27.2623	28.6141	2.90128
ENSB:848-nA9UWc8k3P4		4.33452	4.37152	4.0667	4.25758	0.135814		4.86121	4.88827	3.92703	4.55884	0.446892		4.67775	5.96316	5.82618	5.48903	0.576382
ENSB:84VHltRYjmX-mT1		10.5552	8.85926	8.75462	9.3897	0.825246		6.96331	8.46934	6.08359	7.17208	0.985103		9.73201	10.6706	12.6948	11.0325	1.23633
ENSB:8957pIWCAwHqXa0		1.3922	1.48059	1.56348	1.47876	0.0699388		2.09992	3.16071	2.01548	2.42537	0.521107		1.56772	1.61952	1.56965	1.58563	0.023976
ENSB:89jEoIGA4h04OtT		26.5868	31.18	29.9831	29.25	1.94546		64.8667	71.9975	62.6368	66.5003	3.99227		37.6213	38.2172	32.9085	36.249	2.3746
ENSB:8AcZIQ2u8JGgS2P		6.10361	6.15986	4.93731	5.73359	0.563524		5.65461	8.95371	4.77767	6.462	1.79791		9.22907	10.0677	10.1571	9.81794	0.41799
ENSB:8AiE1ZmHTQgyOw0		1.21769	1.3085	1.34352	1.2899	0.0530256		2.20673	2.27181	1.74889	2.07581	0.232691		1.49928	1.30329	1.03611	1.27956	0.18983
ENSB:8Aijs_DP1IYCmPH		199.955	345.423	628.486	391.288	177.928		1717.03	1013.56	1366.06	1365.55	287.187		585.976	363.873	311.299	420.383	119.043
ENSB:8BeBVfY_VTnFQ7x		151.581	190.322	220.703	187.535	28.2874		265.329	245.061	296.952	269.114	21.3525		171.197	158.533	145.664	158.465	10.4237
ENSB:8CJ6bajRl10CGF2		12.5259	16.2218	13.6731	14.1403	1.54461		21.7835	23.9089	21.3207	22.3377	1.12696		14.7031	13.6976	12.5408	13.6471	0.883465
ENSB:8CcezCldE2TBX2h		2.51532	2.4928	2.49243	2.50018	0.0107073		2.87987	2.90823	3.06283	2.95031	0.080401		2.35116	2.21627	2.30245	2.28996	0.0557747
ENSB:8DOfBt0lBunCLIr		242.588	262.464	251.402	252.152	8.13173		44.6494	134.503	83.3819	87.5114	36.7985		518.835	865.046	1025.47	803.118	211.418
ENSB:8DljnTt9QeyMYNr		7.17055	12.052	15.4688	11.5638	3.40529		13.9354	25.2984	13.0938	17.4425	5.56554		22.6167	21.0608	15.5002	19.7259	3.0548
ENSB:8DqMrVpIoz3uZe5		1.93959	2.53928	6.22901	3.5693	1.89657		7.40895	9.12584	16.5907	11.0418	3.98574		4.29347	3.38926	3.55993	3.74756	0.39226
ENSB:8E2a-mEIshLw7yv		33.9756	47.3377	41.9887	41.1007	5.49106		60.4763	73.3901	61.4358	65.1008	5.87455		29.7173	23.11	20.5815	24.4696	3.85157
ENSB:8E6KvU2AazBjhf0		1.00568	0.922705	1.04226	0.990216	0.0500185		0.895261	1.06039	0.827537	0.927731	0.0977969		1.40743	1.25106	1.41015	1.35621	0.0743609
ENSB:8EFQIqHUwP855Ko		1.05825	1.3516	1.3755	1.26178	0.144249		1.32028	1.62791	1.50947	1.48588	0.126691		2.30114	2.12913	2.1685	2.19959	0.0735854
ENSB:8GYMyETNBDVSNFj		1.68403	1.5417	1.62981	1.61851	0.058655		2.15309	2.13193	1.86207	2.04903	0.132485		1.45546	2.1838	1.12794	1.58907	0.441284
ENSB:8HnrOzvi4QWj3Sr		14.3723	17.383	17.7423	16.4992	1.51107		21.3079	17.7269	20.4886	19.8411	1.53194		15.0565	14.288	12.466	13.9368	1.08632
ENSB:8JZgVz6z5hhv7DV		40.3647	42.7097	45.4831	42.8525	2.09203		100.047	93.8821	90.599	94.8427	3.9164		32.3959	29.6371	30.0064	30.6798	1.22282
ENSB:8JafV7SAcmstvUr		35.1432	37.5184	40.153	37.6049	2.04616		63.2998	65.8039	73.3944	67.4994	4.29197		35.8059	36.5519	41.1177	37.8252	2.34799
ENSB:8Jg7PgE0j2ooVsM		27.3185	30.3291	6.07884	21.2421	10.7923		11.0851	11.4771	6.92344	9.82855	2.06045		8.43832	8.57708	7.08014	8.03185	0.675341
ENSB:8JirJZAABOh2lqE		70.5156	73.33	75.521	73.1222	2.04873		73.0085	84.247	84.102	80.4525	5.26404		77.8313	79.4206	86.5057	81.2526	3.77079
ENSB:8JmW50N0EJWK4kR		47.4044	55.0941	49.4087	50.6358	3.25702		64.1835	65.6489	44.7077	58.18	9.54513		52.6721	55.73	52.9668	53.7896	1.37733
ENSB:8KNBvth9zleqA21		3.40982	3.11928	2.32584	2.95165	0.458132		5.32748	5.6904	3.65488	4.89092	0.886482		3.09673	2.81494	3.00411	2.97193	0.117269
ENSB:8LVvseHdF9ZHcfa		128.669	139.736	161.203	143.203	13.5059		129.025	149.54	132.871	137.145	8.90392		238.567	282.039	270.489	263.699	18.3853
ENSB:8Ll-6PxRzqJTRvP		8.23386	7.5771	8.61028	8.14041	0.426939		10.983	10.125	11.8332	10.9804	0.697362		9.51405	7.98751	8.05188	8.51781	0.704936
ENSB:8MR69Y9k1PmiD6p		48.7046	50.3011	46.5913	48.5323	1.51942		39.701	54.3277	39.8092	44.6126	6.86972		63.8241	72.1489	70.6309	68.868	3.61997
ENSB:8MZ6GVPWNffTFls		538.943	866.377	479.925	628.415	169.981		585.664	1123.62	624.639	777.975	244.927		333.646	584.923	439.479	452.682	103.007
ENSB:8MdAlzivfVAneXr		1.37941	1.69403	2.32849	1.80064	0.394724		3.36013	3.40121	2.85983	3.20706	0.246098		2.55242	2.71988	2.2376	2.5033	0.19993
ENSB:8MeJpbrDzHO8_2L		3.70388	3.3412	3.9681	3.67106	0.256979		10.3571	7.13163	8.53344	8.67405	1.32053		2.84699	2.31552	2.76766	2.64339	0.234093
ENSB:8ND8YS_zffp1TlP		717.069	570.219	678.51	655.266	62.1635		196.867	302.764	326.484	275.372	56.3498		270.129	400.802	540.865	403.932	110.55
ENSB:8Ngwo5BVbZ9U2KU		44.7908	47.799	44.3224	45.6374	1.54042		48.999	61.8013	62.7163	57.8389	6.26191		67.288	67.6157	62.3774	65.7604	2.39588
ENSB:8NmK7VjZVYLdhNj		0.934132	1.14719	0.481812	0.854378	0.277431		0.441449	0.630251	0.688592	0.586764	0.105478		0.472383	0.580064	0.985755	0.679401	0.221041
ENSB:8PlS9g6eYkaDiUk		6.92455	7.14444	7.17233	7.08044	0.110819		7.93385	9.89688	9.54472	9.12515	0.854556		12.1964	13.4513	12.8385	12.8287	0.512383
ENSB:8PmdD1evI9viLYx		3467.52	3408.41	2646.66	3174.2	373.806		2512.7	3165.6	2491.93	2723.41	312.793		2548.75	2226.34	1949.99	2241.69	244.684
ENSB:8R55OaHU8jJR1cP		11.8524	13.6005	12.0356	12.4962	0.78446		90.172	82.0165	95.5469	89.2451	5.56251		16.7261	15.239	14.0709	15.3453	1.08659
ENSB:8ROaqD5tb4S-rV1		0.0637891	0	0	0.021263	0.0300705		0.217046	0.206582	0.0705328	0.16472	0.0667374		0.0645152	0	0.220301	0.0949389	0.0924748
ENSB:8RXq1yXVo3WNwKE		16.8118	22.1405	16.3561	18.4361	2.62598		5.24797	8.13071	4.60464	5.99444	1.53324		4.88775	5.76477	4.53755	5.06336	0.516168
ENSB:8TNJpPjhQ6nXUNb		198.18	207.001	209.933	205.038	4.99488		245.609	245.327	212.593	234.51	15.4978		270.374	277.335	246.088	264.599	13.3942
ENSB:8UKCsmFM0kXgW2A		27.2507	27.9009	22.8174	25.9897	2.25881		27.2609	33.0697	29.6915	30.0074	2.38192		20.7171	20.7624	19.9505	20.4767	0.372525
ENSB:8VYAFDPhSviOwXf		25.0053	21.6097	21.8291	22.8147	1.55158		24.3091	27.6361	26.0397	25.995	1.35862		17.8158	19.7777	20.8226	19.472	1.24642
ENSB:8W7UIiYi4VqeJFG		22.9641	27.4817	23.7093	24.7183	1.97753		43.2244	38.4507	32.6312	38.1021	4.33168		38.1491	42.3376	38.4731	39.6532	1.90272
ENSB:8XDKY9tvHs8yOmS		0	0	0	0	0		0	0	0	0	0		0	0	0	0	0
ENSB:8Xgmay29BDudPMj		41.8738	49.5573	41.7582	44.3964	3.64959		63.2636	58.2135	50.5385	57.3385	5.23171		38.282	31.324	30.5566	33.3875	3.47506
ENSB:8YPTI1vm0B9RvCU		7.00216	6.17202	6.68732	6.6205	0.342179		7.02374	9.78387	8.05462	8.28741	1.13878		8.681	9.19713	8.71093	8.86302	0.236568
ENSB:8YdcEX3ApPzAWc8		4.27994	5.40111	6.175	5.28535	0.777976		9.78881	10.9547	11.3578	10.7004	0.665284		7.23035	5.75004	5.47072	6.15037	0.772125
ENSB:8ZAQLYkBmXbfLdG		2.30953	3.34124	4.36421	3.33833	0.838823		5.45715	4.58967	6.6454	5.56407	0.842648		6.6447	5.80174	4.89447	5.7803	0.714689
ENSB:8Zc_19HTvQhvkDs		14.1295	15.6277	12.602	14.1197	1.23526		19.1111	25.6741	15.5909	20.1254	4.17846		12.456	10.5567	9.86726	10.96	1.09462
ENSB:8ZrNmrJi_gg1sWP		13.2343	16.0122	9.6463	12.9642	2.60587		30.551	39.7754	16.956	29.0941	9.37279		4.62308	5.08606	5.56287	5.09067	0.383682
ENSB:8a3H7UfxiFqi0HH		76.0247	89.0504	94.6299	86.5684	7.79567		139.617	150.024	145.518	145.053	4.2611		92.1873	87.4505	79.4313	86.3563	5.26476
ENSB:8ajpOjEOQyhMwXG		25.2284	24.1588	26.0216	25.1363	0.763242		34.5512	37.7049	33.8617	35.3726	1.67303		26.1002	28.3773	29.1537	27.8771	1.2958
ENSB:8biYoxYqvLmWjBn		140.85	171.058	174.273	162.061	15.0554		158.616	172.25	200.291	177.053	17.3492		191.823	223.249	213.002	209.358	13.0859
ENSB:8cX5OXQjK4PqR3j		8.99225	14.0118	13.226	12.0767	2.2045		18.0948	19.571	15.2885	17.6514	1.77617		19.0693	19.505	17.0305	18.5349	1.07858
ENSB:8czj3P7P84xKsSL		2.10573	2.3213	2.25773	2.22825	0.0904408		2.46351	3.49027	2.23668	2.73015	0.545404		3.32032	3.51239	3.85567	3.56279	0.221443
ENSB:8dAJMIAnfNK3p8t		30.1259	37.5478	38.5826	35.4188	3.76637		46.0572	50.0376	60.1364	52.0771	5.92596		45.4827	41.2801	40.3588	42.3738	2.23025
ENSB:8e3c3IWc0vM9EWH		93.505	94.324	86.9718	91.6003	3.28983		89.2492	98.5493	94.8222	94.2069	3.82161		82.6589	74.4649	77.0852	78.0696	3.41685
ENSB:8g7bKo7MpgVjye1		0	0	0	0	0		0	0	0	0	0		0	0	0	0	0
ENSB:8gFUMTADAITdZUL		15.7889	12.6003	14.4387	14.276	1.3068		12.3053	13.0498	11.9006	12.4185	0.475929		17.6163	17.4347	19.2336	18.0949	0.808581
ENSB:8gcp6lmAt9mtImO		15.6769	17.4725	14.0179	15.7224	1.41073		3.93175	3.8089	3.66231	3.80098	0.110142		3.49884	3.36901	3.2823	3.38338	0.0889856
ENSB:8h2TaU3Ks69VoQL		1.89116	1.83458	1.02298	1.5829	0.396602		2.0548	2.52188	1.52878	2.03515	0.405668		1.1894	1.35339	1.95756	1.50011	0.330316
ENSB:8h3zTx6rq05kYmp		52.9994	54.1164	53.8725	53.6628	0.479533		77.9935	94.98	69.7346	80.9027	10.5097		104.741	115.982	115.223	111.982	5.12947
ENSB:8jNKvDsO6O_AREC		234.065	291.831	282.79	269.562	25.3699		536.918	529.173	500.384	522.158	15.7182		316.357	273.512	247.296	279.055	28.4652
ENSB:8k2M-u1Nx-06JHX		292.72	326.7	213.469	277.629	47.442		69.6716	191.734	86.2528	115.886	54.0581		347.221	450.791	427.77	408.594	44.4034
ENSB:8kDSVdveSrvqzAv		21.1101	23.2858	20.2901	21.562	1.26409		16.1052	19.5817	16.8192	17.502	1.49918		20.3702	22.6514	19.8393	20.9536	1.21991
ENSB:8kk7tN8s5n2GPO9		38.5397	36.0492	73.6628	49.4172	17.1743		80.1748	58.2023	69.3307	69.2359	8.97046		71.0901	52.7173	47.815	57.2075	10.0185
ENSB:8kpRhFZANOlgoZF		18.7706	18.8599	19.5667	19.0657	0.356092		17.885	24.5844	17.8916	20.1203	3.15658		35.3873	34.6024	34.0294	34.673	0.556608
ENSB:8leelXHwpQdmrmU		4.27081	5.20328	3.83921	4.43776	0.569254		2.30661	2.11309	1.63032	2.01667	0.284385		0.959872	1.15462	1.36571	1.16007	0.165726
ENSB:8mLIPlVp92gtgKH		0.204884	0.419357	0.295894	0.306712	0.0878917		0.329199	0.552934	0.528603	0.470245	0.100228		0.34536	0.563429	0.68793	0.53224	0.141582
ENSB:8nYGI51krEnBjo_		1.08066	2.23955	2.67548	1.99856	0.67301		2.98757	3.49975	2.61386	3.03373	0.363131		6.21623	6.18328	6.22028	6.2066	0.0165672
ENSB:8oI3hbbCvD5Qghf		35.6442	36.1173	51.0449	40.9355	7.15104		37.2941	47.6038	41.829	42.2423	4.21903		55.5167	54.6659	59.028	56.4035	1.888
ENSB:8prW-SPMB3zDSsc		2.13238	4.4317	5.17776	3.91395	1.29606		6.60439	9.82742	8.43371	8.28851	1.3198		5.97226	4.7145	4.81516	5.16731	0.570673
ENSB:8qao-rojusc1HVS		18.0294	19.9146	19.0617	19.0019	0.770806		27.2761	31.7696	23.5511	27.5323	3.36005		25.0595	27.1828	29.6359	27.2927	1.86993
ENSB:8r7xDdJt46TbwXL		1.78089	1.57316	1.39234	1.58213	0.15875		2.01985	2.73195	1.79643	2.18274	0.398914		2.08555	3.85807	2.6616	2.86841	0.738256
ENSB:8s3iWgscAEJhzQJ		101.141	102.083	108.706	103.976	3.36612		143.557	155.375	148.395	149.109	4.85101		98.4423	93.0981	94.4209	95.3204	2.27258
ENSB:8syZ_f36OY-RA6a		10.1991	10.5128	10.4899	10.4006	0.142804		12.6192	14.0709	13.2085	13.2995	0.596122		9.35561	8.99779	9.53191	9.29511	0.222211
ENSB:8tG2Sj5pdXddh-C		14.0672	15.4337	14.9919	14.831	0.56936		55.5989	49.7055	43.0167	49.4404	5.14007		11.2688	11.7418	10.9391	11.3166	0.32943
ENSB:8tc65wLO-R40LPX		1.01312	0.663571	0.58526	0.753984	0.186005		1.07246	2.40608	2.24045	1.90633	0.593499		1.50282	1.36607	1.94384	1.60424	0.246532
ENSB:8uTYviAU3MjrA8y		7.81	9.55045	11.8926	9.75102	1.67275		9.08446	13.4728	8.27994	10.2791	2.28205		31.2366	34.826	29.7567	31.9398	2.12846
ENSB:8vPod86j-yWJPGD		945.48	1035.66	659.412	880.185	160.392		25.9324	23.185	17.935	22.3508	3.31781		8.57621	13.0052	11.0812	10.8875	1.81331
ENSB:8vVNKcdki1H8X6J		55.2413	61.5079	62.0239	59.591	3.08291		88.4328	82.8395	81.9591	84.4105	2.86681		68.6578	61.893	56.3431	62.2979	5.03561
ENSB:8vh8Lelr0NSTULC		0.0765469	0.125341	0.0947564	0.0988815	0.0201326		0.0578788	0.123949	0	0.0606094	0.050639		0.361285	0.16297	0.0293735	0.184543	0.136358
ENSB:8wCo-i7K8WWoutc		3.2974	3.95307	3.35292	3.53446	0.296863		4.49674	5.59361	3.94984	4.68006	0.683474		3.29524	2.67438	2.66621	2.87861	0.294619
ENSB:8x9x4LjBzFiOxY6		10.258	18.6105	9.21194	12.6935	4.2057		15.6641	25.3804	9.01889	16.6878	6.71866		1.79669	2.09863	2.24458	2.04663	0.186511
ENSB:8xdQNQkhQ_hwDBY		9.27094	8.08508	9.41697	8.92433	0.596425		8.67645	9.02567	7.23234	8.31149	0.776273		12.3677	11.2313	11.4748	11.6913	0.488549
ENSB:8xoNC8aABa28CtW		0.999086	1.55659	1.29213	1.2826	0.2277		0.439729	0.941693	0.577087	0.652836	0.211811		1.07078	1.22228	0.686654	0.993238	0.225438
ENSB:8y_7UCPfYHDjvfH		1.98455	1.74085	2.31627	2.01389	0.235829		2.31515	3.8562	3.38558	3.18564	0.644819		1.72041	1.6297	1.50131	1.61714	0.089884
ENSB:8ynLQCsCwELgZef		0.141317	0.347098	0.0437337	0.177383	0.126447		0.36063	0.286037	0.27345	0.306706	0.0384747		0.428778	0.676953	0.40671	0.504147	0.122524
ENSB:8zNp360nOTrvvHk		3.35165	4.36693	6.30773	4.67544	1.22637		8.48186	10.3286	9.89036	9.56695	0.787867		8.28914	7.59289	8.12076	8.00093	0.296602
ENSB:8zoLDiTk1kj6FWG		2.9881	2.99007	2.91119	2.96312	0.0367257		4.15263	4.19636	3.45696	3.93532	0.338721		2.73296	3.09251	2.46313	2.76286	0.257812
ENSB:9-8JhWalphkSPG5		65.8025	62.078	68.1213	65.3339	2.48929		83.2824	78.7867	78.6992	80.2561	2.14019		66.4108	67.5586	63.8313	65.9336	1.55861
ENSB:9-uXvIho6qbEgWY		7.45467	10.7989	9.02805	9.09386	1.36605		14.6849	17.7515	12.9894	15.142	1.97082		12.9783	13.8566	8.71464	11.8498	2.24572
ENSB:90QzVXIOo0Okerh		3573.47	2577.31	2908.62	3019.8	414.209		512.695	697.072	514.184	574.651	86.5674		398.049	270.217	324.453	330.906	52.3862
ENSB:90WoDayFD_RhF86		6.95611	8.4514	8.90527	8.10426	0.832741		11.514	14.7536	9.43359	11.9004	2.189		15.0176	15.7116	12.4224	14.3839	1.4156
ENSB:9140xtLWag7TXUi		12.7788	12.2761	14.18	13.0783	0.805621		12.5938	13.1241	13.622	13.1133	0.419834		18.3345	18.7224	15.4574	17.5048	1.45634
ENSB:92-Rhv-Cb2qZHkI		0	0	0	0	0		0	0	0	0	0		0	0	0	0	0
ENSB:92IGgYGFQMWUfsx		23.9466	28.0895	28.8229	26.953	2.14683		51.6504	44.7328	44.0883	46.8238	3.42303		29.65	27.1941	24.4633	27.1025	2.11846
ENSB:93LSnmqjx8ECeHA		16.0035	13.341	14.7584	14.701	1.08769		15.0335	14.4115	13.5774	14.3408	0.596557		11.3119	10.9688	11.9305	11.4037	0.397946
ENSB:93U-TxJbg0AcDKA		28.0213	28.1384	27.341	27.8336	0.351578		28.7963	34.2602	29.1578	30.7381	2.49485		25.4697	27.1922	32.3175	28.3265	2.90835
ENSB:93VFTREgQvsfFv4		0.650804	0.753569	2.64704	1.35047	0.917773		2.08786	2.16786	3.22795	2.49455	0.519615		3.29106	3.30559	3.57477	3.39047	0.130452
ENSB:93Z0TTd0WInPUek		189.795	226.757	162.725	193.092	26.2449		75.5319	98.992	58.4698	77.6646	16.6117		76.3302	91.3735	73.9498	80.5512	7.71397
ENSB:93phA48UDNLghMj		1.79989	1.8293	1.22927	1.61949	0.276185		2.0414	2.91449	1.71566	2.22385	0.506135		2.00869	2.84097	1.64333	2.16433	0.501167
ENSB:94ZYY3273zdRiOn		0.380971	0.493856	0.445399	0.440075	0.0462386		1.03222	0.891065	0.889299	0.937527	0.06696		1.39139	1.23917	0.804049	1.14487	0.24888
ENSB:94sxNIFAyRkqwlV		9.73724	9.20423	9.81212	9.58453	0.270646		10.7174	11.6894	10.5412	10.9827	0.504886		10.127	11.3739	10.464	10.655	0.526625
ENSB:951GY0vSorN3JPK		225.955	252.98	275.039	251.325	20.0727		592.937	534.451	512.037	546.475	34.1039		364.267	299.503	264.003	309.258	41.5099
ENSB:95HUYN8UyqhQLY-		1.68817	1.79881	1.21391	1.56696	0.253702		0.746168	0.944695	1.29018	0.993681	0.224776		1.29309	1.45352	1.55759	1.43473	0.108794
ENSB:96xjMZbVwVgpSqx		15.607	11.2676	12.4496	13.1081	1.83173		37.6826	26.406	30.2278	31.4388	4.6826		10.7016	9.96035	8.72794	9.79662	0.814005
ENSB:97cvPl7FZoTXX5K		0	0	0	0	0		0	0	0.0102593	0.00341977	0.00483629		0	0	0	0	0
ENSB:97qLKmvwASeLVD-		2.19706	2.40534	2.34724	2.31655	0.0877583		1.31354	1.44327	1.19897	1.31859	0.0997976		1.02204	0.954857	1.03261	1.00317	0.0344331
ENSB:985r8LUTfj5VdVK		18.3531	17.188	15.4974	17.0129	1.17239		20.6001	19.3625	18.2701	19.4109	0.951827		13.0924	11.6008	12.7019	12.465	0.631558
ENSB:98zg7bjeTR-yjqk		3.22303	2.31551	2.09462	2.54439	0.488272		2.06536	2.87041	2.3699	2.43522	0.331889		2.54258	2.95062	2.7642	2.75247	0.166789
ENSB:99jYhfxSEgVS2cJ		270.369	268.99	241.959	260.439	13.0796		235.77	256.239	223.612	238.541	13.4634		239.013	268.664	287.284	264.987	19.8777
ENSB:99pibdxWwH3m1qh		25.8648	30.6036	9.98343	22.1506	8.81833		5.53311	8.78914	5.71012	6.67746	1.49493		4.17836	4.84232	4.37651	4.46573	0.278305
ENSB:99wT9Llvpe62Sdt		16.3619	18.0899	16.9814	17.1444	0.714828		16.1927	23.8276	17.9747	19.3317	3.26128		17.9386	22.8212	20.175	20.3116	1.99564
ENSB:9Aincs4ZJM-fmY4		33.9697	35.4987	35.9014	35.1233	0.832112		42.8384	53.6016	50.393	48.9443	4.51187		35.2118	38.2011	38.0829	37.1653	1.38217
ENSB:9Amq7UeD2ogyTou		279.884	302.804	307.378	296.689	12.0285		404.244	374.669	389.567	389.493	12.0739		351.105	346.958	341.414	346.492	3.97004
ENSB:9BVW1Qi7CLSaPdT		6.15109	7.3526	6.66002	6.72124	0.49242		5.61838	8.63219	6.09404	6.78154	1.32294		13.3878	14.5626	15.163	14.3711	0.737256
ENSB:9CZz9LpTWzH6bt-		38.9907	45.7539	41.6266	42.1237	2.78334		59.85	58.6116	57.0694	58.5103	1.1374		51.6158	52.0365	50.2102	51.2875	0.780873
ENSB:9Cj32vqZiMKepY7		717.363	811.755	693.264	740.794	51.1324		941.002	945.603	740.211	875.605	95.7568		819.556	990.059	860.276	889.964	72.7043
ENSB:9CqHExKE1BpOuiC		40.788	40.3007	31.3138	37.4675	4.35587		19.3249	29.8249	21.9185	23.6895	4.46577		47.0045	62.5198	61.2278	56.9174	7.02927
ENSB:9DMnSeEJmiHpdqb		0.155689	0.0955992	0.867262	0.37285	0.350462		0.706318	1.5126	1.29111	1.17001	0.34012		0.708574	0.497197	0.358457	0.521409	0.143956
ENSB:9E6e415-5l7N8vt		0.0358814	0.0440652	0	0.0266489	0.0191375		0.122088	0.174304	0.119024	0.138472	0.0253678		0.108869	0.0763923	0.12392	0.10306	0.0198329
ENSB:9E_N7JkJSrM0CSn		15.6324	16.1966	16.9518	16.2603	0.540531		29.0084	27.2916	24.4134	26.9045	1.89578		18.6656	18.5696	19.3542	18.8631	0.349423
ENSB:9FHrmdFirSbUz57		7.47098	7.21965	7.42891	7.37318	0.109911		12.9186	10.4117	9.81817	11.0495	1.34366		6.75087	6.38843	6.69716	6.61216	0.159708
ENSB:9G-vz-YWOr8beyZ		84.0659	83.8913	81.5025	83.1533	1.1694		76.9495	75.6405	59.5261	70.7054	7.92298		108.954	110.593	91.8573	103.801	8.47218
ENSB:9G2tULQ0DvaYHOU		385.331	376.618	301.254	354.401	37.7489		325.865	424.095	325.272	358.411	46.4464		285.232	283.135	283.235	283.867	0.965954
ENSB:9HAjktlRlzXAVBZ		0.677628	0.762834	0.885429	0.775297	0.0852909		0.85395	0.761984	1.16553	0.927153	0.172686		0.799565	0.621157	0.541725	0.654149	0.107817
ENSB:9HVJRa3zflm3ZsR		14.2218	15.0642	16.2259	15.1706	0.821609		20.2433	18.8869	22.2493	20.4598	1.38118		12.5211	11.7387	12.3151	12.1916	0.331113
ENSB:9K0RM6CPccnMZ4x		17.9243	16.3858	16.2953	16.8685	0.747465		19.3155	20.619	17.6013	19.1786	1.23578		11.1381	11.5745	13.1409	11.9511	0.859946
ENSB:9KExfWw2wL2cWi3		38.93	44.0652	62.2819	48.4257	10.0196		186.517	137.488	155.273	159.759	20.266		63.9101	59.6281	53.3281	58.9555	4.34617
ENSB:9Kt8Ke14OynRxci		4.55665	4.21916	4.49907	4.42496	0.147408		7.13687	6.44146	5.85811	6.47882	0.522719		3.80386	3.42622	3.95502	3.72837	0.22238
ENSB:9LO-pZ9i5e2bUBa		24.9033	23.7939	21.415	23.3707	1.45519		26.5664	27.324	25.4294	26.4399	0.778588		25.9093	21.7837	24.8892	24.1941	1.75453
ENSB:9LcKyau8LbnhFCG		2.78352	3.45861	2.61467	2.95227	0.364614		2.84132	3.96373	2.7157	3.17359	0.561065		11.0124	13.6302	15.1926	13.2784	1.72456
ENSB:9LwFOXd7ZRNE4ya		155.996	195.391	236.486	195.958	32.8621		447.47	367.678	460.399	425.183	41.0028		253.064	223.938	197.309	224.77	22.7695
ENSB:9M503zSD23XR9Zb		0.481599	0.605869	0.668869	0.585446	0.0778045		0.559545	0.855917	0.545502	0.653654	0.143136		1.84141	2.00066	1.89313	1.91173	0.0663318
ENSB:9MCqqnJaCk6c47O		1.07378	1.07062	1.02653	1.05698	0.0215697		1.04905	0.998481	1.04624	1.03126	0.0232047		0.989233	0.848803	1.07703	0.971689	0.0939951
ENSB:9MoVxU6ZXC2mi11		3.58463	2.30429	2.25335	2.71409	0.615917		7.68659	7.25557	4.02553	6.32257	1.63375		2.2659	1.72907	1.77316	1.92271	0.243338
ENSB:9NN5paKRL3qFlJw		141.357	250.895	177.046	189.766	45.6145		148.148	364.676	270.207	261.011	88.6362		458.141	445.79	339.525	414.485	53.2444
ENSB:9NrM9srVfDPZmhd		1.15217	1.43055	1.66986	1.41753	0.211547		2.08076	2.1946	2.38651	2.22062	0.126174		1.68212	1.52045	1.57119	1.59126	0.067508
ENSB:9R9PPOQ55t7_XqP		2.26863	2.15304	1.79579	2.07248	0.201264		2.19146	2.37403	1.83272	2.13274	0.224858		1.75752	1.7677	1.87612	1.80045	0.053668
ENSB:9SPP_snclOrrtF-		15.7259	16.0042	14.4244	15.3849	0.68858		20.7812	21.9955	20.1878	20.9882	0.752371		14.28	12.2314	13.6198	13.377	0.853752
ENSB:9ScjTXROxVd2GM7		30.0551	31.9059	40.3351	34.0987	4.47408		51.3912	49.1974	44.5767	48.3885	2.8402		43.3388	40.0777	42.5171	41.9779	1.38486
ENSB:9VZ-FVSB379GkK1		1.28848	2.01623	1.10621	1.47031	0.393135		1.69708	3.26419	1.90726	2.28951	0.694523		1.02991	1.6592	1.36368	1.35093	0.257065
ENSB:9W8d1_whwhh6d3q		17.6172	18.5206	20.4221	18.8533	1.16903		30.3216	33.0778	31.8598	31.7531	1.12776		32.4926	31.9616	32.1443	32.1995	0.220236
ENSB:9WPF6FHEsl_RZdx		48.1327	54.1699	49.1672	50.4899	2.63619		52.1326	70.5917	53.4041	58.7095	8.41801		57.9894	65.7878	67.4651	63.7474	4.12875
ENSB:9WhGlWz1Yxo7tR5		79.3482	72.3645	74.7568	75.4898	2.89781		64.0608	91.1424	83.1987	79.4673	11.3665		75.5075	62.1021	62.0969	66.5688	6.3206
ENSB:9XRQ98O25BfA1CA		4.71694	6.75826	7.37564	6.28361	1.13611		17.0821	14.9409	14.7776	15.6002	1.04997		17.7434	13.9185	10.0981	13.92	3.12117
ENSB:9YBLfHxhpvRQjj2		23.6085	24.9499	26.0048	24.8544	0.980645		41.1678	45.0961	44.2543	43.5061	1.68874		23.8891	19.5938	19.7597	21.0809	1.98685
ENSB:9YY_ChEUpyjrIpL		3.52945	3.61205	3.02474	3.38875	0.259592		4.05437	4.61605	2.82687	3.83243	0.747096		3.11198	2.96237	3.09941	3.05792	0.0677625
ENSB:9YnuGXBM8Dl9fIR		11.3001	11.9508	11.23	11.4937	0.324529		17.1488	20.3964	13.1987	16.9146	2.94311		9.63512	10.3833	12.2496	10.756	1.09942
ENSB:9ZS_0OMnBCmzQ5D		16.2136	19.8497	18.212	18.0918	1.48684		24.2137	25.8251	24.7082	24.9157	0.673992		30.4356	30.745	30.3144	30.4983	0.181274
ENSB:9Zsz3c804QNLF-b		248.206	213.169	220.196	227.191	15.1347		233.61	220.709	227.183	227.167	5.26698		193.816	247.146	240.052	227.004	23.6458
ENSB:9_uVQJPEWe0wqUI		3.07612	4.34176	3.70211	3.70666	0.516706		0.654165	1.17608	0.484216	0.771486	0.294382		0.421299	0.670831	0.381173	0.491101	0.12814
ENSB:9aUzCnh1Z7QA-fF		2.89884	2.57845	4.43017	3.30249	0.808051		1.70479	1.98963	1.78072	1.82505	0.120433		17.7238	21.8168	21.2588	20.2665	1.81235
ENSB:9agEV78l86gFA_V		13.7021	14.9055	22.9463	17.1846	4.10361		187.686	85.6178	140.436	137.913	41.7074		5.82889	4.80785	4.61351	5.08342	0.533064
ENSB:9agW-kwo8-coHK7		108.89	91.1738	123.927	107.997	13.3864		122.315	40.2914	55.2192	72.6085	35.6721		25.8714	32.429	30.7864	29.6956	2.78603
ENSB:9aki-shGOJlDK8a		33.9333	40.7967	41.3433	38.6911	3.37165		63.47	76.8246	67.0541	69.1162	5.64358		62.4156	71.1531	59.6995	64.4228	4.88655
ENSB:9bIEzNXAF2RA8a6		8.1196	8.79327	9.96317	8.95868	0.761671		11.3149	11.0476	11.5417	11.3014	0.201972		9.5777	9.05951	8.68252	9.10657	0.366969
ENSB:9bN1nkqL9ZpKpBG		1.69477	1.85237	2.20283	1.91665	0.212337		2.72949	3.01869	2.21124	2.65314	0.334032		4.28514	4.16747	3.45329	3.96863	0.367558
ENSB:9bee_owICJ_squn		194.018	144.586	105.18	147.928	36.3452		41.6092	54.2354	20.8708	38.9052	13.7546		20.8463	24.207	20.6976	21.917	1.62046
ENSB:9bfgL2KgBAGUa_b		6.38323	5.92715	4.6254	5.64526	0.7448		6.44515	7.43696	6.36947	6.75053	0.486365		7.2432	6.6293	6.27299	6.71516	0.400713
ENSB:9c-0bDfIH1V2w3p		48.8905	50.1709	50.6852	49.9155	0.754617		13.5436	38.1516	19.0185	23.5712	10.5494		209.958	275.012	293.653	259.541	35.8768
ENSB:9dWJr3Bwt3BDKR6		8.85757	9.40058	9.34028	9.19948	0.243016		15.3792	16.1724	10.3986	13.9834	2.55548		11.3915	13.3868	12.5887	12.4557	0.819987
ENSB:9eTV_jlNsNPunGl		1.47026	1.89158	2.77336	2.04507	0.542946		2.7316	4.42137	3.68491	3.61262	0.691736		2.90318	3.23456	2.94989	3.02921	0.146451
ENSB:9eVcHxxht-yiEJr		52.4927	55.9015	47.9835	52.1259	3.2429		48.1091	62.2992	47.9387	52.7823	6.72979		37.1608	36.4251	32.3324	35.3061	2.12406
ENSB:9e_KkxXwKxyumKQ		3.57014	4.6882	3.78416	4.01417	0.484557		5.1086	7.98696	5.68662	6.26073	1.24323		7.47173	8.56773	7.20832	7.74926	0.588651
ENSB:9ect4v15bSz3OGJ		38.2572	41.7626	27.3987	35.8062	6.11478		40.509	73.1829	34.414	49.3686	17.0221		38.6926	28.6585	21.4302	29.5938	7.07834
ENSB:9fMqnFQYgTPRIfj		10.1804	14.1269	10.2704	11.5259	1.83955		6.25331	7.77968	6.00277	6.67859	0.785281		5.30868	5.01302	4.83648	5.05273	0.194809
ENSB:9foiTWFJabdbFau		0.845152	0.893971	0.908746	0.882623	0.0271739		1.19995	1.21868	1.01977	1.14613	0.0896812		0.882849	0.856989	0.884165	0.874668	0.012512
ENSB:9h4pDub4LhvleyS		57.1062	68.1197	62.0167	62.4142	4.50499		51.459	48.7777	51.4184	50.5517	1.2545		74.0483	62.6417	57.9457	64.8786	6.76144
ENSB:9izPTGaU5E13Y6E		5.09203	5.91624	4.82022	5.27616	0.466006		5.91685	8.04324	5.35436	6.43815	1.15797		8.78529	11.0271	10.1434	9.98526	0.92201
ENSB:9jAC6guqdTX8PTc		1.79407	1.49822	1.86552	1.71927	0.159004		1.49219	2.59519	1.71924	1.93554	0.475565		2.17739	2.31723	2.3407	2.27844	0.0720949
ENSB:9jlegdcznwLO8xV		19.7885	17.8557	1.03961	12.8946	8.4198		2.26224	2.54982	1.79919	2.20375	0.309219		1.64569	1.76008	1.35957	1.58845	0.168441
ENSB:9jmOFaxqjicBvj4		3.70958	3.65177	4.11826	3.82654	0.207627		4.04039	4.62427	3.45068	4.03845	0.479115		5.00241	6.61283	6.37179	5.99568	0.709207
ENSB:9k5q7_IzWTNFYOt		19.7221	23.2445	33.9156	25.6274	6.03449		39.654	37.8539	45.1605	40.8895	3.10822		42.288	41.3459	38.0169	40.5503	1.83222
ENSB:9kPyTORpT7S_SvP		13.291	15.4937	14.2135	14.3327	0.903177		19.8371	22.5993	19.474	20.6368	1.39559		27.1217	24.8646	23.7278	25.238	1.41047
ENSB:9m5E735WSI005Xd		37.4685	38.397	40.3057	38.7237	1.18108		94.2291	72.3251	88.3914	84.9819	9.26158		23.7203	19.7244	21.8394	21.7614	1.63224
ENSB:9mdIg4AtYJWEWPa		63.1959	68.3068	69.8121	67.105	2.8316		46.0701	75.7218	40.6269	54.1396	15.4219		149.367	202.739	182.719	178.275	22.0145
ENSB:9n2-hoxP7-wYG1d		16.6792	11.8744	14.9615	14.505	1.98791		14.6677	14.0911	14.2996	14.3528	0.238393		9.41243	8.23429	9.32223	8.98965	0.535389
ENSB:9nTKWJAmI-WCNn8		385.49	454.8	607.894	482.728	92.9189		999.567	832.775	898.475	910.272	68.6019		692.996	702.076	618.43	671.167	37.4747
ENSB:9oI8pxuOpFnMx4Q		158.38	182.694	173.013	171.363	9.99461		224.268	226.479	265.884	238.877	19.1183		139.963	138.896	135.948	138.269	1.69792
ENSB:9pKmkhgovKGfISu		0.406167	0.703445	0.786414	0.632009	0.163247		0.673284	0.927513	0.541231	0.714009	0.160306		0.463456	0.565407	0.467578	0.498814	0.0471185
ENSB:9sHAdEXZrAhlq7B		0.678695	1.30162	2.30178	1.42736	0.668559		4.1019	4.09485	11.1333	6.44336	3.31631		1.12836	1.43506	1.60544	1.38962	0.197397
ENSB:9t4r6sACnzu7QwI		21.537	26.4862	26.4364	24.8199	2.32144		46.6995	48.3972	48.5723	47.8897	0.844609		29.629	26.1466	25.2677	27.0144	1.88329
ENSB:9tKyvsoolj6-QkT		43.5257	55.3622	43.8212	47.5697	5.51144		80.3002	67.6192	60.7841	69.5678	8.08569		54.0975	48.3646	32.7808	45.081	9.00689
ENSB:9txMC7wYO2YzM3U		98.9095	107.469	89.8833	98.7539	7.18012		107.655	110.581	103.351	107.195	2.96939		89.3904	86.5779	80.6933	85.5539	3.62369
ENSB:9vKjfQGgDpRoJ1P		44.4026	48.1124	38.6727	43.7292	3.88305		81.6889	89.4275	61.8735	77.6633	11.6035		40.6569	37.1607	34.75	37.5225	2.42501
ENSB:9vjcIIaTELY2qwT		1.39212	1.87038	1.38452	1.54901	0.227263		2.11873	2.73588	2.1708	2.3418	0.279464		1.63661	2.19123	1.6437	1.82385	0.259796
ENSB:A-7KWN4aVC8cy0n		21.9461	21.9508	23.3863	22.4277	0.677799		29.7375	32.6996	25.9284	29.4552	2.77153		22.2677	21.5978	21.7485	21.8713	0.286967
ENSB:A0GJWabBOkWHWbM		64.1794	54.804	50.1926	56.392	5.81945		67.2906	60.3282	53.1333	60.2507	5.77996		39.4486	40.0615	46.2436	41.9179	3.06892
ENSB:A0wJZp3lWY-2weu		7.24071	6.33101	5.10525	6.22565	0.874977		7.70733	7.2093	5.85566	6.9241	0.78238		6.09076	5.93677	5.82675	5.95143	0.10828
ENSB:A29ZnuuRTmYp2NR		72.0699	76.2	88.3863	78.8854	6.9265		183.807	142.24	177.757	167.934	18.336		62.1818	55.2318	52.665	56.6929	4.02023
ENSB:A33TLsBYYPyb3me		49.0253	56.501	63.5387	56.355	5.92597		91.4819	89.5222	97.8353	92.9465	3.54831		87.4268	85.82	82.2035	85.1501	2.18438
ENSB:A3vyW8T7Xmxnza6		0.408421	0.350156	0.391109	0.383229	0.0244307		0.734168	0.573994	0.732784	0.680315	0.0751827		0.662472	0.516802	0.691953	0.623742	0.0765703
ENSB:A4DKXQmmIGXSCEo		78.2965	90.8275	72.1954	80.4398	7.75605		101.701	112.676	85.0021	99.7931	11.3781		73.3999	79.5838	71.9651	74.9829	3.30561
ENSB:A4Xpt1uJD5WyB9u		61.7696	67.3852	76.221	68.4586	5.94839		109.046	90.8974	111.986	103.976	9.32572		81.8877	73.4734	74.4963	76.6191	3.74879
ENSB:A4Zz9YxJNOI-Tfs		6.42778	6.21035	6.11296	6.25036	0.131602		6.82508	6.81649	7.34602	6.99586	0.247625		5.14727	5.46362	5.72835	5.44641	0.23754
ENSB:A4h5a4VC7DWWLK2		24.6222	20.9576	24.4308	23.3369	1.68421		36.1475	30.1755	31.8006	32.7079	2.52102		9.70572	9.96566	8.93593	9.53577	0.437223
ENSB:A4m19yQ7KVkW0ks		137.385	193.325	262.764	197.825	51.2844		251.773	341.885	215.867	269.842	53.0092		615.441	564.656	448.725	542.941	69.7722
ENSB:A6frpplTgnVAMrK		47.4518	47.8445	44.3009	46.5324	1.58603		61.3268	70.1199	57.9256	63.1241	5.13799		45.4556	46.8268	45.7556	46.0126	0.588573
ENSB:A6xZujTaGj8Sbpy		17.2572	18.9315	18.2101	18.1329	0.685714		14.9052	19.3287	15.8636	16.6992	1.90009		21.3858	21.8558	21.5154	21.5857	0.19818
ENSB:A9hd5ChJ-H8IlOH		385.016	498.72	660.244	514.66	112.925		1544.55	1091	1141.46	1259.01	202.958		992.889	696.698	531.314	740.3	190.943
ENSB:A9qrYQC4jiX62pL		11.6766	15.0091	15.7071	14.1309	1.75868		14.1264	22.9411	14.0301	17.0325	4.17821		15.2737	19.4736	13.8006	16.1826	2.40351
ENSB:AArntKeimXUddxY		0.806785	1.0074	0.619311	0.811166	0.158468		0.199367	0.262739	0.209314	0.223807	0.0278271		0.688331	0.906812	1.03254	0.875895	0.142214
ENSB:AAz4VnnBgY4oPjt		253.311	287.332	272.844	271.163	13.9399		328.674	301.698	353.532	327.968	21.1673		303.36	352.439	320.132	325.31	20.368
ENSB:ABnM590_Va7FtsQ		414.233	392.136	402.042	402.804	9.03714		28.4796	136.02	61.8421	75.4472	44.9448		1125.26	1075.42	1066.46	1089.05	25.8667
ENSB:ACLMQzmEKQ-TwIn		10.1396	8.31826	0.219318	6.22573	4.31178		0.417346	0.35309	0.256179	0.342205	0.066245		0.482428	0.348186	0.36085	0.397155	0.0605188
ENSB:ACcsjdQ691l-I0c		19.4104	21.798	20.5133	20.5739	0.975643		30.7074	32.8729	25.2584	29.6129	3.20347		20.8888	21.3145	20.3906	20.8646	0.377597
ENSB:ADAETV4havg9CS-		14.2071	20.0796	10.1579	14.8149	4.07328		23.7535	125.734	20.9906	56.8261	48.7385		55.865	90.6766	78.533	75.0249	14.4267
ENSB:ADWzPqlLQaZYQKK		12.8149	12.9768	15.0683	13.62	1.02622		12.021	15.706	13.3529	13.6933	1.52355		10.8494	11.5561	14.2349	12.2134	1.45819
ENSB:AFPG9COtH92kS0v		35.3195	32.261	32.5372	33.3725	1.38131		35.9428	39.038	35.5902	36.857	1.5489		31.7846	36.4359	34.497	34.2392	1.9076
ENSB:AGCPEOW7IF1xcvH		111.898	91.6557	94.7134	99.4222	8.90932		112.232	108.005	109.993	110.077	1.72682		88.6791	81.7814	95.6509	88.7038	5.6622
ENSB:AGRmJJZY1L6SrB0		5.12194	6.03024	6.68098	5.94439	0.639366		5.80922	6.10037	6.20169	6.03709	0.166353		6.84991	6.62395	6.11565	6.52984	0.307059
ENSB:AGfjDtwXc06smlZ		1.52462	1.62814	1.59425	1.58234	0.0430923		1.86883	2.13142	1.99993	2.00006	0.107201		1.76226	1.49193	1.4063	1.5535	0.151703
ENSB:AGkHtsOmgWm37pO		3.88014	9.62749	4.13334	5.88032	2.65167		2.40995	6.02651	2.18895	3.5418	1.75926		4.63175	6.04114	6.19883	5.6239	0.704508
ENSB:AH-6w0z-ClLkOEG		17.4175	16.1783	15.497	16.3642	0.79498		18.1489	18.0543	16.0215	17.4082	0.981344		13.6361	14.4834	14.6375	14.2523	0.44022
ENSB:AHD9fBlnTiC_be2		4.79035	5.03386	3.44384	4.42268	0.699252		1.66168	2.39902	1.32875	1.79648	0.447213		1.7315	2.20798	1.4971	1.8122	0.295772
ENSB:AHQVhBkDN_6Z0sS		13.8873	14.9308	14.598	14.4721	0.435208		22.3839	24.6032	23.8832	23.6234	0.924469		17.1486	15.5606	15.9502	16.2198	0.675763
ENSB:AI22G040fvezPZj		48.2108	51.0435	55.6897	51.648	3.08299		92.9249	75.582	102.163	90.2233	11.0185		24.8508	27.6239	29.085	27.1866	1.75607
ENSB:AJ9zAlFH5U6HVJg		2.14331	2.74786	2.18669	2.35929	0.275334		2.27063	3.77569	1.61466	2.55366	0.904652		2.45356	2.55738	2.63006	2.547	0.0724274
ENSB:AJY2NuUqpZXV9F6		7.37667	6.55824	5.65857	6.53116	0.701671		7.44507	8.05086	5.85689	7.11761	0.925135		5.80637	5.7078	5.89826	5.80414	0.0777693
ENSB:AKXsKGwvK420FPl		6.54319	8.0742	9.6379	8.0851	1.26343		20.765	22.8967	21.0961	21.5859	0.936645		14.3489	13.9976	13.0913	13.8126	0.529794
ENSB:AKoBxOPL65TG31j		12.0145	11.6077	12.8127	12.145	0.500529		46.4289	19.1852	15.4559	27.0233	13.806		16.9647	21.1861	13.448	17.1996	3.16346
ENSB:AKsQRCHLpRwFwMv		81.8079	91.274	97.0599	90.0473	6.28674		92.1808	97.9543	100.01	96.7151	3.31421		121.157	136.26	126.733	128.05	6.23566
ENSB:AL6He1SF0gxpw0b		88.395	83.5835	80.8314	84.2699	3.12577		108.561	100.83	111.319	106.903	4.43959		88.1222	77.8714	79.9981	81.9972	4.41713
ENSB:ALt5m5TQnbQRz7V		7.33695	8.67337	9.17171	8.39401	0.774648		10.9424	12.4417	10.3643	11.2495	0.875447		12.8251	14.2522	15.0304	14.0359	0.913185
ENSB:ANyliMgnrcBMIfb		0.923767	1.03859	1.14352	1.03529	0.089744		1.15102	1.26407	1.10774	1.17428	0.0659061		1.64486	1.39887	1.45287	1.49887	0.105564
ENSB:AQD86r6LLEhJDFc		0.0695881	0.0854599	0.0861422	0.0803967	0.00764794		0.0789257	0.225363	0.0769449	0.127078	0.0695026		0.0703802	0.0740774	0.0801096	0.0748557	0.00400995
ENSB:AS3w3Xf0DNOpvkf		0.479005	0.519051	0.383676	0.460577	0.0567816		0.319576	0.684383	0.436178	0.480046	0.152128		0.484458	0.299945	0.32437	0.369591	0.0818328
ENSB:ATMjplbLydzQj6s		70.9016	78.0718	611.617	253.53	253.223		167.776	131.278	103.175	134.077	26.4473		80.9795	86.0687	94.5864	87.2115	5.61348
ENSB:AUDbBWuMuNlpxbm		23.5518	26.9427	26.8702	25.7883	1.58167		42.944	45.6178	40.1433	42.9017	2.23518		32.3083	31.2408	27.2072	30.2521	2.19672
ENSB:AUTLWLmpfjeMxWp		0.411297	0.463014	0.25457	0.376293	0.0886235		0.466486	0.554997	0.113695	0.378393	0.190626		0.450644	0.328373	0.512941	0.430652	0.076664
ENSB:AVeGh52lIEh7EhZ		33.4473	39.2623	50.6295	41.113	7.13565		313.863	236.518	277.252	275.877	31.5909		11.0084	17.0846	14.9477	14.3469	2.51674
ENSB:AVwykH6GKSQl6o1		45.7288	42.2873	39.1808	42.399	2.67436		43.2835	47.7015	39.1392	43.3747	3.49612		48.7357	48.3429	50.3865	49.155	0.885403
ENSB:AWPyCsObO26tl6U		0	0	0	0	0		0	0	0	0	0		0	0	0	0	0
ENSB:AXSQLi7nJH9fylz		36.0475	25.6413	21.9187	27.8692	5.97934		13.3654	19.9134	14.1325	15.8038	2.92278		22.0031	26.3111	28.3841	25.5661	2.65777
ENSB:AXdyBqHDhw5IFJt		0.707853	0.980491	0.978131	0.888825	0.12797		0.914859	1.17285	0.828192	0.971968	0.146388		1.09052	1.22666	1.12756	1.14825	0.0574718
ENSB:AYLnvBBAQS4RAbn		74.5907	92.2302	105.285	90.7019	12.5774		218.3	252.719	226.457	232.492	14.6853		162.406	144.138	127.285	144.61	14.342
ENSB:AYekyack0K3rKec		83.1659	87.9508	90.0744	87.0637	2.88926		89.2185	112.211	94.821	98.7501	9.78903		80.31	76.9555	78.3755	78.547	1.37484
ENSB:AZ0oH-gdOqkDB4s		3.95803	4.76908	4.62227	4.44979	0.352853		9.82529	9.37178	9.88836	9.69514	0.230094		10.0833	8.6255	8.21026	8.973	0.80316
ENSB:AZRak6wBt-8YRUt		12.8745	16.561	12.8526	14.0961	1.74302		22.8868	28.7193	20.8267	24.1443	3.3426		20.3841	22.001	18.4209	20.2687	1.46382
ENSB:A_d3hbyCRdt1tou		1269.02	1381.89	1557.83	1402.91	118.839		1455.02	1227.68	1770.94	1484.54	222.766		1335.8	1247.35	1175.56	1252.9	65.5365
ENSB:AbPzqJ-SRF2w-9F		35.6586	42.8667	43.0498	40.525	3.44188		65.7388	69.729	67.3594	67.6091	1.63853		44.147	40.2471	39.2101	41.2014	2.12542
ENSB:AdIHU6BW_W9sZ_f		24.495	28.341	35.7969	29.5443	4.69177		36.8495	33.145	30.7837	33.5927	2.49654		52.5297	40.1993	37.9245	43.5512	6.41635
ENSB:Af4a2GaEkrKMKc3		3.61684	4.82955	3.09143	3.84594	0.727842		4.65563	5.85661	4.15791	4.89005	0.713026		4.81929	5.34746	5.02287	5.06321	0.217505
ENSB:AfMB8b3GCqYCsS3		8.85362	11.0768	12.0101	10.6468	1.32401		15.7319	18.9956	15.3982	16.7086	1.6229		14.3457	16.0025	13.6109	14.653	1.00026
ENSB:AfalfWNpYwitOID		0.437411	0.738617	0.473782	0.549937	0.134241		1.24026	0.531212	0.846394	0.872622	0.290062		0.276494	0.407426	0.692376	0.458765	0.173621
ENSB:AgYi8wsIP9ozt6k		6.33266	6.72017	10.375	7.80926	1.82111		25.2604	19.9026	17.0037	20.7222	3.42024		8.14547	6.94034	7.32244	7.46942	0.502849
ENSB:AgzxnDNWr--InJX		3.03718	2.98393	3.12696	3.04936	0.0590252		2.32729	4.03035	2.42451	2.92738	0.780927		10.6537	10.3066	10.3101	10.4235	0.162839
ENSB:Ah2-5FGdIFDhi7V		15.3442	14.0368	14.3642	14.5817	0.555458		23.875	24.142	21.2176	23.0782	1.32017		17.3135	13.2228	13.7188	14.7517	1.82277
ENSB:AhFJ5DNb-7Pdbx4		24.786	25.2883	22.8825	24.319	1.03622		22.3647	25.8143	21.5096	23.2295	1.86073		28.504	32.0822	30.1066	30.231	1.46346
ENSB:AhQwXuZ7xoHeQAB		0.188746	0.30906	0.077882	0.191896	0.0944044		0.499502	0.305629	0.2087	0.337944	0.120899		0.190894	0.133948	0.434567	0.253137	0.13038
ENSB:AiDyIhL6uigFmZv		22.8256	24.6588	23.3415	23.6086	0.77188		27.7993	29.6731	26.5147	27.9957	1.29689		19.7942	18.2297	18.2795	18.7678	0.726041
ENSB:Aij-hYLk_YJJ6gG		19.1317	18.0776	18.0536	18.421	0.502661		22.7727	22.4658	20.3914	21.8766	1.05765		15.9268	16.9779	17.7806	16.8951	0.759101
ENSB:Aj1y_UbLHPzvaoW		13.4172	14.6396	13.9899	14.0156	0.499353		15.6273	18.1328	13.4662	15.7421	1.90686		12.8914	16.5351	15.03	14.8188	1.49498
ENSB:Ak3ngztRUGnP2RO		16.8853	18.7459	19.5119	18.381	1.10287		21.6156	27.3918	24.0219	24.3431	2.36904		20.1183	24.3675	24.5656	23.0172	2.05137
ENSB:Al5VffTWTBBLCFY		33.7882	37.4092	33.2518	34.8164	1.84643		33.9577	40.642	34.9172	36.5056	2.95098		32.1139	36.1794	35.896	34.7298	1.85331
ENSB:AlRS8mn6xxbDSa7		4.22714	4.49072	4.25499	4.32429	0.118238		6.28741	6.86853	5.418	6.19131	0.596064		3.80188	4.14173	5.33775	4.42712	0.658691
ENSB:Am_wKCxKcoBfAgg		7.38078	7.40634	7.37466	7.38726	0.0137213		9.20329	9.33779	9.05344	9.19817	0.11614		10.1955	7.68511	8.88526	8.92194	1.02517
ENSB:AnOQsIqpfFswFiE		3.63153	2.09874	2.24771	2.65932	0.690136		1.09028	2.07543	0.82671	1.33081	0.537412		2.16051	1.2507	1.22959	1.54693	0.433949
ENSB:Ap2BBInnidaCF26		5.9484	5.86398	6.36162	6.058	0.217442		9.98219	8.0922	8.29988	8.79142	0.846255		5.64778	4.75988	4.09935	4.83567	0.63441
ENSB:ApS_Kg9QWvlGVE2		0.773139	0.881658	0.945666	0.866821	0.0712108		0.636783	1.11778	0.702219	0.818927	0.213003		0.837793	0.979781	0.974801	0.930791	0.0657915
ENSB:Apos-OgzwTe_yEf		23.0825	21.1069	24.2403	22.8099	1.29365		31.4486	30.6642	30.4993	30.8707	0.414161		23.6647	23.5209	25.6332	24.273	0.963649
ENSB:AqbePXzNxugN4DM		8.43627	10.1526	8.2887	8.9592	0.846031		14.2839	16.0482	12.2148	14.1823	1.56662		8.50786	7.07634	5.98292	7.18904	1.03388
ENSB:Aqm8Ki33ZfOyImE		56.4889	95.3287	66.0288	72.6154	16.5262		61.9321	271.048	135.367	156.116	86.6229		221.087	213.437	161.087	198.537	26.665
ENSB:AqwPsuLNJq1cWYJ		9.10822	9.37946	8.56002	9.0159	0.340844		10.8572	11.4479	10.3279	10.8777	0.457469		9.62944	9.00914	9.2081	9.28223	0.258602
ENSB:AswpA7fv5-AGpKU		27.299	31.8828	37.2243	32.1354	4.05591		20.5622	31.9137	23.0041	25.16	4.87853		88.1427	89.5479	98.1014	91.9306	4.40091
ENSB:AubU_wb4vTXbY5E		26.8269	27.3053	27.8998	27.344	0.438871		39.4994	45.3113	42.813	42.5412	2.38045		41.9289	43.0306	39.0765	41.3453	1.66616
ENSB:AuuOBzcYkyDJ8ss		53.3086	83.553	104.303	80.3881	20.9382		183.536	307.469	236.359	242.455	50.7784		327.005	291.048	279.566	299.206	20.2081
ENSB:AwJnj1NZjsiL35X		6.77987	5.64035	6.22685	6.21569	0.465273		7.19351	7.25989	6.65024	7.03455	0.273096		12.9399	10.4767	7.4273	10.2813	2.25475
ENSB:AwUlR87EgOiw07z		1.1482	1.03901	1.19692	1.12805	0.066024		1.32512	1.92448	1.38096	1.54352	0.270341		1.4465	1.45815	1.50733	1.47066	0.0263597
ENSB:AwViDFtAEQ2hG4F		2.66066	3.26751	2.15653	2.6949	0.454204		0.862195	1.48739	0.630417	0.993335	0.361939		0.993089	0.741796	0.765737	0.833541	0.11324
ENSB:AwawwTqyY6z7Wpz		11.6057	11.6929	14.3665	12.555	1.28142		26.7868	24.6564	22.5011	24.6481	1.74965		14.6856	13.6895	13.4621	13.9458	0.531355
ENSB:AwhjHif2hXvfoE9		81.2701	91.2141	60.6806	77.7216	12.7153		157.561	159.077	87.7343	134.791	33.2798		29.8996	35.1102	39.8939	34.9679	4.0814
ENSB:AxP7sFjMLzXL5SD		5.23993	6.83594	6.52189	6.19925	0.690352		6.63802	10.7103	6.18015	7.84284	2.03623		5.88456	6.05347	5.15538	5.6978	0.3897
ENSB:AxpFW0gamgceDl_		1.1482	1.72344	1.34238	1.40468	0.238935		1.73637	2.68557	2.04545	2.1558	0.395289		2.06449	2.10503	3.23109	2.46687	0.540638
ENSB:Axt5M-hfeqQPORY		1.56943	1.8178	2.1572	1.84814	0.240913		2.80398	2.7283	2.83228	2.78819	0.0438912		1.86866	1.72655	2.0303	1.87517	0.124089
ENSB:Ay4-qbGZAWYW8Hc		44.0038	40.6798	40.9729	41.8855	1.50261		39.8394	45.9098	41.6199	42.4563	2.54782		40.2488	42.4724	43.7157	42.1456	1.43407
ENSB:Ay949QY5djKTU5Y		183.852	143.099	152.061	159.671	17.4856		123.464	132.08	126.178	127.241	3.59674		125.169	148.645	187.481	153.765	25.6953
ENSB:Az09dcPIaqLXQoS		7.37596	7.74015	6.58145	7.23252	0.483789		6.42644	11.7819	6.95515	8.38784	2.40967		14.6548	16.6336	15.0428	15.4437	0.856158
ENSB:B-YRb3yWrnyrPYv		14.7527	19.6313	16.6378	17.0073	2.00878		23.2718	20.4758	23.4132	22.3869	1.35262		14.9005	14.879	13.0235	14.2677	0.87978
ENSB:B-aD8chPul-WYyi		3.19249	3.20277	3.37943	3.25823	0.0858023		5.07067	5.11746	4.61669	4.93494	0.225846		3.32628	3.82923	3.85266	3.66939	0.242804
ENSB:B-gKa2QA8Xcq3YI		265.397	240.229	329.686	278.437	37.6665		439.357	306.687	450.331	398.792	65.2816		120.431	143.251	155.305	139.662	14.4616
ENSB:B1yyhJH9hkwekJL		11.7626	14.2211	14.3265	13.4367	1.18459		18.9496	29.0929	21.4388	23.1604	4.31624		26.3662	22.2163	21.9525	23.5117	2.02132
ENSB:B3THbjNoeBpx5pF		55.9558	49.9171	37.7131	47.862	7.58801		31.6453	40.2836	28.989	33.6393	4.82175		41.1091	52.8431	49.4797	47.8106	4.93363
ENSB:B3oQePJQRSjrZ3W		18.2822	20.7687	21.5957	20.2155	1.40812		32.9909	31.1027	29.919	31.3375	1.26505		29.905	23.2138	21.8252	24.9813	3.52743
ENSB:B4fPu75r6SY8vHd		0	0.0552976	0.278695	0.111331	0.120478		0.408556	0.364557	0.0995757	0.290896	0.136471		0.227701	0.0958649	0.362849	0.228805	0.108999
ENSB:B5BBEnW_cU74mdl		7.32525	8.95316	7.70046	7.99296	0.696033		10.6688	14.7986	9.4239	11.6304	2.29717		8.63164	9.65444	9.12884	9.13831	0.417608
ENSB:B5Pa2uXkTgQsm5V		12.6795	18.2706	17.2306	16.0602	2.42792		24.8311	32.7135	23.6783	27.0743	4.01522		20.4042	19.8264	15.9914	18.7407	1.95826
ENSB:B5rXo9jYJHnLzob		5.95209	7.01551	7.65711	6.8749	0.703135		16.4423	16.6095	12.196	15.0826	2.04227		8.71485	8.61809	7.80332	8.37875	0.408804
ENSB:B6xGJ0Y6nc2Vzg4		0.345324	0.381678	0.512967	0.413323	0.0720051		0.587492	0.671004	0.84003	0.699509	0.10505		0.384181	0.588163	0.397536	0.456627	0.09317
ENSB:B86JBechloshebx		25.3869	26.7787	23.9412	25.3689	1.15848		27.288	28.2127	27.3253	27.6087	0.427381		27.3379	24.5577	26.8242	26.2399	1.20787
ENSB:B8DdbPrD87fPq1C		73.261	82.6793	63.3019	73.0807	7.9118		104.69	117.858	88.2211	103.59	12.1241		74.9446	74.38	62.802	70.7089	5.59575
ENSB:B9IdJ8MmOXlcUrs		14.5002	15.4468	18.166	16.0377	1.55376		25.9593	29.3419	25.1104	26.8039	1.82781		23.7403	22.8927	21.8355	22.8228	0.77919
ENSB:B9dpFMlPCszthni		1.87338	2.4491	1.79539	2.03929	0.291524		3.15287	2.73993	2.67282	2.85521	0.212256		2.32255	1.54393	2.50448	2.12365	0.4166
ENSB:B9ft0nqmo1Ll5to		59.6651	80.6965	57.4699	65.9438	10.4701		4.24488	6.01001	4.20713	4.82067	0.841127		4.43538	5.83823	5.20369	5.1591	0.573578
ENSB:B9kkJRv8FfpFuFi		1.55313	1.49864	1.73034	1.59403	0.0989121		2.23966	1.976	2.13438	2.11668	0.108362		1.77277	2.10208	2.37542	2.08342	0.246388
ENSB:BACRhjjthEuZRh4		47.0132	45.2377	47.6947	46.6485	1.0357		46.171	46.5605	51.8179	48.1832	2.57507		35.0889	35.1697	39.2289	36.4958	1.93285
ENSB:BARBpwBMq24PF-p		39.7616	37.1553	35.7026	37.5398	1.67921		37.775	45.5059	36.4009	39.8939	4.00772		39.4671	42.7711	42.0391	41.4258	1.41688
ENSB:BBVWXviPZF9I0vC		112.837	96.2705	95.101	101.403	8.09929		89.7385	96.0044	101.798	95.847	4.92457		87.7289	86.3372	93.3677	89.1446	3.03977
ENSB:BBlhu-H4-2yN6mA		2.66411	3.37399	2.61081	2.88297	0.347882		5.47663	5.54964	5.72275	5.58301	0.103209		4.26619	4.03241	3.53015	3.94291	0.307079
ENSB:BByJwq-bp4TmnZT		75.4793	77.3322	212.479	121.763	64.15		109.003	105.585	68.9366	94.5082	18.1356		74.892	73.9799	69.6616	72.8445	2.28123
ENSB:BCEiiR4gdb0tcod		17.6115	23.5502	19.9059	20.3558	2.44527		31.2674	42.8589	30.909	35.0118	5.55069		36.335	32.594	26.4884	31.8058	4.0583
ENSB:BD48-OfH0f258X1		135.524	161.408	165.76	154.23	13.3464		250.954	229.544	252.339	244.279	10.4347		174.684	166.458	153.905	165.016	8.54419
ENSB:BDEmLZ9vJvP1-8I		5.17351	5.14763	4.99268	5.10461	0.0798452		7.86753	8.7021	6.82952	7.79972	0.76598		5.20037	4.49573	4.53365	4.74325	0.323603
ENSB:BE1zvWTy7qxczqk		0.414514	0.407246	0.246298	0.356019	0.0776411		0.48894	0.429572	0.421669	0.446727	0.0300231		0.268309	0.282403	0.324487	0.291733	0.0238648
ENSB:BETgXBPM-p0PVf0		7.82884	8.89624	10.3186	9.01457	1.0199		12.7442	14.6719	14.2091	13.875	0.82168		18.8643	23.6155	25.1525	22.5441	2.67661
ENSB:BEs_FoViJuXvqP2		11.069	16.7182	13.0478	13.6116	2.34047		16.8265	29.2128	13.8102	19.9498	6.66466		22.4234	36.7211	23.0889	27.4111	6.58873
ENSB:BF1j1u5C6MKFW9F		2178.44	2313.03	2655.08	2382.18	200.637		2200.77	2118.9	2759.58	2359.75	284.694		1763.68	1759.38	1784.37	1769.14	10.9077
ENSB:BFwR8GelpSt2SjX		139.957	148.059	136.142	141.386	4.96905		132.515	138.539	123.699	131.584	6.09375		112.361	126.819	122.535	120.572	6.06368
ENSB:BFyOwfeBr2uiZPF		60.4514	57.4983	63.8803	60.61	2.60784		60.3334	60.0987	62.7496	61.0606	1.19817		62.1895	64.6515	64.3172	63.7194	1.09039
ENSB:BGC46E2tLLkFbFw		3.41591	3.63098	2.62949	3.22546	0.430461		3.35336	5.81013	4.03095	4.39814	1.03604		3.71608	2.99458	3.23843	3.31636	0.29966
ENSB:BHM6AcnUfh_Dr_y		200.731	279.449	278.685	252.955	36.9296		355.8	343.893	371.31	357.001	11.225		239.305	310.939	249.869	266.704	31.5742
ENSB:BHtEOwnRgx6Jwwk		5.40931	5.327	4.64307	5.12646	0.343458		7.14804	7.64355	7.56112	7.4509	0.216785		8.9031	8.14851	8.04834	8.36665	0.381523
ENSB:BILf61Ba3PNIrC4		120.312	135.053	101.462	118.943	13.7475		95.2208	160.285	120.815	125.44	26.7628		56.4233	57.7462	48.1767	54.1154	4.23388
ENSB:BJMzI3Y_UgD7KAw		2.70648	4.02882	3.85794	3.53108	0.58724		3.3487	3.71848	3.80877	3.62532	0.19904		3.56677	5.76216	3.68218	4.33704	1.00882
ENSB:BJxVLBWBAAk84yu		174.527	271.865	231.458	225.95	39.9285		336.739	326.565	337.034	333.446	4.86695		284.641	261.133	214.72	253.498	29.051
ENSB:BK1ZeGYRKHHRr_P		4.03611	5.34124	4.95318	4.77684	0.547213		7.45848	11.3245	7.1174	8.63345	1.90793		5.87675	6.48177	5.80795	6.05549	0.302733
ENSB:BKg3Ps30_csXe9R		163.496	170.626	159.762	164.628	4.50713		212.156	214.801	193.403	206.787	9.52515		196.28	190.614	194.986	193.96	2.42419
ENSB:BLW5oLMETEtZGMX		34.2139	31.3705	35.3899	33.6581	1.68734		42.2581	41.6136	34.065	39.3122	3.71967		32.9854	31.0925	33.0304	32.3694	0.903091
ENSB:BLjdIEqsWzr5cb6		1.05048	1.33508	1.81449	1.40002	0.315264		0.914362	1.22631	1.37764	1.17277	0.192884		2.71787	2.48356	2.0249	2.40878	0.287806
ENSB:BMdslVhlg72TLNA		34.2821	34.95	36.1428	35.125	0.769652		35.9055	41.5673	29.654	35.709	4.86557		37.4096	38.2398	31.5346	35.728	2.9845
ENSB:BNKRSNUYsS3D_vS		39.4186	42.3248	41.9017	41.2151	1.28196		45.0361	45.0317	41.6666	43.9115	1.58738		50.4743	53.7417	56.2029	53.4729	2.34641
ENSB:BNSP99AAA1_KemS		0.43851	0.510182	0.571396	0.506696	0.0543064		0.654409	0.878234	0.472109	0.668251	0.166089		0.723608	0.638778	0.504811	0.622399	0.090071
ENSB:BPFRFRXvWw9Lrvd		0	0	0	0	0		0	0	0	0	0		0	0	0	0	0
ENSB:BQ1lQDNYmCVioO7		453.791	418.585	357.559	409.978	39.7554		37.2121	77.7889	18.3288	44.4433	24.8072		22.7449	44.9011	20.0246	29.2236	11.1412
ENSB:BQFYMYob7dR2Y00		11.1629	11.8734	15.0133	12.6832	1.67296		18.7881	18.1512	16.4229	17.7874	0.999254		14.0455	13.0266	12.4026	13.1582	0.677145
ENSB:BQLuHbUf8vgaIwH		11.5762	11.939	9.30825	10.9412	1.16411		10.6318	16.3519	13.9214	13.6351	2.34399		10.1987	13.6802	11.792	11.8903	1.42304
ENSB:BSg6r6RoGaui3iU		60.4696	61.1067	67.6098	63.0621	3.22622		104.827	87.0987	101.989	97.9716	7.77507		62.1627	62.8917	70.2174	65.0906	3.63741
ENSB:BTnplLIK2APY02a		2.09401	2.51426	2.22597	2.27808	0.175477		2.31319	3.71848	3.42574	3.15247	0.605375		2.13359	2.07994	2.45543	2.22299	0.165812
ENSB:BUsKaj9XQP3_ekn		22.8399	27.1728	23.1257	24.3795	1.9786		39.3146	46.1293	34.2103	39.8847	4.88256		31.1033	31.614	27.1507	29.956	1.9946
ENSB:BVh7ssP0SCiHHeK		21.1965	20.0273	26.3579	22.5272	2.7504		46.5547	28.2269	31.0999	35.2938	8.04856		8.72171	8.28235	8.82057	8.60821	0.233924
ENSB:BVoAaxD8oDv0rsF		8.10242	9.20548	6.65083	7.98624	1.04616		5.89709	7.50712	6.22818	6.54413	0.694225		6.39796	7.28754	6.88338	6.85629	0.363673
ENSB:BXvhuv-mTldOJug		3.07696	2.82018	2.98273	2.95995	0.106061		31.3572	9.08555	13.2463	17.8963	9.66865		2.37975	2.13146	1.8883	2.13317	0.200639
ENSB:BY8zJluUAEL70a3		3.29645	4.00283	3.07194	3.45708	0.396641		4.20088	5.09792	3.31732	4.20537	0.726934		3.0343	2.99655	3.58167	3.20417	0.267378
ENSB:BYEBaAJ14Y4XqzJ		20.3461	21.8383	26.8234	23.0026	2.76954		51.8546	43.903	48.4798	48.0792	3.25857		23.3904	18.756	18.229	20.1251	2.31889
ENSB:BYRQO350HF2Wzw8		2.88461	3.70086	3.69051	3.42533	0.38237		5.70259	6.47146	5.13182	5.76862	0.548897		5.32963	6.51881	5.95509	5.93451	0.485697
ENSB:BZY-kx8JiewIFV3		17.2329	18.8735	22.207	19.4378	2.06953		22.8621	25.5209	25.5871	24.6567	1.26924		25.945	29.2929	28.1308	27.7896	1.38788
ENSB:B_9jyzsVH0Yv4ZU		1.65189	1.41302	1.56023	1.54171	0.0983919		2.0414	2.03318	2.47055	2.18171	0.20427		1.56929	1.53483	1.50593	1.53668	0.0259002
ENSB:B_h5SO5UroIzUc6		19.7886	27.4486	15.909	21.0487	4.79456		7.83683	7.79005	7.82098	7.81595	0.0194235		7.58101	7.15231	7.01304	7.24879	0.241703
ENSB:B_hBSpWr3ZJXOeP		96.1187	99.2134	95.445	96.9257	1.64086		111.733	129.96	116.181	119.291	7.75908		133.07	124.813	106.125	121.336	11.2717
ENSB:B_lYaFoxYvytOw3		46.5111	46.0339	41.1753	44.5734	2.41072		63.2705	69.5356	63.0303	65.2788	3.01162		43.8961	35.9914	33.8383	37.9086	4.32411
ENSB:B_uBjSPAZwh6D8D		9.44599	9.73312	11.0227	10.0673	0.685679		24.439	17.9937	18.3443	20.259	2.95918		9.65885	7.11748	7.60115	8.12582	1.10185
ENSB:Ba4L4z_QnZGqYr2		0.429966	0.564035	0.641118	0.54504	0.0872429		1.07507	0.981046	0.669912	0.908676	0.17314		0.889486	0.832189	0.742463	0.821379	0.0605068
ENSB:BbQQ9rxMlInWA7z		12.4429	13.6608	12.9836	13.0291	0.498248		19.3679	22.6274	18.1164	20.0372	1.90143		13.0952	13.9392	13.2087	13.4144	0.373969
ENSB:BbVx8Q0PLPJvIih		38.0867	43.1968	50.1054	43.7963	4.92486		73.6473	58.5888	65.6884	65.9748	6.15095		34.2529	32.594	34.1736	33.6735	0.763969
ENSB:Bc3sS_9kjsWFTeW		37.9102	56.0976	42.0719	45.3599	7.78048		72.8214	60.9831	60.4067	64.7371	5.72132		16.4232	15.0982	10.0726	13.8647	2.73539
ENSB:BcOctjcK6d1oAnD		0.313146	1.34599	0.58146	0.746866	0.437578		1.42066	1.77473	1.73126	1.64222	0.157665		0.791777	0.583359	1.08148	0.818872	0.204257
ENSB:BcjoXsmNCDbDAtq		12.239	13.8587	13.3551	13.151	0.676811		20.086	24.2886	19.2021	21.1922	2.21898		16.5345	17.4843	16.5208	16.8465	0.451022
ENSB:Be5im6PjbKbBLHr		22.5858	22.0305	20.133	21.5831	1.05017		17.2819	32.1102	21.6279	23.6733	6.224		26.0672	26.4012	29.6085	27.359	1.59651
ENSB:BeVP9LH_rcmoSXd		9.57628	9.9711	10.4428	9.99673	0.354225		41.8165	37.7148	26.3491	35.2935	6.54252		11.3298	9.72202	10.9513	10.6677	0.686305
ENSB:BfB9pCy9DI7mhyD		42.169	45.4372	36.9097	41.5053	3.51279		60.0954	55.5167	50.1286	55.2469	4.07338		32.1088	30.3078	27.9937	30.1368	1.68434
ENSB:BfOEt5ITML_5Wed		12.977	14.3469	11.905	13.0763	0.999395		6.97459	14.0504	8.07766	9.70088	3.10835		22.8202	22.0338	20.8651	21.9063	0.803254
ENSB:Bg3cA1LH_Iy7FLc		10.3156	12.6236	12.0476	11.6623	0.980854		15.5859	15.4051	13.6229	14.8713	0.885848		24.3314	21.1473	17.708	21.0623	2.70466
ENSB:Bh-HmJLEl29RzpK		88.1692	98.2023	105.542	97.3046	7.12092		175.659	152.587	183.893	170.713	13.2505		103.636	87.675	82.8783	91.3965	8.87358
ENSB:BhLeu9F145ulcCm		37.4663	39.2937	53.4046	43.3882	7.12183		64.943	60.2114	72.9174	66.0239	5.2432		40.6786	42.9041	47.8506	43.8111	2.99736
ENSB:Bh_maP79u-D6_XT		10.7846	17.506	12.8869	13.7258	2.80738		2.39233	5.50886	1.80564	3.23561	1.62518		2.82146	3.83885	2.97652	3.21228	0.447555
ENSB:Bi0n8nJvxdLpGxE		9.53834	12.4788	10.962	10.9931	1.20064		12.2056	18.8233	11.2521	14.0937	3.36694		13.0852	15.3224	14.0388	14.1488	0.916638
ENSB:BiJ10t2J1OijMqc		12.0898	13.4432	13.8759	13.1363	0.760788		19.3459	20.4596	19.8848	19.8968	0.454742		17.7763	18.6541	18.3956	18.2754	0.368337
ENSB:BjYFiQFZ3dr_MBP		195.323	198.179	174.382	189.295	10.6092		268.456	273.264	225.479	255.733	21.4825		278.78	341.612	299.85	306.747	26.1105
ENSB:BjhBLxS8AvHdh4i		148.657	161.296	165.846	158.599	7.27176		324.467	292.602	257.148	291.406	27.4957		163.568	143.595	136.237	147.8	11.5472
ENSB:Bjx0UMAugNV_pT7		6.09431	6.72503	7.87207	6.89714	0.735902		11.7205	14.5164	10.352	12.1963	1.73306		9.55818	12.2933	11.2608	11.0374	1.12772
ENSB:Bkk-c3b9u09enxH		7.19077	7.81958	7.59487	7.53507	0.260169		7.27432	8.05671	6.23254	7.18785	0.747222		10.2755	12.6919	12.15	11.7058	1.03528
ENSB:BlXm7ahrDyUHtgT		3.47173	4.64848	5.2228	4.44767	0.728834		5.46203	8.12015	6.53123	6.70447	1.09207		11.2592	11.8121	10.623	11.2314	0.485842
ENSB:Bls-5MyYhg4YAnU		8.22777	17.1925	17.2386	14.2196	4.23692		42.982	46.2921	58.3604	49.2115	6.6089		1966.94	1642.19	1485.06	1698.06	200.652
ENSB:BmI2OLhvONFcgA6		4.03357	4.62732	4.1364	4.26576	0.259084		5.55003	6.15785	5.12474	5.61087	0.423955		4.53197	5.13468	4.81243	4.82636	0.246251
ENSB:BmoiqxBMC65W8uM		3.80342	6.03694	4.75263	4.86433	0.915243		3.47273	9.97405	5.95121	6.466	2.679		16.5481	17.5575	15.0493	16.385	1.03043
ENSB:Bn31YrkexKdhyyG		1.44211	1.79028	1.97275	1.73505	0.220123		2.64307	2.47053	2.75584	2.62314	0.117325		2.09267	1.84663	1.89474	1.94468	0.106473
ENSB:BnDTJBDpxdyY-P0		7.84848	11.9947	8.9239	9.58902	1.7568		10.3523	11.5791	8.80678	10.246	1.13427		11.1129	10.8922	9.9052	10.6368	0.525098
ENSB:BnxAuqBdlporB4P		27.2246	36.7943	36.1929	33.404	4.37633		52.1131	48.1662	37.2125	45.8306	6.30335		21.0907	18.1625	16.2892	18.5141	1.97592
ENSB:BovcjfLBd1txl4l		11.5158	11.9235	12.8757	12.105	0.569826		18.4808	17.9909	17.0461	17.8393	0.595435		12.1763	12.6901	12.285	12.3838	0.221086
ENSB:BpUV94RKqTkMP8j		3.10276	3.8255	4.11413	3.68079	0.42538		9.4793	7.76463	7.54635	8.26343	0.864359		5.61877	4.69328	4.44721	4.91975	0.504384
ENSB:Bpe2F64Vja4WMNs		4.69488	5.68213	8.75971	6.3789	1.73106		8.10304	6.44537	11.2476	8.59868	1.9916		9.63427	9.95929	9.83034	9.80797	0.13363
ENSB:Bq4Bck5j5a_DU1q		43.3821	39.2066	2.44101	28.3432	18.3948		4.10499	5.01187	1.95959	3.69215	1.27983		1.94387	1.88656	1.89651	1.90898	0.0250047
ENSB:Bq4ssGDLDSqgEPT		2.63636	3.61255	1.35694	2.53528	0.923621		1.71538	1.95473	1.36548	1.67853	0.241967		0.968313	0.915784	0.814649	0.899582	0.0637704
ENSB:Br0B3-7UHLWstQq		45.6036	48.3545	46.6184	46.8589	1.13585		57.6761	58.2734	60.7375	58.8957	1.32502		48.8555	49.0488	48.7059	48.8701	0.14036
ENSB:BrOBV_EjYsxA5--		48.5278	50.0182	49.5058	49.3506	0.618251		42.2133	50.7959	36.2193	43.0762	5.98207		60.2986	64.9882	56.0148	60.4339	3.66466
ENSB:BrV9sjW_ac9hBMs		5.71431	5.31242	5.11244	5.37973	0.25028		9.1462	7.78287	7.26324	8.0641	0.794022		5.0772	5.74186	5.41019	5.40975	0.271347
ENSB:BrXMLtLZ4V9f2y3		9.39439	9.05874	8.48501	8.97938	0.375471		8.87914	11.8879	8.15616	9.64106	1.61592		10.5922	12.445	10.6946	11.244	0.850298
ENSB:BsBYDHM53j68GJT		268.445	233.434	261.98	254.619	15.2114		597.921	482.6	598.396	559.639	54.4752		160.282	184.786	188.478	177.849	12.5125
ENSB:BuDpbxGkDOXiI9b		89.6758	106.939	89.2433	95.286	8.24165		149.17	144.533	141.271	144.991	3.24089		73.8054	89.9793	82.8867	82.2238	6.6196
ENSB:Buzsnrx0WQUY1aQ		165.757	201.381	177.932	181.69	14.7844		138.974	264.548	183.135	195.552	52.012		284.154	302.702	237.86	274.905	27.2674
ENSB:Bv-ZqC0spzP0sya		7.16008	8.47499	9.53396	8.38967	0.971007		14.8259	14.7595	11.7974	13.7943	1.41224		15.1025	16.3472	15.4279	15.6259	0.52706
ENSB:BvUWNos8sWr58_p		13.7164	13.2624	16.0113	14.33	1.20318		29.5229	33.7075	33.4211	32.2172	1.90873		20.8653	19.9396	21.8348	20.8799	0.773788
ENSB:Bva01P78Mc-0KKI		414.309	438.007	346.49	399.602	38.7818		21.2948	46.0497	14.5851	27.3098	13.5312		16.5737	30.1169	16.0732	20.9213	6.50551
ENSB:Bvshy-oegsmZwGz		9.74832	11.0192	16.3596	12.3757	2.86442		8.98655	10.4413	10.3753	9.93439	0.670767		27.6706	25.3521	23.0397	25.3542	1.89055
ENSB:BwfLZWTs9pUXbTF		18.199	21.6448	19.6857	19.8432	1.41115		23.8316	29.376	22.7892	25.3323	2.89086		23.1674	24.3233	24.123	23.8712	0.504358
ENSB:Bx0Wdh101QZPVSR		52.8856	61.5971	54.6022	56.3616	3.76778		66.2226	80.923	74.1139	73.7532	6.00685		70.4583	63.9457	55.9609	63.4549	5.92868
ENSB:Bx7uWqUuZZJAGwF		37.1263	36.2302	37.7706	37.0424	0.631656		65.5272	61.3187	64.2222	63.6894	1.75895		27.573	26.9514	27.2167	27.247	0.254668
ENSB:BxDYHVCVrjcHiTD		7.52239	9.91123	7.88467	8.43943	1.05118		8.54606	8.44692	8.38034	8.45778	0.0680873		6.29541	6.49198	5.8747	6.2207	0.257481
ENSB:Bx_kSzXeHbB5y54		14.947	15.2189	14.8695	15.0118	0.149841		23.333	23.7191	24.1598	23.7373	0.33776		18.278	15.9402	18.4897	17.5693	1.15517
ENSB:BxiXREyYTFH4Yqh		185.603	185.723	213.375	194.9	13.0637		286.938	260.38	269.507	272.275	11.0176		219.545	243.364	239.535	234.148	10.4437
ENSB:ByoYHiil76WNr57		4.28195	6.18222	5.87159	5.44525	0.832299		9.56517	11.1392	7.92801	9.54413	1.31105		9.35104	8.71072	7.04195	8.36791	0.973352
ENSB:ByugqHK9tutT6fO		0.777245	0.260324	0.174935	0.404168	0.266099		1.92336	1.14415	0.546901	1.2048	0.563571		0.786093	0.601736	0.40671	0.59818	0.154903
ENSB:Byut0LlNHsEQVLj		0.719769	0.547198	1.14556	0.804177	0.251467		3.59583	3.80173	4.05511	3.81756	0.187834		7.0543	6.93232	6.33284	6.77315	0.315305
ENSB:Bz9QVbiW8XP-W0F		22.8633	26.4948	26.9807	25.4463	1.83714		50.4688	49.5798	48.0663	49.3716	0.991823		33.4936	29.3775	31.5843	31.4851	1.68183
ENSB:BzMO4HAW3HsZ-Vw		10.1854	12.2399	10.3459	10.9237	0.932997		13.4125	18.1877	12.5923	14.7308	2.46719		13.0347	12.5886	11.6535	12.4256	0.575537
ENSB:C-1F6o4TSw4Npg1		6.76651	5.03756	7.18268	6.32892	0.928798		8.09199	5.819	8.39287	7.43462	1.149		5.90388	5.225	6.07426	5.73438	0.366842
ENSB:C-u0lTuJLOX-KDj		9.67948	11.1594	10.2092	10.3494	0.612248		19.6041	22.8707	18.293	20.2559	1.92481		15.134	14.3519	10.9156	13.4672	1.83228
ENSB:C0mDF4-Oi0nCZ2I		20.2325	21.5254	20.0895	20.6158	0.645848		35.6284	38.7676	40.849	38.415	2.14584		16.725	16.9337	17.3723	17.0104	0.269758
ENSB:C19ofUkv0eQ6ghY		37.2655	39.8454	36.8706	37.9938	1.31918		49.3317	47.7144	43.3923	46.8128	2.50713		33.3665	33.9817	33.7912	33.7131	0.257155
ENSB:C1Us4FyW5wAadtP		0.213619	0.327927	0.264437	0.268661	0.0467616		0.363425	0.0864763	0.413355	0.287752	0.143776		0.432102	0.17055	0.122959	0.24187	0.13591
ENSB:C1VvBkoNWCE5BbP		20.0494	20.7174	23.5433	21.4367	1.51436		15.9278	22.5493	16.8302	18.4358	2.93192		26.2627	24.1948	25.6566	25.3714	0.867956
ENSB:C1ZteXvAacXGOIq		13.8715	16.2732	11.4476	13.8641	1.97004		13.3395	19.1954	14.7547	15.7632	2.49475		13.6214	17.3101	14.4684	15.1333	1.57757
ENSB:C2WU2IyNorEeTP0		0	0	0	0	0		0	0	0	0	0		0	0	0	0	0
ENSB:C2WtOkHoZZeiwxP		0.175298	0.186576	0.332733	0.231536	0.0717049		0.251839	0.321701	0.374739	0.316093	0.0503302		0.248211	0.149286	0.201803	0.199767	0.0404118
ENSB:C43Qd1PnZ-Hq5tZ		39.0659	41.263	33.4657	37.9316	3.28273		29.4467	37.1411	36.1958	34.2612	3.42615		27.1784	26.0657	27.8357	27.0266	0.730557
ENSB:C45cW-wVZoNiB4Z		8.80661	10.1855	8.69367	9.22859	0.678197		2.60455	3.57407	2.90897	3.0292	0.404835		3.24706	2.96669	3.77293	3.32889	0.334193
ENSB:C4vqLJkHv4-z1sk		14.0757	18.7466	16.8912	16.5712	1.92025		25.5804	31.7067	26.6614	27.9828	2.6699		22.5619	22.3393	21.5502	22.1505	0.434068
ENSB:C50a8AnDTitx67e		14.485	18.6218	17.2136	16.7735	1.71728		27.8406	26.4985	26.095	26.8114	0.746205		23.2969	18.6839	18.2206	20.0672	2.29162
ENSB:C5ag6b1VPnm7HdS		39.1449	44.984	56.7314	46.9534	7.31348		95.5428	93.0421	88.1135	92.2328	3.08652		63.745	57.9171	58.4361	60.0327	2.63349
ENSB:C6Q34GbNo24kTlE		15.4271	16.5595	15.1246	15.7037	0.617585		19.868	22.0249	18.4253	20.1061	1.4791		16.5556	17.2686	16.9802	16.9348	0.292838
ENSB:C6iFUI9_RYsYND0		8.03742	8.82983	9.3572	8.74149	0.542406		12.7282	13.2582	13.8144	13.2669	0.443474		9.22107	8.78875	10.3542	9.45466	0.660078
ENSB:C70x0yR0-PdF411		42.2325	45.9623	44.822	44.3389	1.56052		73.8722	82.1871	62.0741	72.7112	8.25203		57.3183	59.4652	60.2745	59.0193	1.24735
ENSB:C7oJOm-QFiPOiKI		49.3053	49.2377	56.0495	51.5308	3.19528		103.876	89.7088	82.7006	92.0952	8.808		64.544	65.1583	71.2123	66.9715	3.00913
ENSB:CACfWvxrvkNXAEd		48.805	51.321	49.5649	49.897	1.05366		52.5298	63.8271	50.8208	55.7259	5.77075		68.3663	68.537	70.3996	69.101	0.92092
ENSB:CA_7z2RixqNCXLD		34.7824	34.8333	36.7766	35.4641	0.928315		50.5108	55.2949	48.9244	51.5767	2.70777		42.4569	40.3812	37.9508	40.263	1.84151
ENSB:CByCUlNRJG--37m		1.81656	2.1467	2.71541	2.22622	0.371237		2.41018	2.38649	2.1602	2.31896	0.112673		3.8478	2.69995	3.47221	3.33999	0.477843
ENSB:CCh2QlOjKfAG54b		25.7456	36.3048	29.508	30.5195	4.36969		33.1254	90.5005	46.4563	56.6941	24.5164		107.328	101.742	73.6489	94.2395	14.7372
ENSB:CDFCbXmsCqBYll5		16.1719	13.6639	14.0934	14.6431	1.09516		19.8092	14.5597	16.1649	16.8446	2.19635		14.8512	12.1883	13.3298	13.4564	1.0908
ENSB:CERrL1MNn0_NH0S		12.0145	8.58314	10.5056	10.3678	1.40425		12.0036	10.5626	8.57434	10.3802	1.40591		12.7572	12.0456	12.5668	12.4565	0.300767
ENSB:CFPiPhcm7VN4hvv		18.2635	20.4111	20.3407	19.6718	0.996208		18.5603	18.3852	18.7199	18.5551	0.136699		12.6003	10.2729	9.98527	10.9528	1.17087
ENSB:CGMTuP9drNVoZB-		202.704	241.566	230.624	224.965	16.3625		298.644	305.782	300.309	301.578	3.04934		301.133	278.979	272.893	284.335	12.1353
ENSB:CHkPoSCzHNklFqQ		60.0724	60.7819	48.8751	56.5765	5.45343		55.7285	60.605	47.6505	54.6613	5.34218		46.0337	46.6951	48.9562	47.2283	1.25127
ENSB:CIyYbEF7Rj0TZCg		54.4767	57.5328	67.5633	59.8576	5.58974		95.9487	102.445	94.5234	97.6392	3.44797		86.4279	84.5094	89.0313	86.6562	1.85313
ENSB:CJhgmfIgQ5-2Fbm		1.22475	0.501364	0.63171	0.785941	0.314815		1.96788	0.826329	1.24138	1.3452	0.471783		1.75481	1.08647	1.05745	1.29958	0.322119
ENSB:CKGLnIRrCBjH6YR		3488.7	3374.95	3522.36	3462	63.0716		2157.99	2321.14	2171.94	2217.02	73.8447		4728.71	5335.62	5902.51	5322.28	479.295
ENSB:CKnrvSB70313iGg		5.05452	4.89427	4.99351	4.98077	0.0660406		4.87836	6.64998	3.86923	5.13252	1.14938		7.27486	9.31259	8.78408	8.45717	0.863418
ENSB:CKnsB4j0mE-h80Q		0.0900552	0.774166	0.668869	0.51103	0.300762		1.42995	1.8957	0.298727	1.20812	0.670563		1.09296	0.862784	0.725699	0.893815	0.151532
ENSB:CLtL71dOb00uO4s		55.0406	55.6311	57.2522	55.9746	0.934983		71.4509	77.6618	80.0085	76.3737	3.6104		51.4067	46.3064	52.5356	50.0829	2.70986
ENSB:CMUmwTq7I7g3Fgw		0.102442	0.29355	0.105676	0.167223	0.0893365		0.213011	0.359407	0.245423	0.272614	0.0627824		0.310824	0.381678	0.117931	0.270144	0.11145
ENSB:CMl6GK1tT9xcc71		4.92087	5.7075	3.72257	4.78365	0.81613		4.15487	6.10893	3.80877	4.69086	1.01264		3.09673	4.24887	2.51773	3.28778	0.719529
ENSB:CNlG9yMspfYs3EQ		1.76461	1.69211	2.15446	1.87039	0.203037		3.26254	4.1099	3.84886	3.74043	0.354329		3.10488	7.35939	4.42458	4.96295	1.77813
ENSB:CONUTrtVs9fwv-n		9.22208	10.7211	9.34028	9.76117	0.680518		14.8831	15.169	13.4818	14.5113	0.737262		10.5068	11.0393	10.1129	10.553	0.379615
ENSB:CP3j8LYipN-R_cw		15.4963	18.9323	19.5683	17.999	1.78861		36.6757	35.3112	34.2888	35.4252	0.977768		18.6524	14.2788	14.8166	15.9159	1.94738
ENSB:CQJKdyOlP4XUqvf		98.3487	110.459	81.5898	96.7993	11.8368		46.8	78.1855	60.1427	61.7094	12.8608		53.3213	55.7512	48.374	52.4822	3.0696
ENSB:CQvwGiNqDI3rbJi		0.137099	0.2285	0.157591	0.174397	0.0391611		0.111068	0.364713	0.270702	0.248827	0.104699		0.148564	0.187642	0.191648	0.175951	0.0194348
ENSB:CR-kKk-myzjFvOW		15.8026	20.7099	11.941	16.1512	3.58833		3.27746	4.00104	3.39587	3.55812	0.316901		2.14606	2.03589	1.99276	2.05824	0.0645504
ENSB:CRKM7UjQwQ17Nzw		45.623	50.6507	46.7864	47.6867	2.14903		63.634	67.1798	69.2918	66.7019	2.33437		35.8953	41.7767	42.8073	40.1598	3.04463
ENSB:CRiwFD4WMHj6pLl		126.231	150.117	161.804	146.051	14.8045		260.228	257.476	240.923	252.876	8.52643		213.79	202.549	195.266	203.868	7.61947
ENSB:CS6Dc-DoT-xSyT-		7.8307	12.5776	7.78195	9.39675	2.2493		11.277	17.6487	9.70507	12.8769	3.43463		11.1946	13.9568	10.368	11.8398	1.53449
ENSB:CTBLfjYQVR-TvjW		40.4481	119.281	44.0617	67.9301	36.3402		64.1074	148.486	55.1695	89.2542	42.0417		45.1313	79.5036	35.1481	53.261	18.9986
ENSB:CW3X1Pg_cmczGRU		88.6853	90.601	99.0348	92.7737	4.49578		114.8	115.65	108.621	113.024	3.13224		88.6131	86.0483	78.8739	84.5118	4.12178
ENSB:CX2zJQQu-cMc_LG		0.296311	0.181947	0.389724	0.289327	0.0849683		0.483102	0.479804	0.67575	0.546219	0.0916024		0.299684	0.709709	0.682224	0.563872	0.187146
ENSB:CXKXLjwhzUnHODp		89.7393	87.6898	71.9557	83.1283	7.94439		56.242	60.0767	51.7755	56.0314	3.39223		77.515	83.9551	75.2605	78.9102	3.68413
ENSB:CY9NoisSfosIRq1		13.4219	13.3411	13.2529	13.3386	0.069015		21.9186	18.0321	20.1511	20.034	1.58884		15.3034	18.7193	14.4735	16.1654	1.83737
ENSB:CY9nZGEHOXyFN8Z		1.95018	2.86356	2.58904	2.46759	0.382648		5.08087	7.2539	6.87532	6.40336	0.94783		8.67561	14.0505	8.80121	10.5091	2.50469
ENSB:CYN7g7pKhn_nkpf		3.48714	3.58735	3.77937	3.61795	0.121249		5.412	4.75852	4.79623	4.98892	0.299563		3.64845	3.17511	3.36614	3.39656	0.194433
ENSB:CYfsbD1luV3BWra		42.3366	44.6149	44.2706	43.7407	1.00275		50.5109	52.4993	48.7499	50.5867	1.53164		42.7415	46.4002	45.1169	44.7528	1.51568
ENSB:CYvp-LJvfo9E6xF		12.7727	15.3566	12.9892	13.7062	1.17035		17.5854	21.9309	16.9958	18.8374	2.20064		18.2413	19.4672	21.4577	19.7221	1.32538
ENSB:CYwzilyUEnVxled		1.03442	1.32116	0.563417	0.972999	0.312382		0.610074	1.005	0.320257	0.645109	0.280639		0.920649	0.616644	0.666858	0.734717	0.133062
ENSB:CZFgCGHz6b0VzqP		47.1694	58.6139	52.1673	52.6502	4.68465		50.1903	69.5457	47.7641	55.8334	9.74653		58.4403	57.0836	44.0126	53.1789	6.50511
ENSB:CZxITj575mU1t8-		1.27078	1.20426	1.67217	1.3824	0.20669		3.50678	2.62481	2.66642	2.93267	0.406311		1.15368	1.04386	1.41684	1.2048	0.156498
ENSB:C_3ntN3z5snnDlR		56.7559	78.4292	86.4878	73.891	12.555		182.289	186.173	175.189	181.217	4.54783		163.279	131.787	110.353	135.14	21.7368
ENSB:Ca9kfGWsCO-TpmX		11.8068	11.7935	11.5718	11.724	0.107781		11.1811	12.3198	12.0803	11.8604	0.490183		8.72715	7.55589	7.90415	8.0624	0.491081
ENSB:CbQXuorbfA9gxAM		41.2022	43.7332	22	35.6451	9.70373		17.1372	26.73	11.7759	18.5477	6.1859		6.12614	8.21937	7.5094	7.28497	0.869168
ENSB:CbaDnMZASN6SMQW		28.2928	25.1585	28.7152	27.3889	1.58651		25.8236	31.4072	34.2712	30.5007	3.5078		34.5697	31.2189	33.6109	33.1332	1.40905
ENSB:CbcRkdqqM1ZEY0Q		6.65643	7.78832	5.96576	6.80351	0.751288		14.0289	19.3157	11.1028	14.8158	3.39876		4.79781	4.96948	4.66435	4.81055	0.124891
ENSB:CbrkvoBdCwfaFHK		22.8692	22.6546	34.0888	26.5375	5.34028		65.2644	49.3544	49.5875	54.7354	7.4457		53.0347	33.052	27.179	37.7552	11.0671
ENSB:Cd-m1p2itkdPvF3		1753.91	2344.77	2907.71	2335.46	471.083		3398.91	3036.34	2918.05	3117.77	204.58		3938.86	3223.42	2520.65	3227.64	578.988
ENSB:Cd7e0xAfEGACPeq		125.513	153.134	155.66	144.769	13.6552		202.607	221.688	171.629	198.641	20.6278		152.637	173.081	159.476	161.731	8.497
ENSB:Cd7nLnCx9i4rtXU		66.8902	64.1554	60.1485	63.7314	2.76858		69.1608	83.3703	64.2478	72.2596	8.10841		58.957	71.0801	69.8457	66.6276	5.44731
ENSB:Cd9rReBXMjApsws		3.51215	3.37315	3.45582	3.44704	0.0570856		3.77915	4.73924	2.68855	3.73564	0.837758		3.05119	3.35527	2.95463	3.12036	0.170717
ENSB:CfOuQVDXgQQ3wY3		7.36201	7.71401	6.18704	7.08769	0.652865		6.90971	8.55251	7.52793	7.66338	0.677474		4.78172	4.63027	4.71186	4.70795	0.061888
ENSB:Ch5h2aTP8IMs4pG		928.002	1108.09	1176.99	1071.03	104.972		1821.32	2105.67	1617.17	1848.05	200.325		3067.21	2979.58	2397.48	2814.76	297.219
ENSB:ChEmM1Ua_npFKjG		27.9396	27.91	34.7495	30.1997	3.2172		43.4241	45.0492	48.1861	45.5531	1.97646		36.3999	34.0973	36.0383	35.5118	1.01106
ENSB:ChHOmzI-nmIrbXw		29.5088	24.2535	26.8635	26.8753	2.14549		25.1339	26.2153	27.5501	26.2998	0.98823		25.548	24.3233	22.3386	24.07	1.32245
ENSB:ChTSdtOExvKV9i9		1.08777	1.08849	0.598462	0.924907	0.230832		0.228469	0.978548	0.801847	0.669621	0.320174		0.488957	0.343095	0.371034	0.401029	0.0632124
ENSB:Chz4FbM-_aRfvLQ		277.519	323.741	287.696	296.319	19.8304		238.833	356.057	236.805	277.232	55.7442		260.38	287.788	252.773	266.98	15.0372
ENSB:CiPyAETH3xSeIuh		9.18563	8.59482	6.66002	8.14682	1.07864		9.94689	11.97	8.56067	10.1592	1.39991		5.79531	5.6574	4.43121	5.29464	0.613129
ENSB:CiglOlGST3y_84F		446.421	549.032	597.42	530.958	62.9559		820.919	770.42	873.783	821.707	42.2016		574.134	534.184	521.286	543.201	22.4975
ENSB:CkORoUxd8NlgQAu		22.7904	22.3007	20.4961	21.8624	0.986605		34.4501	29.3729	28.6992	30.8407	2.56699		13.057	13.8867	13.9956	13.6464	0.419159
ENSB:Ckxuq_SxoMjg6vB		1.12539	1.17663	1.2425	1.18151	0.0479344		1.3109	1.6253	1.05939	1.33186	0.231504		1.29201	1.32751	1.40059	1.34004	0.045204
ENSB:Cl0KjVvah6WLJsS		190.419	240.189	224.699	218.436	20.7956		341.818	327.555	315.443	328.272	10.7796		241.627	234.591	211.443	229.22	12.8947
ENSB:ClJ0BnJ90h2_nay		12.8115	17.3663	18.8515	16.3431	2.56978		44.2773	62.2846	44.4357	50.3325	8.45163		58.6138	74.6232	49.4635	60.9001	10.3979
ENSB:ClPG5DlWNd1VcD9		0.0778443	0.286797	0.289087	0.21791	0.0990456		1.50093	2.39495	2.15185	2.01591	0.377431		0.314922	0	0.268842	0.194588	0.138875
ENSB:ClYHm-Edx2m4Cl9		34.3699	30.0195	23.0379	29.1425	4.66764		28.5636	30.77	22.2389	27.1908	3.61555		22.6971	26.948	26.7118	25.4523	1.9506
ENSB:CmZlFXw_Tus4tG2		5.87701	6.48055	5.58126	5.9796	0.374233		8.34473	9.73434	7.85627	8.64511	0.795596		6.77764	5.30698	5.01609	5.70024	0.771039
ENSB:Cn8F7S2FEiUwm6L		9.47598	11.0538	8.95285	9.82754	0.893004		12.6036	15.7288	9.01847	12.4503	2.7416		8.16896	8.23281	7.80931	8.07036	0.186423
ENSB:Cncq4-X7NpAMcNO		0.684036	1.10007	0.786277	0.856794	0.177013		0.849711	1.45047	0.882411	1.06086	0.275817		1.12009	1.28296	1.40618	1.26974	0.117167
ENSB:Cq8PjKoe7a7pVdR		0	0.914651	0.460977	0.458543	0.373409		2.95651	3.61798	1.64704	2.74051	0.819003		0.753259	0	1.28608	0.679781	0.527606
ENSB:Cr83YlgzceGbB0r		14.506	15.3574	16.2681	15.3772	0.719499		19.3407	20.8382	17.1458	19.1082	1.51638		15.476	18.1042	15.7832	16.4545	1.17328
ENSB:Crl65IHIdm8vSdw		155.048	166.092	19.4306	113.523	66.6862		5.04057	6.14643	4.28674	5.15791	0.763739		4.74073	5.83817	4.35419	4.9777	0.628576
ENSB:Crrb9PNq0rB9j2C		141.816	153.095	177.497	157.47	14.8916		216.569	201.777	180.015	199.453	15.0135		211.186	205.416	191.742	202.781	8.15376
ENSB:CsMvPaaBdRX40Dg		53.103	59.3406	63.3218	58.5885	4.20559		77.8341	76.9966	72.453	75.7612	2.36413		93.6491	84.9148	84.7886	87.7842	4.14745
ENSB:Ct4jbWUnbZadA1Z		11.5148	12.7209	11.5396	11.9251	0.562836		13.3197	13.7743	12.8588	13.3176	0.373766		9.7536	9.28756	9.41278	9.48465	0.196926
ENSB:Cu9Qh1BfB8blOHe		467.066	446.615	401.109	438.263	27.5668		625.136	438.025	434.329	499.163	89.0888		239.498	255.663	230.689	241.95	10.3419
ENSB:CuOuEMZRnToFfvM		11.0679	14.5401	13.7941	13.134	1.49236		23.569	22.7376	23.373	23.2265	0.354866		15.8961	13.0042	11.2679	13.3894	1.909
ENSB:CvZ7Wd6AG1LbEaq		7.6081	8.1172	8.47864	8.06798	0.357099		10.4182	13.6129	10.1567	11.3959	1.57125		8.28039	9.05548	8.55153	8.62913	0.321152
ENSB:CvgecYK23HyBA9c		13.8836	12.5939	12.7379	13.0718	0.577043		10.3188	9.67941	8.29595	9.43138	0.844234		9.78661	9.85286	9.46455	9.70134	0.169605
ENSB:CwcNbJjHhkJmPT-		52.6493	60.8745	57.9632	57.1624	3.40534		57.8718	69.9256	54.995	60.9308	6.46783		67.5805	77.6295	74.3437	73.1845	4.18357
ENSB:Cwf8dtbEBhMk1v-		204.552	209.887	201.135	205.191	3.60119		252.047	243.723	228.042	241.27	9.95224		239.126	253.98	257.967	250.358	8.10693
ENSB:Cx5xmrIp7BkgUTP		56.2453	62.8464	55.6179	58.2366	3.26972		62.2758	82.5513	65.1088	69.9786	8.96513		66.6225	65.6712	59.6364	63.9767	3.09355
ENSB:CxbUL2_W0hro30h		7.03834	8.79016	8.49116	8.10655	0.765141		7.03566	5.79504	7.58457	6.80509	0.748544		3.86086	4.57163	3.43327	3.95525	0.469504
ENSB:Cy0ELw7Dz4bCxvK		9.70981	10.9129	11.6025	10.7417	0.782112		15.1319	17.9457	14.4485	15.842	1.51347		15.4247	15.2253	13.5198	14.7233	0.854879
ENSB:Cy2TOGCyczkhSuN		58.9347	70.3859	75.0089	68.1098	6.75675		99.2355	102.555	88.0534	96.6147	6.20356		95.5302	102.219	99.3911	99.0469	2.74165
ENSB:CyQLX2_vu1FNDxC		9.71108	11.5675	10.9853	10.7546	0.775237		8.74069	13.3613	11.1466	11.0829	1.88691		17.4388	19.8879	16.3546	17.8938	1.47791
ENSB:CzWHzDvxfKr_neK		20.2424	23.5679	25.1535	22.988	2.04647		32.798	36.9595	37.7372	35.8316	2.16841		22.506	23.1945	23.1962	22.9656	0.324933
ENSB:CztirOx4xXyViUW		26.5267	28.3072	23.326	26.0533	2.06091		28.2849	36.2118	26.0563	30.1843	4.35808		36.9003	36.417	30.1916	34.503	3.05498
ENSB:D-QHuykiSJCOW3n		2.28726	2.85388	1.63087	2.25734	0.499742		1.99232	2.39998	1.78046	2.05759	0.257092		1.85064	1.75307	2.56989	2.05786	0.364242
ENSB:D0IHySG_jfZls7H		163.013	193.792	25.8222	127.542	73.0163		3.51311	5.63826	3.12969	4.09369	1.10334		4.91516	7.09489	5.9758	5.99528	0.889979
ENSB:D0bdXaOhcaXFTs2		1.73832	1.32582	1.67617	1.5801	0.181586		2.42814	2.51849	1.94232	2.29632	0.253017		1.55453	1.71411	1.62198	1.63021	0.0654058
ENSB:D1ES1zXhdCo5yLV		1103.72	644.45	807.65	851.94	190.093		96.2938	320.639	130.732	182.555	98.6474		1158.22	1701.69	1994.19	1618.03	346.373
ENSB:D1GUl5iEYhea5q3		59.8243	61.8166	68.4225	63.3545	3.67477		84.2996	90.4831	93.5126	89.4317	3.83395		96.7473	91.729	88.4208	92.299	3.4231
ENSB:D1kYqdp2eTibUS_		29.0759	61.1593	24.7456	38.3269	16.2414		6.50328	6.95194	4.29768	5.91764	1.16003		1.89699	2.23198	1.52706	1.88534	0.287902
ENSB:D2MSmV_003HMNuI		9.01552	9.47022	8.07185	8.85253	0.582401		12.4118	13.3131	12.9153	12.8801	0.368794		9.57692	7.48456	6.72327	7.92825	1.2065
ENSB:D3Qm5IOjvV5LGGN		235.623	219.491	215.184	223.433	8.7974		92.7356	116.936	123.885	111.186	13.3511		309.113	345.036	302.207	318.785	18.7749
ENSB:D4u-9gOf2pTKuYa		5.00207	6.25465	8.89397	6.7169	1.62213		7.2721	7.9524	8.04493	7.75648	0.344581		8.7383	5.08274	5.81072	6.54392	1.57987
ENSB:D5NEiBpyq0eVRVZ		52.8713	59.078	52.9035	54.9509	2.91834		35.9501	35.2994	31.257	34.1688	2.07606		36.2448	39.044	38.1525	37.8138	1.16759
ENSB:D5RURAg6Xr9vwZ6		4.06723	3.14787	3.45327	3.55612	0.382307		3.24651	3.56136	3.14715	3.31834	0.176563		2.86229	2.77164	3.21144	2.94846	0.189601
ENSB:D5WVss953_-yPFZ		49.1294	42.4261	45.3138	45.6231	2.74535		80.8733	57.4769	65.1027	67.8176	9.74253		25.8694	25.0792	26.4547	25.8011	0.563633
ENSB:D5or8Bx-kntVzKL		47.977	52.7727	47.9853	49.5784	2.25876		47.6773	61.8559	44.3521	51.2951	7.59004		74.2103	66.5885	65.2989	68.6992	3.93229
ENSB:D5yDX6rDF6lNOfR		3.98023	4.39924	4.7885	4.38933	0.330051		4.15458	5.38261	3.789	4.44206	0.681607		15.5015	19.5068	23.0569	19.3551	3.08637
ENSB:D6k4p_A12YpoasB		1.02063	1.41009	1.26342	1.23138	0.160604		0.434091	2.68557	0.846394	1.32202	0.978759		0.903213	1.35809	1.46868	1.24332	0.244697
ENSB:D7L6zi7txWGys-E		262.573	237.6	190.267	230.147	29.9858		277.088	258.604	282.888	272.86	10.3551		334.658	341.96	273.855	316.824	30.5299
ENSB:D7uXKtEpVvPWn1e		78.0778	71.8468	70.7212	73.5486	3.23544		111.294	110.978	98.569	106.947	5.92559		62.7859	65.5249	64.0711	64.1273	1.11888
ENSB:D8APJTGujEZWTQR		1.2132	1.98654	1.32301	1.50758	0.341627		0.720755	1.35643	1.02206	1.03308	0.259629		0.876433	1.19922	1.26362	1.11309	0.169393
ENSB:D8AbcYb-orxyCtm		0.249222	0.568407	0.264437	0.360689	0.14701		0.201903	0.461207	0.157469	0.273526	0.133944		0.180042	0.568501	0.245918	0.331487	0.169738
ENSB:D8Vz8bDAR48HdAa		2.34837	2.65573	2.76847	2.59086	0.177534		1.36008	2.25892	1.51379	1.71093	0.392538		5.393	7.50812	6.6332	6.51144	0.867776
ENSB:DABEdlw6YT8oqEg		507.221	420.446	390.545	439.404	49.483		277.989	347.593	259.395	294.992	37.9611		248.346	346.072	352.24	315.553	47.5893
ENSB:DAafvb_9JHWXaAh		113.534	130.743	148.104	130.794	14.1132		159.502	194.848	138.081	164.144	23.4066		93.227	94.5553	79.9958	89.2594	6.57274
ENSB:DAnBRNPHn8SRPXr		63.4533	73.1761	81.8396	72.823	7.51033		61.5496	72.6083	55.7284	63.2954	7.00089		121.628	100.87	105.606	109.368	8.88225
ENSB:DBt4d3jK5WkMOrY		73.2988	82.4711	110.865	88.8783	15.9916		140.082	126.529	83.3812	116.664	24.1763		86.0598	75.4508	55.3731	72.2946	12.7251
ENSB:DCJLnD1-vRm8aTd		2.94511	4.25416	1.22059	2.80662	1.24232		1.22134	1.9958	0.832048	1.34973	0.483694		0.498626	0.635308	0.403264	0.512399	0.0952309
ENSB:DCRtFlU3eghZM-R		20.1822	20.0851	18.3273	19.5316	0.852473		27.1678	24.9562	24.1119	25.4119	1.28851		22.102	25.9063	27.7795	25.2626	2.3621
ENSB:DDI1cs7Ojye-OOV		18.5859	19.873	21.918	20.1256	1.372		26.8731	24.0137	28.5717	26.4862	1.88079		13.9353	15.1242	14.7499	14.6031	0.496362
ENSB:DDgQHRryguboW39		212.561	187.829	233.574	211.321	18.6957		142.688	182.051	165.283	163.341	16.1285		280.435	258.677	314.596	284.569	23.015
ENSB:DDiXro3lexXP1of		39.0888	38.2256	34.8848	37.3998	1.81293		37.313	43.1263	34.4445	38.2946	3.61164		38.8774	42.5405	43.9645	41.7942	2.1428
ENSB:DDtF2DhSR2rb_yt		0.485156	0.410448	0.640607	0.51207	0.0958699		0.70922	0.541188	0.762947	0.671118	0.0944566		0.676047	0.619746	0.670213	0.655335	0.0252778
ENSB:DFFbPes__rRxNz0		0.477809	0.371233	0.253489	0.36751	0.0916161		0.32073	0.363164	0.355809	0.346568	0.0185151		0.295866	0.342549	0.30309	0.313835	0.020517
ENSB:DFO_L8rCiY_3Ve2		155.448	163.151	162.279	160.293	3.44431		243.055	229.993	282.249	251.766	22.2046		145.048	140.846	143.547	143.147	1.73859
ENSB:DFqayn9VFA2SbMN		3.19058	3.54394	3.04395	3.25949	0.209855		3.91835	3.12616	2.69648	3.24699	0.506091		3.5352	3.78581	4.04731	3.78944	0.209081
ENSB:DGvTvu9uza2A0SW		4.90956	5.44586	4.94041	5.09861	0.245865		2.33511	5.07765	2.76683	3.3932	1.20406		13.7431	21.4109	21.2583	18.8041	3.57923
ENSB:DICa6XCAhRk_dee		0.648985	0.551773	0.80337	0.668043	0.103594		0.90593	1.45506	0.772794	1.04459	0.295287		0.706862	1.48799	0.976989	1.05728	0.323908
ENSB:DJ3WcZFToDKVwvr		4.15151	4.91774	4.22863	4.43263	0.344469		5.37593	6.59005	5.11451	5.6935	0.642879		3.70285	3.87997	3.49973	3.69418	0.15535
ENSB:DJPU9dbd6Bu6cyA		15.4129	18.5068	19.5751	17.8316	1.76502		38.3545	39.3153	34.0485	37.2395	2.29017		18.63	14.9805	14.3094	15.9733	1.89843
ENSB:DJoTUc8oEto3mb8		8.19641	11.8447	9.57769	9.87294	1.50399		11.0192	17.4483	12.2271	13.5649	2.78989		14.0782	12.7493	10.6151	12.4809	1.42648
ENSB:DKTNI_LhACwoMl_		3.13392	3.31785	2.80925	3.08701	0.210269		3.00289	4.1997	2.80804	3.33687	0.615272		1.69409	1.84061	2.1771	1.90393	0.202206
ENSB:DLACEmmWXtAweTp		1.001	0.65081	0.291558	0.647789	0.289635		0.4007	0.190691	0.585965	0.392452	0.161475		0.416867	0.250723	0.203355	0.290315	0.0915515
ENSB:DLCF0aRYGd7TS4M		4.18526	4.83184	4.01664	4.34458	0.351353		4.44462	7.71617	4.19442	5.45173	1.60445		3.88412	4.43858	3.51881	3.94717	0.378131
ENSB:DLddHvoNgwVCc7b		577.776	719.969	481.596	593.114	97.9178		33.0978	62.9282	31.564	42.53	14.4373		32.5157	42.1215	39.2069	37.948	4.02134
ENSB:DMffvbTOoFBeMyL		68.2445	62.2126	60.4255	63.6275	3.34523		64.5794	60.9259	51.8253	59.1102	5.36278		59.1753	66.2746	66.2034	63.8844	3.32997
ENSB:DNuJA6MvZosExL0		91.5501	92.8778	107.596	97.3413	7.27139		84.1703	85.5871	94.2883	88.0152	4.47328		131.843	127.076	127.202	128.707	2.21819
ENSB:DPKzlBJW9a1bYFu		27.1066	38.3765	41.2191	35.5674	6.09419		30.4885	51.5119	34.2292	38.7432	9.15708		104.196	128.627	131.196	121.339	12.1677
ENSB:DQNXkQbcFXmXNcD		305.75	301.046	264.777	290.524	18.3073		260.34	258.823	234.665	251.276	11.7621		242.362	290.338	268.836	267.178	19.6212
ENSB:DQpEi1r-fgcmxzd		102.47	88.1305	96.4694	95.6899	5.87989		105.467	95.7032	110.845	104.005	6.26749		75.1255	91.0596	100.407	88.8639	10.4371
ENSB:DRYrfkbfZ4xL2oe		21.0026	27.3792	19.4251	22.6023	3.43864		32.8824	29.283	26.3969	29.5208	2.65303		18.9675	20.2694	16.798	18.6783	1.43189
ENSB:DSxqKjalGFbXQru		49.6598	40.9513	33.0463	41.2191	6.78507		29.057	48.3403	32.2423	36.5465	8.44022		27.5319	38.0943	44.7212	36.7824	7.07856
ENSB:DT9ZODmaLMzFOb6		4.96573	7.44815	5.41813	5.944	1.07951		9.70584	16.3995	11.0682	12.3912	2.88834		10.3621	14.5211	9.94181	11.6083	2.06675
ENSB:DUFpmMHq1ThEsxc		30.534	38.1671	34.4943	34.3985	3.11693		5.25027	7.17241	4.65684	5.69317	1.07367		5.4713	7.63319	6.41573	6.50674	0.884933
ENSB:DUb8it4lwqSSkTK		114.394	126.524	116.058	118.992	5.36909		162.732	191.588	157.013	170.444	15.1323		141.33	135.086	135.537	137.318	2.84328
ENSB:DVStRJ11e0QLPsi		22.5483	23.9472	22.8641	23.1199	0.599031		35.4982	39.8455	39.9921	38.4453	2.08475		26.4891	22.8018	21.6731	23.6546	2.05651
ENSB:DWvTfjGXeZgdFv5		56.2698	61.192	64.4517	60.6379	3.36314		93.3704	67.9878	95.9892	85.7825	12.6281		64.7762	52.3369	51.8923	56.3352	5.97149
ENSB:DY2ay53XRyVa3Ij		15.3424	15.6226	17.5879	16.1843	0.999063		26.033	24.451	23.8086	24.7642	0.934702		16.9875	16.0977	16.2801	16.4551	0.383732
ENSB:DYqTpDVKBN40Lpn		146.089	180.762	170.834	165.895	14.5795		272.8	247.508	285.536	268.615	15.8043		217.779	210.7	197.837	208.772	8.25466
ENSB:DZ-p1BMD4JkNQav		26.5327	26.2463	22.6524	25.1438	1.76556		24.6751	32.1966	25.1087	27.3268	3.44801		30.3145	29.1302	26.6849	28.7099	1.51131
ENSB:DZWs_zwDrCDa41l		22.3314	28.5471	20.421	23.7665	3.4692		8.87672	12.142	8.2912	9.76997	1.69421		9.64568	11.4744	10.8982	10.6728	0.763411
ENSB:D_NBg-_h_95w8Lw		5.25683	6.04809	3.42493	4.90995	1.09863		2.63593	10.573	5.7514	6.32012	3.26517		18.6363	18.6729	19.0468	18.7853	0.185476
ENSB:D_d-luyQmoJLVyl		21.1157	25.3586	26.3469	24.2738	2.26922		40.0634	43.1404	42.1133	41.7724	1.27909		28.5692	26.8305	25.3615	26.9204	1.31108
ENSB:Db9XBrOwb_Z0eOl		18.7162	19.7216	19.1516	19.1965	0.411685		24.0097	27.4309	22.835	24.7585	1.94957		17.7987	18.0945	19.4944	18.4625	0.739574
ENSB:DbeeFGevCP65_xF		2.97522	3.2636	2.57451	2.93778	0.28256		3.34168	3.64832	3.41751	3.46917	0.130405		1.95737	2.52143	1.99518	2.15799	0.25745
ENSB:Dc9vsmTRpkBSocC		69.5395	90.3213	74.0627	77.9745	8.92366		63.6978	80.2593	70.245	71.4007	6.81042		88.0074	106.478	91.7282	95.4044	7.97589
ENSB:DcTMmUAeIwzgyyD		20.2289	19.6503	21.9938	20.6243	0.996788		15.4851	15.8704	15.0083	15.4546	0.352644		12.3331	11.9619	13.6314	12.6421	0.715707
ENSB:DgGccJsG6N2-6WC		4.23816	4.2466	5.59758	4.69411	0.638859		8.72875	8.70039	8.11754	8.51556	0.281682		11.1016	9.66495	7.98189	9.58281	1.27494
ENSB:DgWYhW7QtrDo0sC		34.3669	36.0982	45.836	38.767	5.04822		44.7264	47.494	46.3707	46.197	1.13653		33.5088	36.5503	38.8703	36.3098	2.19543
ENSB:Dha6F1ChO-DLSQ9		3.80415	3.81721	3.6754	3.76559	0.0639922		2.1573	4.28189	3.43687	3.29202	0.873385		4.73893	4.79034	4.48614	4.6718	0.132952
ENSB:Di5vDrKn9_gaZRz		5.95242	5.43673	4.96702	5.45205	0.402435		8.3684	8.77938	6.94837	8.03205	0.784428		5.48356	4.81851	4.25651	4.85286	0.50153
ENSB:DjyUCND7FG9dQgv		55.3552	58.7499	63.0201	59.0417	3.13597		75.7373	113.05	74.1731	87.6536	17.9696		94.2662	104.275	106.421	101.654	5.29707
ENSB:DkQXx53DoyEZcd4		0.18011	0	0	0.0600368	0.0849048		0	0.145823	0.0995757	0.0817995	0.0608444		0.0910803	0.0958649	0.207343	0.131429	0.0537143
ENSB:Dk_jKoIIGEv4zI2		0.354454	0.527915	0.457445	0.446604	0.0712288		0.58164	0.793765	0.500331	0.625245	0.123698		0.427135	0.425489	0.555637	0.46942	0.0609681
ENSB:DkyiMvYmj7wtDsq		6564.62	3129.32	2901.29	4198.41	1675.75		293.052	475.099	217.155	328.435	108.237		916.024	2125.14	3500.18	2180.45	1055.7
ENSB:DlJg8tfpJb3Pc02		8685.81	4653.22	4075.77	5804.93	2050.68		431.391	708.833	291.169	477.131	173.551		1289	3530.7	5072.47	3297.39	1553.38
ENSB:DluZVm_uOwT16MQ		14.5889	10.2853	0.418043	8.43077	5.93201		1.6853	0.984304	0.597454	1.08902	0.450239		0.751412	1.00658	0.544274	0.767422	0.189075
ENSB:DmFhZwIIqFrL0WL		9.43167	10.5757	10.9985	10.3353	0.661859		15.8443	16.2462	14.1166	15.4024	0.923855		20.9029	22.3211	22.2819	21.8353	0.659493
ENSB:DmM4xdYy28yslyq		26.9551	23.8451	28.6034	26.4678	1.97289		34.5058	32.697	33.237	33.4799	0.758141		23.0973	22.6922	24.4671	23.4189	0.759448
ENSB:Dma0TxxHbreqbMc		0.902861	1.49445	0.777489	1.05827	0.312647		1.33567	1.97048	1.30214	1.5361	0.307459		0.833735	0.961107	0.858611	0.884484	0.0551239
ENSB:DnJhZY1TE2b3BHq		0.89439	1.69211	1.13708	1.24119	0.333883		1.0144	2.38766	1.09586	1.49931	0.629039		0.953467	1.3638	1.16876	1.16201	0.167587
ENSB:Do93k8xyphW50Cc		2.83583	2.4227	3.12887	2.7958	0.289679		4.61477	3.94309	4.19221	4.25002	0.277243		2.08873	2.19846	2.27103	2.18607	0.0749342
ENSB:DoDGJxGihtVeUnS		30.7078	33.5798	33.7818	32.6898	1.40391		30.5277	40.4709	34.6628	35.2205	4.0784		31.4354	35.645	34.7359	33.9388	1.80863
ENSB:DqGjQiSOjglXGNy		4.79818	4.92957	4.34493	4.6909	0.250447		7.19956	5.71377	7.22531	6.71288	0.706559		5.62698	4.57112	4.59946	4.93252	0.491196
ENSB:Dr7HI28IGB-V95y		0.848672	0.919622	0.896066	0.88812	0.0295053		1.24565	0.767947	0.717595	0.910398	0.237951		1.21176	0.85028	0.862049	0.974697	0.1677
ENSB:Dr9Bb_NGUAvp2bE		12.7002	13.4904	13.1648	13.1185	0.32424		16.1355	17.3567	15.5757	16.356	0.74361		12.5757	12.0737	11.3724	12.0073	0.493508
ENSB:DsFtWYw_mAX6aIz		105.47	115.686	110.989	110.715	4.17519		186.247	181.917	155.26	174.475	13.7017		89.5476	100.712	100.028	96.7624	5.10928
ENSB:Dt1aWFB05dNBhVS		55.6688	58.3549	56.6653	56.8963	1.1087		66.4715	69.3294	63.6962	66.499	2.29986		59.1754	54.6954	51.1809	55.0173	3.27166
ENSB:DvCcVUFDl1eVMLC		26.5508	25.301	23.5357	25.1292	1.23691		22.0436	25.4509	21.4581	22.9842	1.76055		27.7821	30.9178	31.3541	30.018	1.59103
ENSB:Dw-KIuHh91sk1SZ		29.916	27.123	27.8677	28.3022	1.18092		44.0354	42.8337	42.0977	42.9889	0.798631		21.3725	21.5067	19.9355	20.9382	0.711177
ENSB:DxvemZ7ktWEuBnF		65.3752	69.7676	83.5393	72.894	7.73801		118.261	111.755	101.018	110.345	7.10947		89.8052	75.0985	70.687	78.5302	8.17349
ENSB:DyM3G-1sBcfL7hd		24.9871	29.2761	27.6147	27.2926	1.76573		33.5491	45.153	35.4276	38.0432	5.08553		46.6168	50.5208	34.8076	43.9817	6.68
ENSB:DyeUKk0IN6II7kh		2.49508	3.53778	2.33636	2.78974	0.532897		1.68335	5.30806	2.60379	3.1984	1.53836		7.86593	9.67869	8.57662	8.70708	0.745784
ENSB:Dzd7uS6jUK7YVX-		4.20531	4.58717	5.77189	4.85479	0.666959		3.2854	4.61853	3.63844	3.84746	0.563957		7.33707	6.90426	6.66206	6.96779	0.279208
ENSB:E-e7N5utioq9Sr7		64.4203	71.2465	38.2267	57.9645	14.2322		9.45862	7.82838	7.35026	8.21242	0.902555		6.66204	6.69036	6.40034	6.58425	0.130557
ENSB:E07anHskfsIflc-		8.74116	8.73345	4.86009	7.4449	1.82774		11.9305	14.3941	5.24218	10.5223	3.86668		6.14351	5.51996	5.54307	5.73551	0.288653
ENSB:E0Pd-D3kpckQk1a		34.1339	33.0752	34.9601	34.0564	0.771467		35.5498	35.9453	34.1899	35.2283	0.751853		29.9588	29.0666	29.903	29.6428	0.40808
ENSB:E0kIIOdP9ZPWoBB		81.0178	92.7081	94.0185	89.2481	5.84427		292.923	262.597	313.121	289.547	20.7638		111.263	123.742	119.719	118.241	5.20058
ENSB:E13YhcReII0c1vP		3.86839	5.40904	2.63644	3.97129	1.13425		3.30293	4.50441	2.59525	3.46753	0.788052		4.38134	5.56772	4.11971	4.68959	0.630054
ENSB:E14kXLtF62jYoGz		1.19645	1.23235	1.33774	1.25551	0.0599624		1.96983	2.49982	2.04842	2.17269	0.233532		1.52234	1.43797	2.22153	1.72728	0.351178
ENSB:E26kv69nXH5LG3F		45.6031	56.3341	43.5588	48.4987	5.60298		70.5872	77.8479	75.3629	74.5993	3.0129		53.6687	54.397	45.9095	51.325	3.84092
ENSB:E2JjhS08clerr-h		55.4087	64.2689	68.0682	62.5819	5.30408		106.428	114.284	113.075	111.262	3.45373		100.445	93.9247	84.2562	92.8752	6.65052
ENSB:E2LN5vM23zTyQ5b		4.65095	4.92638	4.60588	4.72774	0.141662		7.78067	10.6377	6.23546	8.21794	1.8236		7.34983	8.97368	6.09036	7.47129	1.18024
ENSB:E3fpG5bf_XhIuHq		420.502	333.898	311.141	355.18	47.1147		97.9408	167.893	122.264	129.366	28.996		458.594	483.883	492.162	478.213	14.2787
ENSB:E3j_ZRPI8XQtkeI		5.71237	5.83522	6.31831	5.9553	0.261541		7.01878	7.36559	6.2188	6.86772	0.480205		6.16968	5.07679	4.89145	5.37931	0.563979
ENSB:E4V8UmIP84LUKhn		5.12531	4.12808	3.41947	4.22429	0.699722		4.71838	4.85019	3.64317	4.40392	0.540612		3.09673	2.83427	2.75856	2.89652	0.144906
ENSB:E5FE3dNvdricwj6		50.8777	46.7656	52.714	50.1191	2.48696		53.8105	52.3476	48.7621	51.6401	2.12082		92.5637	86.485	85.3657	88.1381	3.16251
ENSB:E5sKl6Aud86A3Mr		179.512	181.179	191.385	184.025	5.24839		201.821	200.738	218.143	206.9	7.96177		182.311	178.671	179.057	180.013	1.63238
ENSB:E6dbrogBZLojdn2		3.33404	3.59311	2.94798	3.29171	0.26507		0.887475	0.936507	0.714733	0.846238	0.0951186		0.55053	0.57945	0.704965	0.611648	0.0670327
ENSB:E7odI9jX-68722A		7.94785	7.44046	5.44346	6.94392	1.08102		6.87157	9.33576	6.447	7.55145	1.27355		7.70888	8.73798	6.67466	7.70717	0.842346
ENSB:E8oHuDttVTJV5fj		0.117533	0.155443	0.1343	0.135759	0.015511		0.246099	0.0439191	0.159948	0.149989	0.0828395		0.237741	0.240606	0.249791	0.242712	0.00513981
ENSB:E9Lsr_kAgUj6E71		3.90557	5.18748	3.09169	4.06158	0.862684		2.11025	2.14423	1.66808	1.97419	0.216898		1.42404	1.33826	1.13849	1.30026	0.119632
ENSB:EAPj_uFO5TioHGU		88.5265	68.3187	76.1131	77.6528	8.3213		105.484	79.4826	64.3683	83.1117	16.9805		76.6441	71.6865	62.852	70.3942	5.70426
ENSB:EAiAFD2bM1h08Uy		2.23994	4.57701	5.07957	3.9655	1.23729		9.26536	12.7404	6.11901	9.37491	2.70427		8.58581	7.11325	5.15722	6.95209	1.40435
ENSB:EBFFUkW1Lrrnsof		73.485	62.1363	65.5218	67.0477	4.75707		29.3759	42.6305	27.1124	33.0396	6.84446		77.4436	96.3662	95.7192	89.843	8.77165
ENSB:EDtP-MLKkLRVpEM		0	0.161153	0	0.0537176	0.0759682		0.148831	0	0.290192	0.146341	0.118484		0.265434	0.419066	0	0.228167	0.173101
ENSB:EE10BW2EYGTyPm5		1.27915	1.45579	1.54249	1.42581	0.109579		2.22622	2.10699	1.95697	2.09673	0.110159		1.57811	1.93099	1.86608	1.79173	0.15336
ENSB:EG4iwum4RyMx61b		82.8703	143.657	118.404	114.977	24.9342		196.677	286.743	166.835	216.752	50.9689		102.556	123.758	88.2278	104.847	14.5954
ENSB:EGKJow-IeJCTRGe		6.47475	6.71339	7.03047	6.73954	0.227623		9.31285	10.8652	9.38878	9.85562	0.714573		9.66406	10.1479	8.54984	9.45393	0.669102
ENSB:EGez3iJOVEk57qU		51.0677	49.6888	51.737	50.8312	0.852746		86.9423	75.0425	85.8243	82.603	5.36555		36.1211	34.2936	35.2482	35.221	0.74634
ENSB:EGuCO1e44Zskde1		2.2404	3.1641	2.42669	2.6104	0.398846		4.31974	5.71377	3.15849	4.39733	1.04463		2.71908	2.02719	1.61196	2.11941	0.456659
ENSB:EH30jnYrhhg_wSu		18.9116	15.3727	13.1544	15.8129	2.37087		32.6845	23.4775	20.0147	25.3922	5.34669		8.92587	12.3666	7.67167	9.6547	1.98476
ENSB:EHo5vFx0OIlpWFu		2.27572	2.69314	2.76586	2.57824	0.215966		1.36093	3.08199	1.37253	1.93848	0.808592		6.94672	7.84019	6.19226	6.99305	0.673564
ENSB:EIrTdHMWetq_7VA		2.23202	2.67961	2.53274	2.48146	0.186289		3.57821	3.88066	3.24319	3.56735	0.260358		2.21402	2.12471	2.02595	2.12156	0.0768106
ENSB:EJRycTaGmS9ylYl		18.0749	20.6964	17.1937	18.655	1.48765		16.0474	22.5508	17.7333	18.7772	2.7557		21.6521	24.3667	21.2342	22.4177	1.38868
ENSB:EKZbxPO7ZbOAAW1		1.26268	1.31211	1.15082	1.24187	0.0674694		1.41637	1.66264	1.42685	1.50196	0.113705		1.64192	1.44753	1.69319	1.59421	0.105813
ENSB:ELaSF4PYh8-Idmz		2.25748	3.53717	3.95086	3.24851	0.720822		3.79646	3.52941	3.78725	3.70437	0.123777		2.36191	2.48599	2.32997	2.39262	0.0672945
ENSB:ELpQPWSjttsLw7D		12.6198	12.7036	9.91919	11.7475	1.29329		3.46745	5.15388	3.61197	4.07777	0.763213		3.91092	3.20987	3.74445	3.62175	0.299064
ENSB:EMPfl87ogX2hetR		22.7089	26.9483	21.1623	23.6065	2.44594		16.8572	22.2076	18.7617	19.2755	2.21429		52.1928	53.7802	46.7039	50.8923	3.03171
ENSB:EMm5BUn7inVtwBj		8.55933	8.76574	9.29105	8.87204	0.308036		13.0227	11.0428	10.6184	11.5613	1.04782		8.12389	7.02677	7.11831	7.42299	0.497017
ENSB:EOcQPqNxm8bEYDw		7.21728	8.34542	7.71588	7.75953	0.461593		8.29203	7.51285	8.60213	8.13567	0.458233		6.11446	4.83922	6.25836	5.73735	0.637783
ENSB:EOvQEnJVlTePPCp		6.47097	6.57072	6.50596	6.51588	0.0413203		8.91453	8.20366	8.08001	8.3994	0.367736		11.509	9.5262	9.01192	10.0157	1.07658
ENSB:EP16RB8VBWcVucl		10.6898	10.1526	10.319	10.3871	0.22452		15.5231	17.7929	16.1238	16.4799	0.960265		10.0566	9.96156	10.971	10.3297	0.45511
ENSB:EPscph7ZwnpYANN		9.01296	11.4079	8.12198	9.51429	1.38753		15.0398	19.3473	11.3022	15.2298	3.28713		10.0586	9.8885	10.654	10.2003	0.328195
ENSB:EPumHj40_TvQ5pG		27.5076	30.3944	29.9969	29.2996	1.27749		22.4564	36.2078	25.9636	28.2093	5.83427		52.8644	72.7992	65.5589	63.7408	8.23925
ENSB:EQdgZR9U9seOJ-2		10.0196	11.9731	11.7925	11.2617	0.881399		17.6789	21.1697	13.9233	17.5906	2.95898		14.2679	14.8174	13.9145	14.3333	0.371486
ENSB:ER3f8Nbx5j4Wc1n		0	0	0	0	0		0	0	0	0	0		0	0	0.0221223	0.00737411	0.0104286
ENSB:ERA9tbjzKLaX1Yv		44.2332	87.2911	122.71	84.7446	32.0884		27.9679	70.4741	47.2771	48.573	17.3773		956.392	585.063	417.251	652.902	225.27
ENSB:ERCQHr0IjPyfdd9		45.0309	43.693	53.7732	47.4991	4.46998		64.0234	57.0398	71.2742	64.1125	5.81153		34.9246	36.6456	35.6335	35.7346	0.706195
ENSB:ERLYSaGPzQi-2gJ		13.0881	15.7964	16.969	15.2845	1.62518		18.12	24.7975	14.8768	19.2648	4.1302		9.93138	15.7921	13.7371	13.1535	2.42796
ENSB:ERVnSdqT9ZBntuQ		29.5156	30.6901	40.4307	33.5455	4.89217		62.2793	52.7618	70.2969	61.7794	7.1674		34.2137	32.3955	34.367	33.6587	0.89544
ENSB:ERdLTtSQgFWeigJ		0.266107	0.338905	0.29281	0.299274	0.0300691		0.581272	0.638366	0.68656	0.635399	0.0430345		0.478465	0.461632	0.419802	0.4533	0.0246632
ENSB:ES2e4fHF2XnMZj-		67.1564	65.7272	43.5809	58.8215	10.7925		26.4586	27.2228	19.0423	24.2412	3.68942		8.85273	8.1364	8.55654	8.51522	0.293899
ENSB:ES2t6mcWCBWE2aD		4577.29	4161.79	4290.72	4343.27	173.648		1110.25	2163.61	2096.27	1790.04	481.474		1617.87	2785.75	3791.24	2731.62	888.101
ENSB:ETYPUPo_mtftInc		0.932205	1.64743	1.548	1.37588	0.31634		1.93407	2.06173	2.06151	2.01911	0.0601292		2.80545	2.92862	2.66979	2.80129	0.105709
ENSB:EVd9sIrxFd0VwKa		548.002	601.495	614.884	588.127	28.8945		696.079	726.822	625.759	682.887	42.3001		701.922	726.117	771.571	733.203	28.8725
ENSB:EWbL-w8JcW90Weo		18.3331	19.874	18.3791	18.8621	0.715815		19.5089	22.0225	20.229	20.5868	1.0569		22.3376	23.7413	22.9504	23.0098	0.574577
ENSB:EX4nI-Yr-Y7dovW		4.30035	3.911	4.97471	4.39535	0.439426		4.37367	4.92874	4.13216	4.47819	0.333496		3.9549	4.47399	4.12753	4.18548	0.215842
ENSB:EXxHwqokseNvs09		12.4994	12.4231	12.9301	12.6175	0.223192		13.0997	15.4231	12.7602	13.761	1.18342		17.0516	19.1542	19.8662	18.6906	1.19487
ENSB:EYOY4XLgkxMnQT5		13.0898	14.2179	18.2206	15.1761	2.20151		187.276	186.641	112.723	162.214	34.9958		156.578	172.755	215.184	181.506	24.7131
ENSB:EZHEkX-sDLLRV5S		0.872053	2.3561	0.647702	1.29195	0.758018		4.15409	4.23625	2.89274	3.76102	0.614886		2.99873	0.556987	0.401562	1.31909	1.18938
ENSB:EamYSvsXtzpN4GN		2.06005	2.11437	1.57688	1.9171	0.241591		3.30154	3.89172	2.43189	3.20838	0.5996		1.57521	1.60498	1.70131	1.62717	0.0538182
ENSB:Ebc_uDmgLh7hkOT		112.402	111.01	76.476	99.9627	16.6173		69.4008	82.4647	60.3786	70.7481	9.06682		58.4748	63.3204	66.0202	62.6051	3.12168
ENSB:EbfiCJJIFMSmwHP		98.8281	99.5786	91.4161	96.6076	3.68369		98.8604	109.468	85.9668	98.0983	9.60937		115.526	143.191	130.469	129.729	11.3064
ENSB:EcnxlrI3dns6U81		19.0771	20.5734	23.0212	20.8906	1.62569		44.2773	41.6196	41.9069	42.6013	1.19094		21.1123	18.5646	18.8304	19.5024	1.14354
ENSB:EdWrOGcVoB2pzJJ		7.01478	6.52101	5.84082	6.45887	0.481279		8.02568	8.60266	7.42934	8.01923	0.479027		4.55197	5.29604	5.78191	5.20997	0.505796
ENSB:EdlqlB_pcu7rMCA		0.391878	0.462008	0.582122	0.478669	0.0785549		0.693361	0.583789	0.519969	0.59904	0.0716036		0.93536	1.03456	0.938349	0.969421	0.0460727
ENSB:EgpWvpnBkHHQVMn		13.2624	18.1569	14.3732	15.2641	2.09512		14.1641	20.9321	12.6674	15.9212	3.59557		19.9635	19.941	15.8023	18.5689	1.95631
ENSB:EgqeSdELKIudQCN		23.8098	24.6705	25.5923	24.6909	0.727855		8.7802	10.1969	7.72544	8.90083	1.01255		5.86887	6.19102	4.68811	5.58267	0.646074
ENSB:Eh_ExpB6wDvcX9h		19.7255	22.923	20.7006	21.1164	1.33803		29.3846	26.8875	17.3836	24.5519	5.17025		81.7656	76.1573	56.6683	71.5304	10.7556
ENSB:EhkWFkePiOAGX4O		21.3352	26.0702	24.9562	24.1205	2.02135		46.7304	57.1176	49.8979	51.2486	4.34679		31.1383	26.2647	23.9155	27.1062	3.00814
ENSB:EiH5f73L6T8DjhZ		6.77987	6.58041	6.90368	6.75465	0.133176		6.94546	8.72073	7.4664	7.71086	0.745078		6.8294	6.89713	6.26285	6.66313	0.284384
ENSB:EiMLTuVMxjvZ8rD		0	0	0	0	0		0.217046	0	0	0.0723485	0.102316		0	0.203713	0	0.0679043	0.0960311
ENSB:Ej0MXNBmkdErPYt		232.586	260.805	305.095	266.162	29.8431		249.032	258.798	280.097	262.642	12.9702		580.788	534.055	550.849	555.231	19.3286
ENSB:EjPSpGAk_gynyKY		14.8835	15.3307	17.1417	15.7853	0.976323		25.0663	26.0014	23.6927	24.9201	0.948196		17.6549	15.0901	14.4902	15.745	1.37247
ENSB:EjUyn83_YXOQTKR		14.1363	12.819	9.96789	12.3077	1.73973		23.1365	20.4758	17.8732	20.4952	2.14878		9.04889	9.49249	7.79352	8.7783	0.719507
ENSB:EkgZzOkkIBVEFW_		1.95037	1.5453	1.40188	1.63252	0.23226		1.35579	0.916886	1.60003	1.2909	0.282642		1.90894	1.60738	1.59341	1.70324	0.145562
ENSB:ElEdmCfLZTJGcGk		33.6859	31.9171	35.2281	33.6103	1.35276		34.9969	33.974	29.8635	32.9448	2.21845		33.6016	31.3287	32.9234	32.6179	0.952748
ENSB:EmrztMJ7uwDVrv7		34.5441	30.1532	27.4569	30.718	2.92075		29.6746	30.2766	32.877	30.9427	1.38965		27.9146	28.2456	29.0422	28.4008	0.473242
ENSB:EpJo_ycriQUHFxP		2.42838	2.72293	1.76443	2.30525	0.400875		2.7243	2.82092	2.13058	2.5586	0.305215		1.81532	1.85449	2.18782	1.95254	0.167132
ENSB:EqKBM-JS3wTTPY4		7.58091	8.86826	9.72681	8.72533	0.88187		9.79059	11.245	10.6462	10.5606	0.596857		18.5244	23.9154	22.1363	21.5254	2.24286
ENSB:EqqhUFZ0tySGIk8		16.154	17.9643	17.1809	17.0997	0.741244		19.3341	24.3858	16.9067	20.2088	3.11537		18.9299	23.6026	20.7511	21.0945	1.92303
ENSB:EqzUVaAC0RDomPY		8.81467	10.3262	9.24969	9.46351	0.635325		11.9609	16.1325	10.8208	12.9714	2.28317		14.3819	17.1683	16.8175	16.1226	1.23912
ENSB:ErJ0r7n4gid9p8F		122.657	133.286	165.851	140.598	18.3762		139.661	137.497	156.44	144.533	8.46589		192.643	149.26	128.384	156.763	26.7645
ENSB:ErvAFbNd2Zsihj5		1.69041	1.80178	2.21098	1.90106	0.223817		2.89394	4.13165	2.46865	3.16475	0.705404		2.87093	2.44455	2.46003	2.59184	0.197447
ENSB:Ery10ln6fKSdqXz		13.5372	16.2058	17.6226	15.7885	1.69379		26.338	24.3453	23.0734	24.5856	1.34355		26.5157	22.311	20.488	23.1049	2.52403
ENSB:Es6DlqKhsjQTol6		15.7894	17.0828	3.66343	12.1786	6.04422		6.12542	6.61221	5.76778	6.16847	0.346082		4.93819	4.52453	5.08505	4.84925	0.237314
ENSB:EvdOuOCGdh3V_1m		3.94934	4.55377	4.66978	4.39096	0.315848		31.1816	31.949	48.4535	37.1947	7.96732		7.20762	6.91839	6.88915	7.00505	0.143737
ENSB:EvxMNXqVEsKc4YP		154.922	169.716	151.278	158.638	7.97275		189.296	195.415	201.562	195.424	5.0074		223.9	238.855	253.767	238.841	12.1932
ENSB:Ew5b-VMdqDCoazT		11.4704	11.765	10.7391	11.3248	0.431296		11.2995	12.1508	11.1442	11.5315	0.442475		19.0496	20.5318	21.7097	20.4304	1.08836
ENSB:ExHgOm_KxVJ2ZBk		0.394058	0.367123	0.403696	0.388292	0.0154773		0.878457	0.726094	0.706163	0.770238	0.0769537		0.81083	0.737706	0.735207	0.761248	0.035075
ENSB:ExuJMVuevb_wCX5		8.29913	10.609	9.57293	9.49367	0.944646		15.9161	19.0887	14.4009	16.4686	1.95327		10.9975	9.47704	8.64197	9.70551	0.975128
ENSB:ExwEEJM5P-UYw34		3.31856	3.79401	4.24418	3.78558	0.37793		3.50392	4.31967	3.8924	3.90533	0.333155		4.14443	4.34262	4.13692	4.20799	0.0952489
ENSB:EyAGw0-DwLnST1H		3.84374	4.00493	3.81211	3.88693	0.0844325		5.54378	5.2316	4.97797	5.25112	0.231405		3.50487	3.90645	3.8413	3.75087	0.175976
ENSB:EzaDGywV01rtmp2		9.08394	9.19939	10.3847	9.55603	0.587887		19.068	17.1517	16.9404	17.72	0.957057		17.0206	13.4586	13.6766	14.7186	1.6302
ENSB:EzpfWczwRP3P0Me		74.2801	73.1575	74.2986	73.9121	0.533595		87.9613	85.686	93.2499	88.9657	3.16854		58.3864	60.3732	67.9753	62.245	4.13233
ENSB:F-Sjdeo6a0VCEJr		19.6934	21.365	19.5974	20.2186	0.811562		22.6911	23.8884	21.006	22.5285	1.18237		17.9118	15.7414	17.1835	16.9456	0.901863
ENSB:F0zW69XvMvnhXN6		4.28865	5.30417	5.87364	5.15549	0.655555		7.7619	10.8353	7.12989	8.5757	1.61849		8.9518	10.0372	7.73827	8.9091	0.939037
ENSB:F16hnoExOBzBdp6		28.3621	30.8754	33.3986	30.8787	2.05613		41.5713	39.2775	44.9248	41.9245	2.31901		39.0108	38.4885	37.1594	38.2196	0.779364
ENSB:F1_2Uz01E7ZyGaZ		57.0121	73.6254	61.4022	64.0132	7.02914		61.421	121.47	85.0457	89.3124	24.7		129.01	125.335	100.105	118.15	12.8476
ENSB:F4-_dpiV2LwmYJI		2.31691	3.39932	3.32494	3.01372	0.493655		2.48827	3.75168	2.81124	3.01706	0.535926		5.16352	5.89312	5.75931	5.60532	0.317137
ENSB:F5-2IBdf8svYgn2		2.93591	3.39135	2.73474	3.02067	0.274677		210.836	176.51	288.117	225.154	46.6745		8.614	10.1495	5.35416	8.03923	1.99945
ENSB:F5rC4qxkMvFfiwq		2.80324	3.47335	3.57854	3.28504	0.343381		6.5433	7.45723	5.85326	6.61793	0.656939		5.1134	4.8225	4.03386	4.65659	0.45607
ENSB:F6YVwSjnAESiy6R		73.485	99.5827	75.389	82.8189	11.8792		87.3931	231.124	126.993	148.503	60.617		178.507	250.468	186	204.991	32.3018
ENSB:F7EryDDlcy1WhB7		11.5553	12.0833	12.278	11.9722	0.30531		15.7866	17.1386	13.5198	15.4817	1.49304		14.5962	15.0574	13.5485	14.4007	0.631316
ENSB:F7LW_mLJerm7toe		115.455	152.364	124.181	130.666	15.7504		164.566	225.555	154.289	181.47	31.4541		186.69	223.355	199.941	203.329	15.1589
ENSB:F7bqJ3i9zUYEQAm		1.81213	2.07197	2.28189	2.05533	0.192139		2.26791	3.79437	3.1783	3.08019	0.627026		3.53912	3.69178	3.81256	3.68115	0.111885
ENSB:F7vmbdYgZaT_UqR		56.1797	60.2921	50.0236	55.4985	4.21965		56.3045	68.811	49.761	58.2921	7.90309		74.591	80.0278	75.1762	76.5983	2.43676
ENSB:F8-g-OliQj8lwQn		21.945	20.9045	23.168	22.0058	0.925031		35.8451	30.0965	31.1367	32.3594	2.50106		21.7594	20.7329	18.8358	20.4427	1.21106
ENSB:F81Ms1jGP7Y9Sgr		24.5716	26.2981	22.8126	24.5608	1.42298		25.3292	31.3282	27.9945	28.2173	2.45414		23.748	24.2622	26.3701	24.7934	1.13444
ENSB:F8MqbpGEIb3vuGX		6.03085	5.22965	5.07821	5.44624	0.417985		8.92627	9.56697	6.69309	8.39544	1.23184		6.82107	6.66912	6.76304	6.75108	0.0626077
ENSB:F8NPnJW2nsEXkkX		6.25388	6.34539	6.355	6.31809	0.0455726		8.99727	9.14333	7.75861	8.63307	0.621205		6.5212	6.182	6.21544	6.30621	0.152628
ENSB:F8p37qYNGfjthiN		1.81161	2.02113	1.81617	1.88297	0.0977106		3.3425	3.44992	2.69435	3.16226	0.333754		1.98707	2.06429	2.30582	2.11906	0.135771
ENSB:F96Bt4mDc6Dq1bI		9.90022	8.58833	7.69503	8.72786	0.905657		8.34085	10.3578	7.67891	8.79253	1.13934		8.10436	6.9127	6.86861	7.29522	0.572428
ENSB:F97RIAyR-lCe1Fp		27.3929	28.6886	25.8888	27.3234	1.14405		40.448	47.3221	36.0322	41.2674	4.64537		27.5388	28.156	27.1128	27.6025	0.428269
ENSB:F9cHN_JwJ2sgmM-		226.664	244.506	242.37	237.847	7.95518		357.608	330.484	338.81	342.301	11.345		199.269	184.028	182.082	188.46	7.68439
ENSB:F9rWxacJMlEbKVQ		3.20256	5.00009	5.62392	4.60886	1.0265		10.9532	15.8789	13.9175	13.5832	2.02477		45.7479	53.4102	37.4965	45.5515	6.49823
ENSB:FAJ1shvyzimKVTz		0.363787	0.465375	0.581673	0.470279	0.0890191		0.429793	0.490889	0.335205	0.418629	0.0640458		0.674535	0.839055	0.680535	0.731375	0.0761805
ENSB:FBEdon3ufKACIY7		6.5162	7.27233	8.80225	7.53026	0.95093		10.0612	12.1181	12.4123	11.5306	1.0459		5.98911	5.65846	6.42788	6.02515	0.315147
ENSB:FBEuuf0DG1mNX6p		2.93841	1.27363	1.52833	1.91346	0.732175		2.35249	2.35904	1.31055	2.00736	0.492729		1.39852	1.02514	1.08019	1.16795	0.164583
ENSB:FBHuvftAuSANWGB		47.859	51.3899	48.3514	49.2001	1.56138		58.4263	56.3244	58.2258	57.6588	0.947143		46.0325	42.2254	39.9004	42.7194	2.52768
ENSB:FBPkHkB0_OZ_tOr		15.1673	17.4056	18.9318	17.1682	1.54596		27.567	30.7446	23.0708	27.1275	3.14819		28.7485	28.377	24.5102	27.2119	1.91638
ENSB:FBlibLJV95douij		0.221583	0.247384	0.199487	0.222818	0.0195732		0.182775	0.587129	0.289556	0.353153	0.171092		0.488957	0.407426	0.440603	0.445662	0.0334769
ENSB:FCkoQbpOJFkt1xU		20.1733	20.0193	23.2449	21.1458	1.4856		30.8248	32.3366	26.5771	29.9128	2.43813		23.9919	25.3506	24.1596	24.5007	0.604854
ENSB:FCp2JZPu-NwGp9p		2.53716	3.29779	3.39289	3.07595	0.382953		3.59176	5.03794	3.95211	4.19394	0.614668		3.05303	3.05569	2.68626	2.93166	0.173529
ENSB:FD15ZzGJhtcMB8S		15.1794	19.1691	22.3898	18.9128	2.9492		17.8608	22.0006	27.7081	22.5232	4.03709		88.6311	129.839	135.528	117.999	20.8961
ENSB:FDZeeASp9MKBa75		1.12733	1.2819	0.904493	1.10457	0.154913		0.82872	1.18315	1.01567	1.00918	0.14477		1.14016	1.66674	1.49004	1.43231	0.218817
ENSB:FDoFmKYz_vbphEt		84.948	63.4757	54.3585	67.5941	12.8231		40.6038	43.0515	34.6148	39.4233	3.54395		29.1434	36.5784	41.7271	35.8163	5.16546
ENSB:FFNCWCCXvW_N8Jt		8.46848	7.68287	1.88883	6.01339	2.93409		2.64781	2.32251	1.99085	2.32039	0.268207		1.66668	1.7055	1.47551	1.6159	0.100527
ENSB:FFyNc3TD4sS4oDp		0.250249	0.343483	0.437337	0.34369	0.0763785		0.417395	0.476728	0.488304	0.460809	0.0310599		0.491308	0.360415	0.423657	0.425127	0.053447
ENSB:FIGjRX0t0h07XSD		0	0	0	0	0		0.01046	0	0	0.00348668	0.00493091		0	0	0	0	0
ENSB:FIL3j0IwHlr0q-p		35.3647	38.9372	33.4869	35.9296	2.26065		36.6547	37.9285	36.5304	37.0378	0.63184		48.1077	41.4922	40.606	43.402	3.34707
ENSB:FK0udqKfW4E9NCa		180.608	231.672	140.345	184.208	37.371		117.928	201.831	103.683	141.147	43.302		130.063	152.558	143.294	141.972	9.23127
ENSB:FL0Cu9tFPBvmLLZ		7.36235	7.34096	9.82801	8.1771	1.1674		18.2973	15.3598	13.2701	15.6424	2.06204		10.2706	9.85192	7.73158	9.28469	1.11143
ENSB:FLDhj45Z5-eh0C6		6.63406	7.04122	7.09744	6.92424	0.206467		7.13272	9.28405	8.23159	8.21612	0.878348		6.9221	5.9596	5.33907	6.07359	0.651277
ENSB:FLzz9gN0rYKfe__		55.5599	70.2949	74.7547	66.8698	8.20196		75.6361	89.2861	78.584	81.1687	5.86464		90.5395	81.3547	82.5564	84.8169	4.07615
ENSB:FM35WFo0vriORkj		0.378789	0.552405	0.644735	0.52531	0.11025		0.724977	0.958372	1.64916	1.11084	0.392396		0.814089	1.15927	0.79036	0.92124	0.168593
ENSB:FM_XGTL7YtJIATZ		69.7227	82.2594	103.745	85.2425	14.049		251.685	198.619	192.528	214.277	26.5678		137.555	110.964	97.1015	115.207	16.7855
ENSB:FMeIrdSsO4AzPqF		4.91512	6.10213	3.92325	4.98017	0.890714		3.41181	4.30561	3.0292	3.5822	0.534842		2.17314	2.23012	2.90643	2.43657	0.33306
ENSB:FOv2oHp1cSfjVc2		7.81872	10.7435	12.1153	10.2258	1.79186		12.4646	13.1918	11.1845	12.2803	0.829765		12.8846	11.4661	10.8892	11.7466	0.83843
ENSB:FPNEZnKVLRZK5PE		78.6574	90.4982	62.007	77.0542	11.6866		93.6506	96.7814	88.4062	92.9461	3.45526		71.3718	68.2419	63.9418	67.8518	3.04581
ENSB:FPQEYBIOKKQUjoi		138.417	180.842	182.564	167.274	20.4173		224.5	236.925	257.055	239.494	13.4141		204.24	167.077	164.045	178.454	18.2752
ENSB:FPrBSqKYbvczSTs		7.66063	8.24696	9.63756	8.51505	0.829041		18.2773	16.2025	14.4265	16.3021	1.57368		7.32392	7.62321	7.0428	7.32998	0.23699
ENSB:FQXea_d8mHA3AGe		47.4231	55.0029	42.9266	48.4509	4.9834		9.50922	10.7811	8.89566	9.72866	0.785214		7.41968	6.90709	6.88405	7.07028	0.247247
ENSB:FQu7-jIUV6zvy1c		6.2824	8.21212	4.09466	6.19639	1.68205		2.726	3.89188	2.60496	3.07428	0.580238		2.6956	2.68521	2.35597	2.57893	0.157711
ENSB:FRjO7rAEhwTLBAF		27.15	27.0007	30.1219	28.0909	1.43746		31.4853	30.318	35.5399	32.4477	2.23782		25.639	25.8032	27.481	26.3077	0.832333
ENSB:FRmLpBDw_tDWPdW		7.21655	9.3964	11.3771	9.33002	1.69919		12.4253	19.8595	13.1653	15.15	3.34379		22.8323	25.8665	23.9574	24.2188	1.25241
ENSB:FT3JWK0UYqbuggX		53.4297	69.1883	53.2531	58.6237	7.47063		131.443	241.949	109.354	160.915	58.0048		255.325	310.132	272.998	279.485	22.8403
ENSB:FT8JR_JV3j9Xbnz		10.8297	13.4754	13.5609	12.622	1.26779		26.5927	22.1662	19.029	22.596	3.10278		21.0566	17.8443	15.4708	18.1239	2.28892
ENSB:FTHnJaldQhau85a		24.931	26.5592	26.8443	26.1115	0.842798		44.8071	44.2396	37.3972	42.148	3.36729		36.0069	36.3699	36.1162	36.1644	0.152051
ENSB:FTMuAepAnMFeVi8		35.0265	39.3585	30.9885	35.1245	3.41774		52.3772	68.322	52.5136	57.7376	7.48451		46.6041	48.7836	38.4051	44.5976	4.46826
ENSB:FULj__DH3ewS_Rx		26.0173	23.1407	26.5019	25.22	1.4835		21.2185	20.9343	19.2301	20.461	0.878043		38.0573	39.8744	42.8111	40.2476	1.95859
ENSB:FV_LB9_uuf6hymI		6.22581	7.52047	6.56978	6.77202	0.547545		7.98728	14.626	6.26331	9.62554	3.60524		6.55474	6.79043	6.22719	6.52412	0.230959
ENSB:FWwtTuyb5V6oFEO		285.977	308.627	367.235	320.613	34.2389		418.954	414.551	416.385	416.63	1.80598		485.337	480.118	488.728	484.728	3.54126
ENSB:FXRrOHDHRLYkD1V		114.133	120.735	106.836	113.901	5.67643		130.002	141.8	117.582	129.795	9.88803		107.422	115.375	106.744	109.847	3.91875
ENSB:FXUTX7ZcRec5Gqz		3.98207	3.66023	3.08462	3.57564	0.371229		4.98743	5.65684	4.26799	4.97075	0.56712		2.96495	2.93867	3.26234	3.05532	0.146776
ENSB:FXnwWGqZjy9yOq4		61.9081	61.8815	57.2097	60.3331	2.20863		88.3134	81.9928	68.5357	79.6139	8.24758		46.0614	48.579	50.0335	48.2246	1.64084
ENSB:FXrhcu3Vx0u6T_B		5.99617	6.00593	5.63274	5.87828	0.173667		22.3798	7.64355	5.73667	11.92	7.43706		3.05372	3.66683	3.18213	3.30089	0.264013
ENSB:FY1An7QpF1QzVMs		0.199688	0.356702	0.157303	0.237898	0.0857709		0.185304	0.235161	0.120435	0.1803	0.0469699		0.293761	0.521762	0.606047	0.473857	0.131914
ENSB:FZQSY73u9E86KEX		252.354	390.201	701.105	447.887	187.688		1697.51	1000.21	1362.28	1353.33	284.742		657.395	438.898	358.203	484.832	126.39
ENSB:FZS4LkGtyyuoiyN		0.611061	0.823055	0.90283	0.778982	0.123123		1.25197	1.43632	0.915413	1.20124	0.215666		1.01674	0.965232	0.771528	0.917832	0.105568
ENSB:F_4cRwRS6HZSScm		40.0635	44.9493	41.1972	42.07	2.08791		50.4882	77.23	48.7523	58.8235	13.0347		49.0236	47.5372	48.7239	48.4282	0.641844
ENSB:Fak0gELp3olkcc6		73.8538	77.8121	68.3906	73.3522	3.86263		161.368	130.12	111.131	134.206	20.7117		78.6275	69.5538	64.0643	70.7485	6.00515
ENSB:FbUOOU-2yr_TJeZ		30.966	32.0395	31.9241	31.6432	0.481185		38.7908	42.7817	30.8541	37.4755	4.95744		29.0678	30.7963	26.6724	28.8455	1.69092
ENSB:FbZ2gc104rsoYZF		95.0682	93.2317	54.6986	80.9995	18.6126		4.05152	6.56203	2.55578	4.38977	1.65294		3.76465	6.42295	3.69761	4.6284	1.26923
ENSB:Fd75LJCaIeNe2mA		41.8482	42.3236	37.9002	40.6907	1.98267		42.0735	50.2872	39.7826	44.0477	4.50997		36.838	33.326	34.367	34.8437	1.47286
ENSB:FdFh32DFBM64ABx		1.11341	0.963366	1.26864	1.11514	0.124634		1.83682	1.49559	1.45496	1.59579	0.171238		2.5081	1.95295	2.05372	2.17159	0.241477
ENSB:Fda9QbMecgEmJgj		3.85436	4.0699	2.74236	3.55554	0.581698		4.92311	6.15372	3.46524	4.84735	1.09888		2.29522	2.74173	2.61252	2.54982	0.1876
ENSB:FeADYWmsgtHdZjd		1.71171	1.5818	1.63638	1.6433	0.0532632		1.86451	1.97587	1.6678	1.83606	0.127368		1.21698	3.3015	2.02905	2.18251	0.857892
ENSB:FgeeEtGCK_Vs-Zb		22.8476	28.1404	27.8914	26.2931	2.43849		47.7689	45.7804	48.6124	47.3873	1.18724		27.5171	26.5004	28.6775	27.565	0.889448
ENSB:FhBXastJfsNtodN		98.3528	101.886	120.316	106.852	9.62941		223.614	156.241	199.72	193.191	27.8895		75.1832	62.6656	66.4659	68.1049	5.24006
ENSB:FhU4WXUSlBTfZ8X		6.21943	6.26706	6.83036	6.43895	0.277451		8.37434	8.90886	9.87459	9.0526	0.620851		5.08057	4.77027	5.03022	4.96035	0.135969
ENSB:FhVeZkGoIstxLMC		17.6577	17.3654	16.994	17.339	0.271616		19.5712	21.2531	22.147	20.9904	1.06786		17.6249	18.8931	19.5639	18.694	0.804016
ENSB:Fi6XAfNiNF1RWn0		333.272	393.456	404.554	377.094	31.3165		442.275	457.537	479.743	459.852	15.3837		509.332	504.848	483.289	499.157	11.3682
ENSB:Fj3afgiXHHOy8td		1.6487	1.88012	1.45779	1.6622	0.172678		2.31515	2.13998	1.88088	2.112	0.178394		3.14967	2.98082	2.44026	2.85692	0.302576
ENSB:FjNwz5cPgswhjDg		444.509	416.133	393.688	418.11	20.7947		417.002	418.732	393.588	409.774	11.4668		445.25	435.76	411.013	430.674	14.4324
ENSB:Fk0A6NHPL5j3P_z		45.1363	53.7778	60.2194	53.0445	6.17944		69.6642	79.1353	76.5695	75.123	3.99956		70.2237	78.5067	76.1787	74.9697	3.48792
ENSB:FmcyHrOX0pgKWX6		8.61744	9.36182	12.543	10.1741	1.70243		12.9422	13.2639	13.455	13.2204	0.211621		15.6113	13.8105	14.1175	14.5131	0.786633
ENSB:FobdKoUo915u-6r		9.4172	10.4275	9.5075	9.78408	0.456487		8.57969	11.1242	8.19366	9.29918	1.30007		9.44633	9.20303	8.75282	9.13406	0.287294
ENSB:FpTCQkHZ4tADKUI		1.25507	1.586	1.26092	1.36733	0.154643		1.52663	2.38572	1.20674	1.70636	0.497813		1.28775	1.50062	1.20402	1.3308	0.124851
ENSB:FpwOYykwIlvSBqr		18.1525	18.1297	20.1019	18.7947	0.924368		26.5416	27.7115	26.5405	26.9312	0.551783		20.8476	19.7892	19.0089	19.8819	0.753526
ENSB:FqTc9MsDUKbRuF2		73.5232	91.2612	133.961	99.5818	25.3654		745.608	395.375	654.546	598.509	148.371		30.3154	34.1154	30.5957	31.6755	1.72909
ENSB:FrQdj-pVaElwlXG		95.6148	82.4611	81.235	86.437	6.50899		120.872	132.097	106.142	119.704	10.6283		91.7798	104.512	111.012	102.434	7.98776
ENSB:FrlIZF21IlHx4fA		6.70887	7.31375	7.0348	7.01914	0.247189		9.13637	10.6687	8.81845	9.54118	0.807793		16.7564	13.2424	12.1708	14.0565	1.95858
ENSB:FryT4IwgLEVbhFF		1.0219	1.19857	0.966516	1.06233	0.0989569		1.45855	1.15273	1.18072	1.264	0.13804		1.35869	1.2345	1.07066	1.22128	0.117957
ENSB:FsFkfKx09ahwung		81.7351	75.9881	61.9602	73.2278	8.30565		57.6377	64.316	42.7899	54.9145	8.99646		56.7304	55.5457	49.5433	53.9398	3.14616
ENSB:Ft787ym_3WS7Fni		1.07733	0.69634	1.12304	0.965569	0.191286		1.02896	0.734515	0.877742	0.880405	0.12022		1.37632	1.32791	1.56659	1.42361	0.103018
ENSB:FtJ92lFWDLTDoGj		6.26569	10.4589	4.35503	7.02655	2.54932		8.19886	12.8218	4.73084	8.58383	3.31431		3.53765	9.94011	8.88209	7.45328	2.80226
ENSB:FtKKMAAIV9E26KB		29.7767	33.7794	35.4073	32.9878	2.36585		31.0231	51.1911	39.6394	40.6179	8.26259		105.186	84.0655	71.2602	86.8371	13.988
ENSB:FtpcXzHkQLR44zK		17.594	13.5802	13.7324	14.9689	1.85729		32.8974	22.9974	19.7275	25.2074	5.59912		5.50265	5.07715	3.45704	4.67895	0.881309
ENSB:FuGBOdjmZoNIUq1		63.4063	70.4696	63.4517	65.7759	3.31899		25.0487	28.8297	24.2476	26.042	1.99815		17.9782	19.315	17.7383	18.3439	0.693645
ENSB:FuWIkrBciV5AIE_		11.4321	9.56407	13.5955	11.5306	1.64729		13.2492	13.5805	10.3775	12.4024	1.4382		11.5622	11.4256	12.1262	11.7047	0.303204
ENSB:Fuhft70CODQQpSe		5.27948	4.75559	5.26734	5.10081	0.244155		6.1858	6.75342	6.43508	6.4581	0.2323		7.01318	6.71653	7.05612	6.92861	0.150985
ENSB:FukQmdyPA3Q9HSc		9.84174	14.0373	14.3203	12.7331	2.04777		19.8572	20.2979	17.8697	19.3416	1.05621		15.0878	16.5053	11.0515	14.2149	2.31049
ENSB:FwE4H87DQKFbJ1k		9.11409	8.90859	8.66092	8.89453	0.185273		7.46475	9.03556	7.18248	7.89426	0.815206		6.33817	6.32081	5.97902	6.21267	0.165363
ENSB:Fw_2a9YGbJWaTVz		274.316	317.911	366.772	319.666	37.7654		510.669	433.879	490.985	478.511	32.5665		465.512	442.02	417.932	441.821	19.4252
ENSB:Fx1uNLVvX7aCqF8		3.57023	3.89736	3.84118	3.76959	0.142824		7.16875	8.63601	6.86213	7.55563	0.774134		5.06413	4.52313	4.47537	4.68755	0.267001
ENSB:FxLIr8hObDd96cd		13.418	13.5106	13.8333	13.5873	0.17804		13.6587	17.7709	14.0245	15.1514	1.85827		14.0973	15.0084	14.2325	14.4461	0.401447
ENSB:FxMwz5af0ose6Gr		11.2743	11.8737	10.2448	11.1309	0.672669		23.3581	23.4746	21.8283	22.887	0.750153		9.93755	10.2803	9.25589	9.82457	0.425765
ENSB:Fy6NuOicgzmkGoF		1.011	1.20611	1.0012	1.07277	0.0943724		1.08113	1.30965	1.98024	1.45701	0.381562		3.62259	3.65914	3.85735	3.71303	0.103138
ENSB:FyuPPkLpwlCOsyq		10.9187	13.6787	15.5255	13.3743	1.893		36.7777	32.9638	26.9438	32.2285	4.04821		18.7735	16.7764	15.8452	17.1317	1.22159
ENSB:FyvNssrPkAIP-TT		2.65071	2.41729	3.73611	2.9347	0.574636		2.79803	3.65474	3.39525	3.28267	0.358694		2.54817	2.45852	3.35362	2.78677	0.40249
ENSB:FzzCNSCkRBqNpkZ		8.92566	8.4286	9.09662	8.81696	0.283342		12.5411	13.4146	12.3222	12.7593	0.471894		9.00973	9.22473	8.7389	8.99112	0.198776
ENSB:G07Il-aPZZP6u4n		179.12	168.364	178.407	175.297	4.91081		151.116	161.382	151.234	154.577	4.81204		224.358	228.68	238.807	230.615	6.05526
ENSB:G0r0p2X-fmBaNeH		18.9531	17.0487	16.0786	17.3601	1.19402		16.2637	18.5419	17.9007	17.5688	0.95924		17.8868	17.5211	18.9001	18.1027	0.583274
ENSB:G0wtdh3ZTdBXUyL		1.37784	2.29643	0.812198	1.49549	0.611618		2.04643	2.65606	1.74115	2.14788	0.380335		2.78706	3.42238	2.98351	3.06431	0.265587
ENSB:G2J-1rl8dnrwH8L		6.08548	6.27489	6.68033	6.3469	0.248128		6.96716	7.52993	5.52272	6.67327	0.84538		2.38061	2.56678	3.96543	2.97094	0.707303
ENSB:G2N15wWNh7xi0x4		4.04505	6.20956	6.51994	5.59152	1.10084		2.43728	4.50312	4.09996	3.68012	0.894098		4.30417	5.15823	5.09321	4.85187	0.388191
ENSB:G2_SPAo_XdTJPSk		13.0481	14.3682	15.4218	14.2794	0.971112		18.7814	17.6941	16.9123	17.7959	0.766438		18.694	19.7957	17.2522	18.5806	1.04144
ENSB:G2wTEQtgY2oCzMb		11.2722	11.5826	12.7439	11.8662	0.633405		8.50048	10.6894	8.45289	9.21426	1.04328		22.7282	18.8033	19.4233	20.3183	1.72278
ENSB:G35mXbUGBhU7Krf		0	0	0	0	0		0	0	0	0	0		0	0	0	0	0
ENSB:G4DBTAq1nATJ-wu		2241.6	1273.5	1508.43	1674.51	412.304		915.933	1029.03	752.275	899.078	113.611		797.95	1255.12	1751.4	1268.15	389.352
ENSB:G4NOuaGHBKHB4zY		2.02172	2.61777	2.04021	2.22657	0.276726		2.06868	3.77186	1.84668	2.56241	0.86		1.60022	2.01179	1.69495	1.76899	0.175986
ENSB:G6QPax8Aj2oKdW8		22.7924	25.4079	23.4854	23.8952	1.10642		21.3719	31.555	20.266	24.3976	5.08111		35.1204	37.4679	36.3683	36.3189	0.959015
ENSB:G6qK9aPE2CXS-DY		22.9641	16.2022	20.0661	19.7441	2.7699		27.1179	22.0192	23.4999	24.2124	2.14163		18.9447	18.2143	16.2764	17.8118	1.1259
ENSB:G6x2vLpN_aTYZet		4.35577	5.38562	3.77803	4.50647	0.664893		2.95742	4.6541	3.01425	3.54193	0.786768		20.7681	27.9783	29.7791	26.1751	3.89342
ENSB:G7E_s_4ehmjQjNw		13.5576	14.6975	16.1542	14.8031	1.06265		32.6946	26.7802	26.6736	28.7161	2.81352		9.90432	11.7409	11.4133	11.0195	0.799819
ENSB:G9T75z-Uxw0GS-p		5.68122	5.87138	4.8903	5.48097	0.424818		5.83699	6.79292	5.53301	6.05431	0.53682		4.90874	5.138	5.61208	5.21961	0.292877
ENSB:G9cS3xNKfoHMa4Z		2.437	3.45328	2.39792	2.76273	0.488549		3.15381	6.72868	5.00927	4.96392	1.45979		4.92949	4.25718	4.96353	4.71673	0.325248
ENSB:G9yMsPLFNM2-xqn		0.45624	0.61633	0.771857	0.614809	0.128855		1.00042	1.04659	1.08462	1.04388	0.034426		0.753674	0.647564	0.630266	0.677168	0.054557
ENSB:GAJFuqW63KD0e9U		34.229	39.1457	43.0788	38.8179	3.62035		67.6405	76.1826	53.7144	65.8458	9.25997		39.1713	43.0533	39.2728	40.4992	1.80655
ENSB:GAaJWH7P-Tf0x25		171.164	212.453	191.284	191.634	16.8581		283.198	328.933	224.53	278.887	42.7312		225.3	210.151	186.844	207.432	15.8166
ENSB:GAdJ_cTS0S52LQC		26.9913	22.0613	25.7383	24.9303	2.09219		22.7866	25.6081	19.2127	22.5358	2.6169		39.7922	43.9779	44.7722	42.8474	2.18457
ENSB:GBVMOia3OtOT-QF		63.1957	69.4331	68.4009	67.0099	2.72979		105.333	102.993	97.3156	101.881	3.36624		83.3776	80.9166	76.0296	80.108	3.05384
ENSB:GBYQOYzQCP27qH6		35.1617	37.6198	36.9682	36.5833	1.03978		42.1816	39.2948	40.6033	40.6932	1.18021		18.3427	22.7855	22.8704	21.3329	2.11463
ENSB:GBa7zmAr9tKQQf9		19.3879	22.3117	19.6175	20.439	1.32748		23.1289	23.2211	24.4793	23.6098	0.615986		22.8505	22.9686	21.562	22.4604	0.637069
ENSB:GCbluRGQwymW-C_		18.9624	20.9977	18.576	19.5121	1.06231		28.5727	35.3072	24.5873	29.4891	4.42407		20.305	22.7513	21.908	21.6548	1.0146
ENSB:GD8vntLRhqN7Vrc		10.5988	12.9294	9.27155	10.9333	1.51193		10.5785	10.0685	7.10971	9.25223	1.52923		4.85948	5.34041	4.39247	4.86412	0.387008
ENSB:GDCadMfcrrN291R		74.2485	75.0062	64.8644	71.373	4.61268		68.969	84.3968	69.2346	74.2001	7.21096		89.2005	84.2242	83.5216	85.6488	2.5278
ENSB:GDI9lKX2Ysv4dac		32.3032	36.8725	47.9969	39.0575	6.59061		53.8184	56.4942	57.8333	56.0486	1.66908		51.1677	38.6353	35.2981	41.7003	6.83166
ENSB:GDa0yYed6PfSAjd		7.20897	8.42483	9.09182	8.24187	0.77948		15.7152	16.0036	13.8423	15.187	0.958136		12.7985	13.3264	12.6938	12.9396	0.276857
ENSB:GDx_xAo02ZCR4X6		41.8015	40.055	37.5107	39.7891	1.76176		52.1693	67.9112	48.3781	56.1529	8.45725		38.2958	39.2231	41.9798	39.8329	1.56458
ENSB:GDxbLYOaKfrSnr9		4.8676	4.91723	4.51915	4.76799	0.177119		5.96597	6.80133	5.3822	6.04983	0.582384		5.67734	4.80553	4.92571	5.13619	0.385779
ENSB:GE1S68bldSfErf4		8.21603	9.74527	10.1389	9.36675	0.829399		12.415	14.0889	11.3135	12.6058	1.14108		19.9739	20.2083	17.5654	19.2492	1.19449
ENSB:GE1xCUYdw73ynRa		56.867	74.9394	76.3399	69.3821	8.86795		161.201	137.846	153.763	150.937	9.74174		76.4224	59.4605	50.7882	62.2237	10.646
ENSB:GE8oaBUVRhDlxEL		89.4627	111.865	82.3178	94.5485	12.5872		38.7724	42.5845	36.3176	39.2248	2.57835		17.8459	17.5638	14.955	16.7882	1.30139
ENSB:GEMSK7WusczLRNb		22.3007	22.0183	21.5834	21.9674	0.295011		25.9104	29.3898	22.0627	25.7876	2.99254		20.8857	21.6388	18.7403	20.4216	1.22798
ENSB:GF6TvBMQGD4yCnz		2.0136	2.33394	1.91847	2.08867	0.177727		3.09851	3.32465	2.78935	3.07084	0.219412		1.95643	1.93878	1.95341	1.94954	0.00770655
ENSB:GFQdh-j048edcnM		23.5123	18.7823	17.6891	19.9946	2.5271		20.3557	21.7141	19.5188	20.5296	0.904621		11.48	11.4553	12.7912	11.9088	0.624006
ENSB:GFaT3ww-uQia8B-		108.634	118.965	88.6456	105.415	12.5855		123.477	150.181	97.4735	123.71	21.5184		96.4568	102.971	94.1991	97.8755	3.71881
ENSB:GFsQKAIHu8lLj6D		5.80557	7.23541	7.17695	6.73931	0.660687		2.99057	6.66413	4.10941	4.58804	1.53744		11.9016	16.0749	15.3933	14.4566	1.82798
ENSB:GGHVpVIyKefRZu2		363.767	448.732	478.528	430.343	48.6222		574.291	598.05	462.58	544.974	59.063		703.218	711.69	648.365	687.757	28.0688
ENSB:GH1BzDW_zTWPauF		33.1642	42.767	48.4514	41.4608	6.30894		53.1788	48.3253	56.4331	52.6457	3.33136		75.646	61.4967	64.2112	67.118	6.13121
ENSB:GHop20B4Gig038A		77.1314	100.467	99.4081	92.3354	10.7595		158.641	175.377	121.911	151.976	22.3301		144.814	128.954	111.737	128.502	13.5076
ENSB:GIGNDUk6JSHnzWP		47.6972	51.6405	48.3468	49.2282	1.72628		56.1811	72.3865	45.931	58.1662	10.8912		66.3388	59.3574	55.1047	60.267	4.63118
ENSB:GIkmHj8p3ykyjFG		0	0	0	0	0		0.422359	0.602997	0	0.341785	0.25268		0	0.396414	0	0.132138	0.186871
ENSB:GJ2fDGu3jO23CeS		12.5073	13.0923	13.022	12.8739	0.260779		16.5113	16.9746	16.843	16.7763	0.194934		14.8823	15.0515	14.7476	14.8938	0.124334
ENSB:GJ5YO05AT2m51a-		11.4692	11.5958	11.9425	11.6692	0.20006		15.5691	17.346	16.3983	16.4378	0.725957		10.9899	10.0787	10.9585	10.6757	0.422353
ENSB:GJOl4JQznusw-ln		86.4716	100.359	102.043	96.2913	6.9775		225.608	201.054	219.683	215.448	10.4615		81.3692	80.2488	73.0185	78.2122	3.70085
ENSB:GK3flGLaoBga0Sj		5.1552	7.00248	8.29602	6.8179	1.28886		18.3027	16.1134	15.166	16.5274	1.31358		12.6081	9.69507	8.77609	10.3598	1.6335
ENSB:GKyUA5zCqw9uudJ		46.5241	47.1291	49.604	47.7524	1.3324		83.2523	77.6971	86.5594	82.5029	3.65659		55.3047	59.1287	63.6834	59.3722	3.42492
ENSB:GKzwRvpaeilme2o		146.623	166.264	147.918	153.602	8.96948		161.876	186.946	148.442	165.755	15.9569		167.447	181.955	169.537	172.98	6.40391
ENSB:GL3mnY4wXSQFFTy		0	0	0	0	0		0	0	0.823518	0.274506	0.38821		0	0	0.428695	0.142898	0.202089
ENSB:GLNSzZ0McLbWLSE		27.8842	25.9037	22.4421	25.41	2.24898		16.8136	21.8846	17.8706	18.8563	2.18441		25.3267	25.0931	24.9249	25.1149	0.164755
ENSB:GLRJSAc999yjuVN		7.23525	7.80377	9.63141	8.22348	1.02225		5.75617	7.43696	5.4262	6.20644	0.880476		15.1867	18.1946	17.8173	17.0662	1.3379
ENSB:GLfRzPMQggjb22q		15.9409	16.686	17.2931	16.64	0.552977		29.6701	26.4942	28.4388	28.2011	1.30743		7.93537	9.39116	10.222	9.18284	0.945058
ENSB:GN_vvUDdh_Pcg-P		15.015	20.2836	16.9468	17.4151	2.17624		12.3215	23.455	17.0906	17.6224	4.56077		19.6523	23.5053	20.6405	21.2661	1.63398
ENSB:GODeOqCCmd0dDs1		10.6003	12.1771	11.3948	11.3907	0.643747		15.3269	15.1459	14.1923	14.8884	0.497719		11.2501	12.1299	11.0653	11.4818	0.464488
ENSB:GOFo2HncCBj0TCM		0	0	0	0	0		0.422359	0	0	0.140786	0.199102		0	0	0	0	0
ENSB:GOGFWKOlqZq3GVv		1.40336	1.41009	1.10549	1.30631	0.142029		2.31515	2.27241	2.53918	2.37558	0.116993		2.83867	1.6297	1.17494	1.8811	0.702092
ENSB:GPWdj9jE3ANBNH4		13.4009	14.1395	10.7477	12.7627	1.45638		5.99403	15.8927	11.4785	11.1217	4.04898		14.1262	13.0599	9.34319	12.1764	2.05015
ENSB:GPbfpR1uRYi2a0_		7.71984	10.7707	10.645	9.71183	1.40949		13.7431	17.0496	11.8315	14.2081	2.15551		16.0602	15.3435	14.2587	15.2208	0.740564
ENSB:GPoxT9o13yi70_A		2.91094	4.13096	3.04288	3.36159	0.546685		3.08144	3.24713	2.93258	3.08705	0.128475		4.05628	3.71848	4.09574	3.95683	0.169312
ENSB:GQdBnF5_hJ0yeNv		12.8108	13.1385	13.8845	13.2779	0.449278		17.5285	20.1924	18.475	18.732	1.10258		15.8236	13.4777	13.8064	14.3693	1.03713
ENSB:GQgVQR8rBOzmELA		46.4384	49.9624	48.0333	48.1447	1.44079		41.2012	51.1712	39.4043	43.9256	5.17569		59.1055	63.82	58.3554	60.4269	2.41868
ENSB:GQn8etoP55bNGaX		10.4104	10.8651	9.55544	10.277	0.542923		10.7106	12.5515	12.2059	11.8227	0.798894		11.0667	10.533	9.64688	10.4155	0.585574
ENSB:GQnm81a2gJZ1S7M		4.91877	5.03565	4.76572	4.90671	0.110525		5.83049	6.10482	5.91038	5.94856	0.115205		4.37242	4.17669	4.57668	4.37526	0.163308
ENSB:GRI8MJ-C2PCPJlc		21.8534	22.8932	17.0562	20.6009	2.54221		12.9717	19.1514	12.4802	14.8677	3.03564		22.8004	24.6373	21.4945	22.9774	1.28911
ENSB:GRWBMGxse6s8lhv		29.3662	54.1815	78.5617	54.0365	20.0843		183.423	190.769	167.124	180.439	9.88103		175.528	180.749	124.33	160.202	25.4549
ENSB:GS9l2k7rpNtj1bF		44.6557	56.7271	36.9892	46.124	8.12459		7.26142	7.60358	6.39652	7.08717	0.507953		5.76702	6.48408	6.3649	6.20534	0.313728
ENSB:GSYHOvbQMUR51km		14.1988	13.3456	13.298	13.6142	0.413863		24.1914	22.0084	20.6922	22.2973	1.44308		15.3209	14.5679	13.7827	14.5572	0.628048
ENSB:GTj00eiz8Y2yP6P		2.06088	1.97051	1.96802	1.9998	0.0431997		2.10367	3.14641	2.31131	2.52046	0.450654		2.15878	3.98023	2.88086	3.00663	0.748905
ENSB:GUKN7Uz_2dckSme		9.71011	8.37348	9.77395	9.28585	0.645667		14.0999	14.6673	12.8213	13.8629	0.772064		9.04647	8.23905	7.75135	8.34562	0.534073
ENSB:GUWbarFQ347t2BQ		35.114	36.7719	34.4483	35.4447	0.97702		78.2823	81.1705	66.0187	75.1571	6.56854		38.8656	36.2767	30.9011	35.3478	3.31718
ENSB:GUar_kKFny7zTBk		71.5471	71.4399	65.1739	69.387	2.97937		71.7966	78.7593	70.5397	73.6985	3.61509		45.4653	42.3087	39.1384	42.3041	2.58293
ENSB:GUjuK_SYVYFEeFG		5.24893	6.31615	5.42339	5.66282	0.467432		9.45799	7.47124	7.88667	8.27197	0.855622		5.99367	5.20453	5.43342	5.54388	0.331495
ENSB:GVF41bZ6rCC1LgR		8.14227	8.06961	10.0698	8.76057	0.926262		6.44403	10.6686	7.31307	8.14192	1.82155		18.6673	17.8272	16.7051	17.7332	0.8038
ENSB:GVtt8pJfD3fgXm5		88.0164	100.232	100.753	96.3336	5.88498		107.512	131.183	107.728	115.474	11.1081		120.849	113.892	112.072	115.604	3.78203
ENSB:GXIXUSOaifKtdG9		1.18547	1.4297	2.96132	1.85883	0.785929		4.60526	4.27597	6.30282	5.06135	0.888087		2.31178	2.16874	2.35351	2.27801	0.079123
ENSB:GXpKJGD1UwwtwF5		20.454	21.2278	19.1496	20.2772	0.857596		9.87305	12.3373	10.1567	10.789	1.1009		9.12815	9.53186	9.67277	9.44426	0.230807
ENSB:GYk4LkJ9-9h-5bB		6.22707	8.51243	5.72027	6.81992	1.21454		3.5473	5.65757	3.45827	4.22105	1.01642		8.12179	8.84838	9.01749	8.66256	0.38856
ENSB:GZqM-HvcRDWaTk9		20.9187	20.0952	22.0971	21.037	0.821531		38.8468	28.694	31.1281	32.8896	4.32795		23.7332	19.9325	22.9898	22.2185	1.6447
ENSB:G_KXChytjsjJV-G		81.372	93.6493	102.455	92.4919	8.64576		106.266	114.94	96.1387	105.781	7.68307		171.212	195.042	162.774	176.342	13.6637
ENSB:G_L2CgBiQGHQ3mm		42.6082	56.4426	40.5133	46.5213	7.06731		23.6815	24.8185	18.5601	22.3534	2.72213		37.8312	34.0487	33.4817	35.1206	1.93066
ENSB:Ga9lJP3EoyDju3i		699.846	681.676	617.216	666.246	35.4541		1048	1020.69	980.54	1016.41	27.7076		502.909	440.789	461.653	468.45	25.8116
ENSB:GaKxxWciN1ecEgz		9.78569	11.0965	15.6705	12.1842	2.5226		20.1165	27.4121	25.7618	24.4302	3.12372		15.8844	14.9867	14.0284	14.9665	0.75781
ENSB:GaxAxS5JsFqBuVZ		113.061	122.608	163.717	133.129	21.9775		161.851	145.258	184.946	164.019	16.2748		164.687	157.362	162.911	161.653	3.11986
ENSB:GbVkC2u4w-sS-Y2		36.1927	33.3655	35.7138	35.0907	1.23546		44.1306	47.9737	37.7659	43.29	4.20949		52.4045	40.3179	39.9149	44.2124	5.79501
ENSB:GbcU1TyuzwP-EoT		0.67744	1.18447	1.23657	1.03283	0.252196		2.04457	1.67332	1.29498	1.67096	0.306022		0.870955	1.36895	0.89883	1.04625	0.228471
ENSB:GbzFWhV0b_aKVMv		15.1028	13.9367	13.5366	14.1921	0.664394		11.8927	12.8868	10.3717	11.7171	1.03428		15.1396	16.3617	17.9039	16.4684	1.13104
ENSB:GcDJc-gx7MjtQAI		37.1709	33.0835	24.8628	31.7057	5.11835		35.3789	31.7644	34.6232	33.9222	1.55666		23.3968	20.3837	21.3439	21.7081	1.25677
ENSB:Gd-qar0ONfxcQuq		11.6807	13.4666	6.1772	10.4415	3.1022		4.9207	6.74216	3.16299	4.94195	1.46127		7.92398	7.91731	6.56788	7.46972	0.637707
ENSB:GeGmcqANno0Rik2		2.41041	3.2402	2.70157	2.78406	0.343745		3.25107	4.37779	3.06142	3.56343	0.581022		4.31566	2.73929	3.03735	3.3641	0.683768
ENSB:GeIWXFaJ7-LZTP9		44.555	49.2222	49.1464	47.6412	2.18248		71.9338	77.5898	70.4165	73.3134	3.08667		52.7721	46.4213	48.1574	49.117	2.68
ENSB:GerRUTn4yqjvC5Y		2.34143	2.41729	2.27734	2.34536	0.0572029		3.15172	2.66647	2.8308	2.883	0.201511		2.27701	2.42401	2.68064	2.46055	0.166797
ENSB:GfZBT5IzzJkfqY6		20.0115	24.5436	20.5161	21.6904	2.02798		37.4906	37.5885	37.5944	37.5578	0.0476086		20.7171	18.4669	15.907	18.3637	1.96507
ENSB:GfuEelk84JRoncH		0.45108	0.352522	0.507624	0.437075	0.0640898		0.651137	0.996022	1.13356	0.926907	0.202923		0.497689	0.523833	0.660904	0.560809	0.0715785
ENSB:GgV5Q3CKM8zHDCr		23.7295	22.5917	24.3004	23.5406	0.710264		38.3961	36.745	30.3064	35.1491	3.49007		31.0172	26.1541	26.4362	27.8692	2.229
ENSB:GgyBKW9hY4nEOAP		0.4438	0.608397	0.613255	0.555151	0.0787619		1.01841	0.768765	0.855904	0.881025	0.103453		0.678497	0.824007	0.641597	0.7147	0.0787458
ENSB:GhEA23ZgamJVITc		8.10901	9.93039	12.1506	10.0633	1.65263		8.41769	9.88504	9.70081	9.33452	0.652641		11.7228	12.0947	10.7986	11.5387	0.544917
ENSB:GhQYpycvTTBL2nz		5.85613	7.80079	8.74	7.46564	1.20095		11.1681	14.3577	10.7181	12.0813	1.62013		21.303	17.1433	13.2249	17.2237	3.29835
ENSB:GkTkEeUIVKmjf2i		78.2146	78.6049	22.4754	59.765	26.3682		21.3905	28.4187	11.0427	20.284	7.13673		6.79963	8.30108	8.36958	7.82343	0.724477
ENSB:GkZ05I74inMuC8A		4.47505	5.09078	5.18974	4.91852	0.316174		6.57147	8.23787	7.13575	7.31503	0.692013		8.6232	9.12633	9.84239	9.19731	0.500255
ENSB:Gm8C3ED0ouK5fHl		58.735	72.6737	70.5753	67.328	6.13627		103.706	90.7095	77.6892	90.7016	10.6214		56.9471	59.0219	57.8037	57.9242	0.851308
ENSB:GoTTOFkow9aQGBW		176.541	213.76	215.741	202.014	18.0303		255.58	242.198	269.289	255.689	11.0599		275.775	221.5	196.674	231.316	33.0303
ENSB:GpNMtTxb7D55y0_		3.89183	5.06874	3.03359	3.99806	0.834233		1.98442	2.52439	1.71139	2.0734	0.337818		1.49732	1.54613	1.44608	1.49651	0.040848
ENSB:GqlH9cn57-2VZdO		3.00432	4.15605	3.29154	3.48397	0.489483		2.50663	4.02603	2.9401	3.15759	0.639069		3.31792	3.30842	3.37906	3.33513	0.0313012
ENSB:GrmWoJo8KXZcfat		1.81125	1.58883	2.72258	2.04089	0.490507		1.90756	2.82814	1.21595	1.98388	0.660385		0.981358	1.51493	1.04255	1.17962	0.238419
ENSB:GsK-xpXFfXgXNbT		4.23177	5.07322	5.1657	4.82356	0.420161		7.33273	8.18474	6.4524	7.32329	0.707256		7.95695	8.27662	6.22482	7.48613	0.901379
ENSB:Gsg7EVFy1tcwRle		9.79223	10.0569	8.34036	9.39648	0.754565		13.6616	11.2607	12.097	12.3398	0.995079		10.2324	6.94161	7.35724	8.17707	1.46318
ENSB:Gst-5oFujFEKyYf		2.17763	1.45871	1.51937	1.71857	0.325546		1.07774	1.0899	1.53226	1.2333	0.211456		1.08119	0.969392	1.32181	1.12413	0.147043
ENSB:GtBFpwJpMBo109a		532.669	657.601	959.661	716.644	179.249		1526.89	1009.79	1113.57	1216.75	223.359		1136.2	795.746	548.522	826.824	240.924
ENSB:Gttl_xsd2mweHBX		87.2511	83.9701	90.326	87.1824	2.59523		138.23	128.602	132.786	133.206	3.94175		95.8533	100.862	95.4112	97.3756	2.47212
ENSB:GuNiHvD4O4c2RxK		19.955	19.6926	19.8989	19.8488	0.112809		23.6655	22.8238	23.7282	23.4058	0.412356		21.3835	18.587	16.8189	18.9298	1.87918
ENSB:GuZKwDXPRUK46zG		62.432	59.3089	66.2801	62.6736	2.85109		81.2204	82.6341	84.644	82.8328	1.40475		85.7109	90.2672	90.188	88.722	2.12942
ENSB:GvHgXA8QYBv8w-a		256.301	312.055	341.079	303.145	35.1794		470.379	496.495	470.793	479.222	12.2147		465.199	405.465	401.265	423.976	29.1992
ENSB:GvMH-chQSXfmrd-		47.4458	48.1882	42.8134	46.1491	2.37809		55.6014	65.2836	47.6262	56.1704	7.21982		47.9253	52.526	47.6311	49.3608	2.24138
ENSB:Gvs1pAHF6humeB3		629.42	680.352	631.457	647.076	23.5441		748.721	798.069	672.601	739.797	51.6093		510.96	692.298	658.202	620.487	78.6877
ENSB:GwKF5vHDIthCA2t		36.7914	44.8828	41.4307	41.035	3.31514		109.613	123.897	64.452	99.3204	25.3359		49.4653	65.0147	42.9166	52.4655	9.26761
ENSB:Gx8oRQ_9nbAh8oZ		16.4193	19.8587	23.2627	19.8469	2.79382		31.6887	35.6045	25.5611	30.9514	4.1332		41.5542	47.5669	46.3074	45.1428	2.58911
ENSB:GxYl7Cq4wjWdAx_		41.6224	55.2137	31.3585	42.7315	9.77041		29.3012	54.499	21.9004	35.2335	13.9538		28.1972	54.1621	39.8195	40.7263	10.6195
ENSB:GxpIBFXxbC28rWi		761.425	706.006	921.328	796.253	91.2898		593.777	640.03	774.054	669.287	76.4502		738.436	778.456	836.071	784.321	40.0744
ENSB:GydrNb30SfUZHA4		10.5153	7.04836	6.81071	8.12479	1.69313		16.9046	10.2711	13.8173	13.6643	2.71024		4.43926	4.29693	4.47501	4.40373	0.0769213
ENSB:GyoENx_ki4ZetZJ		0.271849	0.386566	0.265672	0.308029	0.0555913		0.0324554	0.0926724	0.0474613	0.0575297	0.0255936		0	0.0304617	0.115298	0.0485866	0.0487838
ENSB:GzS-rR94STFnaCF		4.59281	5.94941	4.24457	4.92893	0.73546		6.85032	9.37261	5.39141	7.20478	1.64453		7.31761	7.73551	7.20657	7.4199	0.227726
ENSB:Gzkx8n8IDEuAk-9		4.18456	4.13626	3.15855	3.82646	0.472694		2.77818	2.47899	2.93417	2.73045	0.188866		1.96126	2.17294	2.70236	2.27885	0.311686
ENSB:H--kQETxGBzr94J		17.7473	15.8143	16.7343	16.7653	0.789472		10.0447	17.7645	11.9964	13.2686	3.27746		17.739	21.1431	24.9398	21.274	2.94116
ENSB:H-bGMz1eq0uQ2h4		5.6896	7.47136	6.49152	6.55083	0.728606		16.1715	18.1207	12.658	15.6501	2.2604		14.6806	16.8382	14.4413	15.32	1.07797
ENSB:H-nymH4ijfwaGJr		19.7132	21.7516	20.8655	20.7768	0.834512		35.8863	37.0912	28.0525	33.6767	4.00718		19.9259	20.7879	20.1368	20.2835	0.366899
ENSB:H-yj-E7bvEWLHmY		5.93978	7.97707	4.83019	6.24901	1.30318		4.94207	8.3494	5.02289	6.10479	1.58752		5.29307	7.14878	5.41608	5.95264	0.847286
ENSB:H04nvD_oFWV_Mos		8.75562	10.0111	9.75123	9.50597	0.541076		15.7414	16.5332	15.6499	15.9748	0.396581		11.4092	10.6158	9.66869	10.5645	0.711471
ENSB:H0EqVcWwVjNpYvB		12.9343	12.6852	12.6966	12.772	0.11483		19.7657	18.0192	18.1657	18.6502	0.791061		10.8324	10.957	11.8388	11.2094	0.447942
ENSB:H1a8tSlZVZFI38p		37.9529	66.3403	32.9424	45.7452	14.7059		9.64717	9.63852	7.68171	8.98913	0.924494		5.21525	5.41861	5.05818	5.23068	0.147549
ENSB:H1vAMqjMJ1KAJic		25.2605	28.3727	26.8764	26.8365	1.27086		38.3579	54.9885	31.3935	41.58	9.89837		41.6651	40.224	35.088	38.9924	2.82279
ENSB:H2_ab2_aafE0W5L		76.7979	111.328	122.376	103.5	19.4127		177.422	145.407	201.358	174.729	22.9214		149.531	124.953	120.74	131.741	12.6966
ENSB:H2xlanaPxvyMWap		23.2585	23.1399	24.0536	23.484	0.405654		29.418	30.892	27.5404	29.2835	1.37161		31.8904	35.5401	31.3845	32.9383	1.85127
ENSB:H3biWpCEF-XZynd		96.3862	113.193	86.7606	98.78	10.9231		48.9512	54.5038	37.1486	46.8679	7.23676		35.8245	44.2699	34.186	38.0934	4.41833
ENSB:H3uKiJgAd4iLbwL		18.1499	22.9352	21.3373	20.8075	1.98917		35.2712	47.9819	32.3975	38.5502	6.77159		31.3964	37.0512	31.3412	33.2629	2.67881
ENSB:H5yJd7PVm0glX57		124.889	139.707	130.472	131.69	6.11032		146.189	177.343	153.002	158.845	13.3729		165.794	160.087	154.753	160.211	4.50828
ENSB:H85ZWXzDNTBYQ1t		7.76548	8.53474	3.47856	6.59293	2.22447		4.18098	5.82236	2.87328	4.29221	1.20652		2.90318	4.76045	5.56551	4.40971	1.11483
ENSB:H88WI79NTROsasd		34.6574	36.9218	34.8797	35.4863	1.0191		62.9565	61.3664	46.4218	56.9149	7.44807		35.6219	39.0529	40.4814	38.3854	2.03926
ENSB:H8lbUl2-KBsRXPl		9.15459	9.31801	8.20155	8.89139	0.492326		11.5093	12.0097	10.8087	11.4426	0.492577		9.00772	8.82021	8.48458	8.77084	0.216404
ENSB:H95MCn84oILeLCv		0	0	0	0	0		0	0	0	0	0		0	0	0	0	0
ENSB:H9QIiCMa9yuQPRw		30.5325	31.6858	36.6061	32.9415	2.63371		66.6177	60.2888	57.6501	61.5189	3.76291		40.918	42.5165	44.266	42.5668	1.36728
ENSB:HBM5vp3QasIlgA2		24.4423	27.8364	23.3285	25.2024	1.91721		23.3566	31.4641	23.7984	26.2064	3.72215		15.1671	16.0133	15.7226	15.6343	0.351062
ENSB:HBS1yu40XpPtln9		28.7527	33.9698	29.1993	30.6406	2.36114		88.9084	71.2826	76.9228	79.038	7.34951		18.7557	20.0915	18.236	19.0277	0.781545
ENSB:HC0BWoduqIJI-H_		6.61207	6.7587	7.89093	7.08723	0.571443		9.78951	12.63	10.4632	10.9609	1.21186		9.89085	10.1997	9.34382	9.81145	0.35389
ENSB:HCe34BfQzgjp_l9		125.131	155.513	190.596	157.08	26.749		240.859	197.459	235.954	224.757	19.4063		274.629	246.717	225.013	248.787	20.3085
ENSB:HCxGY-taI9Pooi3		0.638222	0.754488	0.546388	0.646366	0.0851517		0.811807	0.994815	0.652932	0.819851	0.139689		0.832497	0.882579	0.920116	0.878398	0.0358921
ENSB:HDEjuW9QI7cP0IJ		19.2624	25.0869	16.8016	20.3836	3.47415		3.2654	3.66298	3.03186	3.32008	0.26054		1.8719	2.40807	2.20959	2.16319	0.221334
ENSB:HEgJEMs_k5u2BBs		3.42373	6.25566	5.5131	5.06417	1.19892		9.25009	13.657	7.78682	10.2313	2.49489		9.14943	8.20777	5.83198	7.72973	1.39589
ENSB:HFAE3r6yoGILzh8		8.41235	8.83463	10.8196	9.35554	1.04953		18.79	18.8201	15.9606	17.8569	1.34094		12.5607	9.75327	12.22	11.5113	1.25089
ENSB:HG553A9d1h9Enc5		26.5219	31.4059	31.7901	29.906	2.39805		37.9555	61.7652	38.0996	45.9401	11.1902		36.7682	39.2047	37.5816	37.8515	1.01283
ENSB:HH81S9ZM2oofHws		2.243	3.08252	3.636	2.98717	0.572673		6.35994	4.84267	5.37362	5.52541	0.628653		4.86115	4.15006	2.58214	3.86445	0.952068
ENSB:HHTgwcTAJpkC_mP		117.845	148.656	109.854	125.452	16.729		93.3129	269.161	177.792	180.088	71.808		217.783	178.664	154.474	183.64	26.0846
ENSB:HIFwzGQI7R-2v_k		2.49268	3.35046	2.25958	2.70091	0.469061		3.42821	5.05332	3.36387	3.94847	0.781691		3.5136	4.2623	3.77337	3.84975	0.310392
ENSB:HIz8AJB3kmB0FWV		1.80514	1.97833	2.07898	1.95415	0.113098		3.07103	3.60748	3.01923	3.23258	0.265938		2.62298	2.61482	2.24905	2.49561	0.174381
ENSB:HJJhJRjUb0QaxHd		22.4129	23.163	26.9866	24.1875	2.00281		26.2538	33.9126	28.1003	29.4222	3.2634		23.9068	20.6646	24.1803	22.9172	1.59673
ENSB:HJWYnufsiQx5FTL		383.119	349.636	301.304	344.686	33.5838		345.007	366.737	300.682	337.475	27.4876		298.506	305.767	287.858	297.377	7.35481
ENSB:HJdH2dsBuJIW2Us		4.88738	4.42221	4.39799	4.56919	0.225208		3.42955	3.79636	3.49636	3.57409	0.159516		4.90653	5.03629	4.98965	4.97749	0.0536674
ENSB:HJkjbcMANN1aP3q		4.5299	5.01257	4.20563	4.5827	0.331542		5.22693	5.89609	4.19139	5.1048	0.701278		4.11218	4.16914	4.32756	4.20296	0.0911247
ENSB:HK-bTcURo80TUkp		1.84833	2.22863	1.94135	2.0061	0.161867		3.65907	3.62779	3.8769	3.72125	0.110796		2.8437	2.52803	2.56624	2.64599	0.140672
ENSB:HL0nqyjse5MmfOB		28.6454	25.5633	23.2853	25.8313	2.19646		34.4277	34.9584	34.5561	34.6474	0.226065		21.5934	19.1803	21.8304	20.8681	1.19732
ENSB:HLQbjeANJa2_K4f		33.4824	30.7701	33.5539	32.6022	1.29578		51.6956	45.7506	51.7472	49.7311	2.81473		30.836	30.3605	33.6353	31.6106	1.44479
ENSB:HLfYl8xSODgNJAE		4.57904	5.07378	4.27043	4.64108	0.330886		4.77956	6.08783	5.02507	5.29749	0.567774		4.71474	5.17498	5.3348	5.07484	0.262855
ENSB:HLzi37D2WIDHWBA		151.65	169.479	191.949	171.026	16.4884		381.653	300.099	295.125	325.626	39.6692		238.581	210.977	166.422	205.327	29.7284
ENSB:HPTdzTiPbMQAxtc		18.3499	12.8922	10.0201	13.754	3.4548		5.84001	7.21755	4.96008	6.00588	0.929042		3.69299	4.83596	5.70594	4.74497	0.824298
ENSB:HQDViONjUKG2hmf		11.9021	10.696	7.66141	10.0865	1.7841		9.78293	11.9264	8.29879	10.0027	1.48908		5.77804	6.08157	6.67352	6.17771	0.371844
ENSB:HQOOlzsRd6UMoWq		23.1142	22.7826	24.6367	23.5111	0.807302		22.9813	25.5676	24.0309	24.1933	1.06207		25.0471	24.0301	25.1921	24.7564	0.516985
ENSB:HSr8_BYmmDDG3rr		22.7337	21.8823	17.5505	20.7222	2.26945		20.366	23.7535	16.5259	20.2151	2.95258		11.636	11.0536	9.92019	10.87	0.71243
ENSB:HU9lduu_03hXh6v		46.6202	64.1558	57.1654	55.9805	7.20773		131.06	136.175	99.9672	122.401	15.9996		77.3758	73.5375	65.8852	72.2662	4.77638
ENSB:HY0boyq8Bj4PvnU		0.14756	0.090608	0.148414	0.128861	0.0270509		0.188281	0.194138	0.112173	0.164864	0.0373348		0.14924	0.11781	0.127403	0.131484	0.0131518
ENSB:HY35Y2ZarD9rA1s		118.8	129.664	133.316	127.26	6.16511		124.441	118.949	152.712	132.034	14.7922		135.394	139.312	146.375	140.36	4.544
ENSB:HYcIKt46edSzU9r		837.544	1071.22	1156.91	1021.89	134.965		1531.63	1291.99	1721.5	1515.04	175.74		862.77	872.676	871.588	869.011	4.43562
ENSB:HZ3VF2eKhGykZOx		11.0036	13.9834	12.4565	12.4812	1.2166		17.6892	19.3413	16.5047	17.8451	1.16326		15.532	13.2074	12.5021	13.7472	1.29451
ENSB:H_6nA7T8IwC2KTO		2.88239	5.60145	4.31305	4.26563	1.11056		3.08953	6.82149	3.18711	4.36604	1.73672		14.8323	15.5777	12.507	14.3057	1.30773
ENSB:Ha9mhSWRaQk9GhE		21.0196	21.8875	28.1907	23.6992	3.19562		54.0122	44.7763	45.4678	48.0855	4.20036		19.9196	19.4929	20.0915	19.8347	0.251631
ENSB:HabXEbB1XdDJ7ss		271.526	334.131	540.192	381.95	114.776		761.702	532.424	760.503	684.876	107.801		528.756	411.856	370.33	436.98	67.0728
ENSB:Haxuawiib5RMOQG		562.714	655.749	686.452	634.972	52.6089		1134.01	1094.15	982.768	1070.31	64.0055		668.448	604.173	522.35	598.324	59.7877
ENSB:Hb3lr7GBB0AJLBa		3.74816	3.95473	3.48529	3.72939	0.192104		7.36458	8.46275	7.93859	7.92198	0.44848		6.22905	7.49288	5.99625	6.57273	0.657553
ENSB:HbJ9aYSlXamH35P		3.15193	4.4238	3.00991	3.52855	0.635691		2.14492	3.64557	3.48515	3.09188	0.672797		3.18781	2.78008	1.96975	2.64588	0.506243
ENSB:Hbacw1J0Cwx0eqn		19.7876	19.8594	23.2863	20.9778	1.63261		20.6804	30.1932	22.3813	24.4183	4.14208		32.6408	35.8339	33.2906	33.9218	1.37787
ENSB:Hbji_sFDK1Y5gfX		5.12148	6.00555	5.19456	5.44053	0.400642		12.5168	12.5198	10.4855	11.8407	0.958253		9.59095	11.0445	10.0039	10.2131	0.611553
ENSB:HboytEdQFKIzrjF		34.3357	34.6014	29.6296	32.8556	2.28367		27.9989	38.0429	25.7336	30.5918	5.34928		28.9648	33.26	33.6299	31.9516	2.11733
ENSB:HcQMZlhGK16ay80		4.17304	3.79814	3.69092	3.88737	0.206691		4.52295	5.20787	5.03741	4.92274	0.291137		3.5962	4.42911	3.7167	3.914	0.367543
ENSB:HdyOy9WdBhJou5b		12.8396	13.8918	13.2507	13.3274	0.432939		20.6694	21.7595	20.5068	20.9785	0.556161		16.3835	14.0305	13.1492	14.5211	1.3652
ENSB:HfQjFXcTD-vXubO		0.338121	0.484447	0.279037	0.367202	0.0863426		0.607195	0.866885	0.623112	0.699064	0.118845		0.740935	0.569896	0.778488	0.69644	0.0907839
ENSB:Hg0HVgBx5bhWLgK		6.19099	6.25012	6.60734	6.34948	0.183925		7.03932	7.16059	6.87981	7.02657	0.114982		6.59101	4.98821	6.1089	5.89604	0.671429
ENSB:HhmWBBBI0jaXNJM		101.078	119.591	102.721	107.797	8.36668		112.591	127.33	129.645	123.189	7.55299		59.786	59.5052	61.6073	60.2995	0.931843
ENSB:Hk6oujCr_64W7zh		23.9249	26.0542	29.2119	26.397	2.172		37.5534	37.9627	43.4317	39.6493	2.67978		20.6405	19.8224	22.0117	20.8249	0.903248
ENSB:HlM7_hhRZYoHDtG		139.781	133.897	197.258	156.979	28.5829		178.015	198.211	141.973	172.733	23.2608		192.872	172.394	191.49	185.585	9.34471
ENSB:Hlww3LBdQ-lqmOO		8.67883	10.4249	11.5668	10.2235	1.18759		10.7056	14.7201	10.7521	12.0593	1.88157		25.3078	33.1785	28.7334	29.0732	3.22219
ENSB:HmLnLQ4YaZl4w1y		6.09047	7.0627	5.56179	6.23832	0.621598		5.8206	8.63335	5.93948	6.79781	1.29883		6.74549	5.6331	6.04584	6.14147	0.459136
ENSB:HnM9XEU0-dKahdP		6.45525	10.6367	60.8829	25.9916	24.7308		53.1984	65.8786	43.9458	54.341	8.9904		37.2339	50.046	38.3012	41.8604	5.80448
ENSB:HnepzC1Anil4K6q		10.6841	12.4177	11.9438	11.6819	0.731603		17.1472	18.4247	14.6424	16.7381	1.571		15.0195	13.967	13.5056	14.1641	0.63358
ENSB:Hov3vliJswyCD2Q		10597.9	6922.93	7085.69	8202.19	1695.35		2298.72	4324.88	1440.56	2688.06	1209.27		3849.2	5480.06	6498.15	5275.8	1091.03
ENSB:HpppujuqqmOmAJM		12.3012	12.6331	11.4705	12.1349	0.488956		14.9876	19.484	12.592	15.6878	2.85689		13.3105	13.4951	14.6868	13.8308	0.609941
ENSB:HsdNpOHL4TPwtf1		7.51551	9.20118	10.6242	9.11363	1.27063		16.0088	20.076	13.9142	16.6663	2.55818		11.5189	13.1117	11.0952	11.9086	0.868133
ENSB:Hu718EAdNxSGOIL		6.95366	7.0936	7.83916	7.29548	0.388667		9.15578	11.772	8.49201	9.80661	1.41594		10.7655	12.6718	12.3616	11.933	0.835181
ENSB:HuGNS8yzSIDL4K8		1.98604	1.93946	1.84867	1.92472	0.0570446		2.07055	2.1128	2.23647	2.13994	0.0704043		1.63425	1.55978	1.59767	1.59724	0.0304053
ENSB:Hvu0pQEJl40mgh-		57.8122	52.7716	54.6607	55.0815	2.07923		42.4302	47.8437	38.6227	42.9655	3.78346		56.2098	71.175	69.1576	65.5141	6.63051
ENSB:Hw5Im-U9YbE-Hpv		4.73794	5.0218	5.22041	4.99338	0.19799		3.47596	4.10554	4.12499	3.90216	0.301476		6.99354	7.82439	8.21585	7.67793	0.509638
ENSB:Hw7aVHwtNaKQVjw		0.695326	0.629202	0.656877	0.660469	0.0271142		0.581094	0.88888	0.586743	0.685573	0.143779		0.333114	0.52592	0.421294	0.426776	0.078808
ENSB:HwWLZ4olxNlXFEl		1.35697	1.92285	0.904493	1.39477	0.416599		2.24938	2.2818	1.03876	1.85664	0.578486		1.58355	1.11116	1.80247	1.49906	0.288479
ENSB:HxBPRiBO2w-5iKL		92.9843	103.802	99.0454	98.6107	4.42708		144.667	153.697	127.226	141.863	10.987		141.146	140.326	131.439	137.637	4.39543
ENSB:Hy5I9BTNAIpAByR		21.7492	24.5022	26.6052	24.2855	1.98835		34.3464	31.779	38.3334	34.8196	2.69667		34.9431	34.8861	32.9287	34.2526	0.936478
ENSB:HyAulx3nlRYOFsd		0.869421	1.0213	1.05285	0.98119	0.0800748		1.17901	1.86689	1.5047	1.51687	0.280957		1.2234	1.02611	0.82681	1.02544	0.161908
ENSB:HyS40l6XtKZ5ubt		20.8466	21.0964	19.3943	20.4458	0.75045		18.2882	22.9065	16.4992	19.2313	2.69944		21.1442	23.8529	23.0143	22.6705	1.13223
ENSB:HzXJiT1AetuEIdf		4.18778	4.1481	3.02624	3.78737	0.538447		5.29933	6.86309	4.51854	5.56032	0.974785		3.11624	3.40313	4.2964	3.60525	0.502551
ENSB:HznG8JGb38da_-Q		25.4371	27.334	37.8297	30.2003	5.45011		35.6623	37.7569	34.3766	35.9319	1.39311		29.2998	33.8477	30.2999	31.1491	1.95134
ENSB:I-Hs8tLUiE7ClG8		85.3678	97.4948	112.086	98.3162	10.9232		155.276	169.378	185.991	170.215	12.553		114.927	114.599	117.224	115.583	1.16789
ENSB:I-Qg1BFtT-r0_4e		11.5073	9.84626	10.1123	10.4886	0.72844		8.05488	8.93136	7.85273	8.27966	0.468157		14.8176	18.7966	21.3647	18.3263	2.69345
ENSB:I0zj-GdOxWW5F-U		66.4557	70.9607	64.7561	67.3908	2.6179		85.6668	99.3042	89.5112	91.4941	5.74127		78.2027	77.5514	72.0298	75.9279	2.76921
ENSB:I1IrqGCER68nDr7		39.9675	43.2958	36.7078	39.9904	2.68959		35.4332	41.1135	42.4816	39.6761	3.05174		29.8397	27.7404	29.551	29.0437	0.929095
ENSB:I1fODnixPzRDQtb		0.79491	1.41009	0.984009	1.063	0.257282		2.0035	2.00226	1.66023	1.88866	0.161525		1.60792	2.91466	2.23691	2.25316	0.533599
ENSB:I1ruWvwYlqvckaU		2.87051	3.15964	2.93482	2.98832	0.123953		3.43656	3.77874	3.96747	3.72759	0.219742		2.9892	3.00476	2.64362	2.8792	0.1667
ENSB:I2BqVCCyZSvDTgA		30.591	32.169	38.8698	33.8766	3.58901		87.9608	74.8802	39.1929	67.3446	20.6102		86.4036	79.8026	50.2904	72.1655	15.7011
ENSB:I2Y3gjWVEQ4Dyrs		9.73239	10.2511	10.6939	10.2258	0.392959		16.7435	17.53	17.6937	17.3224	0.41474		12.4238	14.4733	11.6655	12.8542	1.186
ENSB:I3oheh34i18aUj3		79.1327	83.1304	71.3988	77.8873	4.86968		94.3343	105.615	86.7987	95.5828	7.73243		100.961	107.94	95.0768	101.326	5.2579
ENSB:I44dBifMIugf-pu		974.67	1288.31	541.385	934.79	306.234		193.125	343.932	176.795	237.951	75.2359		171.799	196.221	116.595	161.539	33.3069
ENSB:I4_cnhpEi_advXM		17.6236	34.1402	20.2534	24.0057	7.24613		29.2943	48.9142	29.8045	36.0043	9.13101		14.5245	23.4326	15.8952	17.9508	3.9164
ENSB:I50wj4xi4h43dcj		171.96	190.777	80.9332	147.89	47.9648		74.536	112.757	32.4866	73.26	32.7829		32.1058	60.1073	23.4815	38.5649	15.6344
ENSB:I5yXnVGEQRNZS_s		121.537	119.573	111.241	117.45	4.46297		110.707	139.379	125.304	125.13	11.706		97.8024	101.118	97.7115	98.8773	1.58479
ENSB:I6MXNJjZtoQt6AS		5.43734	5.5409	5.54218	5.5068	0.0491243		6.78363	7.2309	6.24242	6.75232	0.404153		7.51171	7.25361	6.32604	7.03045	0.509123
ENSB:I6PvQrg4F1KY1DR		0.0770606	0.0189274	0.0953924	0.0637935	0.0325959		0.0349604	0.0249563	0.0511245	0.0370137	0.0107813		0.483215	0.393754	0.354848	0.410605	0.0537431
ENSB:I6bZlbxpTc2W1ZS		26.0214	28.3793	27.7621	27.3876	0.998399		63.048	52.8504	50.5248	55.4744	5.43887		24.876	25.4791	24.0898	24.815	0.568801
ENSB:I7XfNF6X1IvNSwg		39.9184	36.2197	31.2999	35.8127	3.53025		47.4499	60.9297	45.7053	51.3616	6.80305		41.9788	39.4639	35.7943	39.079	2.53945
ENSB:I8n0MtU4DHTkoUp		60.3277	59.8478	64.846	61.6739	2.2516		78.5207	76.2898	77.5699	77.4602	0.914048		54.637	59.8315	60.4565	58.3083	2.60853
ENSB:IBny2rBvYNpijaE		1370.3	1404.52	1521.12	1431.98	64.5615		1195.13	940.225	1208.71	1114.69	123.49		1006.75	1505.12	1554.68	1355.52	247.442
ENSB:ICrf6nWDxXvnhR1		0.362591	0.593721	0.261827	0.406046	0.138936		0.411244	0.636056	0.334103	0.460468	0.128092		0.550077	0.418147	0.208707	0.39231	0.140556
ENSB:IElTUXDhqEeyfpi		0.574102	0.846053	0.331648	0.583934	0.21012		0.564319	0.495798	0.677115	0.579077	0.0747546		0.503219	0.203713	0.176241	0.294391	0.148089
ENSB:IFhWIP0QONVdXUV		5.20069	6.52166	5.98847	5.9036	0.542612		4.96013	11.6066	6.39463	7.65378	2.85575		14.8233	17.0849	14.9578	15.622	1.03588
ENSB:IGqd8m0YYSOLaTU		0	0	0	0	0		0	0	0	0	0		0	0	0	0	0
ENSB:IGvSaSIysYY0x_e		244.747	274.791	295.64	271.726	20.8899		445.337	399.504	434.636	426.493	19.5771		269.089	247.282	238.917	251.763	12.7186
ENSB:IICJghNCRCobGiJ		6.76218	6.86443	5.24991	6.29217	0.738173		27.5971	28.6086	36.0456	30.7504	3.76694		5.21832	4.8475	5.28723	5.11768	0.193111
ENSB:IJM70FcUx4IXRxF		3.03331	4.10399	3.58519	3.57416	0.43717		6.99729	8.82446	5.98792	7.26989	1.17394		4.5931	4.85262	4.28108	4.5756	0.233658
ENSB:IKOPQRJORl__uMh		80.3002	74.6437	80.7417	78.5618	2.77642		76.6241	97.2803	69.4179	81.1074	11.8083		71.3996	67.7378	63.1483	67.4286	3.37565
ENSB:IKv5ZZhwG_raahq		148.665	175.545	170.911	165.04	11.7326		240.011	295.103	256.881	263.998	23.0473		202.578	201.86	183.018	195.819	9.05611
ENSB:IMUSx1jnGwOaECB		19.4863	26.3434	27.9668	24.5988	3.67538		34.9581	41.9135	38.3372	38.403	2.8399		33.6971	33.1498	31.6317	32.8262	0.873681
ENSB:IMf3BKiQLoxlnFV		1.81938	1.82562	1.78527	1.81009	0.0177354		2.66746	2.6227	2.82131	2.70382	0.0850637		2.17669	2.52722	2.06892	2.25761	0.195655
ENSB:IMi0xL_oPe4nwae		39.1342	40.8081	38.6449	39.529	0.926196		54.7075	65.8703	52.7494	57.7757	5.77924		40.7356	40.307	35.7193	38.9206	2.27043
ENSB:INdQQqnJ0UfXy8o		18.351	19.0331	19.9865	19.1235	0.670744		11.1755	11.7943	10.1344	11.0347	0.684941		11.8685	11.1136	12.9968	11.993	0.773852
ENSB:INgK0iIkGZ3Sr86		8.6337	10.3729	9.71152	9.57271	0.716785		18.746	15.3208	15.9761	16.681	1.48452		10.7356	8.88642	9.45121	9.69106	0.773719
ENSB:INh6lbuHGS2xxLz		32.5342	34.008	39.4375	35.3266	2.96852		71.9845	57.9309	66.214	65.3765	5.76784		44.5593	37.155	36.9149	39.5431	3.54835
ENSB:IOR31qphkiqEa8h		8.27163	9.26028	9.64536	9.05909	0.578582		33.1723	41.9208	25.1897	33.4276	6.83283		13.0571	11.8457	13.3628	12.7552	0.655078
ENSB:IPg7G9SEYHoYA4i		7.43076	7.03781	6.27938	6.91598	0.477877		13.5592	14.9405	12.4003	13.6333	1.03837		5.60185	6.15882	5.58711	5.78259	0.2661
ENSB:IPnhqBhiYcuEQ33		12.2159	12.7693	11.277	12.0874	0.615968		13.8659	19.1214	13.9681	15.6518	2.45375		12.3263	15.6149	14.281	14.074	1.35053
ENSB:IQ37Qv-sUvyCa9t		3.73268	4.7933	5.1731	4.56636	0.609553		5.7797	6.24127	5.41931	5.81343	0.336408		6.45882	7.03997	6.16533	6.5547	0.363452
ENSB:IQZbBsCnAdGZYJt		24.0354	30.3093	33.5843	29.3097	3.96189		49.222	45.971	44.5207	46.5712	1.96567		39.087	42.4603	39.226	40.2578	1.55843
ENSB:IQf7N7wOGPS-UK-		0.191367	0.0783382	0.0789637	0.116223	0.0531356		0.0723485	0	0.211598	0.094649	0.0878121		0.12903	0	0.220301	0.116444	0.090377
ENSB:ISBpSB9lzY1ksHk		4.81556	4.83273	5.56721	5.07183	0.350358		7.47078	7.91788	7.54131	7.64332	0.196262		6.94082	6.76345	7.16768	6.95732	0.165437
ENSB:ISXmDz_FcliCCMp		3.81656	6.51421	3.60341	4.64473	1.32478		1.46735	5.2373	1.50205	2.73557	1.76905		1.96272	3.99392	1.93617	2.63093	0.963836
ENSB:ISbaD2ASmIuxQg9		79.7556	72.4231	65.0315	72.4034	6.0111		92.9074	107.378	77.7291	92.6714	12.1051		60.4499	61.5492	52.8965	58.2985	3.84608
ENSB:IT5gXDH3wDJ5QC5		13.8685	16.9948	17.8365	16.2333	1.70709		12.5291	22.2137	11.5176	15.4201	4.82149		36.1892	42.2125	40.3627	39.5881	2.51924
ENSB:ITAkb-4CKPvZpP-		12.4372	15.4985	14.5657	14.1671	1.28115		50.5928	39.0934	26.4479	38.7114	9.86079		16.895	15.1	12.6098	14.8683	1.75707
ENSB:ITAzjG5CRJASOPE		0	0	0	0	0		0	0	0	0	0		0	0	0	0	0
ENSB:ITFfneP3AK6dX8y		29.1813	25.6596	30.0018	28.2809	1.88353		29.3959	29.0612	31.1298	29.8623	0.906617		25.3554	23.5503	24.3511	24.4189	0.738463
ENSB:ITfj6eYfLt81n8h		3628.66	5171.65	4325.89	4375.4	630.896		2494.52	5368.94	2617.96	3493.81	1326.88		5198.88	5066.55	5428.7	5231.38	149.623
ENSB:IUMz70kjsi8mead		13.5674	13.735	10.8637	12.722	1.31583		9.65794	12.683	9.0038	10.4483	1.60263		11.2361	13.2138	14.1326	12.8608	1.20855
ENSB:IUepu-nQno7y1MC		98.0282	117.153	124.214	113.132	11.0621		137.506	123.209	155.257	138.657	13.1091		96.9189	84.1449	83.8919	88.3186	6.08222
ENSB:IUxBf7bB4TSs0kU		25.4901	32.2064	26.437	28.0445	2.96818		19.8467	33.6151	18.8915	24.1177	6.72694		34.0485	44.2464	34.5785	37.6245	4.68741
ENSB:IV4QCRT6luDx978		23.9422	25.7472	23.9523	24.5472	0.848495		18.4248	25.2719	21.0188	21.5718	2.82256		25.9781	30.3306	32.115	29.4746	2.57747
ENSB:IVe3f1sWhFOlDL2		0	0.0234039	0.141545	0.0549829	0.0619498		0	0.0308588	0.0632161	0.0313583	0.0258103		0.0385485	0.081147	0.109694	0.0764631	0.0292331
ENSB:IVqa3CNTU1tYmkz		6.21933	6.94571	6.97057	6.71187	0.348423		8.4052	10.2548	7.62574	8.76193	1.10257		8.30517	9.78874	8.08167	8.72519	0.757556
ENSB:IVr3D6WcKRfl65p		32.0667	31.7694	26.098	29.978	2.7463		30.7839	33.6007	25.3306	29.9051	3.43297		24.2049	25.6236	25.6717	25.1667	0.680441
ENSB:IW14aOb1vsyg0Zb		26.0864	30.923	27.3547	28.1213	2.0476		57.8941	52.4175	59.9603	56.7573	3.18251		26.8723	22.8587	20.917	23.5493	2.47978
ENSB:IWnJ1CMuN6eMrE8		133.863	146.075	151.412	143.783	7.34538		183.189	184.662	175.025	180.958	4.23878		168.024	180.118	178.896	175.679	5.43627
ENSB:IWxOS93yRto6-rG		15.2798	14.3136	14.186	14.5931	0.488321		8.34261	10.4722	9.55754	9.45744	0.872263		10.8895	10.7144	11.7812	11.1284	0.467134
ENSB:IX0RpiYJlq_tEcA		0.646689	1.05351	1.51937	1.07319	0.356542		1.99083	2.47899	3.56069	2.67684	0.655984		2.02889	2.10737	2.08147	2.07258	0.032651
ENSB:IYUoTj63KqQL8Ix		8.83769	12.7335	12.3183	11.2965	1.7469		23.9934	21.7475	19.6979	21.8129	1.75425		14.2872	14.8896	15.7816	14.9861	0.613898
ENSB:I_B0ooZy-4mUIGN		78.4699	58.5064	118.512	85.1626	24.95		198.545	93.6617	129.18	140.462	43.5551		37.5897	38.474	46.2771	40.7803	3.90359
ENSB:Ia-3-t5_QbZixE7		6.45629	6.31402	5.88844	6.21958	0.241252		5.89531	7.20619	5.52138	6.20763	0.722405		7.8488	8.18954	8.08253	8.04029	0.14228
ENSB:IaINzE93OrQ7dfs		84.0297	106.936	131.344	107.437	19.3192		176.259	144.338	133.074	151.223	18.2901		129.067	152.51	117.021	132.866	14.7355
ENSB:Iai3gph_ECTHWvq		0.120074	0.36865	0.185797	0.22484	0.105169		0.272371	0.19443	0.16596	0.21092	0.0449799		0.182161	0.25564	0.276457	0.238086	0.0404479
ENSB:IaiQTqXFP4vIWkp		17.0649	20.0959	17.5838	18.2482	1.32355		24.9382	32.8429	22.5181	26.7664	4.40885		19.1089	19.7614	19.6293	19.4998	0.281665
ENSB:Ib70vZf1tei-98Z		33.2427	39.0215	44.7588	39.0076	4.70142		76.8592	65.7349	69.1805	70.5915	4.64979		48.673	39.5242	36.0574	41.4182	5.32157
ENSB:IbWKySpUAIPF_Hr		11.4426	11.4939	9.92501	10.9538	0.727791		9.66636	11.5005	10.9944	10.7204	0.773426		8.65169	10.7527	13.0455	10.8166	1.79433
ENSB:Id_ho2jNKl5mroF		0.214617	0.158141	0.141692	0.171483	0.0312309		0.162277	0.115841	0.205666	0.161261	0.036678		0.289414	0.335079	0.247067	0.29052	0.0359393
ENSB:Idc6n3WV8_6kUQ5		0.0429235	0.140569	0.106269	0.0965873	0.0404474		0.0973663	0.231681	0.158204	0.162417	0.0549147		0.144707	0.0913852	0.0494134	0.0951685	0.0389953
ENSB:IduFnbrf5VNCrpO		107.162	111.155	98.3163	105.545	5.36489		95.4182	101.626	102.172	99.7388	3.06327		109.212	130.756	125.936	121.968	9.23227
ENSB:IeSbivXdnlajwaW		8.95644	9.86217	13.1184	10.6457	1.78714		27.3555	19.446	20.8101	22.5372	3.4523		13.8611	10.5394	9.22364	11.208	1.95139
ENSB:If3eJl_IMw1TeBh		159.492	171.832	208.252	179.859	20.6997		280.877	254.06	287.331	274.089	14.406		226.175	194.04	205.207	208.474	13.3209
ENSB:IfNRxDZiXpLOd1A		6.41706	6.73152	6.68963	6.61274	0.139416		8.6656	10.1337	8.282	9.02711	0.798016		7.8793	8.64961	9.14642	8.55844	0.521303
ENSB:IfPM8jsjJhWWhpR		4.5202	6.04164	6.51685	5.6929	0.851613		7.24744	8.28942	6.60388	7.38025	0.694499		11.8055	10.8411	9.46687	10.7045	0.959623
ENSB:IhqdcBbLqhWouhO		5.66925	7.75548	6.21839	6.54771	0.882959		5.61606	10.2258	7.3795	7.74046	1.89916		6.45958	7.41005	6.77427	6.8813	0.395339
ENSB:IjlowMqi4f0N1m2		1.51039	1.09779	1.52628	1.37815	0.198354		2.23746	2.59545	1.63598	2.1563	0.395883		3.05516	2.69065	2.37748	2.70776	0.276927
ENSB:IjoJSH7tg5SBwSp		28.1656	30.2631	30.2536	29.5607	0.986543		22.9075	26.1936	25.5142	24.8718	1.4164		24.438	28.294	30.3007	27.6776	2.43279
ENSB:IkW6XpRcOPHgBBh		12.1866	12.3182	12.1743	12.2264	0.0651392		17.2366	19.1364	17.4136	17.9289	0.856924		10.755	11.1081	10.9049	10.9227	0.144722
ENSB:IkZSz1mA8EfFfhP		32.739	39.6572	48.5522	40.3161	6.47249		110.751	101.09	81.0066	97.6159	12.3891		62.5238	48.6315	46.5791	52.5781	7.08238
ENSB:IkkUmagImXWgEsH		26.0304	26.2945	25.2227	25.8492	0.455899		33.0612	33.2084	28.1218	31.4638	2.36391		23.2926	18.6521	17.5121	19.8189	2.49997
ENSB:Ildfjp-8qda0VFh		0.62966	0.579955	0.710673	0.640096	0.0538732		0.71415	0.629743	0.97267	0.772188	0.145891		0.693018	0.650567	0.84212	0.728568	0.0821422
ENSB:ImJIw57nvko3Oy8		50.1046	58.0834	92.7986	66.9956	18.534		13.6186	30.9356	16.5869	20.3804	7.56143		208.628	231.188	259.888	233.235	20.9769
ENSB:InATPPjjTs2NDYL		25.9425	30.2612	30.9056	29.0364	2.20348		54.7452	48.0059	50.8251	51.1921	2.7635		28.3262	28.5087	29.3175	28.7175	0.430774
ENSB:IodoxCWD3vo1Eet		7.68413	9.00287	7.65341	8.11347	0.629025		7.91382	14.4449	8.88714	10.4153	2.87693		14.2033	13.257	13.4214	13.6272	0.412811
ENSB:IolbfzM6ghvISe1		0.666699	0.788436	0.764165	0.739767	0.0526083		0.9522	0.879641	0.928303	0.920048	0.0301918		2.84699	2.83884	2.78575	2.82386	0.0271543
ENSB:Ip6t3oHijP5Hdcx		14.7036	17.7732	13.6613	15.3794	1.74536		16.6391	25.1466	16.2946	19.3601	4.09407		18.6472	21.1744	20.3501	20.0573	1.0523
ENSB:IpWlP4EQqi9NjaY		11.3221	13.1889	12.8275	12.4461	0.80841		14.5647	15.8174	15.6267	15.3363	0.551098		17.6906	16.9538	14.7964	16.4803	1.22811
ENSB:IpnDvUuPyWYx4qj		25.0922	30.6451	27.4344	27.7239	2.27618		30.7831	38.9639	26.738	32.1617	5.08551		27.1598	30.304	27.3706	28.2781	1.43512
ENSB:Iqbghe1cen4Pypf		24.8754	22.0009	19.7046	22.1936	2.11534		18.8627	25.0824	21.3228	21.756	2.55758		15.5221	15.1836	15.4019	15.3692	0.140139
ENSB:IrGHEQfXt2T8p5G		88.1609	119.971	112.303	106.812	13.5544		111.008	149.081	123.953	128.014	15.8065		148.136	170.81	135.311	151.419	14.6772
ENSB:Irau3TtD2A3bsAe		5.99297	7.75666	5.6092	6.45294	0.935087		5.2091	8.65777	5.41012	6.42566	1.58047		11.4143	19.9659	21.8929	17.7577	4.5539
ENSB:IrdUY4Y5KrGiDAg		28.1116	35.3407	5.49313	22.9818	12.7137		8.6315	8.83813	7.40901	8.29288	0.630656		7.0013	5.43234	5.26169	5.89845	0.782943
ENSB:IrfPZcCrnAitpgi		12.6457	11.8624	11.3198	11.9426	0.544259		14.8798	16.0412	13.9598	14.9603	0.851614		11.8939	11.7733	11.0249	11.5641	0.384384
ENSB:IuIvtXzFPtWkkr6		11.4756	11.2175	11.0363	11.2431	0.180242		7.41238	7.08282	7.71001	7.40174	0.256158		7.65074	8.43611	10.2931	8.79331	1.1079
ENSB:IvFZAtubFuEfOUX		9.43614	11.0756	10.1303	10.214	0.671915		1.38909	3.33537	2.03135	2.25193	0.809728		12.1054	20.0602	19.8031	17.3229	3.69081
ENSB:IvReeGcBKB65KG9		12.0699	14.2588	14.5887	13.6391	1.11775		12.0122	10.3374	8.95823	10.4359	1.24871		8.90929	8.57549	7.66649	8.38376	0.525174
ENSB:IwDKSF50lM9ply0		18.0289	22.6774	25.5477	22.0847	3.09804		52.1981	44.0865	47.6766	47.987	3.31882		30.6409	25.539	24.6013	26.9271	2.65385
ENSB:Iwr-dgZ-IxPGAz4		4.69305	3.78262	4.76038	4.41202	0.445902		10.9246	7.61403	7.64777	8.72881	1.55274		2.82024	2.84228	3.05275	2.90509	0.104799
ENSB:IxHEDREBSnRTS44		40.885	47.0766	41.953	43.3049	2.70244		60.2961	63.2871	47.3981	56.9938	6.89419		41.3504	45.408	40.6391	42.4659	2.10057
ENSB:IxSC0h6fCOH-a6S		4.05877	4.26306	4.42931	4.25038	0.151541		4.3611	7.43696	4.4288	5.40896	1.43428		5.83337	4.77541	4.36504	4.99127	0.618573
ENSB:IxXndYGISpZKyUG		597.144	495.012	276.175	456.11	133.891		60.5668	62.1428	49.4925	57.4007	5.62881		41.0973	34.9695	28.4973	34.8547	5.14456
ENSB:IxjZhSB2JXSxPX5		0.840426	0.937269	0.759176	0.845624	0.0727988		0.896521	1.0887	0.949368	0.978194	0.0810595		0.735129	0.725387	0.674632	0.711716	0.026522
ENSB:IyQ3xHRMir3VHxw		75.58	76.8869	41.4934	64.6534	16.3853		74.9379	117.426	61.1185	84.4941	23.9599		120.446	63.5584	58.9016	80.9688	27.9796
ENSB:IzUi19ABAyN-03n		14.9729	14.731	12.7453	14.1497	0.998007		10.0175	10.1884	9.26383	9.82323	0.401661		8.5075	9.61704	9.68358	9.26937	0.539409
ENSB:J-YYjfg6ftABC59		12.5894	13.5441	13.0451	13.0595	0.389921		17.1108	18.3397	19.6068	18.3524	1.01902		13.6497	12.1041	12.4053	12.7197	0.668986
ENSB:J-oZ_LltJUoJEsC		21.3611	21.1653	23.9377	22.1547	1.26332		22.4997	22.3477	22.3247	22.3907	0.0776384		30.1471	27.9671	26.109	28.0744	1.65031
ENSB:J-rxHcdWzRu30Nx		15.9739	15.7434	10.4024	14.0399	2.57383		2.63317	4.98522	2.31596	3.31145	1.1906		1.07194	1.79984	0.842471	1.23808	0.408116
ENSB:J-sfre0J2gwx7A4		9.02834	8.22873	8.25549	8.50419	0.370792		6.35081	5.60319	3.86095	5.27165	1.04317		5.02688	4.35331	3.76625	4.38215	0.515056
ENSB:J02_-h8Oru5L7Hw		2.69578	3.18802	3.58427	3.15602	0.363427		3.39724	2.74844	3.64317	3.26295	0.377412		2.92843	3.08226	3.4482	3.15296	0.218003
ENSB:J0TKjsDO68HjOpY		17.1676	16.571	11.8962	15.2116	2.35697		20.082	22.0955	14.7938	18.9904	3.0792		10.1487	12.2464	11.1141	11.1697	0.857261
ENSB:J0XOlQYdDp0z-QV		1.11906	1.60335	1.47185	1.39809	0.204474		1.98316	3.58635	2.80986	2.79312	0.654609		4.95162	5.48473	4.7773	5.07122	0.300936
ENSB:J0ejucY5ufSAc1N		7.94548	6.76422	7.38994	7.36655	0.482532		8.061	8.19866	8.48285	8.24751	0.175648		5.83016	6.15463	7.21702	6.4006	0.5923
ENSB:J2-yWdfk7nJrqbs		19.7137	20.2733	18.3352	19.4407	0.814404		30.7424	39.6089	26.071	32.1408	5.61457		15.8773	17.4735	16.8498	16.7335	0.656823
ENSB:J21Y0yk0UbEk8Hf		11.5362	11.9264	10.4711	11.3112	0.615061		11.9792	13.9224	13.3029	13.0682	0.810502		7.78874	9.81114	9.25711	8.95233	0.853302
ENSB:J2OAIeHmfYVgdeP		22548.5	18775	19884.9	20402.8	1583.43		21658.6	18184.7	19130.2	19657.8	1466.48		16845.2	16504.9	17285.5	16878.5	319.564
ENSB:J2P08ZH5LUjVrDZ		40.4767	48.973	54.3078	47.9191	5.6955		91.4989	90.6986	96.4447	92.8808	2.54121		92.2556	89.1731	83.1935	88.2074	3.76209
ENSB:J2dW9TSfreaOqt6		11.1872	12.817	13.9812	12.6618	1.14592		19.2351	21.5585	18.8512	19.8816	1.19606		30.8348	26.7284	29.9953	29.1861	1.77136
ENSB:J2vAfDxHw0iioop		1.7257	2.15268	2.42218	2.10019	0.286747		3.22101	3.63047	2.94485	3.26544	0.281662		3.13338	3.22565	2.98776	3.1156	0.0979317
ENSB:J3Aj5lWZXlwKJzB		0.779138	0.881305	0.939104	0.866516	0.0661379		0.99996	0.929621	0.906851	0.945477	0.039631		1.09906	1.02584	0.849734	0.991545	0.104637
ENSB:J3MO3EGlxoq1e8n		6.4501	7.62066	6.327	6.79925	0.582994		13.2922	9.72167	9.18563	10.7332	1.82268		9.77072	8.76668	8.18775	8.90838	0.653964
ENSB:J3gpBdCc9YF2Sly		10.4872	13.8528	11.7782	12.0394	1.38639		16.5266	22.7227	15.2847	18.178	3.25334		13.905	17.7091	13.8295	15.1479	1.81132
ENSB:J3xaeXpsnA5BojA		3.94982	5.26433	4.3588	4.52431	0.54926		0.798728	1.78487	0.981817	1.18847	0.428291		0.80515	1.17339	0.775461	0.917999	0.180992
ENSB:J5xUu6InNeMbggT		2.73802	3.66623	4.32964	3.57796	0.652766		4.50787	7.00791	6.42608	5.98062	1.06814		5.98503	6.84475	8.05286	6.96088	0.848176
ENSB:J63MjXp4cMj7ZmV		19.606	21.4333	19.2744	20.1046	0.949268		20.8705	26.0903	18.7983	21.9197	3.06802		22.266	27.0103	24.512	24.5961	1.93777
ENSB:J6rce86HGiodXmd		54.5014	55.2002	54.2007	54.6341	0.418712		41.5339	51.9596	39.1373	44.2102	5.56629		45.46	49.8037	44.6947	46.6528	2.24981
ENSB:J6sgs_lwcZNeEtT		9.37567	11.164	14.9388	11.8262	2.31892		25.2551	28.363	22.2397	25.286	2.49993		19.7336	20.7703	19.6539	20.0526	0.508506
ENSB:J7149zTmHNN-BfR		4.18624	4.86365	5.61082	4.8869	0.581818		5.67023	8.99751	7.49267	7.3868	1.36042		11.4071	9.87439	9.8984	10.3933	0.71695
ENSB:J7R0pC-v1yPtRWY		0.171694	0.368995	0.797017	0.445902	0.261015		0.292099	0.48653	0.949227	0.575952	0.275622		0.781418	1.05093	0.741201	0.857849	0.137512
ENSB:J7b8mNoZdFuN-zX		2.73614	3.3002	2.81245	2.9496	0.249864		3.40808	3.16467	3.59267	3.38847	0.175282		5.53458	4.70707	4.5279	4.92318	0.438469
ENSB:J7pBII9OQUByKOH		25.5306	57.3385	31.6345	38.1679	13.7828		40.8649	79.8977	47.3347	56.0324	17.0807		19.0027	37.4527	18.4912	24.9822	8.82044
ENSB:J872-842Zq13u8w		8.19839	9.69929	8.82032	8.906	0.615731		11.7813	12.2328	8.92273	10.9789	1.46559		8.76924	13.2509	10.4756	10.8319	1.84687
ENSB:J8cx1VnRWmqjACy		37.4293	42.0127	37.1941	38.8787	2.21815		32.1309	47.3325	46.7494	42.0709	7.0327		46.0168	38.199	39.5801	41.2653	3.4068
ENSB:J952F-cXiEaNNlP		227.657	203.513	284.28	238.484	33.85		673.362	486.976	532.408	564.249	79.3525		240.759	224.595	237.679	234.344	7.00761
ENSB:JAIJ27iy3YLH6aZ		7.74054	7.45018	7.35027	7.51366	0.165529		8.60069	11.1902	8.13171	9.30753	1.34494		8.10359	7.14328	5.96255	7.06981	0.875619
ENSB:JBg1wW2E93YrZ2t		46.205	52.5233	53.4265	50.7183	3.21258		76.8064	78.6419	74.5007	76.6497	1.6943		72.6414	69.0023	65.3217	68.9885	2.98826
ENSB:JBtRrfL1sl4NTBj		0.998438	1.22616	0.411985	0.878862	0.342973		1.43439	1.40117	0.956793	1.26412	0.217733		1.54836	0.779423	0.459759	0.929182	0.456863
ENSB:JCE2MradepNvSZv		5.21708	5.27072	6.92734	5.80505	0.793885		9.432	10.3612	9.26925	9.68748	0.481005		10.9926	12.4008	9.93281	11.1087	1.01088
ENSB:JD4c852EWe95JYJ		45.1627	54.6017	72.6071	57.4572	11.3846		95.9342	71.4258	94.3024	87.2208	11.1886		60.8056	49.8078	46.1531	52.2555	6.2272
[truncated: 4,241 more rows]

## Sheet: TPM_values_dPacR
id	T=0h	TPM_dPacR_4	TPM_dPacR_10	TPM_dPacR_16	mean TPM	STDEV.P	t=1h	TPM_dPacR_5	TPM_dPacR_11	TPM_dPacR_17	mean TPM	STDEV.P	t=12h	TPM_dPacR_6	TPM_dPacR_12	TPM_dPacR_18	mean TPM	STDEV.P
ENSB:--EXBe5u1xLAqwB		1417.94	1211.38	1307.86	1312.39	84.3873		1426.25	1276.2	1590.37	1430.94	128.304		2005.67	1955.36	1646.86	1869.3	158.624
ENSB:--OjCyRGpEs6sNz		11.9668	15.504	13.7148	13.7286	1.44409		7.25852	10.5234	9.60166	9.12787	1.37435		15.5049	14.8392	22.6565	17.6669	3.53864
ENSB:--lPzh88uVhpJ4E		52.1917	53.8288	53.1415	53.054	0.671197		55.7326	49.8228	50.5702	52.0418	2.62753		31.3364	34.7365	36.0232	34.0321	1.97715
ENSB:--nsd9Anz1htRI1		24.4743	19.548	28.1117	24.0447	3.50931		51.701	38.9058	50.4673	47.0247	5.76298		77.9039	79.3023	73.5525	76.9196	2.44837
ENSB:--y1lKOy0kENh-s		230.896	287.15	268.687	262.244	23.4132		201.178	246.047	216.172	221.132	18.6507		219.411	212.488	238.629	223.509	11.0585
ENSB:-03_Mc8tOlnsfF8		4.41224	6.63867	6.27596	5.77562	0.975361		6.86848	6.1668	7.10093	6.71207	0.39707		5.69678	6.92178	5.47064	6.02973	0.637493
ENSB:-0OyMo9YRRrxGW5		2749.59	2409.46	2735.45	2631.5	157.111		2625.33	2483.07	2546.17	2551.52	58.2004		2019.74	2535.65	2338.36	2297.92	212.55
ENSB:-192Xt-qv2wgIcu		4.69446	5.96943	5.90948	5.52446	0.587408		3.12197	4.14764	3.39858	3.55606	0.433283		5.40137	5.31817	4.51186	5.07713	0.401151
ENSB:-2owjxgJmAlm013		40.2459	35.789	34.0285	36.6878	2.61659		62.5946	61.8617	56.856	60.4374	2.55008		28.1472	26.6742	29.1043	27.9752	0.9995
ENSB:-4boEfxen5moorW		2.36046	3.20099	5.42722	3.66289	1.2939		3.9083	4.31032	4.94517	4.38793	0.426842		4.66903	3.56214	3.94015	4.05711	0.459393
ENSB:-4rY39wWgi_V3i0		5.82237	6.6193	6.51141	6.31769	0.353003		6.45316	8.73427	6.30658	7.16467	1.11149		9.96187	10.2876	11.5142	10.5879	0.668337
ENSB:-4tZSXn0cYKnzcI		6.81729	8.29385	7.24573	7.45229	0.620245		5.19855	6.37951	5.97514	5.85107	0.490043		6.63437	7.94731	9.48736	8.02301	1.16596
ENSB:-5bq4Ix0iowsc1x		0.0685164	0.0493159	0.189041	0.102291	0.0618402		0.0613937	0.168447	0.0906283	0.106823	0.0451795		0.072491	0.0792711	0.0284378	0.0600666	0.0225356
ENSB:-64eBFXxGQufDi8		1215.37	1086.01	1354.59	1218.66	109.675		2395.47	1490.41	2403.63	2096.51	428.586		1141.53	1271.79	1093.22	1168.85	75.4176
ENSB:-6JQwLRSQHKV0O-		397.509	318.405	307.034	340.983	40.2391		493.196	398.428	460.31	450.645	39.2878		362.645	361.852	273.442	332.646	41.8652
ENSB:-6VA4v6OgsocmSK		17.5271	15.746	17.1978	16.8236	0.773777		19.569	19.8896	21.579	20.3459	0.881693		17.8853	17.0592	16.1684	17.0376	0.701083
ENSB:-7BbqIX2Ek2MwJe		6.19106	7.30757	8.17488	7.2245	0.81202		7.6027	8.09933	7.96355	7.88853	0.209575		10.1541	9.94839	10.6293	10.2439	0.285141
ENSB:-7aij-DFYWN9MzL		7.36032	8.67961	9.01494	8.35162	0.714201		151.233	134.41	177.057	154.233	17.5394		15.0064	17.1518	14.7318	15.63	1.08189
ENSB:-8M6o49uCld4DXP		20.4406	19.5023	18.0048	19.3159	1.0031		30.2482	28.7773	26.2045	28.41	1.67111		23.3117	21.5161	18.4137	21.0805	2.02319
ENSB:-8qOMW-o4F4lYmA		6.9623	6.93277	5.64982	6.51496	0.611865		4.74006	5.5937	5.67514	5.3363	0.422914		5.72925	5.48416	5.99662	5.73668	0.209276
ENSB:-99OSp6JHoEuQg0		7.31646	6.37035	7.10532	6.93071	0.4055		12.8375	13.8109	12.9472	13.1985	0.43532		13.9835	14.293	14.0509	14.1092	0.132905
ENSB:-ACf26DHnPbleex		8.33701	8.52483	11.3871	9.4163	1.39564		15.4743	14.8843	17.6666	16.0084	1.19702		15.5411	17.32	14.7474	15.8695	1.07564
ENSB:-BgOYG0lkk6v8zr		3.53229	3.91734	2.78487	3.4115	0.470155		3.39459	4.06657	3.68013	3.71376	0.275365		4.27915	4.50653	4.5732	4.45296	0.125881
ENSB:-CMtdkwD0IQs6a8		66.4397	64.3609	67.8645	66.2217	1.43865		128.154	132.654	136.273	132.36	3.32105		99.8152	90.7275	88.105	92.8826	5.01769
ENSB:-CV5FnTWC_tI1e0		4.36991	4.84281	4.53089	4.5812	0.196308		4.62884	4.65546	4.67527	4.65319	0.0190226		4.98007	5.41296	5.3678	5.25361	0.194298
ENSB:-D3z_2Ild-js1KJ		2.97925	2.63792	2.90074	2.83931	0.145964		4.17684	4.31827	4.50944	4.33485	0.136289		4.61018	4.11321	3.66967	4.13102	0.384168
ENSB:-D5fEE_r_Tt-ODY		87.8311	89.4667	93.7504	90.3494	2.49586		138.124	146.197	148.288	144.203	4.38249		120.49	110.438	101.889	110.939	7.60217
ENSB:-DQlLes13Cjvu3v		8.97307	8.99546	6.82858	8.26571	1.01624		6.86538	7.96186	6.5673	7.13151	0.599622		12.257	12.2052	12.9607	12.4743	0.34458
ENSB:-EMRoGroMJiYf2s		65.2235	81.789	77.7635	74.9253	7.0543		84.6779	89.2559	83.1057	85.6798	2.60885		63.5257	60.6297	56.4543	60.2032	2.90259
ENSB:-ENork7YEnP4v41		89.4769	87.9051	87.6603	88.3475	0.804876		69.0639	71.893	64.9797	68.6455	2.83783		83.0998	79.5635	81.0819	81.2484	1.44846
ENSB:-FT4gqaPWb3xHt1		5.09043	6.3852	6.57356	6.0164	0.659258		6.01709	6.55607	6.01416	6.19577	0.254773		6.02364	6.24206	5.56915	5.94495	0.280293
ENSB:-Fog75YCIOIdaHV		57.7408	73.7199	62.9543	64.805	6.65343		53.8941	56.8953	58.2844	56.3579	1.83219		45.9803	44.112	46.2231	45.4385	0.943175
ENSB:-G7vGGagdT9D_eA		29.1925	25.6973	24.8379	26.5759	1.88323		14.3695	13.4165	15.3493	14.3784	0.789093		30.886	28.6785	27.8754	29.1466	1.27287
ENSB:-GAVr9N0ULAcc-U		0.814366	1.57811	0.864187	1.08555	0.348883		0.701643	0.577531	0.651044	0.643406	0.0509554		0.795329	1.26834	1.36501	1.14289	0.248914
ENSB:-GKyctiqfOCkUAn		13.015	16.2464	15.0114	14.7576	1.33137		19.1171	22.118	18.8764	20.0372	1.47465		15.6272	15.6303	15.1188	15.4588	0.240384
ENSB:-HYaabVS_rTQtgG		17.6529	19.8908	17.2132	18.2523	1.1724		18.0839	19.9017	17.6912	18.5589	0.962896		24.4182	24.1248	26.346	24.963	0.985254
ENSB:-INDDsG2TqB32J4		38.533	40.8374	41.111	40.1604	1.15619		46.1606	47.48	46.8652	46.8353	0.539074		51.542	49.9625	46.292	49.2655	2.19926
ENSB:-ITgos3XlLNSnyj		3.60278	4.78629	3.86795	4.08567	0.5071		1.50074	1.28103	1.49097	1.42424	0.101349		1.85863	2.00951	1.63746	1.8352	0.15279
ENSB:-KQgFb-lIYVp5BG		3.51565	3.64004	3.36802	3.5079	0.111187		5.42609	5.65922	4.02348	5.03626	0.722442		4.7934	4.46899	4.51649	4.59296	0.143052
ENSB:-LTj5WqhN0hWOXg		7.31652	7.84889	7.35151	7.50564	0.243133		7.6279	7.7541	7.69328	7.69176	0.0515341		7.82684	8.19606	8.6077	8.2102	0.318942
ENSB:-Lkiaq3MCM67MCl		61.9982	57.2801	59.7253	59.6679	1.92657		68.1031	75.9751	55.1058	66.3947	8.60506		58.3375	63.2734	69.0146	63.5418	4.36305
ENSB:-M4G-U2kXvnPQwF		6.06907	5.81357	5.49313	5.79192	0.235625		4.7939	5.12668	4.15079	4.69046	0.405065		10.3984	10.371	8.83521	9.8682	0.730519
ENSB:-MJQmJEYDC2812G		38.5884	44.1213	39.163	40.6242	2.48392		11.7057	19.6615	14.1467	15.1713	3.32774		22.4335	26.3532	29.8218	26.2028	3.01811
ENSB:-MSIRkJBfA0G4oG		0	0	0	0	0		0	0	0	0	0		0	0	0	0	0
ENSB:-MpZOklCWEfFaUO		111.509	105.279	94.0563	103.615	7.22158		96.5962	109.692	99.9392	102.076	5.55592		97.6994	93.2303	83.658	91.5292	5.8572
ENSB:-PMqiOgCXgW4ZyP		6.23298	6.91008	6.27986	6.47431	0.308733		7.60881	8.48327	8.13038	8.07415	0.359202		7.141	7.19952	6.47659	6.93904	0.32787
ENSB:-PVjELIlbNe8Rbk		86.0971	97.497	71.9357	85.1766	10.4556		44.4053	39.6642	37.7695	40.613	2.79091		44.3923	26.8841	32.4986	34.5917	7.29929
ENSB:-QAd3_9rZU5Ok3D		19.4712	22.137	21.7738	21.1273	1.1804		33.7707	34.8144	35.9289	34.838	0.881241		28.2792	24.4759	21.7804	24.8452	2.66593
ENSB:-QLfJ4cGlb1P8xD		8.38745	8.29262	7.26409	7.98139	0.50868		10.8971	10.8159	10.0532	10.5887	0.380123		5.86182	6.5266	7.33224	6.57356	0.601214
ENSB:-S4i1KfMptBSyJY		16.5646	20.858	22.1808	19.8678	2.39732		22.2388	23.5181	23.3165	23.0245	0.561606		25.7542	26.7137	27.9352	26.801	0.892529
ENSB:-SLG6r8hfKKoSRy		29.1305	35.5694	34.9565	33.2188	2.90167		29.026	35.3143	28.8183	31.0529	3.0145		28.3187	30.0007	33.0726	30.464	1.96824
ENSB:-Skx2hMko_CWcds		27.7098	46.2912	31.0295	35.0102	8.09123		13.2959	15.2088	23.7562	17.4203	4.54772		36.375	19.9546	18.1034	24.811	8.21186
ENSB:-Tw-f6t2hVsdREy		159.689	172.978	179.127	170.598	8.11202		162.98	173.687	148.734	161.8	10.2212		167.638	169.112	179.651	172.134	5.3497
ENSB:-UVQAxvXfYX0V1Z		117.721	123.061	130.325	123.702	5.16533		193.425	198.76	212.219	201.468	7.90826		177.512	174.536	161.476	171.175	6.96465
ENSB:-UabnJkU9NCqRlb		34.8507	36.7975	39.1765	36.9416	1.76892		50.6586	50.8441	54.3129	51.9385	1.68062		39.5455	40.6271	39.4988	39.8905	0.521211
ENSB:-UiwXBMw740um_c		3.99247	5.21949	5.8262	5.01272	0.762764		5.60342	5.6589	6.34328	5.86853	0.336462		12.2067	76.4202	211.836	100.154	83.2081
ENSB:-VAZOEEtYOFKSrF		61.3907	52.2279	47.3502	53.6563	5.82029		112.052	92.5654	107.482	104.033	8.32081		21.4739	24.4004	24.8953	23.5899	1.50979
ENSB:-VpmmHJoczaaP82		3.95758	4.42071	3.95111	4.1098	0.219862		4.66538	4.9411	4.33811	4.6482	0.246469		4.44974	4.42168	4.87909	4.58351	0.209322
ENSB:-X4DqV_-BaB2cFG		0.867546	2.12307	1.63563	1.54208	0.516816		0.816228	1.27971	1.4426	1.17951	0.26535		0.991301	1.30484	1.72836	1.3415	0.30202
ENSB:-ZEw__DvSORoNI-		6.26066	5.2402	5.56156	5.68747	0.426011		9.48253	13.2929	10.5665	11.114	1.60301		11.2154	10.1517	10.6154	10.6608	0.435425
ENSB:-ZHFwFnzn-YSCUb		12.6772	15.139	14.5361	14.1174	1.04772		32.847	34.4954	34.2456	33.8627	0.725394		16.4538	16.3994	15.2191	16.0241	0.569647
ENSB:-arZ1DJIsa0kihO		1.42777	1.62019	2.12936	1.72577	0.29599		0.950866	1.66021	1.23959	1.28356	0.291252		30.7018	26.0804	24.745	27.1757	2.55223
ENSB:-atfmFNMRof2R6Z		1173.59	1051.68	1001.24	1075.5	72.3465		1168.28	1098.65	1115.92	1127.62	29.6073		770.453	903.021	1013.98	895.818	99.5492
ENSB:-bl1mauwL4hT-ug		161.995	153.225	142.817	152.679	7.83852		276.862	266.003	260.6	267.822	6.76219		225.143	193.76	133.516	184.14	38.0199
ENSB:-c6GsUFrTUjoSJi		0.76056	1.15248	0.759301	0.89078	0.18505		1.09846	1.35316	0.96441	1.13868	0.161236		1.69406	1.35079	2.05602	1.70029	0.287943
ENSB:-c7b3bAPA8xJqMO		1.74544	2.07971	1.81676	1.88064	0.143744		1.37378	2.05376	1.84967	1.75907	0.284897		2.35828	2.34234	3.7079	2.80284	0.640008
ENSB:-cRKJIP0Tcood6F		13.1595	13.3766	14.5337	13.6899	0.603171		13.6616	14.392	14.8084	14.2873	0.474019		16.0101	17.3961	16.9248	16.777	0.575444
ENSB:-cbue2gg32TaQek		12.2815	12.374	11.7302	12.1286	0.284198		14.4209	11.9727	9.57035	11.988	1.98026		20.0601	14.6672	14.7072	16.4782	2.5329
ENSB:-eEN_GBzMILRCzV		402.255	399.233	357.273	386.254	20.5294		541.466	593.681	511.409	548.852	33.9911		675.989	564.551	493.149	577.897	75.2382
ENSB:-fgw8RTf0sIoylS		95.2787	80.0344	75.2029	83.5053	8.55553		314.446	351.818	275.487	313.917	31.1641		80.679	70.3333	68.8336	73.282	5.26621
ENSB:-fpfN03hx5ur2Yu		10.5085	13.295	10.4963	11.4332	1.31645		6.49604	9.99985	8.13806	8.21132	1.43136		7.41203	7.64022	6.61382	7.22202	0.440039
ENSB:-gbcZKaFU7hoxOV		35.0868	34.7184	27.5288	32.4447	3.47931		32.1333	37.8542	30.881	33.6229	3.03538		40.1329	39.4617	29.0251	36.2066	5.08546
ENSB:-ghqRIkyVoNe80o		56.3048	55.8631	54.8301	55.666	0.61799		41.1847	42.3149	43.1738	42.2245	0.81456		66.9955	70.7003	72.3316	70.0091	2.23258
ENSB:-hJx9VBKLCC9_OV		0.175402	0.231456	0.221808	0.209555	0.0244692		0.235752	0.323418	0.198864	0.252678	0.0522381		0.371154	0.541157	0.455005	0.455772	0.0694058
ENSB:-i_WWoMcZ0y0TiK		155.091	150.999	141.703	149.264	5.60174		138.748	146.754	130.391	138.631	6.68048		144.975	135.785	139.982	140.247	3.75636
ENSB:-iqfm8oH7XMG_S6		557.211	434.067	530.359	507.212	52.8703		841.006	697.661	832.24	790.302	65.6049		744.496	683.459	499.696	642.551	104.041
ENSB:-jJt2XPqn78dQZY		12.4526	14.5841	15.3908	14.1425	1.23946		20.1772	20.3694	16.9737	19.1734	1.55746		23.7463	20.453	20.0202	21.4065	1.66387
ENSB:-jQKq5ua7MB4L-E		0.247362	0.445108	0.853107	0.515192	0.252211		0.277059	1.39364	0.934833	0.868512	0.45825		1.04684	1.3117	0.898343	1.08563	0.170966
ENSB:-jRxFWl-JuYCfqu		19.0225	23.0641	25.4611	22.5159	2.65697		13.1642	18.9989	13.9287	15.3639	2.58918		29.2545	25.8729	31.5812	28.9029	2.34363
ENSB:-koWcTXghVJ6O3P		15.9825	16.2365	17.8771	16.6987	0.83966		19.756	21.0181	22.6505	21.1415	1.18492		24.7551	26.8623	26.9675	26.195	1.01903
ENSB:-l4bf6Vf-2ypmG8		4.2695	5.53227	4.85205	4.88461	0.516039		7.81194	9.29795	8.28322	8.46437	0.620037		67.4816	68.3131	49.6278	61.8075	8.61904
ENSB:-lCunw4RZwELJOC		19.4729	20.5501	19.9787	20.0005	0.440038		23.0669	25.9154	22.9647	23.9823	1.36751		30.9772	28.1905	25.499	28.2222	2.23658
ENSB:-lXGaV7Ai2wo3ih		11.4055	11.0976	10.6606	11.0546	0.305639		14.7692	14.2545	13.8538	14.2925	0.374664		12.8622	13.452	11.6618	12.6587	0.744887
ENSB:-loK1BH03B7NXth		49.2188	51.6103	49.8001	50.2097	1.01837		46.442	46.1993	42.4005	45.0139	1.85062		43.4571	43.4113	42.158	43.0088	0.601915
ENSB:-mT3WkCqRzIoJTr		7.21389	12.2029	12.298	10.5716	2.37457		22.1989	54.1215	46.0896	40.8033	13.5578		32.6048	21.6717	14.1699	22.8154	7.56937
ENSB:-mgqnu83EwlmAcG		1.89608	2.1121	2.62289	2.21036	0.304744		2.28708	2.59328	2.51981	2.46672	0.130518		3.90192	4.36933	3.74028	4.00384	0.266729
ENSB:-nT3CZn1JWi-nA9		10.1308	10.6947	9.83559	10.2203	0.356385		13.3529	12.8013	14.3697	13.508	0.64962		7.74494	6.79311	6.36144	6.9665	0.577966
ENSB:-o16MUWBsDRNeHo		29.1008	28.8483	30.6475	29.5322	0.795353		41.1338	40.0393	43.6523	41.6084	1.5127		28.2372	26.8177	29.0272	28.0274	0.914185
ENSB:-ohDCDsbkwSHCMS		1.89187	1.61118	1.77646	1.75984	0.115191		2.32929	1.98236	2.25137	2.18767	0.148622		4.4005	3.98223	3.55149	3.97807	0.346621
ENSB:-okQNGhJ3SXgg1i		65.1501	72.9241	72.3094	70.1279	3.52874		72.1506	76.7649	80.7556	76.557	3.51604		70.1134	77.3855	87.7286	78.4092	7.22771
ENSB:-oxiyYjdnEae__H		0.793749	0.878948	1.08798	0.920226	0.123615		1.09421	1.09455	0.836469	1.00841	0.12158		1.71189	1.73661	1.48885	1.64578	0.111427
ENSB:-pSw5PVpsdzp9_q		5.58282	6.64365	6.66194	6.29614	0.504448		6.95341	6.87408	6.3296	6.71903	0.277267		5.95392	5.57638	5.90874	5.81302	0.168341
ENSB:-pXzN9CWgVVsFmg		8.45544	9.05121	8.74295	8.74987	0.24327		8.65274	11.1612	9.59245	9.80213	1.03475		12.7317	11.7392	10.9842	11.8184	0.715578
ENSB:-qdLTMCeuFpoj1W		15.6215	17.0067	15.2	15.9427	0.77178		13.8494	14.6477	12.9317	13.8096	0.701149		15.6987	15.3917	15.1422	15.4109	0.227583
ENSB:-rS4joSa71oeEjp		18.5624	17.9578	20.1157	18.8786	0.90889		18.7416	17.7198	16.4377	17.6331	0.942544		13.4095	16.293	16.8791	15.5272	1.51643
ENSB:-rjdpTrbxtE-LK1		6.07379	6.65791	7.26411	6.66527	0.485974		7.57885	7.82269	6.97564	7.45906	0.35603		9.58109	21.6158	25.8317	19.0095	6.88549
ENSB:-sImigeJI7Wlp-I		16.6133	16.6101	17.861	17.0281	0.588932		22.093	23.2496	23.1019	22.8148	0.513987		15.0937	16.4327	18.6349	16.7204	1.45995
ENSB:-sgmrurjE2nynjl		17.5468	17.2719	18.8746	17.8978	0.699789		24.8318	25.9921	24.1452	24.9897	0.762215		17.7751	18.7602	19.1892	18.5748	0.591991
ENSB:-smtX-GeQfdY_PD		17.253	15.9711	16.3964	16.5402	0.533103		29.9403	27.7954	26.9754	28.237	1.25007		18.8591	17.3112	13.747	16.6391	2.1404
ENSB:-tnmygm5xPk7qfI		38.3587	39.7394	40.3127	39.4703	0.820094		47.3661	51.9731	50.9744	50.1045	1.97881		35.8856	37.8443	40.5171	38.0823	1.8983
ENSB:-u5OOBQ8uaguQFk		31.1881	35.887	31.772	32.949	2.09109		31.2016	33.7347	30.6839	31.8734	1.33298		33.4461	33.2054	35.0843	33.9119	0.834785
ENSB:-uDa41z8qgwxlKz		60.5025	57.4235	57.3661	58.4307	1.46521		64.8044	61.2245	61.5815	62.5368	1.61002		66.3955	65.3913	63.897	65.2279	1.02653
ENSB:-vu-BlEHZPRqaB7		1.11313	1.48369	1.37445	1.32376	0.155472		1.20059	1.68927	1.20749	1.36578	0.228754		1.35217	1.3117	0.812787	1.15889	0.245287
ENSB:-vzvV_y7ii5oBge		53.5496	41.2649	55.9689	50.2611	6.43752		93.3331	64.2553	78.1115	78.5666	11.8753		30.5769	30.8396	29.9455	30.454	0.37522
ENSB:-wDMOI_5pSLOiFi		97.4421	97.392	111.912	102.249	6.83312		132.19	125.003	125.06	127.418	3.37436		123.276	109.077	107.284	113.212	7.15374
ENSB:-wm63QyUgU22nGl		11.5434	12.8317	11.6195	11.9982	0.590182		15.5275	17.4447	15.4983	16.1568	0.91075		14.2193	14.076	13.0093	13.7682	0.539785
ENSB:-xTAtEwW9_IjpjY		28.0046	28.0279	29.2113	28.4146	0.563437		47.3697	45.7162	49.9168	47.6676	1.72777		39.6308	38.7098	34.1751	37.5052	2.38457
ENSB:-xlaw_pw76NJ8qA		91.2957	80.6755	76.7058	82.8923	6.15911		93.7335	87.498	98.0307	93.0874	4.32413		36.7318	41.4028	47.2057	41.7801	4.28428
ENSB:-yEC740tFjN_zbi		2.50227	2.37875	1.98107	2.28736	0.222372		4.13351	3.65142	3.31576	3.70023	0.335625		4.66213	3.93743	3.23328	3.94428	0.583343
ENSB:-zhzeTncWy8hkgS		301.644	232.489	197.251	243.795	43.3618		345.914	301.672	328.737	325.441	18.2116		87.1673	122.327	116.055	108.516	15.3116
ENSB:0-zGq8nMx58yCOh		24.9381	30.664	28.7822	28.1281	2.38291		21.1696	21.9829	21.1124	21.4216	0.397539		20.3787	25.5307	25.6381	23.8492	2.45437
ENSB:00FUZ5ZcD2lyt-H		21.2236	20.8756	20.6239	20.9077	0.245904		46.7329	58.7801	48.7106	51.4079	5.2751		15.2316	17.547	17.1519	16.6435	1.01132
ENSB:0185O1A5i4Ka22E		55.4599	70.758	59.5539	61.9239	6.46635		35.8696	53.5624	36.1463	41.8595	8.27602		62.4521	64.9593	63.3516	63.5877	1.03709
ENSB:03-Z83_yJNtHL1P		23.4839	20.679	23.8515	22.6714	1.41686		37.3164	36.1556	39.6428	37.7049	1.44991		27.9376	24.7583	23.2125	25.3028	1.96706
ENSB:03CZhfg4zvVmHtp		11.4559	9.74447	11.3985	10.8663	0.793596		11.1617	10.8944	12.675	11.5771	0.784005		16.0189	16.164	17.3613	16.5147	0.601538
ENSB:03FiIXNOvl0KLa5		6.04363	6.87561	7.92637	6.94854	0.770354		7.43659	9.38809	9.08781	8.6375	0.857974		8.46558	8.07011	10.3928	8.97618	1.01466
ENSB:079rgfCOb49-8Ls		0.623942	0.561368	0.496585	0.560632	0.051996		0.551017	0.589982	0.306088	0.482362	0.125656		0.634747	0.555292	0.622519	0.604186	0.0349317
ENSB:08khakQ06xAttpo		7.91755	7.4693	8.24047	7.87577	0.316212		11.7093	11.7327	11.5476	11.6632	0.0822861		11.3047	10.6722	10.2494	10.7421	0.433634
ENSB:098lKhc7vXryEt8		0.930861	1.31971	1.75112	1.33389	0.335018		1.51653	1.56035	1.3592	1.47869	0.0863682		1.34299	1.63178	1.58054	1.51844	0.125811
ENSB:0ApsT4yXt0x-_Cn		33.2289	35.4532	40.5328	36.405	3.05678		26.8632	26.98	27.2534	27.0322	0.163549		41.1104	50.3812	57.5184	49.67	6.71738
ENSB:0Bucw5LK61z26Qo		1.47234	1.81896	1.45261	1.5813	0.168241		1.32913	1.85713	1.38069	1.52232	0.237686		1.05787	1.32419	1.26551	1.21586	0.114254
ENSB:0D4s3I0HCumtFfD		74.6043	73.2669	79.8773	75.9162	2.85364		98.9199	103.693	97.7652	100.126	2.56569		106.66	97.3519	102.699	102.237	3.81412
ENSB:0DeEtbkzye1RdgA		121.411	95.4114	103.818	106.88	10.8327		143.971	115.823	135.285	131.693	11.7685		38.1807	53.4643	49.8096	47.1515	6.51645
ENSB:0E6htAmFooWsC_J		28.9231	26.552	26.5542	27.3431	1.11726		43.0377	35.4641	45.0916	41.1978	4.14016		46.4887	54.0519	35.2242	45.255	7.73571
ENSB:0E9w5hIl7nlBs48		42.059	42.7629	35.3675	40.0632	3.33272		21.1494	24.0427	21.6194	22.2705	1.26772		20.4135	20.1903	18.9215	19.8418	0.657037
ENSB:0EIySE5XPSBCiA1		65.6641	63.6791	75.9371	68.4268	5.37208		118.635	115.769	121.209	118.538	2.2222		110.722	98.5306	96.097	101.783	6.39823
ENSB:0EJaPfxs6qrwLDo		12.2974	11.4774	13.4364	12.4038	0.803291		10.9686	12.1084	11.1304	11.4024	0.503545		19.3339	18.1423	21.7115	19.7292	1.48367
ENSB:0FD5_IY36UF2Z-r		18.0656	18.0416	20.4021	18.8364	1.10717		30.5556	30.9751	31.3853	30.972	0.338733		27.587	27.5524	26.6307	27.2567	0.44291
ENSB:0GOof9aPxf46At3		17.8304	17.1145	15.7804	16.9084	0.849498		27.067	27.7415	25.1559	26.6548	1.09505		19.1567	18.6254	18.1776	18.6532	0.400196
ENSB:0Ge6L7sSyIX9IAZ		17.7507	19.7509	19.7779	19.0932	0.949342		18.6572	21.5103	20.0826	20.0833	1.16478		19.9371	20.4005	21.455	20.5975	0.635135
ENSB:0GqeMMmARU4KTNL		3.63681	3.76576	3.34472	3.58243	0.176134		3.77328	3.99994	5.09985	4.29102	0.579364		4.65783	4.46602	4.2106	4.44482	0.183196
ENSB:0HC_2WeO95wcNyh		6.71789	7.93263	9.71922	8.12325	1.23268		8.40849	12.236	10.5067	10.3837	1.56498		15.5885	14.0532	16.0344	15.2253	0.848597
ENSB:0HTXk2DEeMnW-gZ		193.972	189.76	149.116	177.616	20.226		280.108	306.045	267.621	284.591	16.0034		182.757	169.292	135.959	162.669	19.6707
ENSB:0HaEDV1QpkWtviX		283.888	251.726	268.522	268.045	13.1344		276.026	201.208	204.775	227.336	34.4598		64.1787	78.3551	85.2376	75.9238	8.76748
ENSB:0Hwyrz18e1Boygr		48.8425	59.895	57.5819	55.4398	4.75964		40.2873	54.0576	45.1808	46.5086	5.69957		49.6479	48.8772	61.2539	53.2597	5.66152
ENSB:0KKagIYJIN8mnAH		20.6499	27.041	27.3998	25.0302	3.10086		15.6783	23.6398	15.1613	18.1598	3.8807		13.0753	8.08531	7.58936	9.58332	2.47748
ENSB:0KLZIwG9HtbTmpK		4.1658	3.11238	3.57077	3.61632	0.431258		3.72455	4.79137	4.76446	4.4268	0.496681		4.94872	5.24951	5.11881	5.10568	0.123148
ENSB:0Lf1rOppUaMJRmv		5.49932	6.79274	6.67031	6.32079	0.583014		4.85455	5.51398	5.19578	5.1881	0.269265		7.34687	8.11042	8.46265	7.97331	0.465718
ENSB:0N8CDPippSzU3B6		91.5315	91.9462	96.6313	93.3696	2.31252		130.165	138.164	129.641	132.657	3.9003		185.738	165.503	172.236	174.492	8.4136
ENSB:0NBwgT3o_4VKtq7		9.49741	9.77703	8.47077	9.2484	0.561595		12.6869	11.3986	10.529	11.5382	0.886489		9.50281	8.62761	8.1289	8.75311	0.567875
ENSB:0NMTLJrflY4ORb6		53.9045	74.8653	55.8522	61.5406	9.45547		36.9274	46.1509	40.405	41.1611	3.80325		30.4097	27.7596	25.8508	28.0067	1.86934
ENSB:0NrI-dJ_zkeUXKj		87.8576	110.097	108.28	102.078	10.0827		67.2437	80.6899	67.79	71.9079	6.21386		85.8459	93.5512	98.3136	92.5702	5.13697
ENSB:0Ol9i1Yo6MQekCM		1.1623	0.97602	1.06895	1.06909	0.0760494		0.650922	1.30969	0.494166	0.818259	0.353337		1.29121	1.79299	1.02513	1.36978	0.318362
ENSB:0OzvuxjScmqGjcF		17.7258	18.1325	17.4878	17.782	0.266184		22.8139	26.1801	22.3704	23.7881	1.70106		27.7559	25.6144	24.3007	25.8903	1.42402
ENSB:0Qze4k7VzA0GSor		20.1712	16.3071	17.1397	17.8727	1.66047		23.3296	18.1922	18.2292	19.917	2.41311		28.7644	28.9604	19.1102	25.6117	4.59792
ENSB:0R14GBily4OlMAn		12.9113	13.9422	13.3372	13.3969	0.422986		17.1278	16.8679	15.0764	16.3574	0.911949		19.5886	17.2793	14.519	17.1289	2.07238
ENSB:0SmO9DJyCOVwESd		15.0419	13.5143	15.0304	14.5289	0.717417		17.2387	17.1638	17.5097	17.3041	0.14856		13.262	13.8599	13.9944	13.7054	0.318315
ENSB:0T8KnVvFnprjvU0		3.64194	4.71844	4.74505	4.36848	0.513853		6.1641	6.54945	6.89714	6.53689	0.299395		6.21651	5.89905	9.2879	7.13449	1.5282
ENSB:0TmNrBIQYaH5t0x		38.7455	40.5991	41.9141	40.4196	1.29977		42.8252	44.2607	46.9091	44.665	1.69158		44.2596	45.6953	44.9069	44.9539	0.587042
ENSB:0VOu17ifwdJ9kZ1		623.595	919.948	838.971	794.171	125.064		772.326	984.514	988.58	915.14	100.999		389.69	534.162	650.97	524.94	106.866
ENSB:0Vo3ZBHmooMkHGQ		9.58495	9.32088	10.8474	9.91776	0.666164		10.0255	12.1235	11.3228	11.1573	0.864461		10.8775	13.0408	15.9955	13.3046	2.09773
ENSB:0W1BDOVJav4vemq		0.855792	0.559975	0.894387	0.770051	0.14938		0.958535	1.23528	1.02907	1.07429	0.117417		4.6918	23.9654	48.9607	25.8727	18.123
ENSB:0Wzl447_LuWP9an		40.4862	49.0896	53.1794	47.5851	5.29003		64.0347	68.2034	72.7302	68.3228	3.55093		56.9736	61.7916	58.8709	59.212	1.98167
ENSB:0YaP1Tcpm3NaPCx		0	0.0718808	0.0688844	0.0469218	0.0332012		0	0.0920702	0.0849188	0.0589964	0.0418188		0.0633958	0	0.155436	0.0729441	0.0638148
ENSB:0Z4tAg7DEyJ7A1T		157.125	153.642	177.198	162.655	10.3812		246.022	244.179	256.162	248.788	5.26831		155.881	151.838	157.883	155.201	2.51458
ENSB:0Z6SNt7DX4D_3FQ		22.5099	25.9424	22.0884	23.5136	1.72604		32.8661	44.415	37.9523	38.4111	4.72597		9.32781	9.81787	9.74595	9.63055	0.216068
ENSB:0ZWNnJuMhaIFdyJ		1.41327	1.25311	1.23619	1.30086	0.0797885		0.894706	1.19594	1.1611	1.08391	0.134543		1.36523	1.54032	1.30705	1.4042	0.0991362
ENSB:0Z_3JT1mwRw_T6B		9.10481	7.77227	9.42793	8.76834	0.716572		14.9825	13.4394	14.6607	14.3609	0.664684		15.7228	16.0981	14.4623	15.4278	0.699638
ENSB:0a6c3V8meTz9rBR		55.3925	48.8606	39.437	47.8967	6.54939		148.193	126.596	116.434	130.407	13.2427		55.7132	47.832	42.2087	48.5847	5.53884
ENSB:0ai_P9nuHEch6zL		107.938	101.764	99.7804	103.161	3.47358		119.117	117.314	114.233	116.888	2.01658		117.897	122.224	108.013	116.045	5.94739
ENSB:0bqVUIloTNRSUvi		3.28739	3.09591	3.07282	3.15204	0.0961708		3.51	4.40608	3.57038	3.82882	0.408927		5.3309	7.22764	7.396	6.65151	0.936341
ENSB:0ceOXfEYv04ghNu		0.273984	0.294077	0.248664	0.272242	0.018581		0.242271	0.251117	0.265673	0.25302	0.00964797		0.251735	0.250255	0.157109	0.2197	0.0442623
ENSB:0eU92oNFKkOM1T1		17.9691	17.8043	16.3918	17.3884	0.707878		12.5864	17.5382	15.8755	15.3334	2.05759		32.2465	52.8427	56.4856	47.1916	10.6719
ENSB:0fOzz-cBsHVrkBc		34.46	41.1365	39.0343	38.2103	2.78728		39.8947	42.118	37.6724	39.8951	1.8149		29.3945	29.6499	28.6315	29.2253	0.432624
ENSB:0gDmlV8UolXkQ9L		4.09533	5.26895	4.49216	4.61881	0.487425		5.5817	7.86781	6.05324	6.50092	0.985526		6.63894	6.17222	6.46629	6.42581	0.192673
ENSB:0giF9-L73Xx2zie		37.1544	46.213	40.465	41.2775	3.74254		42.4911	43.6687	47.2975	44.4858	2.0455		52.9646	48.2654	34.6972	45.3091	7.74509
ENSB:0hDNRifDIQso6fs		142.848	176.133	160.08	159.687	13.5913		153.62	169.275	153.77	158.888	7.34467		230.722	193.895	212.727	212.448	15.0359
ENSB:0iinEiv6HygH2MZ		42.79	44.8446	44.2157	43.9501	0.859563		57.8368	58.6171	55.8031	57.419	1.18619		54.7537	55.1949	53.5409	54.4965	0.699314
ENSB:0jVWMc19fjPtdrV		1.75223	2.102	2.28598	2.04674	0.221379		2.22721	2.35963	1.86013	2.14899	0.211289		1.95802	1.68939	2.06331	1.90357	0.157432
ENSB:0keN-MTWBOcT_uw		17.1504	18.4442	12.4767	16.0238	2.56316		6.67828	10.2596	6.67773	7.87188	1.6884		44.0165	42.0489	40.8051	42.2902	1.32211
ENSB:0kmpuL4yLeuyWlq		783.853	553.119	630.635	655.869	95.8716		795.896	771.332	767.979	778.402	12.4453		928.275	876.168	1115.65	973.365	102.837
ENSB:0l3POm6VuR2Vnpc		7.64085	8.96125	8.44048	8.34753	0.543042		7.07604	7.30234	6.8158	7.06472	0.198788		9.16799	9.13652	10.2759	9.52679	0.52983
ENSB:0lKJ85quSg-P7sf		38.2545	56.3952	36.6836	43.7778	8.94488		14.5872	13.9871	18.1241	15.5661	1.82526		24.8102	13.8086	14.3222	17.647	5.06949
ENSB:0ldPbox8s6y9Ru8		12.16	12.0059	11.6383	11.9347	0.218853		9.5436	12.0125	10.6155	10.7239	1.01083		12.4528	12.1416	12.2129	12.2691	0.133117
ENSB:0mM0_4hYe8CqOB5		9.24648	8.80456	10.0772	9.37607	0.527552		12.5643	12.9027	11.2646	12.2439	0.706094		12.4278	10.8307	12.0886	11.7824	0.687016
ENSB:0mRdXmBOjCxK6W0		16.627	14.7235	15.0378	15.4627	0.833163		12.6024	12.3632	12.494	12.4865	0.0977733		17.3536	20.0901	18.9386	18.7941	1.12183
ENSB:0o887KwE0qJZ5UU		57.9728	87.8236	52.9126	66.2363	15.4036		7.32135	6.46499	9.83868	7.87501	1.43186		23.3705	6.56295	6.31479	12.0828	7.98231
ENSB:0pT67PnktiaKh_G		69.853	67.1873	60.3983	65.8129	3.98031		53.9915	56.764	48.0142	52.9232	3.65108		61.538	66.3736	68.5898	65.5004	2.94435
ENSB:0qcJFYMdvLC4d68		10.2984	10.7095	10.5877	10.5319	0.17239		32.2016	29.9546	37.4827	33.213	3.15546		17.0305	15.8532	13.8714	15.585	1.30355
ENSB:0ql7kn7sOpkfS5g		6.40505	7.05119	6.27244	6.57623	0.340188		34.8958	29.6331	40.1193	34.8827	4.28097		7.45983	7.12833	6.03068	6.87295	0.610757
ENSB:0rqDdLr3HEgLP4Y		68.0056	59.6285	60.0523	62.5621	3.85301		74.7649	73.053	66.7656	71.5278	3.43915		37.0509	38.4141	36.4045	37.2898	0.837657
ENSB:0ryX8XnV8WklEXa		6.29662	5.57851	5.5784	5.81784	0.338543		3.26747	3.07709	3.11098	3.15185	0.0829201		7.85368	7.57458	8.45165	7.95997	0.365864
ENSB:0sQ3Dw8qV0N3ewf		40.5506	39.0337	35.9655	38.5166	1.90724		41.7255	43.4091	39.0075	41.3807	1.81342		40.7116	35.9697	38.1741	38.2851	1.93746
ENSB:0se1CKh6f0Fk0BH		650.771	644.056	711.759	668.862	30.4564		823.4	908.158	947.226	892.928	51.6857		856.154	861.774	806.068	841.332	25.0408
ENSB:0smwoA9ZR1YY-4B		72.4439	70.8223	80.3143	74.5268	4.14553		103.881	95.412	101.331	100.208	3.54728		112.334	97.6292	75.2285	95.0639	15.2564
ENSB:0ssFeh1rI2YNxew		398.899	506.365	453.451	452.905	43.8746		407.951	457.844	442.661	436.152	20.8824		358.006	402.318	406.826	389.05	22.0286
ENSB:0sw272YOKM8hGZc		1786.42	1093.86	1032.52	1304.27	341.855		1024.25	798.027	891.744	904.673	92.8062		585.159	739.532	757.675	694.122	77.4037
ENSB:0t7277Vn7iOb3zS		0	0	0	0	0		0	0	0	0	0		0.413786	1.13122	0.405815	0.650274	0.340096
ENSB:0t8rhzI9r0HSoB9		22.392	15.5477	15.3559	17.7652	3.27256		17.5804	15.7337	15.1149	16.143	1.04728		35.5136	36.955	27.7651	33.4112	4.03556
ENSB:0t9R-9O2FikBcRS		9.18405	10.1841	10.4693	9.94582	0.551099		8.21203	8.81492	8.23962	8.42219	0.277933		8.73696	8.1106	8.32841	8.39199	0.259633
ENSB:0td03lhIBq5TGwb		0.353851	0.402144	0.620891	0.458962	0.116186		0.396333	0.648639	0.33432	0.459764	0.135933		0.571419	0.592544	0.367166	0.510376	0.101631
ENSB:0uqdtyMox_p5PZw		5.14112	6.56891	6.38388	6.0313	0.633972		6.64276	6.95447	7.35495	6.98406	0.291502		5.3667	5.79253	5.29895	5.48606	0.218464
ENSB:0uur9qOyfQ3W8XT		40.4588	33.0258	36.0853	36.5233	3.05027		70.4403	65.8208	70.3438	68.8683	2.15524		60.5668	61.0142	62.9003	61.4938	1.01116
ENSB:0vQxumD4ul_8b3g		18.4323	18.5324	16.5117	17.8255	0.929851		22.4182	24.8329	20.5705	22.6072	1.74521		22.7108	21.3431	16.7953	20.2831	2.52865
ENSB:0vhHOITRTliNCp-		0	0	0	0	0		0	0	0	0	0		0	0	0	0	0
ENSB:0w1-u0V-FgZkazK		5.50567	4.96813	4.92907	5.13429	0.263093		4.58407	5.54002	5.80021	5.3081	0.522873		4.43322	4.55662	4.9545	4.64811	0.222426
ENSB:0xpgYSwnDejJCbB		13.945	16.9141	14.7161	15.1917	1.25792		18.1474	19.1943	19.1933	18.845	0.493289		21.9183	17.9464	17.1648	19.0098	2.0812
ENSB:0xtpJrEQVMzSkz3		0.32157	1.38874	1.10904	0.939782	0.451809		0.576283	0.856458	1.27605	0.902929	0.287561		0.680448	0.372046	0.600606	0.551034	0.130693
ENSB:0xzhME8Xcc8Y4Bf		71.1474	64.3737	67.6237	67.715	2.76609		97.842	89.3598	92.7413	93.3144	3.48646		75.0194	72.8512	68.5692	72.1466	2.68
ENSB:1-R0_EQIO46ej_Z		7.01935	8.16142	8.97991	8.05356	0.804021		9.83766	9.10785	10.0669	9.6708	0.40892		9.25461	7.87821	8.32931	8.48737	0.572921
ENSB:1-RtXZOeXxpZeZZ		157.708	152.298	135.593	148.533	9.4128		81.2891	89.3655	82.8589	84.5045	3.49648		130.787	123.39	114.269	122.816	6.75575
ENSB:105-Ei3RoyoZblp		40.2443	56.3959	46.0169	47.5523	6.68264		36.5284	38.9388	35.6423	37.0365	1.39296		41.2839	38.1069	34.886	38.0923	2.61197
ENSB:115BjuK4LElvpKF		44.9069	45.983	49.6651	46.8517	2.03732		58.0294	64.9282	66.7707	63.2428	3.76235		47.2524	47.2489	51.5048	48.6687	2.00541
ENSB:12m-vI0HqmgEe-q		5.5544	5.71334	4.95707	5.40827	0.325578		7.18989	8.13535	7.82569	7.71697	0.393562		7.11378	6.71749	6.39535	6.74221	0.293819
ENSB:13DS0Q1YfqQ89I3		46.1719	48.1107	46.0337	46.7721	0.948205		51.729	50.5317	49.9307	50.7305	0.747462		42.4973	42.0829	42.4656	42.3486	0.188339
ENSB:13eCd4DabgJyEF_		2.15825	2.35511	2.61566	2.37634	0.18734		2.59211	2.82349	3.18152	2.8657	0.242471		2.2972	2.19367	2.23946	2.24344	0.042362
ENSB:148zbwbyTDFxwp3		54.9092	43.4178	36.4806	44.9359	7.59965		255.257	250.693	221.482	242.477	14.9623		45.0914	39.6891	28.4877	37.756	6.91487
ENSB:170EXOttVGfVc0k		9.22767	10.8181	9.56346	9.86973	0.684441		9.47421	7.0178	7.72761	8.07321	1.03217		25.7387	23.9268	23.0668	24.2441	1.11364
ENSB:17y5A4z0DAZ2Zko		22.0152	24.6986	26.5696	24.4278	1.86914		18.9785	23.7426	24.0642	22.2618	2.32531		26.4764	28.603	29.4571	28.1788	1.25327
ENSB:184ZqJC_OrciIMg		115.023	124.519	124.767	121.436	4.53593		129.56	136.165	139.261	134.995	4.046		100.89	107.231	101.737	103.286	2.81115
ENSB:194E42QMzWuTry0		1027.92	751.703	770.85	850.157	125.938		801.272	756.953	771.464	776.563	18.4492		666.238	691.375	828.794	728.802	71.4457
ENSB:19EPsV33v-pmjVf		23.7812	27.1442	26.6943	25.8733	1.49063		27.3004	27.529	29.6604	28.1633	1.06272		26.5171	25.0296	27.7356	26.4275	1.10654
ENSB:1A1UL8sZGnH3WXl		69.1061	61.9486	62.4469	64.5005	3.26297		115.221	101.47	93.41	103.367	9.00486		47.2645	48.8918	42.5757	46.244	2.67761
ENSB:1ARaRpO1T5lgcAr		21.7396	21.3155	23.9346	22.3299	1.14783		24.3245	26.0844	25.1182	25.1757	0.719638		28.4601	33.7004	35.6406	32.6004	3.03286
ENSB:1AlS9WKFHMmUUeM		37.2144	24.8631	27.7039	29.9271	5.28177		80.8353	79.5498	88.105	82.83	3.76672		47.1197	41.3549	36.1919	41.5555	4.4635
ENSB:1Br1J_KbIJcZHwe		3.39156	4.88228	4.7654	4.34641	0.676867		4.81173	5.55874	4.77094	5.04714	0.362141		5.5818	7.12119	5.47428	6.05909	0.752298
ENSB:1BxieyHxhlYjtpc		126.526	114.419	105.133	115.359	8.75875		106.146	105.239	93.6826	101.689	5.67359		112.736	120.347	122.386	118.49	4.15278
ENSB:1CZHxuqJqDG8e-n		21.304	25.0744	26.8018	24.3934	2.29553		35.5674	26.7643	55.8271	39.3863	12.1682		25.0915	36.4295	22.9398	28.1536	5.91748
ENSB:1DCu95XSg4RqjYD		8.1596	12.0752	14.7927	11.6759	2.72265		17.2917	12.7966	28.1898	19.426	6.46296		21.4372	19.1732	19.0761	19.8955	1.09085
ENSB:1DHOwrpvwVyh8WT		30.3927	32.5848	30.0488	31.0087	1.12325		31.4995	33.3779	34.4218	33.0998	1.20913		28.7836	31.5525	26.701	29.0124	1.98723
ENSB:1DIQ4EFS26HCgws		37.5093	41.3875	41.7676	40.2214	1.92407		48.9352	47.3341	48.2921	48.1871	0.65785		44.4771	45.3549	42.8399	44.224	1.04224
ENSB:1DhdG0bZkjY5Ppi		153.68	178.911	149.883	160.825	12.8822		114.647	144.818	127.035	128.833	12.3825		107.283	110.109	108.197	108.53	1.17738
ENSB:1F4rLHY-2L_-srr		16.6454	18.8309	18.5267	18.001	0.966551		22.9847	22.7062	22.4968	22.7292	0.199847		21.0034	21.1561	21.4957	21.2184	0.205741
ENSB:1FQChCoUFN4xoCC		1.31167	1.71308	1.76328	1.59601	0.2021		1.07816	1.38698	1.07936	1.1815	0.145294		2.50692	1.90714	1.61347	2.00918	0.371814
ENSB:1GW6GDuPdj4BU9M		6.77266	6.22334	6.17894	6.39165	0.27003		46.3746	30.2416	30.2736	35.6299	7.59765		12.2793	8.54186	8.44731	9.75616	1.78456
ENSB:1Gz-2d7uNGbfOQh		9.22223	10.4785	9.84057	9.8471	0.512884		12.2889	12.7624	12.9753	12.6756	0.286877		9.51923	11.5059	10.827	10.6174	0.824506
ENSB:1HTlhLhpf1zTQGZ		0.398275	0.247736	0.593523	0.413178	0.14156		0.512178	0.543974	0.655026	0.570393	0.0612366		0.561838	0.668431	0.688769	0.639679	0.0556647
ENSB:1HqGOvmmFhq9b9_		22.7779	30.8608	30.1345	27.9244	3.6512		18.5273	19.7644	20.0245	19.4387	0.6532		36.2648	35.7483	37.8665	36.6266	0.901788
ENSB:1HtAlQnUdubR1Jv		159.494	187.442	160.947	169.294	12.8459		205.655	228.708	203.772	212.712	11.3374		290.139	246.175	223.217	253.177	27.7656
ENSB:1I-96YS6gUsAuzv		122.529	98.4227	103.579	108.177	10.3647		160.735	147.268	170.2	159.401	9.40932		186.89	161.158	118.853	155.634	28.0495
ENSB:1I76ZaxZj4w6dxa		2720.48	3156.04	3403.97	3093.5	282.515		1723.14	2079.65	1555.9	1786.23	218.421		2240.16	2627.31	3348.1	2738.52	459.099
ENSB:1IJKufPxRjITRqx		25.4056	27.875	26.1157	26.4654	1.03804		29.8348	34.3447	29.916	31.3652	2.10711		36.1538	34.0679	38.5401	36.2539	1.82714
ENSB:1K33MNrTnpLFcpD		13.6341	14.6048	14.3029	14.1806	0.405614		12.9783	14.1305	11.469	12.8592	1.08981		11.9769	10.9486	11.0444	11.3233	0.463829
ENSB:1L3ux_HsGRVNqN_		4.09466	4.42338	4.68261	4.40022	0.240588		4.41817	4.56777	4.33451	4.44015	0.0964901		5.96526	4.91927	4.91608	5.26687	0.493841
ENSB:1Ljq8q7W2Fc8wXm		2.68216	2.28342	2.9591	2.64156	0.277332		2.78612	2.48163	2.73847	2.66874	0.13373		20.5279	15.3281	19.4816	18.4458	2.24557
ENSB:1MXidLCwc-qq0F1		4.56776	5.10694	5.33515	5.00328	0.321747		5.95519	5.87692	5.52401	5.78537	0.187553		5.83794	6.09507	5.64964	5.86088	0.182565
ENSB:1O0pp9feBnJSQxg		10.8254	11.5949	10.7306	11.0503	0.387033		9.50619	13.5032	11.6716	11.5603	1.63365		13.2454	12.4074	12.5317	12.7282	0.36921
ENSB:1Orr3ESq61YD-hS		10.3103	10.2709	9.91204	10.1644	0.179184		9.42087	9.72779	8.26013	9.13626	0.632067		12.7903	15.6666	13.9516	14.1362	1.18148
ENSB:1PbIzaZ8PJ0eZpf		23.4688	29.2476	25.8709	26.1958	2.37037		36.8166	38.2711	36.7899	37.2925	0.692017		43.3693	44.5947	36.5824	41.5155	3.52391
ENSB:1PfOf-QucNi9t_K		422.367	426.127	394.501	414.332	14.1062		405.842	436.582	386.395	409.606	20.6608		1044.81	901.399	899.837	948.683	67.9768
ENSB:1PwsGJbiFI6rQKx		0.883186	1.14098	1.13247	1.05221	0.11957		1.25555	1.56584	1.73306	1.51815	0.197841		10.8896	35.0103	33.7312	26.5437	11.0814
ENSB:1RDYJYXz4ff-Z5K		30.931	33.7058	33.5831	32.74	1.2801		36.9069	40.4244	37.3984	38.2432	1.55532		28.4194	32.4087	33.3149	31.381	2.12661
ENSB:1S9nC0gDcMYnQMk		25.6841	27.416	24.1656	25.7552	1.32793		31.5587	36.174	32.3048	33.3458	2.02288		31.1286	32.3309	31.8772	31.7789	0.495723
ENSB:1TM7zTFzsZjzTVL		56.1887	68.438	61.3273	61.9846	5.02233		54.0587	53.2639	45.4104	50.911	3.90303		59.0532	52.9279	50.0803	54.0205	3.74374
ENSB:1TX6R5zqoZcukIi		27.8046	33.2626	33.9246	31.6639	2.74233		28.3209	33.2501	26.3279	29.2997	2.90951		28.0685	27.7701	28.1494	27.996	0.163115
ENSB:1U7l-6RDIdcpjMa		11.4011	10.7838	15.5266	12.5705	2.1054		13.8504	16.126	19.0578	16.3447	2.13154		16.7947	16.6998	17.3812	16.9586	0.301348
ENSB:1V6Uf-wvxP_5_eL		3.32997	3.6422	3.94075	3.63764	0.249372		3.2361	3.63685	3.49317	3.45537	0.165772		4.76659	5.12271	5.05587	4.98172	0.154548
ENSB:1VRZpbqT220_zl6		8.55536	9.50113	12.2086	10.0884	1.54814		731.27	681.953	856.624	756.616	73.527		42.402	47.3095	32.5432	40.7516	6.14027
ENSB:1VRsH40hxaif5il		0.550054	0.25379	0.437779	0.413874	0.122125		0.379133	0.736831	0.199882	0.438615	0.223207		0.716261	0.285561	0.834176	0.612	0.235793
ENSB:1Y6YO2t58gcnXbi		1.4489	1.60611	2.10844	1.72115	0.281275		1.7461	1.84117	1.54221	1.70983	0.124717		17.2699	11.5645	8.22123	12.3519	3.73584
ENSB:1YJZILBqCJ3zbT7		67.014	60.8482	58.242	62.0348	3.67813		99.0486	109.668	103.643	104.12	4.34828		57.8702	59.4045	51.8448	56.3732	3.26271
ENSB:1YKUMbLNfLvvCrv		21.8182	26.7789	28.2418	25.613	2.74899		16.4592	21.8902	20.2429	19.5308	2.27366		21.5409	20.1705	23.8613	21.8576	1.52331
ENSB:1YdgAB2kFvUsh0Q		43.139	44.7021	56.2541	48.0317	5.84903		53.9585	53.2023	69.1049	58.7552	7.32481		54.5322	64.3085	68.5598	62.4668	5.87296
ENSB:1ZQxkzm9mD5_SCg		31.4109	35.602	34.8152	33.9427	1.81885		55.3529	57.2073	52.9958	55.1853	1.72342		51.6906	46.9234	43.2023	47.2721	3.47411
ENSB:1ZpIkZjHdmaUHCF		51.0428	48.5711	42.698	47.4373	3.49982		38.2183	35.4672	32.8764	35.5207	2.18115		30.3854	34.7863	33.4137	32.8618	1.83854
ENSB:1_A5dqvDj9SDKsf		25.9429	22.6764	22.6304	23.7499	1.55079		28.4734	23.6372	25.8658	25.9921	1.97642		18.0687	24.5098	23.9431	22.1738	2.912
ENSB:1_fHL2E53mWUJQF		225.229	188.343	192.539	202.037	16.4884		92.5299	96.1949	67.9104	85.545	12.5591		377.631	359.666	359.853	365.717	8.42505
ENSB:1aP_GIa6JGNW8mA		4.09344	3.77624	3.59131	3.82033	0.207351		4.69213	4.20545	4.62516	4.50758	0.215379		5.14135	6.01228	5.91168	5.68844	0.38902
ENSB:1alAJBfXSDO3tg6		1521.1	1613.69	1537.83	1557.54	40.287		1554.87	1473.79	1485.26	1504.64	35.8277		1197.39	1231.46	1388.18	1272.35	83.0826
ENSB:1arLrZbjmd6wJa_		42.5434	40.66	40.3673	41.1902	0.964238		54.8959	56.6617	54.7227	55.4268	0.876124		53.4387	51.8156	44.8537	50.036	3.72384
ENSB:1bZLJu4fljB1f6a		19.7625	19.8311	19.1121	19.5686	0.323985		16.3653	17.2059	18.1703	17.2472	0.737442		20.6612	21.8231	23.859	22.1144	1.32168
ENSB:1b_kvpzQ_PxD4jr		16.2592	16.319	18.3802	16.9861	0.98605		14.0226	16.822	15.7202	15.5216	1.15142		12.9591	14.8923	16.8147	14.8887	1.57406
ENSB:1caIk6m3nfHclsG		255.648	220.239	197.494	224.461	23.9282		258.025	257.621	227.375	247.674	14.3545		215.781	220.246	193.888	209.972	11.518
ENSB:1cctW8AY1XPjyMU		174.079	162.381	159.523	165.328	6.29684		175.104	174.35	155.884	168.446	8.88779		239.402	159.199	192.829	197.143	32.8847
ENSB:1crHtYYaYis_y-j		3.23773	4.91448	3.34231	3.83151	0.766968		2.36828	3.95965	2.87173	3.06655	0.664117		3.21582	3.18532	3.25671	3.21928	0.0292481
ENSB:1eCrvUmi0vs4twf		0	0	0	0	0		0	0	0	0	0		0.0241294	0.0109943	0	0.0117079	0.00986369
ENSB:1eRmxNNHTIerkq1		97.9377	102.279	92.957	97.7244	3.80852		109.55	110.908	107.035	109.164	1.60425		113.929	115.384	116.841	115.385	1.18875
ENSB:1fLS8HZfhHjdpy1		50.2047	54.5553	49.9731	51.5777	2.1076		36.705	39.6996	38.8705	38.425	1.26249		60.9893	62.288	53.6978	58.9917	3.78068
ENSB:1fnz8epce8Odaqi		70.7581	66.0197	71.258	69.3453	2.36037		52.6652	54.2354	44.9272	50.6093	4.06865		111.953	95.2452	87.884	98.3606	10.0698
ENSB:1g2nSMTfupypqak		11.4914	13.1045	13.863	12.8196	0.988929		12.0765	18.1658	13.0017	14.4147	2.67921		16.0606	11.6264	12.9543	13.5471	1.85814
ENSB:1gK2i8Fjwa9XbyG		3669.47	4566.73	5007.31	4414.5	556.68		5863.4	4447.74	6395.39	5568.85	821.952		3663.22	4539.77	4309.35	4170.78	371.023
ENSB:1gNHaxPpw93fR5S		18.1852	18.2028	18.7604	18.3828	0.267075		33.0218	32.2326	33.656	32.9701	0.582229		30.5343	29.4942	24.5762	28.2016	2.59845
ENSB:1hMyYBRO-XwzWL-		0.782198	0.703752	0.674416	0.720122	0.0454989		0.657079	0.600945	0.369512	0.542512	0.124458		1.24136	0.56561	0.81163	0.872866	0.279251
ENSB:1hZQJqM-u30Yxrx		40.3401	33.3175	38.3786	37.3454	2.9586		45.496	48.4488	51.9054	48.6167	2.61931		56.1639	62.489	57.6635	58.7721	2.69859
ENSB:1hrg65Ob5y0eLyz		13.2743	12.7783	14.2151	13.4226	0.595847		17.5586	16.1272	16.9814	16.8891	0.588005		16.9403	17.172	16.6835	16.932	0.199531
ENSB:1ksJXAa_-R5gR4Z		9.25601	10.7648	10.5159	10.1789	0.660447		9.29645	11.4291	11.2598	10.6618	0.96791		12.8619	14.3916	13.0988	13.4508	0.672288
ENSB:1l_KWAwRBL9nYxJ		20.5531	21.7467	22.973	21.7576	0.987931		15.8963	17.3346	20.1448	17.7919	1.76435		19.418	21.9113	22.894	21.4078	1.46305
ENSB:1lbXChrY0AFHaby		55.982	56.542	40.6709	51.065	7.35326		43.5253	47.0386	37.0621	42.542	4.13182		52.2672	43.5183	40.2725	45.3526	5.06573
ENSB:1lioBnvhvvHUZFt		56.9179	63.3749	61.6309	60.6413	2.72735		58.7088	70.493	62.4569	63.8862	4.91592		55.651	63.5578	59.155	59.4546	3.2349
ENSB:1ltwyEwDZJa4GvF		1041.95	615.612	750.335	802.632	177.936		1261.82	1089.28	1284.52	1211.87	87.1794		1218.56	1111.3	962.782	1097.55	104.871
ENSB:1m3655t3ewloO2v		1057.45	439.362	461.744	652.854	286.242		1174.55	578.852	603.429	785.61	275.204		760.901	463.805	359.699	528.135	169.989
ENSB:1nQaTGlKjWw73_L		1.044	1.44264	1.21539	1.23401	0.163274		1.28775	1.09652	0.761633	1.04864	0.217441		1.21642	1.10849	1.05586	1.12692	0.0668304
ENSB:1nnwEWNd69hksuO		6.30278	9.64401	11.6079	9.18491	2.19002		10.8053	15.7456	16.4063	14.3191	2.49922		51.7141	68.6424	72.4064	64.2543	8.99945
ENSB:1nrHirEHjuiDmBW		0.525644	0.704754	0.817561	0.682653	0.120195		0.380956	1.2036	0.613484	0.732681	0.346258		2.5844	13.8325	18.9935	11.8035	6.85092
ENSB:1nxK1qBM3dJJo1k		7.20428	7.64898	9.04367	7.96564	0.783602		8.37063	11.4303	9.2711	9.69067	1.28384		9.46203	9.38098	10.7405	9.86116	0.622641
ENSB:1pLrOh4UOZgXmBZ		1.63889	2.04796	2.5692	2.08535	0.380718		3.19848	2.94431	3.12032	3.0877	0.106296		2.37106	2.41806	2.37048	2.38653	0.0222935
ENSB:1q2oZ7xemrZURGe		0.270986	0.0650158	0.186917	0.174306	0.0845585		0.0607039	0.222072	0.102411	0.128396	0.0683925		0.286706	0.209014	0.16871	0.221477	0.0489711
ENSB:1qVpUQGyMQJW7_k		104.774	101.303	102.23	102.769	1.46751		115.925	105.422	116.439	112.596	5.07686		140.525	131.511	134.135	135.391	3.78516
ENSB:1q_rdFvYEFhKon-		178.971	160.705	158.358	166.012	9.2137		225.641	240.264	189.083	218.329	21.5246		211.495	184.411	175.775	190.56	15.217
ENSB:1sD3j_OsikH2Ne4		50.4966	40.2637	44.6504	45.1369	4.19168		90.7758	95.9397	91.6684	92.7946	2.25357		18.8187	23.4951	24.0347	22.1161	2.34206
ENSB:1sLpPvUmq3zfCrN		3.04094	3.08189	3.67671	3.26651	0.290534		3.64092	4.08178	3.51706	3.74658	0.242353		3.21734	3.38683	2.50253	3.03556	0.383213
ENSB:1sPMFyZhB355l2i		5.5554	6.47678	6.15326	6.06181	0.381668		5.64111	6.28031	5.57878	5.8334	0.317036		5.71929	5.53899	5.73683	5.66503	0.0894142
ENSB:1sZm2A85fmfH8RX		5.87215	7.48459	6.14794	6.50156	0.704166		7.75163	11.386	8.96601	9.36789	1.5107		12.8139	13.0924	9.68369	11.8633	1.54541
ENSB:1t-TyOR_YVC4FP0		7.26099	5.81718	7.49192	6.8567	0.741068		7.41427	9.06745	8.75101	8.41091	0.71647		7.81792	7.74271	8.04003	7.86689	0.126226
ENSB:1t3E0ntPGYeRhu2		2.85574	4.08791	3.20021	3.38129	0.519071		5.24138	10.3001	6.91532	7.4856	2.10422		12.2379	7.70468	6.6485	8.8637	2.42458
ENSB:1t82MPogXlYTQ4l		20.1164	34.5869	30.4356	28.3796	6.08381		14.7959	20.3259	14.863	16.6616	2.59118		40.015	43.3877	37.1398	40.1808	2.5534
ENSB:1tAx_EvcpYs5vHV		22.493	22.7193	24.2821	23.1648	0.79546		28.634	30.6088	25.473	28.2386	2.11526		26.242	26.3859	24.5511	25.7263	0.833084
ENSB:1vPQfH7IChBU-SG		3.67697	4.8141	4.57933	4.3568	0.490174		3.13309	3.48307	3.50203	3.37273	0.169627		5.31252	5.34625	7.98963	6.21613	1.25413
ENSB:1vaVofLu6K6eJAT		3.66842	3.64485	4.25749	3.85692	0.283409		5.41833	5.80884	6.23075	5.81931	0.331751		6.33291	6.16251	5.42638	5.97393	0.393379
ENSB:1vmzVhE9aRv-niG		112.882	148.685	130.674	130.747	14.6169		152.449	169.877	162.478	161.601	7.14212		196.147	188.702	181.814	188.888	5.85274
ENSB:1yA6YPBakN8XQm6		118.24	130.974	139.643	129.619	8.78995		138.214	146.128	145.834	143.392	3.66334		165.349	165.56	173.48	168.13	3.78395
ENSB:1yo17uEbJgdnvoK		12.3522	16.0299	15.3242	14.5688	1.59361		19.3473	20.0315	20.4463	19.9417	0.453129		16.379	15.8685	16.3679	16.2051	0.238082
ENSB:1ywqCFlAiledN8z		32.8078	28.9779	38.0682	33.2847	3.72638		25.8127	25.1761	28.863	26.6172	1.6091		52.4512	40.1204	50.5272	47.6996	5.41657
ENSB:1z1wHHvVGM8cu_f		8.29859	8.95959	10.7923	9.35015	1.05483		6.39023	9.72281	8.62459	8.24588	1.38662		9.49335	9.60118	9.57957	9.55803	0.0465788
ENSB:20BYnB1YmKXSr9H		105.199	94.5913	93.5046	97.765	5.27533		114.424	107.688	105.54	109.218	3.78453		74.7787	74.9356	79.1271	76.2805	2.01387
ENSB:2173jcOl0jsdLVK		176.707	168.305	172.166	172.393	3.43346		149.297	152.736	157.445	153.159	3.33961		171.612	150.044	140.915	154.191	12.8704
ENSB:21VRPDnvJXIHyJo		31.8134	30.9344	30.1106	30.9528	0.695284		40.623	36.5868	40.2852	39.165	1.82828		29.9579	32.5303	27.878	30.1221	1.90284
ENSB:221q--gftjtAGHV		48.3677	66.2662	66.6183	60.4174	8.52166		40.6309	50.4263	44.387	45.1481	4.03501		188.824	154.106	126.703	156.545	25.4194
ENSB:2284qaTn9guC4p1		9.4701	9.07775	10.0729	9.54026	0.409297		14.374	11.3328	14.2155	13.3074	1.39777		10.909	12.7144	8.31114	10.6449	1.8073
ENSB:22PHXroYZRvypdw		41.8266	47.1208	46.7076	45.2183	2.40423		54.5554	54.6631	52.9987	54.0724	0.760515		72.2679	73.7099	70.4558	72.1445	1.33137
ENSB:23TMl-SgllsMypU		50.4966	53.3434	53.9357	52.5919	1.50122		81.2086	87.2413	94.4218	87.6239	5.40105		79.0224	75.1721	59.7869	71.3271	8.31017
ENSB:23sGhFIlTcty1YA		53.2139	55.6361	58.2691	55.7063	2.06438		57.869	64.0494	48.4732	56.7972	6.40394		93.689	93.4342	106.418	97.8469	6.06128
ENSB:26Xt87eotIV1Db4		3.07919	3.51187	3.13879	3.24328	0.191474		4.11145	6.29291	6.24839	5.55092	1.01802		5.88973	5.87902	6.4688	6.07918	0.275533
ENSB:26x2nyqqopkILLI		836.701	640.271	768.371	748.448	81.4204		1183.26	954.247	1071.09	1069.53	93.5009		448.235	545.74	608.144	534.04	65.8045
ENSB:27whWM2M3V-mlKW		20.5304	22.8345	23.2242	22.1964	1.18875		25.8804	26.4765	24.9427	25.7665	0.631331		31.4707	29.9203	30.6492	30.6801	0.633324
ENSB:29B17tWQTPX3XMy		35.0342	45.3776	35.9951	38.8023	4.66594		25.6863	38.2285	29.5026	31.1391	5.24948		35.9921	37.2046	42.3234	38.5067	2.74385
ENSB:2A32Oc-KRVpcpoo		31.4103	32.0312	29.6057	31.0157	1.02875		39.3203	35.3247	37.6326	37.4259	1.63774		31.3122	30.4258	27.6211	29.7863	1.57323
ENSB:2CF59VNRmQvj4va		141.324	149	139.413	143.246	4.14299		117.701	131.412	122.041	123.718	5.72204		131.412	136.022	143.221	136.885	4.85961
ENSB:2CQRDgv-8Anw2rF		71.9579	71.5079	68.4211	70.629	1.572		73.0539	71.457	69.8165	71.4424	1.32168		106.515	101.842	92.6482	100.335	5.76064
ENSB:2CttKRL7Q5uLhR_		30.7289	40.1645	42.6654	37.8529	5.13988		32.6701	39.2963	36.4585	36.1416	2.71438		44.9096	45.5482	49.2851	46.581	1.92978
ENSB:2Dj-DXKdXJgd-Lz		1.75185	1.84039	1.92791	1.84005	0.0718764		2.56416	2.43222	2.46185	2.48608	0.0565244		2.31055	2.26297	2.15662	2.24338	0.0643499
ENSB:2Dz7pL-9uSVcrjm		108.691	128.362	95.285	110.779	13.584		61.4551	61.7226	61.4857	61.5545	0.119522		74.3815	61.5038	64.3149	66.7334	5.52845
ENSB:2Dzy5H0tIcFQsTg		0.757477	0.900107	0.648994	0.768859	0.102832		0.840412	0.827177	0.843947	0.837179	0.00721789		1.19456	1.06102	1.10482	1.12013	0.055585
ENSB:2EWaBujQk1b1Z6j		0.577468	0.61124	0.312406	0.500371	0.133625		0.72289	0.69593	0.577687	0.665502	0.0630625		1.68914	0.720511	0.66969	1.02645	0.469054
ENSB:2EbNm97_aQ_1OuB		10.8956	11.777	14.0261	12.2329	1.31806		9.53409	9.82407	11.5273	10.2952	0.879273		9.36617	8.2616	13.8375	10.4884	2.41071
ENSB:2EwB_K2r22SB-wC		11321.9	9750.8	9633.29	10235.3	769.808		8670.66	7942.7	7676.23	8096.53	420.292		10496.1	11005.6	11282.9	10928.2	325.811
ENSB:2F7HbzcGDiCnUzu		41.2722	44.3769	33.8549	39.8347	4.41424		8.04304	10.1051	11.6845	9.94423	1.49098		13.6218	11.1544	10.2359	11.6707	1.42967
ENSB:2FdDz6BGhygBzdx		18.6126	21.4474	19.1068	19.7223	1.23643		21.6693	27.2298	25.1147	24.6713	2.2916		66.1773	60.0025	59.6798	61.9532	2.98979
ENSB:2G3dWNWHZTh4J_y		100.353	215.602	196.111	170.689	50.3672		36.6765	74.6387	31.9753	47.7635	19.1003		71.1152	10.0573	11.1902	30.7875	28.5197
ENSB:2GtX24kcJ7JTk3D		15.2892	18.3061	15.0897	16.2283	1.47146		23.084	22.789	22.0408	22.6379	0.439082		17.2277	17.0521	14.5298	16.2699	1.23249
ENSB:2HMqwaZMpjzac5o		4.93573	8.8366	4.25562	6.00932	2.01838		2.26157	2.52801	2.96755	2.58571	0.291088		3.60005	2.52357	2.75472	2.95944	0.4627
ENSB:2I8zYoJCd4M8J2B		13.7662	11.6731	11.1865	12.2086	1.11919		14.0415	14.4809	14.3262	14.2829	0.181947		14.4511	14.723	13.2312	14.1351	0.648721
ENSB:2InkgJQbQHddS-W		2.28855	2.99879	2.63093	2.63942	0.290019		1.73516	1.76726	1.69652	1.73298	0.0289198		2.01154	2.10464	2.66693	2.26104	0.289513
ENSB:2JUjC4gEhIdUd6e		94.8632	105.682	70.3162	90.2872	14.7963		20.5601	23.0585	24.6854	22.768	1.69665		32.5339	25.2229	28.1882	28.6483	3.00241
ENSB:2JdGOb39UkVOQBw		84.7645	81.5298	82.1811	82.8251	1.39687		82.2538	93.1037	85.4624	86.94	4.55099		212.506	202.692	201.889	205.696	4.82692
ENSB:2KSrN0ko4sQAevG		4.38505	1.05207	2.18447	2.54053	1.38378		4.58407	2.84488	1.7953	3.07475	1.15005		2.31971	3.38223	2.57836	2.7601	0.452409
ENSB:2N251_Q-huBa66f		14.5285	16.9889	17.6115	16.3763	1.33108		29.5849	32.8484	24.7735	29.069	3.31669		21.7199	20.2021	21.1614	21.0278	0.626811
ENSB:2NCiRX7fOJln3Wr		13.8454	16.0733	16.1222	15.347	1.06196		17.0083	18.6664	19.4952	18.39	1.03389		15.5936	16.7076	18.1665	16.8226	1.05352
ENSB:2NOvQxf3yTDPpEW		19.9921	19.2059	21.5201	20.2394	0.960793		26.8983	28.1538	27.8481	27.6334	0.534553		21.9988	21.3135	19.8711	21.0611	0.886737
ENSB:2NvRa7ahRzUeti8		1.22197	1.15728	1.0351	1.13812	0.0774808		1.2246	0.856458	0.972226	1.01776	0.153704		2.78984	6.13875	8.00809	5.64556	2.1587
ENSB:2OomFcQ2OmHZRJX		8.41847	8.75239	8.7363	8.63572	0.153762		11.349	12.4149	11.8805	11.8815	0.43517		10.0302	10.7928	9.34906	10.0574	0.58973
ENSB:2Ous5XSOqYCF5cf		20.9308	22.7093	19.6502	21.0968	1.25438		23.4972	22.5585	20.8605	22.3054	1.0912		22.3981	21.8872	19.2556	21.1803	1.37688
ENSB:2Q_nTAar2MVAgS7		4.06987	4.06857	3.89897	4.01247	0.0802594		3.37666	3.70583	3.48919	3.52389	0.136605		2.31246	2.76128	2.18971	2.42115	0.245671
ENSB:2SOyOx-ehUKe874		5.83448	6.66996	7.47108	6.6585	0.668187		12.3258	11.8794	12.1028	12.1027	0.182263		8.66349	8.46571	7.07301	8.0674	0.707764
ENSB:2TCsndpNXbIC-jc		3.20633	3.47522	3.42735	3.36963	0.117116		3.27624	4.27845	3.70697	3.75389	0.410491		3.39232	3.05067	3.89606	3.44635	0.34724
ENSB:2Ts0oxVqXuEeNTL		4.58633	4.26866	4.86341	4.5728	0.242995		5.62407	5.62962	5.00557	5.41975	0.292879		4.72689	5.56544	5.98965	5.42733	0.524692
ENSB:2UJoqg77joTIlYW		109.543	121.426	113.444	114.804	4.94591		135.19	137.86	124.3	132.45	5.86534		100.314	101.78	107.972	103.355	3.31864
ENSB:2UYlANWJqklgIeU		27.2437	28.016	30.8017	28.6871	1.52812		42.292	42.5002	45.3395	43.3773	1.39013		42.437	40.6845	37.3612	40.1609	2.105
ENSB:2UeS_UMSiT6P4ww		121.404	102.847	107.489	110.58	7.88481		155.131	144.934	151.732	150.599	4.23916		132.868	124.78	94.7414	117.463	16.4025
ENSB:2VGIFsuax6nZP9P		0.527576	0.542475	0.736472	0.602174	0.0951571		0.675331	0.926456	0.961308	0.854365	0.127393		1.87389	0.908315	1.56408	1.44876	0.40254
ENSB:2VZQMDSF_RCy4OK		2.24193	2.85245	3.82697	2.97378	0.65275		9.66389	9.04709	13.8645	10.8585	2.14043		5.67839	5.17458	5.6395	5.49749	0.228883
ENSB:2VeTU0-hTYFGVOG		9.84962	11.0428	11.2809	10.7244	0.626167		12.3106	14.4461	12.9414	13.2327	0.895823		19.42	16.5078	16.3715	17.4331	1.40609
ENSB:2W84bC-AGnShAhV		412.527	364.986	432.786	403.433	28.4166		800.323	665.247	927.091	797.554	106.916		420.817	455.838	370.109	415.588	35.1935
ENSB:2ZNP8AvxS5Ho8XD		1113.72	1394.4	1802.35	1436.82	282.725		1186.04	1000.68	1226.67	1137.79	98.3632		1760.11	1390.32	1219.55	1456.66	225.614
ENSB:2Ze7UQueP1_RkB3		27.3998	23.4439	18.0419	22.9619	3.83551		8.51057	11.9096	7.14135	9.18717	2.00455		80.7594	75.2242	73.2389	76.4075	3.18221
ENSB:2ZrIu1rPfkxHXk0		7.21152	6.05573	7.19546	6.8209	0.541099		4.32822	3.56122	3.81169	3.90037	0.319344		18.7003	2.83363	2.60489	8.04629	7.53413
ENSB:2_4fMrS0kBk9Jcd		42.7003	51.8879	53.7702	49.4528	4.83619		47.6496	60.2652	63.5782	57.1644	6.86255		59.9436	56.3024	59.1581	58.468	1.56455
ENSB:2_RON70RdLIvlHa		777.866	1344.2	897.169	1006.41	243.77		451.791	565.381	469.476	495.549	49.9032		1037.74	1065.76	1088.02	1063.84	20.5719
ENSB:2_k-rD71C4h33Tc		9.12992	10.5852	10.0105	9.90853	0.59847		10.2142	10.8228	10.1617	10.3996	0.300059		16.572	14.7353	14.8071	15.3714	0.849406
ENSB:2a9yKMWyqN0d_Jp		16.9525	16.4677	16.1198	16.5133	0.341511		14.6845	13.6455	18.8519	15.7273	2.24978		39.3582	51.2239	31.1652	40.5824	8.23455
ENSB:2aAGcblEjU9aZ83		15.6487	14.0554	15.5192	15.0745	0.722495		13.6938	13.0295	12.4687	13.064	0.500765		15.2596	13.6447	12.653	13.8524	1.07419
ENSB:2bfJU_8NIQ57M1V		6.14862	6.80411	7.90446	6.9524	0.724449		6.6877	7.90411	7.62605	7.40595	0.520412		8.32609	8.59226	11.209	9.37577	1.30081
ENSB:2btmsoGtcFODdSB		181.138	148.506	167.708	165.784	13.3914		184.722	173.732	182.209	180.221	4.70185		197.351	187.375	178.117	187.614	7.85404
ENSB:2cYrNkhxjEJrXK5		12.8696	13.8582	15.6337	14.1205	1.14361		13.6428	16.3804	16.0463	15.3565	1.21941		13.7877	14.4402	15.1413	14.4564	0.552757
ENSB:2dE6Gl2mRDlQGFM		123.583	5.48711	6.38973	45.1532	55.4593		9.11309	8.74632	9.57297	9.14413	0.338194		23.1118	14.3393	12.5989	16.6833	4.6008
ENSB:2eQ4HiGbwrEul5v		24.9217	26.1061	26.9307	25.9862	0.824565		27.4739	35.5836	34.2152	32.4242	3.54468		38.0181	38.8449	38.1199	38.3276	0.368117
ENSB:2eYLP2rPiVBVR92		13.8028	15.6752	13.3725	14.2835	0.999662		10.9438	13.4487	11.4809	11.9578	1.07676		11.5807	10.911	10.4593	10.9836	0.460698
ENSB:2ehNxsqQyRkF_83		36.2948	36.436	37.522	36.7509	0.54825		37.0712	45.0822	40.8319	40.9951	3.27251		38.9297	41.4397	45.507	41.9588	2.71017
ENSB:2gKYM7fUYzBWank		0.105515	0.108495	0.207945	0.140652	0.047599		0.1013	0.0772047	0.142416	0.106973	0.026923		0.15948	0.217996	0.109486	0.16232	0.0443445
ENSB:2gP68igFrBGc7Lc		21.8329	22.4147	25.8581	23.3686	1.77633		21.8949	27.2021	24.6575	24.5848	2.16723		16.3845	20.5604	21.2847	19.4098	2.15959
ENSB:2hWobw5PjhiCvht		1.01974	1.16505	1.43282	1.20587	0.17109		1.77671	1.74099	1.69752	1.73841	0.0323801		4.26422	4.11997	3.03998	3.80806	0.546294
ENSB:2kW2QDyAWpr9o6q		10.8097	12.2553	14.3038	12.4563	1.4335		17.5655	16.369	18.1358	17.3568	0.736238		14.1324	15.0726	13.7575	14.3208	0.55319
ENSB:2lHY23dD8fIIhtE		39.622	46.7872	47.9264	44.7785	3.67573		32.5703	32.1172	31.9012	32.1962	0.278811		28.1414	31.6239	35.1069	31.6241	2.84364
ENSB:2lPcpSYonDihWRV		3.68306	3.64004	3.86119	3.7281	0.0957367		5.07451	4.91966	4.71548	4.90322	0.147031		3.87457	4.18652	3.61536	3.89215	0.233505
ENSB:2ljk4qQVapKw_57		10.064	10.9299	14.7872	11.927	2.05312		17.6086	12.7493	18.9607	16.4395	2.66715		24.9813	26.1236	22.2756	24.4601	1.61358
ENSB:2mRWgigbb-4g2D4		9.55634	10.1418	11.4332	10.3771	0.784107		10.631	10.2674	10.7072	10.5352	0.191916		10.6046	8.26351	7.33267	8.73359	1.37648
ENSB:2olB2azzopcC9q4		32.8451	28.8585	30.9215	30.875	1.62788		40.3825	42.795	41.4599	41.5458	0.986746		29.7984	29.8149	27.952	29.1884	0.874346
ENSB:2pgiKzT-4gQpCGy		10.8165	14.203	13.863	12.9608	1.52263		9.24999	8.98382	9.59797	9.27726	0.251467		11.9852	14.2336	17.366	14.5283	2.20658
ENSB:2quz9IEeRjwBQbw		39.9973	39.0439	43.0439	40.695	1.7059		92.059	70.1294	72.0822	78.0902	9.90956		57.3497	51.6398	47.0277	52.0057	4.22187
ENSB:2rBW-vViDqvlH0k		960.888	1168.64	940.487	1023.34	103.079		729.46	945.801	825.647	833.636	88.5016		857.076	861.76	901.76	873.532	20.0515
ENSB:2sKitTEmBPNlZ-q		38.6038	36.8779	34.359	36.6136	1.74299		39.0249	40.7976	36.9091	38.9105	1.58951		73.7668	69.5731	73.2239	72.1879	1.86218
ENSB:2sniPoeDRniAMh7		0.163973	0.0799114	0.0883619	0.110749	0.0377932		0.103308	0.0734866	0.121033	0.0992762	0.0196192		0.1518	0.103749	0.0478529	0.101134	0.0424764
ENSB:2sskDwuvKeqnePZ		9.62827	10.3296	11.9785	10.6455	0.985124		10.8264	11.4456	11.2509	11.1743	0.258519		10.2466	10.5728	12.4931	11.1042	0.991109
ENSB:2vUOpATPcQ1BgOb		1.19317	1.43812	1.46918	1.36682	0.123448		1.62776	1.7262	1.74172	1.69856	0.0504602		1.71109	1.95182	1.73094	1.79795	0.109104
ENSB:2vWPk3Qis2KlCdi		17.4944	20.3388	20.2772	19.3701	1.32659		30.0774	32.3015	33.0915	31.8235	1.27608		22.6224	22.0729	20.7299	21.8084	0.794916
ENSB:2w7q9SeqTVy6mB7		39.1108	45.8943	44.9822	43.3291	3.00593		36.0437	44.6126	38.2189	39.6251	3.63682		44.0142	40.3273	45.8947	43.4121	2.31241
ENSB:2x3priQ5QqTWqbq		276.044	252.081	264.015	264.047	9.78301		544.179	502.112	531.603	525.964	17.6304		346.158	337.99	289.807	324.652	24.8635
ENSB:2x7XzQb0wdkp6Fx		650.184	918.11	1280.94	949.745	258.475		1080.27	1137.39	1502.76	1240.14	187.155		1338.22	1170.32	1390.45	1299.66	93.9122
ENSB:2xvGz5_YRZsfm9c		22.3656	24.0396	24.8434	23.7495	1.03215		36.5215	35.0725	36.6583	36.0841	0.717459		35.8194	35.1074	32.2351	34.3873	1.54938
ENSB:2zYmyQYAmlom14k		22.0728	16.9059	22.5385	20.5057	2.55256		53.3294	44.0373	49.4584	48.9417	3.81104		19.4492	17.4021	16.9526	17.9347	1.08657
ENSB:3-zuw-ygFgEiGRY		49.4634	59.1616	54.1413	54.2554	3.96012		38.9646	51.8067	41.9273	44.2328	5.49041		59.4155	51.6354	49.5652	53.5387	4.2406
ENSB:30NY88TUa13MsP_		48.8807	42.4694	40.9843	44.1114	3.42643		62.9864	66.4812	66.8499	65.4392	1.74088		124.056	118.551	102.264	114.957	9.25249
ENSB:31HEFo6uiCV9scS		20.5972	18.6367	16.7076	18.6472	1.58794		17.3025	17.8906	15.8026	16.9986	0.8791		13.8918	13.7826	13.9752	13.8832	0.0788425
ENSB:31Ua1BIyWsrZPcx		0.50953	0.366744	0.234304	0.370193	0.112387		0.627773	0.556744	0.577687	0.587401	0.0297998		1.02427	0.933389	0.810678	0.922778	0.0875195
ENSB:31mgFaFKQZCKuKI		33.3711	29.8231	25.3906	29.5283	3.26468		11.1561	10.9639	10.6112	10.9104	0.225667		28.5182	25.4875	24.9324	26.3127	1.57591
ENSB:32JJyQCWBQkxSm_		15.1829	17.6019	17.2311	16.6719	1.06377		12.7542	17.1861	14.4136	14.7847	1.82821		20.1309	23.167	23.6648	22.3209	1.56186
ENSB:33Hk0IBNQkL3x69		48.1801	56.9329	65.5863	56.8998	7.1061		51.0457	54.1249	57.1497	54.1068	2.49198		135.738	122.946	122.077	126.92	6.24488
ENSB:33xpfWixuqLzQFo		30.3134	37.8059	28.8331	32.3174	3.92768		22.1165	23.6055	25.8623	23.8615	1.5399		28.6726	24.321	24.2117	25.7351	2.0776
ENSB:34S_5rRWGVQecZZ		0.738927	0.714067	0.755091	0.736028	0.0168729		0.98857	1.07758	1.0666	1.04425	0.0396271		0.646064	0.752007	0.692188	0.696753	0.0433714
ENSB:35sXagJ6iSKD9GJ		7.2716	6.30849	8.44288	7.34099	0.872742		8.40864	9.8079	9.21742	9.14465	0.57356		12.816	13.7594	14.5824	13.7193	0.721701
ENSB:36qTa9PV4F1vEDX		3.99973	3.35153	3.69222	3.68116	0.264741		5.2288	7.09366	7.0503	6.45759	0.869062		4.52229	5.15707	4.41039	4.69658	0.328801
ENSB:377MZFcRZodFbpW		1614.8	2022.47	1913.72	1850.33	172.359		1794.36	2055.71	2111.77	1987.28	138.318		2569.51	2657.38	2642.67	2623.18	38.4269
ENSB:388WjI1rrlIVtnO		768.688	76.2097	78.0279	307.642	326.01		121.127	115.343	133.136	123.202	7.41087		125.052	108.288	90.0018	107.781	14.3136
ENSB:3BYjF2jB3EYl5rZ		20.7864	24.3112	26.609	23.9022	2.39459		33.5042	31.0685	35.1306	33.2344	1.66929		30.9506	31.4332	27.4378	29.9405	1.78064
ENSB:3CG9TBNmZylCOZW		2.42109	2.23413	2.9974	2.55088	0.324838		2.06511	2.13669	2.18188	2.12789	0.0480769		2.4236	2.90885	3.59436	2.97561	0.480285
ENSB:3CmjAZEsQM6fJd0		21.2474	21.1132	22.9695	21.7767	0.845203		26.5663	29.1446	29.2422	28.3177	1.23907		30.1239	28.7269	30.0449	29.6319	0.640741
ENSB:3EzcDyQpwZr_KNQ		37.5653	46.0282	41.3789	41.6575	3.4606		41.5431	47.4645	36.7692	41.9256	4.37471		37.1154	32.7654	32.0399	33.9736	2.24125
ENSB:3FXWbfWIj3vd59Y		5.7183	7.71521	7.38586	6.93979	0.874126		4.95055	10.0821	7.80527	7.61262	2.09935		16.0503	16.3256	17.4235	16.5998	0.593152
ENSB:3G2KcuK6cCTZukz		19.8137	17.2702	20.2186	19.1008	1.30498		19.034	20.7526	22.436	20.7409	1.3889		20.492	20.1763	18.1722	19.6135	1.02727
ENSB:3GLNrmNPWtc7yUu		7.86729	7.61206	9.3705	8.28328	0.775804		17.4503	20.0286	15.0854	17.5214	2.01868		12.7721	11.2658	10.7595	11.5991	0.854746
ENSB:3Hqs9lv27sMYora		38.1371	38.7791	37.876	38.264	0.379454		27.3924	31.2359	29.3427	29.3236	1.56915		31.038	32.3364	38.8404	34.0716	3.41345
ENSB:3HrNEeBG75j9JII		60.8497	61.8012	63.9508	62.2006	1.29713		113.084	119.277	109.741	114.034	3.95057		97.3263	90.5822	76.36	88.0895	8.73905
ENSB:3I04qPsPqfg5PHY		23.46	29.8167	29.2612	27.5127	2.87461		22.8831	24.2359	22.0333	23.0508	0.906994		30.7467	28.3454	29.3271	29.4731	0.985739
ENSB:3IdX6ug7s7wiX1H		21.0017	21.4046	20.8068	21.071	0.248932		20.2719	23.0002	23.7948	22.3556	1.50871		35.7235	36.6695	37.9587	36.7839	0.916071
ENSB:3IzbaJt4rDXqtcH		5.03525	5.56873	4.81511	5.1397	0.316407		5.18248	6.98569	5.87165	6.01327	0.74294		6.31921	6.1959	7.45267	6.65593	0.565625
ENSB:3KH3Jea7hcbvxSS		31.802	29.0598	36.4549	32.4389	3.05243		48.0955	43.9711	48.8222	46.9629	2.13623		42.791	42.3833	37.9563	41.0435	2.18932
ENSB:3KObKgq8H3MlNzF		38.3787	44.8656	45.0849	42.7764	3.11092		38.993	34.8741	37.8455	37.2376	1.73561		53.2525	56.8178	47.0765	52.3823	4.0242
ENSB:3LnQF52lOCFpikX		16.2795	16.3948	16.6356	16.4366	0.148355		14.4071	17.4997	16.8051	16.2373	1.32487		7.86768	12.5953	14.4938	11.6523	2.78608
ENSB:3Ngv2KsLeaiobAi		13.7121	14.1277	13.7288	13.8562	0.192084		11.4371	13.6677	12.7072	12.604	0.913583		19.6829	20.3744	20.3532	20.1368	0.321079
ENSB:3O06PdL5_72HjcY		33.7195	27.2648	28.2168	29.7337	2.84505		33.474	34.0201	32.7165	33.4035	0.53451		33.8014	35.4267	32.2736	33.8339	1.28742
ENSB:3OXQ3BFsJ-KvFnT		10.451	7.81412	8.24671	8.83729	1.15468		9.44309	8.00289	8.88091	8.77563	0.592653		11.1663	9.7185	8.61982	9.83488	1.04286
ENSB:3PEQAjTCj4PTQhJ		30.6046	29.805	31.0005	30.47	0.497274		36.724	44.8959	40.564	40.728	3.33815		90.1008	88.2406	69.1431	82.4948	9.47158
ENSB:3PH2nQlqtmxLHwa		49.1754	44.9814	47.0627	47.0732	1.71219		73.7949	62.0823	71.9898	69.289	5.14892		64.9107	70.2916	60.5769	65.2597	3.97366
ENSB:3RrhKB0fQXhuFFq		58.6373	53.2136	50.1619	54.0043	3.50491		95.9882	84.7262	88.0847	89.5997	4.72082		57.9529	57.8183	49.851	55.2074	3.78797
ENSB:3SKOI2R3wEvGbcH		54.3873	52.6647	60.8097	55.9539	3.50484		82.8928	73.9017	77.034	77.9428	3.72645		59.1941	67.3546	64.5579	63.7022	3.38604
ENSB:3T74MgZcNpfPUqD		23.46	25.8196	22.8949	24.0582	1.26671		48.8694	45.4806	44.6064	46.3188	1.83853		60.4671	56.7581	49.5197	55.5816	4.54603
ENSB:3Ti3E_GS-3FhhHV		10.7389	12.5893	13.7131	12.3471	1.22623		15.6969	20.8661	20.4309	18.998	2.34098		20.4997	22.2002	23.0807	21.9269	1.0713
ENSB:3UyEjFo8F13_3jf		8.57754	9.66078	9.42684	9.22172	0.46541		9.20799	14.587	12.1462	11.9804	2.19909		13.2687	12.7183	13.6007	13.1959	0.363897
ENSB:3WYmt9W6fU3f7FQ		2.53908	2.65564	2.36606	2.52026	0.118967		3.03404	2.6879	2.65955	2.79383	0.170249		2.82107	2.40711	2.28236	2.50351	0.230247
ENSB:3WrmqUgOyzlGSkT		9.06544	13.2236	12.9007	11.7299	1.88869		7.18235	7.77497	6.75554	7.23762	0.418009		8.72075	7.75551	7.75783	8.07803	0.45447
ENSB:3X7jdHWDZoO-ctA		13.4144	13.6002	13.013	13.3425	0.245037		15.3207	15.1659	15.3186	15.2684	0.072445		16.5021	16.1921	14.4854	15.7266	0.886688
ENSB:3YKHg-hg-o_bOG8		10.1779	11.1234	12.7952	11.3655	1.08217		19.1803	21.4274	21.4149	20.6742	1.05638		22.3953	22.3348	24.4422	23.0574	0.979465
ENSB:3YVrrxrsfmbDibU		29.7864	32.9092	34.6911	32.4622	2.02712		40.1777	48.0925	50.1304	46.1335	4.29283		45.6689	46.255	45.3423	45.7554	0.377602
ENSB:3Zn8X5KTI-s2TTq		5.74135	6.98528	6.83478	6.52047	0.554334		2.29584	3.91736	2.61106	2.94142	0.701992		5.99888	7.09876	6.95205	6.68323	0.487601
ENSB:3_FJL9dTwVMngPh		2589.25	2379.37	2692.45	2553.69	130.265		2516.48	2299.95	2845.65	2554.03	224.355		2480.61	2582.86	2943.67	2669.05	198.625
ENSB:3_Fe9jnVN5rGb4d		29.6597	28.5422	29.1811	29.1277	0.457807		27.6646	29.7342	26.2288	27.8759	1.43886		28.0323	30.5585	30.8822	29.8244	1.27405
ENSB:3cFMkl7HsJj5fP1		29.3489	30.3175	25.7735	28.48	1.95421		42.6885	36.3275	48.3332	42.4497	4.90419		32.1296	31.8335	24.5318	29.4983	3.51392
ENSB:3cUK5GJeExu7c3y		42.9296	45.2675	42.826	43.6744	1.1273		29.4237	30.9009	27.1686	29.1644	1.5347		30.2669	35.3801	35.4204	33.6891	2.41995
ENSB:3cdJOFqef5f0D0M		41.9566	40.3552	41.4695	41.2604	0.670281		50.5101	49.411	51.584	50.5017	0.887158		41.8388	42.256	41.0544	41.7164	0.498148
ENSB:3cgCV6H-bhWKEim		16.8129	16.8028	17.9952	17.2036	0.559754		15.8443	18.1015	16.5422	16.8293	0.943616		14.7458	15.405	15.4002	15.1837	0.309633
ENSB:3d8N1s5SmnVxo4W		9.03234	12.0834	13.6999	11.6052	1.93529		9.11035	9.44622	9.1593	9.23863	0.148148		9.65636	10.7146	10.6971	10.356	0.494767
ENSB:3eHg2IikkcijZkw		17.2302	18.8462	20.4012	18.8258	1.29463		24.8333	27.1358	26.0615	26.0102	0.940688		22.6862	23.1447	22.0339	22.6216	0.455788
ENSB:3eLCq9SWaHYhYEI		31.3153	23.0368	23.5367	25.9629	3.7902		33.4321	30.5915	30.5011	31.5082	1.36087		32.6359	33.3704	29.3243	31.7769	1.75997
ENSB:3fcE-AWWFceSq1h		110.68	164.975	180.37	152.008	29.8919		46.04	39.7973	61.4246	49.0873	9.08844		36.3615	5.76266	5.41307	15.8457	14.5075
ENSB:3fiJTU59ioLsyY4		1.43987	0.863642	1.57252	1.29201	0.307704		0.483819	0.811226	1.15633	0.817126	0.274584		2.05658	2.22117	2.83869	2.37214	0.336669
ENSB:3hOUZps9h2sCAcR		9.891	9.8824	11.5577	10.4437	0.787721		139.194	110.925	184.776	144.965	30.4244		15.1667	17.2959	16.0274	16.1634	0.874544
ENSB:3hRaRFSM-H5abYT		51.4772	37.7983	45.9715	45.0823	5.61966		47.4039	45.3997	47.5822	46.7953	0.989513		117.871	124.115	135.675	125.887	7.3754
ENSB:3ieGKRNI5VDKUzd		91.3267	85.3851	88.8051	88.5057	2.43489		151.474	134.931	124.215	136.873	11.2129		111.193	103.767	99.46	104.807	4.84602
ENSB:3jpbLJ-Z7QP4RsL		2.44205	2.37267	2.48258	2.43243	0.0453832		3.66205	3.61796	3.54669	3.6089	0.0475265		2.41289	2.0626	2.70147	2.39232	0.261225
ENSB:3kNtDhJo1loqyTC		25.2259	28.541	24.4288	26.0653	1.78063		14.9668	17.828	14.6573	15.8174	1.42735		17.6549	16.0885	15.8268	16.5234	0.807191
ENSB:3kg5Y_D7r2HsSjo		1.18285	1.32682	1.23619	1.24862	0.05943		1.41088	1.7467	1.55297	1.57018	0.137634		3.8194	5.31705	5.22821	4.78822	0.686021
ENSB:3mMrDnReDy6r4aX		29.0233	24.0308	22.8091	25.2877	2.68811		34.0841	33.8598	32.508	33.484	0.696199		33.4249	32.1983	27.6483	31.0905	2.48496
ENSB:3mxon-fQzGZXj_D		15.1337	15.8619	13.452	14.8159	1.00921		15.9313	16.2617	14.4704	15.5544	0.778324		14.8562	17.0479	14.9477	15.6173	1.01232
ENSB:3oLQ4ah3i2FgmC0		50.2126	47.2342	48.3733	48.6067	1.22707		59.856	60.4766	63.1385	61.157	1.4238		52.4323	47.7114	42.9817	47.7085	3.85821
ENSB:3p3npYDUt0R6sFx		52.1547	59.8273	50.9465	54.3095	3.93272		53.7853	57.9256	55.705	55.8053	1.69175		50.4413	53.1079	46.2074	49.9188	2.84123
ENSB:3pUisLh2fHGQ12t		67.5104	67.0665	63.9368	66.1712	1.59034		86.5075	91.0631	80.421	85.9972	4.35959		94.6069	83.0379	82.3321	86.659	5.62742
ENSB:3pwQ0zsEsoBQoyl		61.3201	70.634	67.8171	66.5904	3.90008		77.7485	72.3559	78.7839	76.2961	2.81801		49.8018	61.9007	64.7205	58.8077	6.47134
ENSB:3qMT0ymvHLI47Sa		112.49	119.291	117.266	116.349	2.85119		127.09	143.383	129.38	133.284	7.20175		150.831	140.692	122.479	138.001	11.7302
ENSB:3qjYtYL9u-Dzky8		11.1604	11.2955	11.7186	11.3915	0.237796		12.1824	11.6799	11.289	11.7171	0.365684		18.0897	17.1635	15.6258	16.9597	1.01616
ENSB:3rLnXIDWaReiYlE		15.9817	14.9192	14.4643	15.1217	0.635804		18.4862	17.7106	16.4448	17.5472	0.841378		14.2341	13.3634	14.0805	13.8926	0.379462
ENSB:3rW0Wf8vCkBG3dq		16.5165	15.3176	14.8615	15.5652	0.697949		24.3959	22.655	22.145	23.0653	0.963618		17.0734	17.8201	15.5916	16.8284	0.926129
ENSB:3tDwaiusu6Rd4GP		98.4654	96.2824	101.44	98.7292	2.11373		137.144	138.517	166.188	147.283	13.3798		100.791	99.9649	111.844	104.2	5.41543
ENSB:3tL3p-jw-gPFwRn		168.488	134.277	156.364	153.043	14.1624		164.393	143.245	156.892	154.844	8.75434		96.0588	116.554	139.773	117.462	17.8579
ENSB:3tZXb6tF20UMHRg		18.2017	26.0635	26.6122	23.6258	3.84197		20.1676	23.9981	21.657	21.9409	1.57665		93.2999	75.6811	60.4029	76.4613	13.4415
ENSB:3uypIiqCfjEIL7B		25.7085	25.9157	26.0742	25.8995	0.149742		36.5541	38.3724	41.743	38.8898	2.14974		33.1176	28.4476	30.4563	30.6738	1.91269
ENSB:3v9fm4T3GMu90AX		16.6709	8.3243	9.50953	11.5016	3.68714		8.19876	7.38998	6.63608	7.40827	0.63809		8.16986	7.20023	8.05638	7.80882	0.432828
ENSB:3vn5GxTDZxVS04X		0.661186	0.686703	0.596861	0.64825	0.0378012		0.884703	0.727301	0.821741	0.811248	0.0646859		0.7371	0.740155	0.764341	0.747199	0.0121855
ENSB:3w2Gq0xxVAHIuME		189.252	202.582	192.363	194.732	5.69398		192.794	199.028	221.075	204.299	12.1326		205.64	191.324	191.518	196.161	6.70317
ENSB:3wiuKTkvm7-uwAu		51.6774	45.0947	45.8654	47.5458	2.93837		71.5988	71.5873	68.5142	70.5668	1.45143		46.7693	44.2041	41.033	44.0021	2.3462
ENSB:3x2L0tRhjIotamT		4.14277	4.39995	4.70189	4.41487	0.228505		4.23818	4.10317	4.06867	4.13667	0.0731463		4.18208	4.5539	4.61078	4.44892	0.190109
ENSB:3xcfXojd92AJpld		5.21846	5.98944	5.90191	5.70327	0.344666		6.38208	6.09691	6.12972	6.2029	0.127401		5.10336	5.68403	5.94167	5.57636	0.350605
ENSB:3xwpflo0cydqeAf		3.67649	4.86905	6.05238	4.86597	0.969956		5.36971	5.66419	5.97452	5.66947	0.246944		5.78796	4.39536	5.34076	5.17469	0.580529
ENSB:3yAaP1CLLELpc7B		1.64602	1.44231	1.72773	1.60535	0.120019		1.81157	1.49553	1.6904	1.66583	0.130189		2.65011	2.58058	2.39114	2.54061	0.109439
ENSB:3yOxWcBGIZAtNe8		32.2817	36.6472	34.962	34.6303	1.7976		35.208	41.1375	34.4448	36.9301	2.99138		33.7191	32.1935	32.9014	32.938	0.623374
ENSB:3z-haGMqmBUdqbZ		0.0468306	0.168536	0.107674	0.10768	0.049686		0.104906	0.143916	0.0884915	0.112438	0.0232451		0	0.0451512	0.0485928	0.031248	0.0221403
ENSB:3zEtn2tMjyRuCEJ		15.2311	15.3522	18.0344	16.2059	1.29387		12.8252	13.0427	14.8215	13.5632	0.894223		14.4365	14.9363	16.9315	15.4348	1.07783
ENSB:3znthW3skDOmleL		5.7797	5.18722	4.74131	5.23608	0.425328		4.95509	4.37097	4.39551	4.57386	0.269758		5.14866	5.26973	5.07909	5.16583	0.078768
ENSB:4-_6ZCRby0idcN7		101.587	78.3795	87.0008	88.9891	9.57816		146.649	131.725	137.03	138.468	6.17695		129.363	120.281	102.338	117.327	11.2286
ENSB:401Kz2cweij4q_M		29.9502	26.9091	26.8092	27.8895	1.45774		42.075	40.08	40.0036	40.7195	0.958981		33.6141	35.2128	31.7751	33.534	1.40457
ENSB:40QWnvbc19NunnC		48.1355	52.7739	53.7033	51.5376	2.43538		60.5949	62.1841	61.0415	61.2735	0.669205		68.9695	65.8799	62.532	65.7938	2.6288
ENSB:40T9uputHIr4aNN		3.71287	5.40572	3.94001	4.35287	0.750233		3.9809	4.45349	4.04761	4.16067	0.208842		5.80843	5.69083	6.81609	6.10512	0.505022
ENSB:40qhEJYUlt_HGhO		2.12082	2.18649	1.89631	2.06788	0.124239		2.5101	2.76859	2.12644	2.46838	0.263812		2.28456	1.95667	2.23556	2.15893	0.14441
ENSB:41kJTRSWHuFxGUV		45.0859	48.9599	49.8308	47.9589	2.06237		58.3684	62.2489	57.8716	59.4963	1.9569		44.066	37.1196	37.915	39.7002	3.10412
ENSB:42nylSWxHpCurG0		17.8026	16.984	20.7426	18.5098	1.61386		18.9699	22.5615	22.9229	21.4848	1.78439		21.9534	21.2697	24.7008	22.6413	1.48278
ENSB:43SgTy4lM01MFcw		21.4292	22.9085	23.908	22.7486	1.01825		23.3377	26.771	24.7664	24.9584	1.40823		29.6999	30.1144	28.2252	29.3465	0.810709
ENSB:43dcPXHAZAfpiEd		87.5748	98.287	91.862	92.5746	4.40217		75	75.7014	67.6933	72.7982	3.62109		94.9418	111.877	117.312	108.044	9.52631
ENSB:447555Q-Z1BFr0t		15.2204	15.4404	18.0434	16.2348	1.28208		24.8298	24.6799	27.8161	25.7753	1.4444		23.0841	23.2047	22.7432	23.0107	0.195433
ENSB:45G-pkFLraRsw_V		18.6803	18.1658	21.8111	19.5524	1.6109		22.7894	22.9986	24.1676	23.3185	0.606421		27.0324	31.483	28.3316	28.949	1.86865
ENSB:45Rmg0OJp6RnMXn		41.8281	38.933	41.2828	40.6813	1.25612		42.6729	41.461	42.1313	42.0884	0.495673		42.594	42.2855	41.6988	42.1928	0.371302
ENSB:4661MiBs7rKnuM_		2217.78	2200.31	2319.91	2246	52.7469		2074.42	1859.79	2361.6	2098.6	205.577		4968.59	4851.26	3946.26	4588.7	456.796
ENSB:46GWQFZ-CKgs6jY		34.678	34.8613	32.7235	34.0876	0.967451		44.0216	47.1336	44.5416	45.2323	1.36112		36.1436	36.3051	34.1291	35.5259	0.989888
ENSB:46PxIOQNkhT8ds1		457.926	546.722	539.375	514.674	40.2388		576.283	516.053	639.249	577.195	50.2986		516.427	582.021	535.918	544.789	27.5036
ENSB:47F_afkYgxN6hut		36.9806	39.0399	38.9334	38.318	0.946669		38.548	44.1572	37.1123	39.9392	3.03964		43.174	38.8332	39.3013	40.4362	1.94535
ENSB:47MK4-pT2vEl77x		34.4624	37.8102	40.1347	37.4691	2.32824		35.104	32.7227	34.1463	33.991	0.978345		27.6432	34.4233	38.4212	33.4959	4.44868
ENSB:47a9Jh_Q33Abx3F		0	0	0	0	0		0	0	0	0	0		0.0156545	0	0	0.00521816	0.0073796
ENSB:47mOOQ76GLQOlu-		8.87814	10.273	10.4073	9.8528	0.691369		8.65207	9.66737	8.52019	8.94654	0.512538		9.98484	10.7165	11.8598	10.8537	0.771573
ENSB:49VINKa17pW_k1H		0.33713	0.124439	0.566445	0.342671	0.180491		0.435698	0.584431	0.637043	0.552391	0.0852643		0.384124	0.225028	0.48436	0.364504	0.106777
ENSB:49VOIT393kuGR-X		7.48269	6.23151	7.46469	7.05963	0.585615		7.82692	6.52479	7.82923	7.39364	0.614375		5.8885	8.34718	7.25091	7.1622	1.00571
ENSB:49m5v0JcFmdYuMU		15.7693	23.6625	12.6109	17.3476	4.64779		2.98956	2.83224	5.4111	3.7443	1.18035		6.56599	2.50992	2.17962	3.75184	1.99446
ENSB:4A4SJdH3IcrCRct		23.1357	22.6779	26.7797	24.1977	1.83523		20.8827	24.8386	25.2426	23.6546	1.96699		31.3842	34.6147	39.5609	35.1866	3.36255
ENSB:4A8mk7oo5CmLqQJ		1.20589	0.964401	1.20146	1.12392	0.112809		0.660324	0.96077	0.607641	0.742912	0.155543		1.04902	0.826768	0.917593	0.931129	0.0912392
ENSB:4AIUgFFYp1J2ITS		1.41491	0.977259	0.911877	1.10135	0.223322		1.10454	1.53723	1.68114	1.44097	0.245039		0.929946	1.6122	1.66835	1.4035	0.335636
ENSB:4ALULzKCyUEQ9tE		101.594	103.716	111.038	105.449	4.04549		90.3547	99.691	96.9293	95.6583	3.91606		146.695	141.105	148.288	145.363	3.08013
ENSB:4C_6URn5eRsuexY		22.9876	25.3757	25.2782	24.5472	1.10348		24.5367	26.0226	25.8196	25.4596	0.657869		24.0092	24.1609	23.8866	24.0189	0.112175
ENSB:4E7TWS5fTsQlT_6		56.0357	51.0021	56.4827	54.5068	2.48493		97.0268	85.9825	96.3134	93.1076	5.04659		67.3302	75.4983	67.3729	70.0671	3.84045
ENSB:4Exc-bnXQZAhyMJ		1.60164	2.41286	2.18382	2.06611	0.341479		1.31416	1.4499	1.61881	1.46096	0.124621		1.97041	2.19062	2.16435	2.10846	0.0982018
ENSB:4FFEc5JBEXURHRq		16.6969	22.8447	9.52236	16.3547	5.4442		2.66913	2.46252	5.25844	3.46336	1.27211		4.43987	1.7383	1.78403	2.65407	1.26289
ENSB:4GF69oNrs0fx_uy		0.230477	0.306107	0.255495	0.264026	0.0314595		0.350342	0.269821	0.381072	0.333745	0.0469098		0.304808	0.333317	0.153739	0.263955	0.0787988
ENSB:4HgwyHChMUzsa-6		53.9909	38.0719	33.7753	41.946	8.69576		52.0005	38.6866	37.5978	42.7616	6.54797		53.9333	26.7408	28.3241	36.3327	12.4623
ENSB:4HrGeuVoVGbUOP2		19.7744	16.6261	15.7072	17.3692	1.74158		45.9592	40.6914	38.5825	41.7444	3.1022		14.3402	14.8987	13.3393	14.1927	0.64511
ENSB:4JCjT5VLRiN6CCs		14.8824	13.1394	13.5113	13.8444	0.749553		12.1889	11.8827	11.4377	11.8365	0.308403		13.8911	14.9272	13.8555	14.2246	0.497035
ENSB:4Jqi7zdzPB1hBH4		29.1466	25.1975	16.7929	23.7123	5.15155		12.8361	11.0211	9.64792	11.1684	1.30572		19.1648	18.0416	13.0806	16.7623	2.64344
ENSB:4LH7qRqZQmLSI0v		12.8913	13.0322	12.2681	12.7305	0.331992		12.6699	12.79	11.3529	12.271	0.650985		12.8036	12.0791	12.4462	12.443	0.295757
ENSB:4LXC4tUkkO1Q2U9		217.01	212.743	205.686	211.813	4.66989		220.759	219.25	220.169	220.059	0.62064		73.4412	102.611	120.044	98.6989	19.2257
ENSB:4Mqragzx0tkG4Bv		7.38927	10.4032	11.8573	9.88326	1.86074		9.82822	8.35782	12.5568	10.2476	1.73971		7.43788	7.2727	8.83871	7.84976	0.702536
ENSB:4MrX6YYA8Cp_piP		72.5261	70.6431	68.2041	70.4578	1.76931		61.1538	69.3042	57.716	62.7247	4.85949		92.06	82.7559	72.5814	82.4658	7.95474
ENSB:4OBAqzCu4uHgwkf		0.0936612	0.084268	0.188429	0.122119	0.0470445		0	0.0719578	0.110614	0.0608574	0.0458352		0.123868	0.0677268	0.0242964	0.0719637	0.0407602
ENSB:4OY88oZz7bfjI1G		0.459386	1.79103	1.45231	1.23424	0.565087		1.67225	0.705872	1.30209	1.22674	0.398104		2.06565	2.65747	2.74086	2.48799	0.300578
ENSB:4OvsJKdaUDzpxDn		22.256	20.8108	22.8942	21.987	0.871584		57.9442	43.4441	51.6629	51.0171	5.93722		34.5148	31.3982	23.4594	29.7908	4.65429
ENSB:4P_EwWN8WSSWyss		949.842	498.17	478.994	642.335	217.581		124.997	78.3138	62.2833	88.5313	26.6026		52.936	129.249	203.126	128.437	61.3176
ENSB:4Pdqs-hYleiJFwh		2.8758	2.41902	2.5421	2.61231	0.192975		2.29709	2.7581	2.56552	2.54023	0.189053		2.25469	2.33081	2.18748	2.25766	0.0585504
ENSB:4PjW7cyMW6ZIsrQ		49.8333	63.108	68.0673	60.3362	7.69768		83.3021	93.8809	94.4788	90.5539	5.13362		81.2711	77.5192	81.6762	80.1555	1.87147
ENSB:4Q0_9kTUWBxTbEs		27.4697	31.8743	31.2975	30.2138	1.9546		30.2182	45.3911	34.9136	36.841	6.34247		57.2615	47.3728	40.2949	48.3097	6.95817
ENSB:4QBA_ljmuwY4k8H		271.206	247.185	224.698	247.696	18.9904		205.986	203.629	207.582	205.732	1.62382		211.25	202.202	227.977	213.81	10.6771
ENSB:4QMJdKkxKayP3T0		25.9038	29.2292	31.0381	28.7237	2.12634		31.4084	34.561	38.577	34.8488	2.93365		29.3236	30.4047	27.7307	29.153	1.09829
ENSB:4QpcCurmHrmF3-v		0.787519	1.53517	0.452669	0.925119	0.452513		1.21284	1.21007	1.76712	1.39668	0.261947		2.18716	0.664367	1.22573	1.35908	0.628787
ENSB:4RYwcZgRR2CCxl1		69.1215	66.6594	74.9711	70.2507	3.48591		152.625	168.64	175.684	165.65	9.64851		106.762	102.034	100.351	103.049	2.71401
ENSB:4RoDLKAC6Qs6I9W		251.113	214.331	204.489	223.311	20.0655		496.752	504.84	536.665	512.752	17.2282		885.94	902.748	831.418	873.369	30.4472
ENSB:4SdeY9r7OW3jJ6N		29.1484	31.2407	28.9863	29.7918	1.02669		28.7186	27.9746	30.3706	29.0213	1.00128		32.5146	29.6885	27.4772	29.8934	2.0616
ENSB:4T1oo6Kh9Vk99Lh		0	0	0	0	0		0	0	0	0	0		0	0	0	0	0
ENSB:4TIFljsR-svhXZJ		1.9675	1.81777	2.35306	2.04611	0.225491		2.85239	2.87689	2.93077	2.88668	0.032741		43.345	44.8382	33.1585	40.4472	5.18986
ENSB:4TfZAIitgmvSW2h		0.0893251	0	0.205378	0.0982343	0.0840814		0	0.183004	0.337579	0.173527	0.137979		0	0.258365	0.0926862	0.117017	0.106871
ENSB:4TimsIOcmLudgXI		35.1781	38.9323	31.5641	35.2248	3.00825		67.103	93.3564	61.0351	73.8315	14.0267		13.9124	12.8162	13.6337	13.4541	0.46517
ENSB:4U6j5r8gP83y934		189.603	144.215	139.91	157.909	22.4796		193.456	169.898	183.319	182.224	9.64884		116.788	138.367	133.954	129.703	9.30814
ENSB:4UfqzbUQUUzym03		8.21655	9.76868	11.2169	9.73404	1.22513		12.7774	17.416	15.3874	15.1936	1.89866		13.2726	12.5548	11.3613	12.3962	0.788314
ENSB:4VYdAY8YtcYMhzd		1.25336	0.956807	0.785934	0.998702	0.193114		2.12703	1.51735	1.57891	1.74109	0.274051		2.45122	1.61122	1.93108	1.99784	0.346162
ENSB:4WJTlTO-XU654vT		31.5934	34.5063	32.3502	32.8166	1.23408		49.9173	43.5417	42.916	45.4583	3.16329		36.2321	35.5585	30.7642	34.1849	2.43442
ENSB:4Wjwi1LV8FYA_Ae		5.39652	5.61057	6.00475	5.67061	0.251911		5.32803	5.91021	6.00508	5.74777	0.29932		6.31576	6.32067	5.75166	6.12936	0.267082
ENSB:4WkapPWzrHLgPu3		16.4531	16.5296	16.3176	16.4334	0.0876709		25.6513	27.5037	24.7685	25.9745	1.1398		22.8158	21.2248	17.6821	20.5742	2.14569
ENSB:4WwcHc5Ij2iCXBc		36.2636	34.9791	34.62	35.2876	0.705539		41.834	43.1345	42.2886	42.419	0.53886		48.6199	46.799	41.8666	45.7618	2.85289
ENSB:4XpDTSVl-bULpvl		13.9722	15.469	18.1328	15.858	1.72068		18.8913	21.3126	22.027	20.7436	1.3419		18.8824	20.757	24.3246	21.3214	2.25728
ENSB:4YBGf5Qt-FuFUh-		6.06562	7.33427	6.70969	6.70319	0.517944		99.2062	86.5187	125.36	103.695	16.1716		9.23709	9.91734	7.57014	8.90819	0.986057
ENSB:4YeZIxC0wJ_GqpB		5.9264	7.08267	6.60813	6.53907	0.474564		5.56485	6.4474	5.76768	5.92664	0.377422		11.3735	10.0315	9.82516	10.4101	0.686471
ENSB:4Z8-Es7G7n6eEQ_		0	0	0	0	0		0	0	0	0	0		0	0	0	0	0
ENSB:4ZR3mgo5QdEC1wn		23.2574	25.5853	25.4779	24.7735	1.07299		32.5327	32.7982	33.7487	33.0266	0.522034		30.6753	27.1493	26.3509	28.0585	1.87886
ENSB:4ZSoF8ZG9tOk4yG		4.23965	3.86775	4.05675	4.05472	0.151832		4.46429	4.60303	4.84514	4.63749	0.157378		5.45254	5.33592	4.50455	5.09767	0.422093
ENSB:4aoL_FhE-EpT7Wi		20.8848	19.1277	20.709	20.2405	0.790138		26.318	23.4735	31.7668	27.1861	3.4409		24.518	32.0303	27.4943	28.0142	3.08885
ENSB:4b-pW8wUEpqAEg2		6.93869	5.75546	7.53198	6.74205	0.738471		5.98047	7.37202	7.43305	6.92851	0.670828		8.65116	8.13228	10.4919	9.09177	1.01243
ENSB:4bsjZk9IbwYzI9g		2.19325	3.00283	3.09691	2.76433	0.405637		2.42096	2.90605	2.92058	2.7492	0.232177		2.72404	2.3521	2.36648	2.48087	0.172044
ENSB:4dFK8PLCztlhJpc		32.2439	33.8409	31.3312	32.472	1.0372		31.629	38.4976	29.1777	33.1014	3.94468		34.6278	29.8028	27.4752	30.6352	2.97877
ENSB:4dPQVYIYW8kc8y7		34.9522	28.5092	27.8326	30.4313	3.20865		35.0964	35.3479	32.8477	34.4307	1.12403		26.773	30.1393	26.3343	27.7489	1.69974
ENSB:4eJv-HT44AGyk0i		20.5905	22.9129	23.3162	22.2732	1.20119		23.4576	25.2023	23.3198	23.9932	0.856814		22.9045	24.0095	23.7626	23.5589	0.473568
ENSB:4f2maPCPQ6mYB6c		42.225	49.9873	39.0777	43.7633	4.58472		7.63725	11.9	8.44653	9.32794	1.84851		69.7103	65.7411	70.3328	68.5947	2.03379
ENSB:4hnjGrUYxEXp6Zw		299.336	196.903	263.856	253.365	42.471		823.95	566.843	620.888	670.561	110.684		451.779	399.152	222.739	357.89	97.9513
ENSB:4k4lV3RFcfsV2hW		29.1313	35.0867	38.2115	34.1432	3.7665		50.7358	56.4933	55.7649	54.3313	2.55975		43.7652	41.6437	37.2952	40.9014	2.69301
ENSB:4klNzFWWx-3yaoW		33.5088	43.7309	45.981	41.0735	5.42741		39.1573	49.0175	48.3962	45.5237	4.50886		43.356	49.2631	46.0642	46.2278	2.41434
ENSB:4leLyMQDx0AStQI		31.7442	34.2102	36.3061	34.0868	1.86441		35.5553	43.3014	42.5246	40.4604	3.48294		49.9992	51.2505	50.4564	50.5687	0.517013
ENSB:4mwt7Bj7_i76Jsq		121.701	116.671	113.737	117.37	3.28861		155.098	146.995	142.482	148.192	5.21958		142.387	136.078	113.206	130.557	12.5365
ENSB:4ooFN7y3kiUn0Wj		88.3652	96.8624	81.8491	89.0256	6.1469		75.3014	108.88	96.0945	93.4252	13.8376		150.262	124.024	106.735	127.007	17.8947
ENSB:4pINf1b17lBTHQl		142.588	147.967	113.046	134.534	15.352		20.1813	21.0977	22.4972	21.2587	0.952285		56.839	30.8316	32.5991	40.0899	11.8654
ENSB:4rQzuA0mGNhLr2p		0	0	0	0	0		0.0132094	0	0	0.00440314	0.00622698		0	0	0	0	0
ENSB:4rbkhKu7xml5IES		19.8302	25.8888	25.0766	23.5985	2.68519		13.7067	13.9632	13.8576	13.8425	0.105244		17.7295	18.9984	21.2993	19.3424	1.47753
ENSB:4v9xHGdfVb1MuEV		5.05601	4.60124	7.08182	5.57969	1.07827		4.62154	5.47688	5.82018	5.3062	0.504005		8.30065	9.69336	9.8292	9.2744	0.690777
ENSB:4wrpZGpFuAqsJ3u		0.431738	0.571497	0.496329	0.499855	0.0571108		7.35361	5.18511	11.548	8.0289	2.64117		0.504036	0.789449	0.756937	0.683474	0.127574
ENSB:4y9kJsyP-UhspNt		10.8653	5.92465	5.14776	7.31258	2.53212		8.31602	6.64435	6.76597	7.24212	0.76099		6.27034	6.5235	5.09046	5.96143	0.62448
ENSB:4yQ4GXDRhYeUuPU		5.98337	6.89167	6.29287	6.3893	0.377029		24.6337	19.0316	25.4493	23.0382	2.85259		8.0851	7.79624	6.47845	7.45326	0.699312
ENSB:4z4flgF2mJBRoLb		16.6454	20.4826	19.9143	19.0141	1.69091		19.7479	21.653	19.3241	20.2417	1.01282		19.2749	18.0509	17.8261	18.384	0.636655
ENSB:4zHGSWhJ_bAawzZ		9.01103	15.0065	10.6029	11.5401	2.53577		6.64942	7.11301	10.6671	8.14318	1.7947		7.29052	5.62157	7.04008	6.65072	0.734868
ENSB:4zW2CoAlMRcDtwO		2.84264	3.22728	3.29812	3.12268	0.20012		3.10152	2.6697	2.69566	2.8223	0.197726		2.82964	2.73563	2.78059	2.78195	0.0383926
ENSB:4zqeMtylPTPsAQ-		21.0373	27.1474	25.3248	24.5032	2.56121		32.3654	36.5888	30.4673	33.1405	2.55849		39.5232	34.0752	36.1424	36.5803	2.2456
ENSB:4zxUl9Y5EIOVgBG		21.527	23.1203	26.5152	23.7209	2.08026		41.1687	36.0549	44.1004	40.4413	3.32458		28.9711	28.1674	24.5663	27.2349	1.91532
ENSB:5-8TfszBk4pgT_y		4.56181	3.90246	3.91173	4.12533	0.30866		4.54409	5.41989	4.39834	4.78744	0.451152		6.42865	6.52522	5.66463	6.20617	0.384947
ENSB:5-U6x1GT_yzJn_u		2.98235	2.96602	3.39597	3.11478	0.198943		3.37212	3.9877	3.34152	3.56711	0.297662		3.04832	3.00414	3.06098	3.03781	0.024362
ENSB:5-edznCfFPsaBsy		92.4071	94.9402	100.021	95.7893	3.16567		118.736	125.228	126.221	123.395	3.31957		133.035	124.32	113.841	123.732	7.84725
ENSB:50EFsOQPkTNFt9a		19.7573	21.8032	24.4876	22.016	1.937		27.9209	28.5398	29.2762	28.579	0.55398		31.7225	31.2518	45.8063	36.2602	6.75282
ENSB:50Xdynb3mViK6Es		0.226104	0.542475	0.173287	0.313956	0.16302		0.253249	0.231614	0.284832	0.256565	0.0218522		0.3987	0.363326	0.39102	0.384349	0.0151924
ENSB:50hbbYJBCJEUu8m		47.3455	41.0215	46.111	44.826	2.73699		84.5129	70.0872	86.182	80.2607	7.22596		79.6793	77.8417	50.8549	69.4586	13.1762
ENSB:51ifgaO9MJAqttK		8.94973	9.82992	11.4913	10.0903	1.05378		11.8468	11.0133	11.86	11.5734	0.396056		20.4749	19.6108	19.3569	19.8142	0.478559
ENSB:527NBOU5MbdDUB5		31.5187	33.4575	31.4835	32.1532	0.922379		34.8511	40.753	32.5542	36.0528	3.45333		26.964	27.5008	28.1329	27.5326	0.477709
ENSB:52Ca5mhwUkS1qds		27.2519	29.3108	34.3421	30.3016	2.97815		34.7149	39.2539	42.6716	38.8801	3.25906		35.214	36.451	38.9755	36.8802	1.56532
ENSB:52QDYCXE9Cojmp8		18.021	17.5942	19.3097	18.3083	0.729211		25.3403	22.9749	26.4879	24.9344	1.46265		8.57469	10.7176	8.66357	9.31861	0.989875
ENSB:52z4el05yOVhenr		9.39457	8.96741	10.6259	9.66262	0.703096		12.2762	12.1587	12.6698	12.3682	0.218563		14.7223	12.6856	15.6179	14.3419	1.22694
ENSB:546N2qGyVHJCjyu		36.1619	35.9254	33.9176	35.3349	1.00688		38.7135	46.5009	38.0801	41.0982	3.82906		32.3422	35.778	33.5615	33.8939	1.42223
ENSB:5511jTQ_3qMR1BX		28.5896	26.5512	26.2964	27.1457	1.02627		37.8467	41.0472	37.8589	38.9176	1.50585		38.1689	38.9728	38.0593	38.4003	0.407247
ENSB:55m9Cka7T6nvMaq		1033.54	1060.36	1390.41	1161.43	162.277		2671.45	2477.53	3127.32	2758.77	272.365		2403.88	2499.59	2410.9	2438.12	43.5597
ENSB:56D4-KZdQF6Fxhv		55.5887	46.6494	46.1678	49.4686	4.33201		75.3555	67.743	71.4474	71.5153	3.10818		57.284	53.7467	39.8611	50.2973	7.51945
ENSB:56vjjiFLNTzGCLG		8.61856	8.08395	7.91006	8.20419	0.301479		5.52183	6.83035	6.46736	6.27318	0.551565		5.92891	5.30028	6.36672	5.8653	0.437689
ENSB:57b9KUQhSJhmTIZ		37.7248	34.8944	35.0884	35.9025	1.29096		55.6874	47.9087	52.6246	52.0736	3.1995		48.2406	45.8773	42.6613	45.593	2.28657
ENSB:58I8KTtZxmF0dQ9		20.6179	22.715	20.788	21.3736	0.951023		16.032	18.4085	16.3427	16.9278	1.05468		16.1409	16.396	17.1336	16.5568	0.420929
ENSB:59OuWNv_lmQKU7I		161.552	140.636	156.299	152.829	8.88443		182.961	173.055	166.763	174.26	6.66738		295.257	265.658	207.421	256.112	36.4887
ENSB:59cMWfDOd47zjwl		7.18983	7.01162	6.61471	6.93872	0.240381		12.2947	11.9798	11.0302	11.7683	0.537468		8.68749	8.50655	7.5548	8.24961	0.496828
ENSB:59rQjCbJzY2h36L		98.2521	87.5082	59.5256	81.762	16.3238		182.443	159.921	122.031	154.798	24.9279		81.8305	71.5651	63.0252	72.1403	7.68799
ENSB:5AVXMdf6eoAdaua		132.001	148.8	135.609	138.803	7.22058		71.1569	92.6758	83.9583	82.597	8.83764		128.331	121.709	125.493	125.177	2.71262
ENSB:5AibZZ3S2hZeuI1		54.8646	49.7986	51.084	51.9157	2.15015		75.7427	75.5933	79.562	76.966	1.83665		96.7501	85.7108	81.6747	88.0452	6.37202
ENSB:5Apof-2a6QMFy6W		44.5592	45.3842	35.6841	41.8758	4.39115		25.6261	25.6937	24.0922	25.1373	0.739556		21.0755	20.7013	22.3469	21.3746	0.704297
ENSB:5BuLZE0uzXSd4SD		332.395	329.05	332.019	331.154	1.4959		507.56	522.213	518.231	516.001	6.18642		387.81	420.711	430.077	412.866	18.1251
ENSB:5CMNAdO_QoGs4SK		34.8078	31.9034	26.9766	31.2293	3.2324		43.3672	40.8642	45.4499	43.2271	1.87472		30.6202	36.5761	25.1605	30.7856	4.66185
ENSB:5DtEjQ6uqZtwKvA		8.03926	10.8276	10.5443	9.80371	1.25301		15.3484	12.5399	15.0529	14.3138	1.26009		20.6841	20.1525	16.6456	19.1607	1.79165
ENSB:5EOQ9a8xUiwQNKz		7.78314	7.58719	6.45304	7.27446	0.586311		6.11982	6.00511	5.34375	5.82289	0.342026		29.0545	28.9529	25.5051	27.8375	1.64978
ENSB:5EqXy4uSfQNqimp		60.3683	68.374	65.1278	64.6234	3.28776		49.9607	57.289	48.5261	51.9253	3.83771		96.8728	98.267	93.7554	96.2984	1.88612
ENSB:5FlI-EQ1TlicBIB		6.41014	6.87674	7.26833	6.85174	0.3508		5.58125	7.01555	5.9584	6.18507	0.607089		6.35179	6.17258	6.89953	6.47463	0.309228
ENSB:5Gfxi7RluGgQqmw		20.4112	18.0901	18.5035	19.0016	1.01095		20.8144	19.8164	25.6649	22.0986	2.55445		19.8763	18.847	18.1762	18.9665	0.699147
ENSB:5GlfS8e8mGorOUE		47.2657	57.0374	52.4593	52.2542	3.99191		63.0309	67.7375	60.0649	63.6111	3.1591		65.2636	63.0411	54.526	60.9436	4.62775
ENSB:5Gr5BOvuhlbcDQq		6.66785	8.08395	7.82852	7.52677	0.616234		10.0505	9.3009	9.95236	9.76793	0.332662		9.56881	9.26695	9.53168	9.45581	0.134405
ENSB:5Hc8wP1J_3rscvO		64.9296	85.9371	60.1307	70.3325	11.2067		73.3579	61.6094	46.5344	60.5005	10.9787		60.4828	46.2877	48.6038	51.7914	6.21805
ENSB:5I65q1phZD6pjzY		412.205	354.94	421.7	396.282	29.4889		501.398	464.036	498.189	487.874	16.9072		664.123	621.622	680.075	655.273	24.6702
ENSB:5IR8yEGd6cqFI-c		101.417	98.5366	103.149	101.034	1.90226		113.554	113.645	111.819	113.006	0.840021		112.607	111.26	111.308	111.725	0.623914
ENSB:5IgmyOOyjZzOdri		0	0.0665104	0.0637379	0.0434161	0.0307207		0	0.0851914	0.0523829	0.0458581	0.0350839		0.087989	0	0.0287647	0.0389179	0.0366318
ENSB:5J2nGvOiCKQuEhX		44.6272	49.8124	48.6817	47.7071	2.2262		51.4718	57.3589	47.1805	52.0037	4.17229		55.3062	57.1047	60.4486	57.6198	2.13076
ENSB:5JaQNjG8HOBmMBI		9.91623	8.61752	7.63952	8.72443	0.932532		7.81413	9.90341	8.19534	8.63763	0.908473		11.3457	9.95981	9.58049	10.2953	0.758682
ENSB:5JlFxeuTX51oQmY		13.2553	13.6915	13.2517	13.3995	0.20646		17.1438	13.2671	17.063	15.8246	1.80878		16.7165	19.4811	14.9955	17.0644	1.84771
ENSB:5KTi9uzQvpbVgTl		76.7247	74.0479	77.1996	75.9907	1.38739		116.79	111.059	125.326	117.725	5.86191		62.7554	69.7586	54.3909	62.3016	6.28204
ENSB:5LuHTqOR9jRnJOE		148.908	149.3	117.522	138.577	14.8885		44.1922	43.4908	44.9221	44.2017	0.584352		66.673	54.1995	48.8281	56.5669	7.47498
ENSB:5Mj03n-D32EX5TQ		2.77354	2.54188	2.57456	2.62999	0.102377		2.95216	3.97053	3.3366	3.41976	0.419884		3.59058	3.78689	4.5403	3.97259	0.409352
ENSB:5MrYgQpNxFaVgNo		4.23981	4.88957	3.99113	4.3735	0.378775		5.20765	5.66496	5.07981	5.31747	0.251192		9.53495	12.3916	11.5722	11.1663	1.20105
ENSB:5NYkEJr4vVbpzWA		4.42159	6.61303	5.61121	5.54861	0.895747		7.26785	11.8822	8.84335	9.33113	1.9151		8.74862	10.0209	9.71219	9.49389	0.541845
ENSB:5NupHZ-Nc8rUfwg		2.50868	3.13861	2.98302	2.87677	0.267917		3.7505	3.87126	3.27557	3.63244	0.257121		2.50612	3.02079	2.90472	2.81054	0.220417
ENSB:5OXePSWMfo8tcur		17.1975	19.5617	18.8836	18.5476	0.994001		13.0686	16.9823	16.0327	15.3612	1.66682		21.8272	22.3102	23.5711	22.5695	0.735172
ENSB:5OY-mEOnkKrIB8z		9.07319	8.01477	7.54973	8.21256	0.63748		5.89335	6.28296	5.66663	5.94765	0.254529		9.71076	8.89987	11.2784	9.96301	0.987287
ENSB:5PUcR35dCjLQjOi		12.4884	14.8227	13.0654	13.4588	0.992761		10.8793	10.4237	10.9875	10.7635	0.244303		10.9058	14.2065	13.8496	12.9873	1.47904
ENSB:5ThqEjI9sShuE-E		0.868697	1.09695	1.0118	0.992482	0.0941794		1.20343	1.29967	1.07993	1.19435	0.0899391		4.28102	12.7836	14.5645	10.543	4.48719
ENSB:5VFOrl_utJohVUp		22.6049	30.4312	27.0202	26.6855	3.20383		22.0526	27.1761	23.8223	24.3503	2.12469		25.0761	25.0497	30.4626	26.8628	2.54547
ENSB:5VN6MDrFlCLjO72		15.8573	17.1602	17.7256	16.9143	0.782278		20.0973	22.2896	22.1707	21.5192	1.00659		23.0216	23.9956	21.8771	22.9648	0.865784
ENSB:5XdyB27tiIhrB_m		131.851	125.313	114.251	123.805	7.26396		124.38	134.607	113.11	124.032	8.77967		76.9776	80.4528	84.0276	80.486	2.87824
ENSB:5YxCfMuDIZKa6q6		11.3971	12.1633	13.8819	12.4808	1.03892		19.0134	19.0809	22.2182	20.1042	1.49508		25.864	24.1492	24.8323	24.9485	0.704852
ENSB:5aAFbVt8KNRcVrG		13.0577	13.2513	13.5455	13.2848	0.200577		17.172	16.9968	16.4942	16.8877	0.287281		15.7094	15.3362	14.2415	15.0957	0.622943
ENSB:5atWP5_pVFSHRpq		5.57139	7.26665	6.57686	6.47163	0.696074		6.44967	10.0737	8.86733	8.46357	1.5068		8.86165	8.47197	9.89371	9.07578	0.599847
ENSB:5bLTVyHqnX5KF_u		12.0523	13.1581	12.9742	12.7282	0.48382		14.2689	19.1688	16.9058	16.7811	2.00229		21.0007	21.8895	17.9085	20.2662	1.70621
ENSB:5cICfXkHVrlgRY4		11.5642	20.8459	11.6023	14.6708	4.3665		4.9455	3.66148	6.60226	5.06975	1.20378		9.44776	3.97087	4.18371	5.86745	2.53316
ENSB:5cWhyBU_DF-7WLs		10.3843	14.3891	11.9102	12.2279	1.65033		7.03601	15.2583	11.2646	11.1863	3.3572		20.3032	17.5053	18.1662	18.6582	1.19407
ENSB:5c_EO9HdWfD4sVw		17.6534	17.8343	18.3105	17.9327	0.277168		16.5407	17.6054	17.2002	17.1154	0.438786		30.9644	36.7818	29.5753	32.4405	3.12169
ENSB:5e7tTAiL1Y8GQNt		0.539103	0.544603	0.53821	0.540639	0.00282658		0.508485	0.523175	0.562962	0.531541	0.0230134		0.630415	0.724942	0.500505	0.618621	0.0920046
ENSB:5eIyj9EvPiBvRlD		0.665786	0.537891	0.718533	0.640737	0.075844		0.395687	0.459314	0.500662	0.451888	0.0431765		0.661281	0.602609	0.67674	0.646877	0.0319317
ENSB:5faG7c4BZgvOYEh		30.689	34.7604	35.7223	33.7239	2.18164		26.6609	29.4676	28.0043	28.0443	1.14617		36.9069	35.8903	37.4291	36.7421	0.638943
ENSB:5fwyfjMEL9kLh5i		103.475	110.497	108.397	107.456	2.94268		111.383	124.086	113.262	116.244	5.59809		130.713	122.906	118.887	124.168	4.90955
ENSB:5gIiZPNUYl3aNlR		3.82976	3.83095	3.59463	3.75178	0.111124		4.45243	4.79212	4.06494	4.4365	0.297086		4.3276	4.32924	3.72235	4.1264	0.285704
ENSB:5hMfj0RsROYK5bb		7.71234	8.3959	8.00598	8.03807	0.279982		8.01867	8.78175	7.82444	8.20828	0.41318		7.28325	7.36619	6.94053	7.19666	0.18425
ENSB:5h_BM6SNdwBFanV		55.9065	66.9642	68.3989	63.7565	5.58165		54.4311	53.2638	56.4143	54.7031	1.30049		55.0579	59.1872	65.0878	59.7776	4.11591
ENSB:5kOlIVbwkuR4tOB		70.244	59.8255	62.7547	64.2748	4.38703		113.611	102.13	111.407	109.049	4.97482		98.1143	106.537	90.3624	98.3381	6.60533
ENSB:5kr9xy0OAh4Gr04		0.25884	0.28859	0.32557	0.291	0.0272959		0.341076	0.286983	0.304972	0.31101	0.0224925		0.486495	0.463883	0.357052	0.43581	0.0564499
ENSB:5kv0tCkV4Dl_32Q		42.7746	38.7672	38.1669	39.9029	2.04534		75.8318	72.425	68.3597	72.2055	3.05443		50.4359	49.3547	43.4222	47.7376	3.08321
ENSB:5m0WR8Lf2x9jb48		6.01675	5.99959	7.38387	6.46674	0.64855		11.2887	10.6884	13.564	11.847	1.23857		14.8938	13.0216	14.4883	14.1346	0.8042
ENSB:5mghgUKGGgKqG4X		43.0015	63.3632	43.0638	49.8095	9.58395		6.97363	5.23897	15.789	9.33386	4.61907		19.5448	4.50215	4.5081	9.51835	7.08977
ENSB:5nA_96tGLkjCk_B		26.8601	30.4153	22.1104	26.462	3.40214		9.29695	10.9983	14.0768	11.4574	1.97816		17.9395	8.4749	8.57465	11.663	4.43833
ENSB:5na1fgjFz_XBbh4		343.605	375.02	434.458	384.361	37.674		128.149	218.382	139.309	161.947	40.1649		204.753	249.158	293.364	249.092	36.1754
ENSB:5npAoF08D4uibnQ		46.694	52.5847	50.3355	49.8714	2.42716		31.8311	36.8545	33.9449	34.2102	2.05936		41.4582	45.379	48.1672	45.0015	2.7519
ENSB:5osA5o2-17A0ntH		26.7837	27.6676	27.1558	27.2024	0.362351		28.4299	31.0819	26.9221	28.8113	1.71953		33.5851	33.2235	33.6715	33.4934	0.194076
ENSB:5pjpb_8gcEtrv7v		173.555	166.424	160.703	166.894	5.25696		158.315	164.427	140.159	154.301	10.3059		188.923	173.901	175.08	179.302	6.82055
ENSB:5plvtf45HcqkUsz		69.2124	76.5241	79.2233	74.9866	4.22905		76.4328	78.6363	78.6754	77.9149	1.04807		109.782	103.791	103.477	105.683	2.90104
ENSB:5qFwVLcuphWnN-K		18.037	21.2066	21.9252	20.3896	1.68919		18.8326	18.7394	19.3847	18.9856	0.284794		18.7304	19.4846	18.556	18.9237	0.40297
ENSB:5rur1gelf3Q8atm		2.50955	2.34584	2.43539	2.43026	0.0669335		3.44966	4.08976	3.03308	3.52417	0.434596		2.39651	2.18388	1.94453	2.17498	0.184628
ENSB:5rxO0ejyEIWwfpW		12.1086	12.229	12.4338	12.2571	0.134249		19.1321	19.5861	19.3803	19.3662	0.185637		14.2052	13.5682	12.0998	13.2911	0.881569
ENSB:5sK-rhxwy39hAaQ		3.70408	4.38221	4.14535	4.07721	0.281007		4.32476	4.9411	4.50907	4.59164	0.258307		4.53401	4.71495	4.32032	4.5231	0.161291
ENSB:5u8kl2qFCkvLqAo		2.96287	4.49264	4.29174	3.91575	0.67876		1.87168	2.70729	2.41862	2.33253	0.346524		3.79931	3.74788	6.57913	4.70877	1.32271
ENSB:5uXop12mr-_u31f		24.9344	25.8494	31.1808	27.3215	2.75435		36.2087	42.0161	39.4213	39.2154	2.37531		44.8935	41.0678	43.7123	43.2245	1.59946
ENSB:5uZSzyfNCBq7IAC		6.63633	7.48829	7.12177	7.08213	0.348939		6.21481	7.4278	6.12109	6.5879	0.595128		9.106	8.67803	8.37447	8.7195	0.300083
ENSB:5uilUEhZ0PVa0wz		30.1515	28.9113	20.3721	26.4783	4.34731		88.8436	77.0918	65.7625	77.2326	9.42334		27.2179	23.3862	19.9664	23.5235	2.96202
ENSB:5vJh18999xkpd_1		20.6489	20.6833	19.8211	20.3845	0.398576		25.4729	27.6912	25.773	26.3124	0.982632		24.8653	25.9047	24.7484	25.1728	0.519709
ENSB:5vTViRbWjTSmnSt		5.84151	6.55667	7.36359	6.58726	0.621763		7.19184	8.50254	7.78294	7.82577	0.53595		8.01957	7.62512	6.84132	7.49534	0.489693
ENSB:5vx_kz-sOTLYwfB		0	0	0	0	0		0	0	0	0	0		0	0	0	0	0
ENSB:5w451Wdy4BmPaQp		91.3692	110.053	106.638	102.687	8.12328		103.378	111.935	98.1575	104.49	5.67936		106.189	103.922	112.325	107.479	3.54949
ENSB:5wqcRoCC7GxvjLX		11.3883	13.1817	13.9847	12.8516	1.08539		13.2035	13.6423	16.1396	14.3285	1.2931		11.2523	11.8873	12.2563	11.7986	0.414645
ENSB:5x-SCeEXGBhd16Y		1.60785	1.99831	1.86505	1.82374	0.162058		5.71091	5.68301	6.15853	5.85082	0.217884		3.18769	2.44399	2.96095	2.86421	0.311222
ENSB:5xBroK_abibF8C4		41.8178	40.6519	47.1342	43.2013	2.82141		80.9024	58.9164	59.6313	66.4833	10.2		64.9165	71.2562	62.3511	66.1746	3.74275
ENSB:5z3n2nLCJ7pfEG6		6.71938	7.31217	6.67631	6.90262	0.290131		12.8212	15.5116	13.4452	13.926	1.14977		18.8901	18.556	18.2274	18.5578	0.270549
ENSB:5zUGG43agMTkh6c		14.6823	14.2188	13.165	14.022	0.634854		19.4645	16.5692	18.8607	18.2982	1.24714		20.1424	19.8052	15.2463	18.398	2.23279
ENSB:60HH3S0mWnGUUdc		16.1069	16.664	16.1065	16.2925	0.262711		17.7161	18.3152	20.2422	18.7578	1.07771		18.3757	19.8183	18.0748	18.7563	0.760968
ENSB:60S-n4rdDoN2t3x		19.4277	19.8865	20.0657	19.7933	0.268689		23.746	24.022	24.2186	23.9955	0.193826		22.007	20.1372	17.2209	19.7884	1.9694
ENSB:63aO3XXL_GwKL9c		0.292337	0.526037	0.336073	0.384815	0.101442		0	0.449191	0.414301	0.287831	0.204025		0.154647	0.422779	0.303337	0.293588	0.109681
ENSB:643NX4Mx-_-yt10		2.89413	2.1699	2.44913	2.50439	0.298237		3.24159	2.84113	3.15214	3.07829	0.171624		4.42291	3.79797	3.67037	3.96375	0.328829
ENSB:649Q6Xl6Mba7Hrp		7.83827	8.61933	7.04702	7.83488	0.641897		5.68404	6.22785	5.83905	5.91698	0.228745		4.30596	6.63675	7.92467	6.28913	1.49764
ENSB:65Iby0yPJQq9w7q		37.2038	41.4307	43.2786	40.6377	2.54264		176.076	164.905	177.435	172.805	5.61379		76.5144	72.0018	61.4621	69.9928	6.30716
ENSB:65WpgmdmTlEzFpM		11.1023	10.5332	12.0303	11.2219	0.616988		11.9591	11.7079	12.5442	12.0704	0.35037		15.9156	17.4515	13.9802	15.7824	1.42025
ENSB:66NvDU7sCU9qnHo		12.4034	9.91955	8.3178	10.2136	1.68086		3.47313	1.85291	1.95313	2.42639	0.741286		5.46789	5.97931	3.75379	5.06699	0.951758
ENSB:66VTnyaVrsXQ1Hc		13.759	16.6003	13.1812	14.5135	1.49434		8.03017	7.96516	7.02274	7.67269	0.460349		11.5174	9.91105	9.21696	10.2151	0.963463
ENSB:67qXPdisPIZfbt2		0.306257	0.183695	0	0.163318	0.125857		0	0.15686	0	0.0522868	0.0739447		0.0810058	0.147637	0.0794453	0.102696	0.0317845
ENSB:68SYll72pKTfHZ7		16.5804	19.0985	21.4222	19.0337	1.97719		20.122	20.8878	20.1786	20.3961	0.34843		31.3282	26.8819	28.333	28.8477	1.85129
ENSB:69FTiaIC6X8cqUC		56.7935	63.526	64.2766	61.532	3.36465		63.2633	67.4487	64.3169	65.0096	1.77751		48.1527	52.2814	58.4999	52.978	4.25286
ENSB:69wev8QAKJ_1piU		23.6212	28.5066	25.2796	25.8025	2.02841		15.4929	18.5291	16.7548	16.9256	1.24541		23.1903	20.8592	25.5405	23.1967	1.91115
ENSB:6DAIaZny2cAnI4x		19.8341	24.2923	21.6721	21.9328	1.82936		20.8175	22.6747	21.1392	21.5438	0.810345		19.5801	18.8924	17.8437	18.7721	0.713953
ENSB:6DTpmtJVDV8oZmM		42.8348	39.2849	42.845	41.6549	1.67584		56.6432	56.337	55.0253	56.0018	0.701721		51.5425	45.7637	43.5768	46.961	3.36039
ENSB:6DegLIfSPsi2yRm		4.64153	3.05697	3.76655	3.82168	0.648069		3.26198	4.10205	3.18152	3.51518	0.416274		6.06626	2.80789	4.34401	4.40605	1.33095
ENSB:6Ea5PdFod-OwvHS		245.068	199.351	225.251	223.223	18.7188		284.837	282.958	273.457	280.417	4.98114		122.81	150.018	181.514	151.447	23.9871
ENSB:6EqkrxcwMaFAhu3		0	0	0	0	0		0	0	0	0	0		0.0630045	0	0	0.0210015	0.0297006
ENSB:6Fq59ih3D2jG2g-		7.97481	8.03603	7.52324	7.8447	0.22867		7.13496	7.63445	6.86793	7.21245	0.317689		7.67039	7.39991	6.48952	7.1866	0.50513
ENSB:6G2diKY_J0gtf__		52.8494	50.023	54.7689	52.5471	1.94923		62.7373	66.866	66.2792	65.2941	1.82377		69.8939	67.9388	63.2523	67.0283	2.78681
ENSB:6ID55WguaSoj9UG		10.621	12.2562	12.0516	11.6429	0.727406		10.8876	12.0375	10.7292	11.2181	0.582975		14.2797	13.1722	14.9675	14.1398	0.739577
ENSB:6ItZ77BQjiGGe76		21.0582	21.1232	20.5298	20.9037	0.265731		21.8204	21.2515	20.3678	21.1466	0.597656		21.2723	22.4552	23.0978	22.2751	0.756056
ENSB:6JBW-AirXZYUTz4		1.80727	2.16803	1.81974	1.93168	0.167202		2.16385	1.91516	1.88416	1.98772	0.125184		1.88574	1.89868	1.81061	1.86501	0.0388264
ENSB:6JkEpcH2me-AuYP		12.2739	13.5808	9.83481	11.8965	1.5524		2.65108	3.29935	2.8443	2.93158	0.271757		3.56155	3.10535	2.88296	3.18329	0.282461
ENSB:6LjL44FR1p7Rez5		2.2945	2.37328	2.32125	2.32968	0.0327096		2.41006	2.3922	1.93662	2.24629	0.219096		3.38786	3.19542	3.14271	3.242	0.10536
ENSB:6LobdAe0Je7EKC8		441.058	433.267	371.073	415.132	31.317		342.957	379.382	358.092	360.144	14.9409		391.701	419.825	360.57	390.699	24.2015
ENSB:6MY-oqq42fC7EhB		23.0459	44.2672	23.3902	30.2344	9.92365		6.04741	4.67676	9.99608	6.90675	2.25501		9.99671	3.36831	3.25432	5.53978	3.15187
ENSB:6NQDIPbZxVBqMQf		89.4642	84.7495	85.793	86.6689	2.02198		160.146	147.453	154.469	154.023	5.19152		95.0945	91.4547	84.1481	90.2324	4.55163
ENSB:6NVXHEtKD-uHBoS		22.4334	25.947	33.7993	27.3932	4.75148		29.0714	37.5681	44.6689	37.1028	6.37614		47.5099	44.1435	56.1281	49.2605	5.04686
ENSB:6NxXSM3N8iQ5PXK		1.34327	1.97763	1.8601	1.727	0.275549		3.04326	3.34619	3.34587	3.24511	0.142726		2.06718	2.08981	2.02736	2.06145	0.025815
ENSB:6OBqZGPO1CIfnv5		10.9268	10.7068	10.0719	10.5685	0.362468		9.33519	9.54607	9.11462	9.33196	0.176154		7.60297	6.99167	6.87769	7.15745	0.318451
ENSB:6OTjzsPUDQrk1_S		30.1901	27.6249	29.6823	29.1658	1.10907		59.9091	55.1422	59.7193	58.2568	2.20376		40.6456	36.1186	31.8977	36.2206	3.57203
ENSB:6Oh3JNmCYD9zgzp		139.388	167.286	150.573	152.416	11.4636		169.699	197.707	164.647	177.351	14.541		289.452	254.47	259.621	267.848	15.4208
ENSB:6QBJ72ch3GI78kS		17.3842	21.5922	19.3896	19.4553	1.71854		15.6097	18.0068	17.1587	16.9251	0.992486		24.6948	28.1687	24.3702	25.7446	1.71924
ENSB:6QXQNpmC_F2iYpm		14.5874	19.5991	21.9125	18.6996	3.05735		22.177	18.8081	20.2874	20.4242	1.37876		18.3145	18.6398	17.6791	18.2111	0.398932
ENSB:6Qug7S1abkVfIXM		11.5286	12.5167	10.2055	11.417	0.946829		12.1272	13.7895	11.7488	12.5552	0.886376		12.5231	11.511	11.6785	11.9042	0.442971
ENSB:6RBa6c8j032TiXR		30.0631	33.4266	35.9277	33.1391	2.40284		44.1761	47.1818	41.8001	44.386	2.20207		53.0275	48.9283	52.9139	51.6232	1.90616
ENSB:6Rg3CX1qOm82JmA		23.3977	10.9796	11.8085	15.3953	5.66869		12.224	11.393	11.3605	11.6591	0.399617		12.4739	11.7603	10.7213	11.6518	0.719598
ENSB:6RtxaF-UJDGeUfW		297.162	293.258	297.259	295.893	1.86349		368.706	346.495	360.829	358.677	9.19452		475.841	459.072	431.153	455.355	18.4322
ENSB:6SLtKDXbY_eyZwt		3.32245	3.28937	4.09562	3.56915	0.372521		4.05759	3.69045	3.64963	3.79922	0.183452		4.84925	4.61198	4.54816	4.6698	0.129542
ENSB:6ST8nvcniTpg_dy		1.99912	3.23423	2.63555	2.62296	0.50431		2.05424	3.77628	2.96312	2.93121	0.703382		6.50048	5.30483	5.19536	5.66689	0.591129
ENSB:6T2ZmQT5lUAiFa8		33.8484	29.6209	31.1347	31.5347	1.74889		47.9807	49.2934	49.6273	48.9671	0.710729		45.7535	45.5796	40.1596	43.8309	2.59698
ENSB:6T57bVwBBH6p_3r		44.3381	44.671	41.7886	43.5993	1.28751		57.1384	62.7718	50.2763	56.7288	5.10948		43.5215	46.3941	42.6831	44.1996	1.58907
ENSB:6TUK6GBydMBzR5f		83.9353	78.9965	70.8963	77.9427	5.37506		87.6441	121.019	102.955	103.873	13.6408		216.738	188.675	137.563	180.992	32.7764
ENSB:6TwdKvtDe8337u8		48.6869	42.7527	43.9266	45.122	2.56588		45.6876	44.3578	45.375	45.1401	0.567715		47.3436	39.5079	33.0911	39.9808	5.82817
ENSB:6UTRbHUeUugwj3D		0.580515	0.582439	0.922177	0.695044	0.16061		0.579278	0.702782	0.997223	0.759761	0.175318		0.636524	0.763223	0.536647	0.645465	0.092715
ENSB:6VxY5jSyvLUiyJW		26.796	32.9481	30.3336	30.0259	2.52098		49.5268	66.5159	59.0385	58.3604	6.95231		39.4679	33.384	28.4707	33.7742	4.49808
ENSB:6VxYhoGYWmvmjDB		5.43511	6.31338	5.62442	5.79097	0.377398		4.9878	7.19989	5.75361	5.98043	0.917213		47.5342	69.8831	60.8203	59.4126	9.17806
ENSB:6W_SGX56aJSRNj7		140.496	136.806	169.462	148.921	14.6024		353.289	297.79	363.739	338.273	28.9415		101.892	106.036	117.163	108.364	6.44797
ENSB:6Wa0tpN5nD5hJkh		412.91	385.86	399.662	399.477	11.0442		269.775	317.429	316.331	301.178	22.2102		416.074	428.947	496.126	447.049	35.0983
ENSB:6XE3BYUDXyWNCeM		7.93552	8.62361	9.80248	8.7872	0.77091		8.05169	7.71449	8.96761	8.2446	0.529457		11.6883	11.2514	13.11	12.0166	0.793486
ENSB:6XZFIsIxigVIdqL		0.281826	0.260063	0.174456	0.238781	0.0463448		0.230675	0.188761	0.225305	0.214914	0.0186222		0.252301	0.177662	0.12372	0.184561	0.052719
ENSB:6Y2cbWA3DnXRqLA		162.81	177.25	170.751	170.27	5.90486		231.06	320.061	280.854	277.325	36.4202		125.984	117.458	116.945	120.129	4.14512
ENSB:6YXsRexdQRaIBvI		3.73477	4.08541	3.44938	3.75652	0.260117		3.75775	3.77391	3.73197	3.75454	0.0172715		2.70572	3.55201	2.91633	3.05802	0.35973
ENSB:6_fn25hejHBp9Jl		0.904416	1.2055	1.55959	1.22317	0.267764		1.06927	1.6985	1.42416	1.39731	0.257582		2.9238	2.66439	3.75379	3.11399	0.464635
ENSB:6_wFNCHdZ7tp8Zk		1.94595	1.38802	1.78794	1.7073	0.234804		1.71673	1.67012	1.71077	1.69921	0.0207087		1.78061	1.61539	1.66835	1.68812	0.0688865
ENSB:6a9fnNniC5gIroH		0.380352	0.705153	0.477006	0.520837	0.136173		0.561566	0.974052	1.06174	0.865786	0.218074		4.29853	3.88381	2.72677	3.63637	0.665097
ENSB:6al-D1h96FbKB1Q		0.240763	0.32866	0.477212	0.348878	0.0975828		0.306863	0.382701	0.392195	0.360587	0.0381855		0.404053	0.600332	0.439342	0.481242	0.0854325
ENSB:6b0WAiSSWkEBiJU		16.4115	15.6986	15.1591	15.7564	0.512935		21.5946	23.9892	22.0315	22.5384	1.04123		16.3519	14.9148	13.9342	15.067	0.992871
ENSB:6bG10zBCwRJccYB		1849.19	1609.41	1611.55	1690.05	112.534		1301.51	1483.76	1242.77	1342.68	102.599		1644.12	1752.35	1782.15	1726.2	59.3032
ENSB:6cJopk8PITDWn_0		6.59781	7.2674	6.6775	6.84757	0.298641		8.72736	8.96309	8.85329	8.84791	0.0963121		9.13609	8.55965	6.46107	8.05227	1.1495
ENSB:6cYZBoSmfYXQjsB		20.6724	20.0113	19.9033	20.1957	0.339957		23.926	24.029	24.9567	24.3039	0.463498		14.6722	16.36	15.2237	15.4186	0.702723
ENSB:6fCuYc-QhNn8plE		11.4318	13.8295	17.6892	14.3168	2.57769		11.2915	14.2798	13.1706	12.914	1.23337		12.3501	15.5329	16.6168	14.8333	1.81074
ENSB:6fIXIkzNHO1FIye		1.17528	1.24834	1.11185	1.17849	0.0557645		1.33009	1.12868	1.01788	1.15888	0.129239		1.01031	1.3574	1.15599	1.17457	0.142306
ENSB:6faqSZp3aKI-p3U		162.666	135.692	121.442	139.933	17.0947		121.609	116.362	120.474	119.482	2.25428		99.2425	102.982	113.417	105.214	5.99812
ENSB:6fhtI-2vo2MIjKs		0.714601	1.37772	1.43764	1.17665	0.327635		1.85805	2.06533	2.0737	1.99903	0.099741		2.70019	2.55904	2.11854	2.45926	0.247719
ENSB:6gbkb597gksRtAL		1614.69	1269.14	1274.66	1386.16	161.609		1784.76	1701.3	1880.42	1788.83	73.1819		1509.57	1574.99	1429.56	1504.71	59.4726
ENSB:6ggFytS8mR_1K8U		436.369	323.736	342.931	367.679	49.1997		501.557	445.586	526.171	491.105	33.7184		340.296	369.761	383.829	364.629	18.1389
ENSB:6hfm81dtAkMKtKA		38.7894	44.041	42.5902	41.8069	2.21434		39.3943	42.3425	41.5222	41.0863	1.24242		30.8328	37.9151	39.6929	36.1469	3.82708
ENSB:6jNWxgifRwzgFHu		2.87814	3.38872	2.57346	2.94678	0.336349		2.65655	3.38506	2.39196	2.81119	0.41992		3.0451	2.33813	3.48418	2.9558	0.472114
ENSB:6k4D_mPXKWVhgs4		40.6112	50.5577	47.2492	46.1394	4.13578		40.7315	47.1568	37.7606	41.883	3.92144		55.0552	54.6496	52.6569	54.1205	1.04814
ENSB:6kRmHdgF1cjqhU-		40.5341	38.4139	43.9422	40.9634	2.27723		55.502	51.6947	55.5111	54.2359	1.79693		44.8796	42.8712	41.5966	43.1158	1.35137
ENSB:6lmE6GClxllUwam		28.3566	27.7046	32.515	29.5254	2.13066		42.6073	41.625	46.4362	43.5562	2.07561		37.9079	35.2844	37.8981	37.0302	1.23442
ENSB:6mTo9hz-mqFamcY		10.6294	11.4255	13.3891	11.8147	1.15979		12.7895	13.6195	13.3736	13.2609	0.34807		21.6383	20.3103	17.3448	19.7645	1.7948
ENSB:6msW6xLRTUvtYOq		37.6899	31.4848	31.3684	33.5144	2.95293		36.4414	39.2866	40.0775	38.6018	1.56141		62.191	63.6034	62.0725	62.6223	0.695432
ENSB:6nDwOY72d6W46yc		34.7534	39.8905	40.5826	38.4088	2.60018		36.7514	39.7118	39.1141	38.5258	1.2782		32.7119	32.8985	40.1146	35.2417	3.44652
ENSB:6p6NLpDGV07x_oo		353.032	341.398	327.167	340.532	10.5772		622.327	469.872	569.048	553.749	63.1726		632.955	550.213	421.371	534.846	87.0593
ENSB:6pAiH9vvno61PlD		1.44707	1.4466	2.21808	1.70392	0.363569		0.900442	1.23528	1.67101	1.26891	0.315483		1.02067	1.31766	2.50253	1.61362	0.640139
ENSB:6pJNbvQQy19Mi6N		15.2923	15.9073	16.0059	15.7352	0.315759		17.1974	18.7056	16.3846	17.4292	0.961605		21.8061	20.6039	20.4877	20.9659	0.596009
ENSB:6pcviBDuBaeUVr0		15.3169	15.8872	17.122	16.1087	0.753393		19.7623	17.3372	19.9083	19.0026	1.17912		17.6827	21.3355	17.9128	18.977	1.67035
ENSB:6q7oJHue2oEkVoV		33.8709	39.0423	32.3775	35.0969	2.85569		21.3929	24.6331	24.2723	23.4328	1.4499		30.265	27.0687	25.1169	27.4835	2.12206
ENSB:6qUpyJaYThVuLkS		3.39027	2.87667	2.6617	2.97621	0.305654		4.75433	4.2917	3.07293	4.03965	0.709189		7.40717	5.52754	5.54846	6.16105	0.881176
ENSB:6qesrnurnHWtfpi		3.53293	3.65951	4.10644	3.76629	0.246012		2.58451	3.29852	3.42414	3.10239	0.36977		5.82059	7.01356	7.43995	6.75803	0.685345
ENSB:6sAd04P57ksAkUE		13.317	13.8939	13.7533	13.6548	0.245621		14.4681	16.2377	14.9421	15.216	0.747934		15.9252	15.5982	14.8455	15.4563	0.452061
ENSB:6sbOg8igeRfvgUF		15.5258	15.7835	16.5366	15.9486	0.428849		17.7033	20.2938	20.2434	19.4135	1.20946		30.3468	25.8896	29.9633	28.7332	2.01685
ENSB:6v80LcWbLmZt-rW		3.45323	3.79733	3.4815	3.57735	0.155974		4.8808	5.03936	5.38591	5.10203	0.210917		9.46732	6.93622	4.90552	7.10302	1.86608
ENSB:6vllu7UyQ0500Gs		7.26453	8.36437	8.84815	8.15901	0.662616		7.02475	6.02982	6.32286	6.45914	0.417456		5.437	5.64149	5.13836	5.40562	0.206597
ENSB:6vys_vGIdaP1Oh9		12.1102	15.5125	16.5176	14.7134	1.88595		11.0927	17.1362	16.3384	14.8558	2.68076		15.7987	19.0476	18.2099	17.6854	1.37721
[truncated: 5,486 more rows]
